# Supplementary material for: The mouse neonatal small intestine is regionally specialized for protein absorption and transepithelial transport
Source: Development. 2025 Dec 10;152(23):dev205127. doi: 10.1242/dev.205127 (PMC12746077; doi:10.1242/dev.205127)
Supplement: Table S1. Differentially expressed genes in P6 and P36 jejunum and ileum, related to Fig. 2. [file develop-152-205127-TableS1.xlsx]

## Sheet: Readme
This table differential gene expression comparisons between ages and regions
EdgeR differential expression was used to generate these data
Sheets
A)P6jejunumvP36jejunum: Genes with positive Log2FC values are upregulated in P36 jejunum compared to P6 Jejunum, genes with a negative Log2FC are upregulated in P6 Jejunum compared to P36
B) P6ileumvP36ileum: Genes with positive Log2FC values are upregulated in P36 ileum compared to P6 ileum, genes with a negative Log2FC are upregulated in P6 ileum compared to P36
C) P6jejunumvP6ileum: Genes with positive Log2FC values are upregulated in P6 jejunum compared to P6 ileum, genes with a negative Log2FC are upregulated in P6 ileum compared to P6 jejunum
D) P36jejunumvP36ileum: Genes with positive Log2FC values are upregulated in P36 jejunum compared to P36 ileum, genes with a negative Log2FC are upregulated in P36 ileum compared to P36 jejunum

## Sheet: P6jejunumvP36jejunum
	logFC_Jejunum_age	logCPM_Jejunum_age	F_Jejunum_age	PValue_Jejunum_age	FDR_Jejunum_age
Mrpl15	0.721238	5.85159	12.1367	0.00189596	0.00692449
Lypla1	0.51249	8.01192	4.4952	0.0444036	0.0958208
Tcea1	0.18752	5.68216	0.412151	0.526899	0.656715
Atp6v1h	-1.10618	7.13021	17.3641	0.000338832	0.00162053
Oprk1	0	-2.17012	0	1	1
Rb1cc1	0.358674	6.10398	0.669559	0.421168	0.560676
St18	0.0885932	-0.200987	0.0431231	0.837227	0.898362
Pcmtd1	-1.06876	5.50553	7.50051	0.011377	0.0311588
Rrs1	0.421348	3.51955	3.34601	0.0796842	0.153935
Adhfe1	-0.14172	0.597516	0.0654121	0.800293	0.873859
Mybl1	0.259296	0.928166	0.245179	0.624944	0.73858
Vcpip1	-0.491585	6.63774	1.84644	0.186695	0.303532
1700034P13Rik	-0.199039	-0.0325196	0.211925	0.649361	0.758096
Sgk3	-2.75763	6.09807	54.9782	1.1e-07	1.56e-06
Mcmdc2	0.365034	-1.08638	0.185157	0.670776	0.77557
Snhg6	0.813797	2.4187	7.68387	0.0105333	0.0292202
Tcf24	-0.82428	1.23014	2.53909	0.124003	0.220302
Cops5	0.362601	6.11781	4.24202	0.0503176	0.10613
Cspp1	-0.231816	4.72653	0.464811	0.50184	0.634678
Arfgef1	-0.0197981	8.07478	0.00340478	0.953947	0.974544
Prex2	-6.49135	-0.141442	16.9432	0.000385644	0.00180548
Sulf1	2.15586	-0.517658	11.3184	0.00254716	0.00889955
Prdm14	-2.70757	-2.11013	2.56664	0.12389	0.220188
Ncoa2	-0.267393	6.14886	1.45406	0.239505	0.368379
Tram1	0.0966351	7.4046	0.230402	0.635525	0.747103
Lactb2	-0.297341	5.06934	0.882584	0.356753	0.495752
Xkr9	-0.331318	5.86484	1.19933	0.284208	0.41963
Trpa1	0.180718	-0.215044	0.0831619	0.775506	0.855679
Terf1	0.414123	3.49927	1.54353	0.225966	0.352947
Rpl7	0.718112	9.32638	12.726	0.00154019	0.00582546
Rdh10	0.625302	4.10223	7.78458	0.0100993	0.0282038
Stau2	-1.21904	3.63497	16.7025	0.000415537	0.00192135
Ube2w	-0.451382	4.45381	3.01649	0.0951019	0.178106
Tceb1	0.833571	5.00879	8.1146	0.00880946	0.0252219
Tmem70	0.536781	4.72829	5.47746	0.0278077	0.0654503
Ly96	-1.12331	3.32273	7.29292	0.0124231	0.0336005
Jph1	-1.07915	-1.13968	1.75614	0.197449	0.317371
Pkhd1	2.69659	0.585197	18.9385	0.000211438	0.00108236
Mcm3	0.361691	5.04368	1.00814	0.325258	0.462212
Paqr8	-0.716693	2.62714	4.16087	0.0523972	0.109653
Tram2	-1.17074	1.79085	7.88515	0.0096855	0.0272627
Tmem14a	0.261139	1.97895	1.06237	0.312841	0.449744
Gsta3	-1.19094	4.3705	9.1347	0.00583956	0.0178879
Ogfrl1	1.23795	-1.11524	2.83708	0.104933	0.19257
Smap1	-4.12e-05	6.47986	4.2e-08	0.999838	1
Sdhaf4	0.154876	3.28823	0.440905	0.512946	0.644474
Fam135a	-0.466588	6.89721	1.60384	0.217383	0.342291
Lmbrd1	-0.924416	6.80187	15.8211	0.000548508	0.00243619
Phf3	-0.976316	6.55063	11.5145	0.00237142	0.00837787
Ptp4a1	-0.633513	4.97542	4.10579	0.0538639	0.112078
Prim2	0.103989	3.36176	0.227534	0.637626	0.748644
Rab23	-0.983685	2.15748	17.5553	0.000319647	0.00153914
Bag2	-0.0527498	1.55635	0.0293644	0.865361	0.916658
Zfp451	-0.258048	3.69801	0.782156	0.385162	0.525002
Dst	-1.51206	7.84069	20.965	0.000118368	0.000659432
Ccdc115	-0.669187	4.36996	16.6496	0.000422443	0.00194757
Imp4	-0.0108584	5.15594	0.00239562	0.961364	0.97909
Ptpn18	0.390271	4.41036	0.867663	0.360779	0.499732
Arhgef4	-0.936191	-1.16684	1.4638	0.237982	0.366553
Fam168b	-0.511471	7.45359	15.4471	0.000618369	0.00269154
Plekhb2	0.194438	8.63135	0.725865	0.402557	0.542463
Hs6st1	0.277611	5.91567	1.62051	0.215082	0.339723
Uggt1	0.501273	6.80733	9.38036	0.00530169	0.0164857
Neurl3	3.45787	7.13737	103.893	3e-10	1.03e-08
Arid5a	0.825076	1.08048	4.53546	0.0435373	0.0942953
Kansl3	-0.247414	6.57725	2.73603	0.110988	0.201714
Lman2l	-1.0336	4.17454	27.3542	2.25e-05	0.000156949
Cnnm4	2.2934	6.74757	88.6122	1.42e-09	3.8e-08
Cnnm3	-1.4389	4.75506	49.9489	2.47e-07	3.15e-06
Ankrd23	-1.45088	2.17369	9.73519	0.00461817	0.0147116
Ankrd39	-1.51632	2.32044	26.8664	2.53e-05	0.000174112
Sema4c	-3.51201	2.504	35.8158	3.38e-06	3.09e-05
Fam178b	-3.17271	-1.33901	10.0932	0.00402507	0.0131317
Cox5b	0.956721	7.24311	13.1961	0.00130845	0.00506543
Actr1b	-0.0982469	6.19442	0.147786	0.704009	0.801392
Zap70	2.28146	-1.65753	6.34348	0.0187711	0.0474207
Tmem131	-0.291201	7.44393	3.19383	0.0864158	0.164787
Inpp4a	1.97823	4.5419	42.1919	9.68e-07	1.03e-05
Coa5	0.219656	7.08695	2.03476	0.166479	0.278151
Unc50	-0.00192089	5.04796	9.58e-05	0.99227	0.996775
Mgat4a	0.0851696	9.18043	0.124702	0.727039	0.818228
4930594C11Rik	-0.327654	0.249697	0.432162	0.517118	0.648453
2010300C02Rik	0.366193	5.44002	1.53485	0.227236	0.354036
Tsga10	-1.78779	0.943409	15.6637	0.000576799	0.00254038
Lipt1	0.126949	1.39229	0.22944	0.636228	0.747435
Mitd1	-0.586643	4.46827	3.21409	0.0854831	0.163293
Mrpl30	0.452711	5.74015	5.0388	0.0341632	0.0773317
Txndc9	0.0548887	6.15797	0.0623084	0.804985	0.876621
Eif5b	-0.0287034	6.35862	0.00847645	0.9274	0.956857
Rev1	-1.07354	4.38418	12.5883	0.00161626	0.00605144
Aff3	2.48229	-1.34674	5.12938	0.0327285	0.0746325
Pdcl3	0.874095	5.32179	21.744	9.54e-05	0.000547021
Npas2	-0.562708	5.27515	6.9829	0.0141881	0.0374292
Rpl31	0.792597	8.03399	9.58991	0.0048856	0.015385
Tbc1d8	0.852638	3.50194	14.1593	0.000943679	0.00385816
Cnot11	-0.245561	5.09545	3.11558	0.0901309	0.170406
Snord89	0.45175	-1.58556	0.308551	0.583656	0.706068
Rnf149	0.573758	5.38917	10.9177	0.00295205	0.010095
Map4k4	0.509241	5.77612	6.91988	0.0145797	0.038295
Il1r1	-0.776312	-0.738094	0.635998	0.432899	0.571489
Il1rl1	-3.11851	1.03963	8.27034	0.00826457	0.0239029
Il18r1	1.43876	4.86458	2.93144	0.0996231	0.184663
Il18rap	1.60951	-1.23569	1.70979	0.203267	0.32493
Slc9a4	6.042	0.434672	32.3619	1.15e-05	8.88e-05
Slc9a2	3.78703	5.92236	181.05	9.5e-13	9.3e-11
Mfsd9	0.483404	5.10819	7.47335	0.0115082	0.0314513
Mrps9	0.337774	5.09943	2.84072	0.104722	0.192307
Tgfbrap1	-1.17788	6.06434	58.4664	6.47e-08	9.73e-07
AI597479	-0.0781773	4.1458	0.150285	0.701642	0.799669
Fhl2	1.07383	3.94686	14.7892	0.000765892	0.00323247
Nck2	1.10206	4.90077	13.5864	0.00114485	0.00453943
Uxs1	-1.10315	4.06741	25.1859	3.85e-05	0.000251694
Tpp2	0.581698	5.97155	2.72051	0.111954	0.203053
Tex30	0.576061	3.26944	3.69295	0.0664626	0.13286
Kdelc1	-0.458935	3.47931	3.36243	0.0789942	0.152727
Bivm	-0.846431	4.22153	9.6657	0.00474404	0.0150287
Ercc5	-0.171227	4.23051	0.33038	0.570727	0.695053
Gulp1	-5.97758	3.00896	42.8477	8.57e-07	9.2e-06
Col3a1	0.831679	3.38285	1.26942	0.270894	0.404944
Col5a2	0.609281	0.56608	0.441994	0.512431	0.644207
Wdr75	0.294936	4.24745	0.904325	0.351001	0.489725
Slc40a1	-6.62899	9.74393	147.837	8.18e-12	5.08e-10
Slc39a10	0.183383	3.14718	0.259161	0.615295	0.730644
Sdpr	1.54756	-0.316214	1.76691	0.196128	0.315685
Nabp1	-1.71972	4.76961	14.5443	0.000830266	0.00346229
Myo1b	0.384588	3.82994	2.44708	0.130693	0.229294
Stat4	3.02859	-1.49999	9.58878	0.00488775	0.0153874
Stat1	0.178116	6.95297	0.405847	0.53005	0.660005
Gls	0.344255	7.97432	1.12296	0.299716	0.435596
Nab1	0.867758	5.10983	9.65721	0.00475966	0.0150643
Tmem194b	-0.355176	2.32024	0.823958	0.372953	0.512295
Mfsd6	-0.644638	6.34809	6.53412	0.0172533	0.0443436
Inpp1	-1.76984	4.28094	89.4843	1.29e-09	3.52e-08
Hibch	0.522378	4.34656	1.9981	0.170197	0.282534
1700019D03Rik	-3.43372	3.71747	101.511	3.78e-10	1.25e-08
Pms1	-0.256783	2.90558	0.330372	0.570732	0.695053
Ormdl1	-1.26853	5.93764	18.9887	0.000208344	0.0010696
Osgepl1	0.674918	3.62789	4.70661	0.04006	0.0879178
Asnsd1	0.149116	5.72652	0.393596	0.536274	0.665516
Dnah7a	-1.72517	-0.789394	3.47287	0.0745289	0.145661
Stk17b	2.01736	5.80572	32.8625	6.34e-06	5.31e-05
Ccdc150	-0.750801	-1.43353	0.895207	0.353397	0.492342
Gtf3c3	-0.451195	4.52586	3.09036	0.0913671	0.172353
Pgap1	-0.859856	6.70083	6.17789	0.0202099	0.0502329
Ankrd44	-1.27161	4.7228	13.2387	0.00128942	0.00500773
Sf3b1	0.134575	8.35122	0.176595	0.678014	0.781138
Coq10b	0.0338852	4.43372	0.0125366	0.911771	0.947134
Hspd1	0.824953	8.30324	8.06246	0.00900061	0.0256502
Hspe1	0.607084	6.55219	5.96515	0.0222409	0.0544139
Mob4	-0.110212	5.98589	0.172696	0.681379	0.783519
Rftn2	-0.728366	-0.124642	2.02064	0.167899	0.279865
Mars2	0.662285	3.07957	6.44171	0.0179713	0.0457502
Satb2	-0.249297	4.93261	1.20081	0.283918	0.419333
9130024F11Rik	-0.776962	1.27112	5.34978	0.02951	0.0686711
1700066M21Rik	-0.104628	2.74833	0.127451	0.724176	0.815912
Tyw5	-0.805084	2.57499	3.26403	0.0832327	0.159674
9430016H08Rik	-0.0278073	4.12389	0.0141907	0.906157	0.942699
Spats2l	-1.08629	5.28008	10.4781	0.00347877	0.0115973
Kctd18	-1.68985	2.73354	41.4006	1.12e-06	1.17e-05
Sgol2a	0.396153	3.31951	0.836618	0.369366	0.508595
Aox2	-3.08827	-0.891993	7.84198	0.0098608	0.0276738
Bzw1	0.0721179	8.128	0.0517189	0.822004	0.887394
Clk1	0.75501	6.79839	3.61395	0.0692376	0.137197
Ppil3	0.594961	3.31154	6.148	0.0204825	0.0508314
Nif3l1	0.0519957	4.49215	0.0983902	0.756451	0.840073
Orc2	0.589471	3.79057	2.68255	0.114357	0.206658
Fam126b	-0.0118539	5.62745	0.000845737	0.977037	0.988176
Ndufb3	0.431218	5.53111	5.95344	0.0223591	0.0546559
Gm20257	-0.0416911	0.759017	0.0140448	0.906638	0.942976
Als2cr12	-1.06746	4.0722	11.7361	0.00218858	0.00782738
Cflar	0.291596	6.1962	1.14039	0.296079	0.431547
Casp8	1.06834	6.93437	9.72929	0.00462871	0.0147353
Trak2	0.797376	5.55422	13.2035	0.00130513	0.00505491
Stradb	0.14845	4.81849	0.708844	0.408049	0.547835
Tmem237	0.482857	0.620564	1.61528	0.2158	0.340528
Mpp4	5.00283	-0.366527	26.5036	2.77e-05	0.000188173
Als2	1.71934	5.40888	42.876	8.53e-07	9.18e-06
Fzd7	-0.203713	4.02251	0.595444	0.447772	0.585008
Sumo1	0.455638	6.11954	2.95994	0.0980806	0.182375
Nop58	0.340375	5.85009	0.71303	0.406688	0.54668
Bmpr2	-0.605745	5.96418	3.39401	0.0776868	0.150681
Fam117b	1.48769	4.97837	72.6705	9.21e-09	1.83e-07
Wdr12	0.31246	3.89112	2.02618	0.167341	0.279097
Carf	-0.326495	2.68441	0.711459	0.407198	0.547055
Nbeal1	0.676906	4.8212	2.44213	0.131065	0.229715
Cyp20a1	0.19095	2.94547	0.541363	0.468922	0.604723
Abi2	-5.35086	3.64566	117.886	8.46e-11	3.62e-09
Raph1	1.08819	6.69226	7.63454	0.0107532	0.0297085
Cd28	3.37677	-2.25756	4.99094	0.0358345	0.0802572
Ctla4	6.72566	-2.01928	16.9896	0.00115486	0.00456889
Pard3b	-1.81097	5.54155	55.8239	9.65e-08	1.39e-06
Nrp2	-2.47286	0.951746	17.0578	0.00037224	0.00175023
Ino80d	-0.316974	6.32133	1.06185	0.312956	0.449774
Ino80dos	-0.311049	-0.500301	0.519071	0.478122	0.613167
Ndufs1	0.405383	7.40754	2.68718	0.114061	0.206202
Eef1b2	0.72437	8.33412	10.7258	0.00317046	0.0107256
Snora41	0.666634	-0.347336	1.52913	0.228078	0.354957
Fastkd2	0.0765019	4.84692	0.0693066	0.794572	0.869611
Klf7	1.56234	1.00225	13.7275	0.0010913	0.00434895
Creb1	0.214095	5.59087	0.477448	0.496138	0.629485
Mettl21a	-1.19108	2.7667	30.0137	1.2e-05	9.18e-05
2810408I11Rik	0.920953	1.25132	9.87569	0.0043747	0.0140782
Ccnyl1	1.37319	4.30713	28.3167	1.78e-05	0.000129257
Fzd5	1.45572	6.76508	33.8367	5.13e-06	4.44e-05
Plekhm3	2.86514	2.4853	56.9201	8.16e-08	1.2e-06
D630023F18Rik	-0.872051	-1.15374	2.51577	0.125659	0.222633
Idh1	1.15063	7.92862	19.1177	0.000200626	0.00103786
Pikfyve	-0.499401	5.56174	2.20269	0.150644	0.2577
Map2	0.527582	1.02533	0.42899	0.518646	0.649533
Unc80	0.866947	-1.19618	1.53358	0.227423	0.354287
Rpe	-0.010381	6.09952	0.000982675	0.975249	0.987352
Kansl1l	-1.97079	4.42359	19.4421	0.000182552	0.000957975
Acadl	-1.92717	8.77582	79.3495	4.07e-09	9.14e-08
Lancl1	-0.434846	4.17851	1.76791	0.196006	0.315561
Cps1	-1.1987	11.1505	20.1987	0.000146904	0.000795917
Ikzf2	-0.266908	1.02245	0.240259	0.628422	0.741333
Bard1	0.762049	2.37368	6.30394	0.0191041	0.0481161
Atic	0.358636	5.93926	2.79503	0.107405	0.196318
Fn1	-0.542955	2.00415	0.259913	0.614786	0.730467
Mreg	-3.3462	6.81485	164.581	2.63e-12	2.05e-10
Pecr	-1.2359	4.83703	40.7837	1.26e-06	1.3e-05
Tmem169	-2.2285	-0.829865	7.86665	0.0097602	0.0274294
Xrcc5	-0.800899	4.43158	6.3528	0.0186936	0.0472583
2025-03-04	-0.219309	-0.977806	0.154797	0.697428	0.796505
Smarcal1	-0.760711	4.186	19.3846	0.000185622	0.000972289
Rpl37a	0.621593	7.73777	1.44974	0.240184	0.369264
Igfbp5	0.660785	0.889497	0.856043	0.363959	0.502692
Tns1	-0.668442	-0.0461478	0.321711	0.575792	0.699355
Arpc2	0.41283	8.36376	4.27834	0.0494171	0.104495
Aamp	-0.00614368	6.88556	0.000165323	0.989846	0.995175
Pnkd	0.207231	4.48944	0.168668	0.684902	0.786394
Tmbim1	1.29299	7.11364	35.2713	3.79e-06	3.4e-05
Ctdsp1	0.279251	6.9302	1.00382	0.326275	0.463298
Vil1	1.38305	10.9675	23.8941	5.37e-05	0.00033333
Usp37	-0.189259	4.63962	0.582245	0.452789	0.589501
Rqcd1	0.77496	5.95775	30.6205	1.04e-05	8.18e-05
Zfp142	-0.163059	3.67135	0.339147	0.565695	0.691112
Bcs1l	0.514055	3.32189	4.11463	0.0536253	0.11168
Rnf25	-0.360053	4.48252	2.50808	0.126211	0.223414
Stk36	-0.500605	-0.510216	0.642216	0.430687	0.569454
Ttll4	0.295078	3.99542	1.1091	0.302653	0.43893
Cyp27a1	4.59422	3.9536	97.2569	5.76e-10	1.74e-08
Prkag3	3.69693	-1.53739	9.52867	0.00500337	0.0157061
Wnt6	5.27028	-1.47196	31.1106	3.15e-05	0.000210516
Fev	0.34741	-0.415566	0.472127	0.498525	0.631518
Ihh	-0.0945292	5.70084	0.0350078	0.853135	0.908496
Nhej1	0.768785	1.82413	7.84218	0.00985999	0.0276738
Slc23a3	-0.341304	1.64062	0.677891	0.418333	0.557947
Cnppd1	-0.134689	6.38225	0.316292	0.579003	0.702115
Fam134a	-1.11325	6.97319	14.1367	0.000950823	0.00388289
Zfand2b	0.327607	4.94101	0.479963	0.495017	0.628624
Abcb6	0.819715	4.76973	10.3656	0.00362959	0.0120266
Atg9a	0.710541	6.54657	4.0762	0.054671	0.113458
Ankzf1	0.856908	4.65769	16.9196	0.000388473	0.00181394
Glb1l	-1.12975	2.51611	18.7623	0.000222686	0.00112853
Stk16	1.22998	5.6547	31.8423	7.93e-06	6.43e-05
Tuba4a	0.508398	6.78301	2.90819	0.100902	0.186628
Dnajb2	-0.270836	3.81693	0.883505	0.356507	0.495507
Ptprn	0.313948	1.09315	0.400426	0.532788	0.6626
Resp18	0.4324	0.601303	0.827856	0.371843	0.511357
Dnpep	1.15285	6.84563	6.39814	0.0183214	0.0464165
Des	-0.98109	-0.108272	0.661196	0.424045	0.563448
Speg	-3.55251	0.11226	8.35124	0.00799623	0.0232674
Gmppa	-0.0435856	6.40957	0.0115897	0.915154	0.949134
Chpf	-2.28596	3.31649	11.7109	0.00220862	0.00788119
Tmem198	-1.60725	-0.359323	5.36893	0.0292474	0.0681378
Obsl1	-9.35005	3.49639	55.9936	9.4e-08	1.36e-06
Inha	-4.05752	2.33348	26.817	2.56e-05	0.000175894
Stk11ip	-1.63531	5.65882	24.5244	4.56e-05	0.0002911
Slc4a3	-1.40847	-1.23292	1.83359	0.188181	0.305528
Epha4	1.70039	1.51608	8.50194	0.00752149	0.0221005
Sgpp2	0.733227	7.44945	27.7783	2.03e-05	0.000144512
Farsb	0.636411	6.04039	11.5371	0.00235206	0.0083219
Mogat1	-6.51866	-1.38513	31.627	1.33e-05	0.000100536
Acsl3	-4.38831	7.67885	105.507	2.58e-10	9.08e-09
Utp14b	-4.68495	5.00966	105.781	2.51e-10	8.96e-09
Scg2	0.655095	2.56964	1.90058	0.180592	0.295641
Ap1s3	-3.69442	5.26345	226.691	8.23e-14	1.27e-11
Wdfy1	-1.20636	5.8852	3.66492	0.0674326	0.134496
Mrpl44	0.198217	4.307	0.918895	0.34722	0.485451
Serpine2	-0.362875	-0.664215	0.0606452	0.80755	0.878202
Cul3	0.133472	6.7477	0.16167	0.691143	0.791192
Dock10	3.45732	0.200576	22.5083	7.75e-05	0.000456592
Irs1	0.430266	0.044716	0.496268	0.487851	0.622364
Rhbdd1	-0.365272	4.946	3.79446	0.0630803	0.127245
Mff	-0.164535	5.84385	0.58748	0.450788	0.587836
Tm4sf20	0.12752	8.15058	0.232916	0.633696	0.745571
Agfg1	-1.15577	6.96477	32.3285	7.12e-06	5.88e-05
Slc19a3	-2.25477	3.90875	27.8315	2e-05	0.000143036
Ccl20	0.699853	2.111	2.80367	0.106891	0.195581
Sphkap	-0.484726	-0.20138	0.760287	0.391785	0.53163
Pid1	-7.1141	5.29999	160.688	3.4e-12	2.5e-10
Dner	1.30659	-0.790692	2.1036	0.159757	0.269713
Trip12	-0.641598	8.2959	5.09024	0.0333399	0.0757944
Fbxo36	-0.710627	2.2879	11.018	0.00284443	0.00977643
Sp110	5.32593	0.20074	60.3037	4.94e-08	7.75e-07
Sp140	2.13131	-0.0760684	12.7016	0.00155338	0.00586706
Sp100	2.10881	2.77144	18.7113	0.000226057	0.00114272
A630001G21Rik	2.66592	-1.35728	6.49313	0.0175678	0.0449709
Cab39	0.826189	7.75807	7.17563	0.0130606	0.0350332
Itm2c	-1.69578	6.59005	16.021	0.000514731	0.00230347
Gpr55	3.56461	1.22163	61.7825	3.99e-08	6.43e-07
2810459M11Rik	1.40494	3.4922	22.7255	7.31e-05	0.000433223
Psmd1	0.258914	6.98093	1.01871	0.322784	0.459663
Armc9	-3.56519	3.31421	136.452	1.89e-11	1.04e-09
B3gnt7	4.85775	4.39151	88.4918	1.44e-09	3.85e-08
Ncl	0.332941	8.44674	1.01052	0.324698	0.46174
Snora75	-0.115612	-1.50819	0.022731	0.881405	0.926918
C130036L24Rik	0.788134	-1.87483	0.716635	0.405522	0.545525
Ptma	0.535421	8.4372	3.63194	0.0685945	0.136163
Pde6d	-0.645878	3.96262	7.90345	0.00961226	0.0270834
Cops7b	-0.131534	4.33754	0.424456	0.520845	0.6514
Dis3l2	-0.543684	4.83545	11.414	0.0024597	0.00864458
Alppl2	5.73553	0.322188	33.1536	5.95e-06	5.04e-05
Alpi	-2.28226	11.0918	23.781	5.53e-05	0.000341984
Akp3	2.13048	-0.457743	23.2731	6.32e-05	0.000383948
Eif4e2	-0.366349	6.6833	6.13847	0.0205702	0.0510123
Efhd1	1.0443	0.345343	3.28857	0.0821519	0.158036
Gigyf2	-0.0354029	6.59185	0.02257	0.881822	0.927151
Kcnj13	7.86848	0.276026	30.1988	3.06e-05	0.000205061
Ngef	-0.661008	6.05567	3.39074	0.0778214	0.150891
Neu2	-1.91714	1.74325	25.2848	3.75e-05	0.000246484
Inpp5d	3.29033	0.31201	19.8407	0.000162727	0.000867737
Atg16l1	0.197965	4.92791	1.09543	0.305585	0.441728
Dgkd	0.642705	7.3632	7.03391	0.0138796	0.0368058
Usp40	-0.483282	5.84594	2.39914	0.134347	0.234425
Ugt1a10	-3.55687	-1.01551	2.85768	0.105545	0.193475
Ugt1a9	-3.99842	5.46211	10.6765	0.00322932	0.0108962
Ugt1a7c	1.80962	6.07334	33.168	5.93e-06	5.03e-05
Ugt1a6b	0.791302	-1.65555	0.545582	0.467213	0.60289
Ugt1a6a	0.122164	-0.0521129	0.102219	0.751919	0.836415
Dnajb3	-0.274855	1.4393	0.316057	0.579144	0.702225
Ugt1a1	0.182495	6.05224	0.639744	0.431565	0.570397
Mroh2a	1.92312	0.271581	12.4112	0.00172021	0.00638889
Hjurp	0.750405	4.55909	9.18526	0.00572416	0.0175913
Spp2	-11.2174	6.60869	315.97	2.02e-15	7.53e-13
Arl4c	-0.0742196	0.121423	0.0260582	0.873095	0.921279
Sh3bp4	1.10199	3.36599	7.67559	0.0105699	0.0292988
Agap1	-0.0830799	5.58561	0.250633	0.62114	0.735002
Ackr3	-1.76622	0.7926	6.12125	0.0207299	0.0513275
Cops8	-0.325288	5.24092	4.76955	0.0388604	0.0856823
Col6a3	-2.45399	1.63662	6.40559	0.018261	0.0463256
Mlph	-0.0395468	5.98214	0.0167096	0.898213	0.938104
Rab17	-0.0438482	6.75898	0.0271475	0.870494	0.919692
Lrrfip1	-0.785664	6.81485	6.51246	0.0174187	0.0446636
Ramp1	0.928789	2.46951	2.47109	0.128907	0.226942
Ube2f	0.668015	4.84016	9.09226	0.00593841	0.0181398
Scly	-0.0338415	5.3236	0.0120675	0.91343	0.948178
Fam132b	0.562662	3.22831	1.52366	0.228888	0.355867
Ilkap	-0.0426917	4.92151	0.0534465	0.819109	0.885616
Hes6	-0.00321595	5.25878	5.73e-05	0.994022	0.997959
Per2	-2.81649	6.73005	100.323	4.25e-10	1.36e-08
Traf3ip1	-0.262351	3.17255	1.95007	0.175224	0.288684
Asb1	-0.586483	3.13047	9.77394	0.00454956	0.0145289
Hdac4	0.35208	3.57444	1.195	0.285057	0.420448
Ndufa10	0.557875	7.02566	6.18256	0.0201678	0.0501431
Myeov2	0.609276	5.03822	5.66689	0.0254799	0.06089
Gpc1	0.581965	-0.283728	0.858419	0.363305	0.502222
Dusp28	-2.17987	3.36701	45.5381	5.27e-07	6.03e-06
Rnpepl1	-1.15922	7.77674	5.422	0.0285333	0.0667926
9430060I03Rik	-0.173605	0.0351601	0.120678	0.731295	0.820781
Capn10	-2.06183	5.5114	34.6323	4.33e-06	3.82e-05
Gpr35	0.887446	4.46045	28.2042	1.83e-05	0.000132025
Kif1a	-0.103425	0.426993	0.014229	0.906031	0.94269
Agxt	-2.12599	0.815328	15.0254	0.000708941	0.00302841
2310007B03Rik	-2.39095	5.38673	95.1423	7.14e-10	2.11e-08
Sned1	1.6153	0.64364	9.39184	0.00527793	0.0164263
Mterf4	-0.366832	3.24811	4.02792	0.0560173	0.11556
Pask	0.529481	2.52903	2.53973	0.123958	0.220278
Ppp1r7	-0.0693098	5.44041	0.122478	0.729382	0.819631
Ano7	2.37224	4.5735	24.7729	4.28e-05	0.000275204
Hdlbp	-0.143671	9.24876	0.805394	0.378304	0.518125
2025-09-02	-0.119136	7.09495	0.153248	0.698867	0.797397
Farp2	-0.0906491	5.356	0.180733	0.674491	0.778406
Stk25	0.846401	7.36747	13.8833	0.00103531	0.00417034
Bok	-2.62433	4.24922	42.1258	9.8e-07	1.04e-05
Thap4	0.21988	5.69281	0.62464	0.436985	0.575204
Atg4b	-0.417048	5.90953	4.18443	0.0517836	0.108609
Dtymk	0.355297	4.31449	1.89695	0.180993	0.296126
Ing5	-0.506815	4.5967	9.80603	0.0044936	0.0143858
D2hgdh	-0.275461	4.60131	2.54656	0.123477	0.219727
Gal3st2	0.420952	6.47264	1.70626	0.203719	0.325468
Gm9994	1.50058	-0.551422	4.77551	0.038749	0.0855095
Gm6086	-4.42091	-0.491221	33.1874	5.9e-06	5.02e-05
Fam174a	-0.756871	2.8805	7.23747	0.0127201	0.0342752
St8sia4	3.21239	-0.627531	12.2071	0.00184907	0.00679109
Panct2	-4.89725	0.665137	48.2445	3.29e-07	4.05e-06
D1Ertd622e	0.334911	5.88045	1.82398	0.189302	0.306961
Ppip5k2	0.439729	7.1541	1.52043	0.229367	0.356377
Gin1	0.312496	3.55002	1.11586	0.301216	0.437276
Pam	-1.90657	6.07526	30.759	1.01e-05	7.95e-05
B230216N24Rik	-1.42716	0.189255	5.2399	0.031068	0.0714904
Rnf152	2.12994	6.0073	8.29494	0.00818195	0.0237074
Pign	-0.145775	5.51968	0.138005	0.713497	0.808131
2310035C23Rik	0.0801313	6.28484	0.090486	0.766123	0.847763
Tnfrsf11a	-0.790256	6.07915	6.09825	0.0209452	0.0517703
Zcchc2	-0.0578879	4.8278	0.0370758	0.848913	0.905835
Phlpp1	0.157372	4.00089	0.727258	0.402113	0.542018
Bcl2	0.607884	2.19596	4.77535	0.0387519	0.0855095
Kdsr	1.25796	4.56172	47.761	3.58e-07	4.34e-06
Vps4b	-0.124035	7.30272	0.163612	0.689396	0.789829
Serpinb5	5.32885	0.942488	52.0974	2.9e-07	3.64e-06
Dsel	-2.74187	3.18337	20.0708	0.000152356	0.000821695
Tsn	-0.0429235	5.87745	0.068712	0.795434	0.87036
Nifk	-0.0260091	5.05748	0.00984397	0.921781	0.953555
Clasp1	-0.359292	5.33648	3.96432	0.0578484	0.118562
2900060B14Rik	-0.978721	-0.865622	1.58832	0.219551	0.344939
Tfcp2l1	-1.28304	5.92356	16.2268	0.00048231	0.00217968
Ralb	-1.04673	7.11115	39.6465	1.57e-06	1.58e-05
Tmem185b	-0.969471	4.87387	18.7323	0.000224663	0.00113733
Epb4.1l5	-1.82787	5.36104	51.0176	2.07e-07	2.73e-06
Ptpn4	0.0349678	2.95267	0.00762237	0.931145	0.959326
Tmem177	-0.320076	3.56114	1.94565	0.175695	0.289159
Tmem37	-3.67459	8.34429	50.1821	2.38e-07	3.06e-06
Dbi	0.480069	8.46452	4.07502	0.0547035	0.113476
3110009E18Rik	-0.77995	1.0175	2.88259	0.102332	0.188886
Steap3	2.61473	2.49846	16.0265	0.000513834	0.00230018
Insig2	-0.95202	5.89709	5.86966	0.0232253	0.0563367
Ccdc93	-0.793812	6.69745	3.17825	0.0871415	0.165903
Ddx18	-0.0544973	4.91787	0.0778976	0.782532	0.860755
Actr3	0.830945	8.76065	7.21867	0.0128226	0.034512
Slc35f5	0.78546	6.79512	9.12435	0.00586351	0.0179458
Gpr39	0.598314	4.83405	3.18165	0.0869826	0.16569
Lypd1	-2.83137	-1.64645	7.44599	0.0124925	0.0337452
Nckap5	-3.27992	5.69251	44.3421	6.52e-07	7.26e-06
Mgat5	-0.355573	4.86992	2.09149	0.160916	0.270929
Ccnt2	-0.0538714	5.59163	0.0247115	0.876389	0.92349
Rab3gap1	-0.163992	5.69849	0.927563	0.344997	0.483058
Zranb3	-0.273747	2.59187	0.728559	0.401698	0.541614
R3hdm1	-0.109636	5.34775	0.250203	0.621438	0.735232
Ubxn4	-0.455954	6.77559	2.93644	0.0993503	0.184302
Lct	-1.80804	11.2523	6.04361	0.0214667	0.0527928
Mcm6	-0.346905	6.60995	2.76878	0.108982	0.198614
Dars	-0.306466	6.01441	1.07271	0.310546	0.447079
Cxcr4	4.63473	0.217174	19.6765	0.000170596	0.000905614
Cd55	-1.04286	6.16498	3.90633	0.0595772	0.121491
C4bp	1.0493	1.08541	7.25683	0.0126155	0.0340193
C4bp-ps1	2.17492	-0.595896	10.3965	0.00358747	0.0118926
Pfkfb2	0.181174	6.73244	0.286318	0.59746	0.716892
Yod1	0.216246	3.4198	0.428798	0.518739	0.649568
AA986860	0.217356	7.11981	0.636834	0.4326	0.571264
Pigr	4.65272	10.2135	130.745	2.93e-11	1.51e-09
Fcmr	6.83405	-1.18348	14.1469	0.00112858	0.00447992
Mapkapk2	-0.0261725	6.73658	0.00893621	0.925463	0.956211
Dyrk3	1.35468	0.0783711	9.62582	0.00481795	0.0152149
Eif2d	-0.209082	5.12039	1.18986	0.286071	0.421315
Rassf5	-2.27743	3.48225	38.2391	2.07e-06	2.02e-05
Ikbke	1.0022	5.84493	17.6327	0.000312213	0.00150615
Srgap2	-0.255637	3.49465	0.995601	0.328224	0.465263
Fam72a	1.48145	0.250965	11.3818	0.00248876	0.00873156
Ctse	-0.363649	-0.573316	0.256302	0.617241	0.732041
Pm20d1	-0.951928	7.59102	1.20403	0.283287	0.418664
Slc41a1	1.75463	2.83389	39.7788	1.53e-06	1.54e-05
Rab29	0.275588	2.87973	1.8777	0.18314	0.299089
Nucks1	0.685894	6.47547	9.65485	0.00476402	0.0150714
Slc45a3	1.58841	-0.706552	3.19056	0.0865676	0.165022
Elk4	0.100492	4.48616	0.1025	0.751591	0.836181
Mfsd4	4.91515	4.23896	102.587	3.41e-10	1.14e-08
Cdk18	0.038951	7.56412	0.00955491	0.922934	0.954386
Klhdc8a	0.16777	0.943432	0.123748	0.728041	0.818902
Nuak2	-0.916887	6.82628	8.4635	0.00763958	0.0223965
Tmcc2	-1.51695	-1.97716	0.638993	0.432914	0.571489
Dstyk	-1.27662	3.84341	15.5973	0.00058921	0.00258622
Rbbp5	-0.343419	5.49936	4.61299	0.0419217	0.0913398
Tmem81	-1.11456	2.78371	16.3768	0.000460073	0.0020952
Cntn2	-8.2692	0.173697	76.011	6.27e-08	9.46e-07
Nfasc	-1.55446	2.21087	24.9372	4.1e-05	0.000265568
Mdm4	-0.141503	7.14025	0.138943	0.71257	0.807322
Pik3c2b	2.00503	5.4593	99.6034	4.56e-10	1.45e-08
Ppp1r15b	0.373204	7.76504	3.09255	0.091259	0.172241
Plekha6	0.370749	7.03708	2.25043	0.146477	0.251877
Golt1a	0.149418	6.12757	0.129195	0.722377	0.814346
Kiss1	-0.603079	0.225291	1.67576	0.207672	0.330187
Etnk2	-5.78105	3.06565	40.6201	1.3e-06	1.34e-05
Sox13	-0.155539	6.48126	0.133279	0.718219	0.811843
Snrpe	0.662135	5.22797	8.7648	0.00676571	0.0202743
Zc3h11a	0.178695	7.50674	0.354006	0.557362	0.683876
Zbed6	0.326983	5.76132	0.449661	0.508829	0.640641
Lax1	4.01754	-0.774866	18.6628	0.000229324	0.00115598
Atp2b4	-0.279302	0.598339	0.148701	0.703139	0.800856
Prelp	5.201	1.65157	43.7474	7.27e-07	7.99e-06
Fmod	1.50351	-1.62102	2.10682	0.159451	0.269356
Btg2	1.47	5.54662	32.6815	6.59e-06	5.5e-05
Adora1	-0.942496	1.37947	4.1617	0.0523754	0.109653
Ppfia4	2.55646	-0.169242	8.68003	0.00699993	0.0208485
Tmem183a	1.31317	7.01022	70.721	1.18e-08	2.26e-07
Cyb5r1	1.55668	3.3679	28.0549	1.9e-05	0.000136423
Adipor1	0.249483	7.17914	1.84961	0.186331	0.303044
Klhl12	-0.0980326	4.29915	0.215559	0.646584	0.756034
Rabif	0.313892	4.86464	3.6588	0.0676465	0.13479
Kdm5b	0.505042	5.42934	5.19854	0.0316782	0.0726806
Syt2	-1.49482	-0.579003	1.11656	0.303732	0.440036
Ppp1r12b	0.288873	1.48186	0.486005	0.492341	0.625898
Ube2t	0.88367	1.72338	7.13304	0.013301	0.0355571
Ptpn7	1.81999	-1.42252	5.20204	0.031626	0.0725839
Arl8a	-0.446297	5.86164	2.61985	0.118461	0.212612
Elf3	0.804326	8.38095	3.88713	0.0601625	0.122357
Rnpep	0.691044	7.70858	7.19674	0.0129433	0.0347643
Timm17a	0.715549	5.10264	19.3409	0.000187995	0.000982907
Ipo9	-0.78215	5.53632	21.8524	9.26e-05	0.000532961
Nav1	0.152395	3.14838	0.254894	0.618204	0.732566
Csrp1	1.21963	4.29185	13.0932	0.00135572	0.00520544
Phlda3	-2.68621	-0.435193	12.1018	0.00191967	0.00698889
Tnni1	-1.90672	0.416473	8.86612	0.00649698	0.0195806
Lad1	-0.746151	8.89436	4.32894	0.0481927	0.102409
Tnnt2	0.722307	0.0251076	1.80017	0.192114	0.310484
Pkp1	3.86225	3.988	45.5676	5.24e-07	6e-06
Igfn1	-1.11127	-1.16906	0.856798	0.363751	0.502525
Tmem9	-5.93152	7.54128	147.244	8.53e-12	5.22e-10
Kif21b	-0.9785	6.80691	8.47527	0.0076032	0.0222991
5730559C18Rik	0.669195	5.49458	3.88935	0.0600943	0.122262
Camsap2	-0.253238	2.04083	0.177042	0.677631	0.780951
9230116N13Rik	-0.474653	-1.39832	0.473769	0.497786	0.630858
Ddx59	-1.66963	2.68979	43.4225	7.71e-07	8.38e-06
Kif14	1.53326	2.90454	20.0969	0.000151227	0.000816847
Zfp281	-0.246297	3.51046	0.426404	0.519898	0.650733
Nr5a2	0.344359	5.55206	1.45513	0.239336	0.36816
Ptprc	3.61957	1.98218	25.2715	3.77e-05	0.000247198
Nek7	-1.15371	3.03744	4.90491	0.0364145	0.0813253
2310009B15Rik	-0.209476	0.669349	0.185685	0.670336	0.775187
Dennd1b	-0.438504	6.25507	1.33662	0.258888	0.390574
Zbtb41	0.238898	4.66274	0.548195	0.46616	0.601815
Aspm	0.716914	3.86784	3.17534	0.0872775	0.166117
F13b	-6.15833	-1.49141	27.415	5.33e-05	0.000331431
Cfhr2	-0.540163	0.213967	0.159242	0.693346	0.79301
Cfh	2.18359	0.3417	12.9887	0.00140563	0.00537668
Cdc73	0.23673	4.83357	0.629409	0.435262	0.573734
Glrx2	-0.183426	4.65235	0.492844	0.489341	0.623313
Trove2	-0.646191	3.30946	2.53067	0.124598	0.221166
Uchl5	0.0514795	5.12447	0.0313988	0.860824	0.913711
Rgs2	2.24321	3.81043	27.1298	2.37e-05	0.000164669
Rgs13	7.07162	-0.490818	60.0559	2.44e-07	3.13e-06
Rgs1	3.05406	0.379551	18.3746	0.000249794	0.00124503
Pla2g4a	0.53104	3.19028	1.54222	0.226157	0.35309
Ptgs2	0.391886	0.967132	0.092147	0.764053	0.846067
BC003331	-0.0379538	5.35037	0.00835356	0.927927	0.957262
Tpr	-0.0890254	7.16341	0.0577972	0.812032	0.881455
Hmcn1	-7.46587	1.69768	6.48885	0.0200623	0.0499622
C730036E19Rik	4.13201	-0.753679	11.2149	0.00315346	0.0106783
Ivns1abp	0.230437	9.19995	0.575252	0.455484	0.591958
Swt1	-0.726657	5.80542	3.82014	0.0622561	0.125797
Trmt1l	0.133923	5.64717	0.494673	0.488544	0.622703
Rnf2	-1.3377	5.38273	23.8263	5.46e-05	0.000338256
Fam129a	1.81083	1.40626	9.27443	0.00552667	0.0170992
Edem3	0.174825	6.5658	0.306933	0.584638	0.706473
1700025G04Rik	-0.661905	6.04505	5.53781	0.0270414	0.0640394
Tsen15	-0.563498	2.78659	6.0206	0.0216906	0.0532603
Rgl1	-7.27896	5.77217	275.88	9.3e-15	2.45e-12
Arpc5	-0.11287	8.24646	0.258444	0.615782	0.731025
Ncf2	0.68604	3.45343	1.96318	0.173833	0.287193
Smg7	0.0615893	6.30417	0.165325	0.687864	0.788647
Nmnat2	0.420396	-1.65482	0.109031	0.744084	0.830629
Lamc2	0.332879	4.23609	3.42088	0.0765939	0.148979
Lamc1	-3.61401	5.86819	309.77	2.53e-15	8.98e-13
E330020D12Rik	-4.77062	2.99345	20.8823	0.000121136	0.000671404
Dhx9	0.0416727	7.85598	0.0159376	0.900579	0.939634
Npl	-4.90643	10.3351	38.304	2.04e-06	2e-05
Rgs16	4.06192	-1.65382	5.69777	0.0273836	0.0646558
Rnasel	0.0342373	7.75598	0.0111306	0.916845	0.950319
Glul	-0.381481	6.59114	1.892	0.181542	0.296854
Cacna1e	4.56208	-1.57157	7.87001	0.00974662	0.0274021
Ier5	0.348067	5.32197	1.82296	0.189421	0.307085
Mr1	2.22572	-1.96634	3.07823	0.0919687	0.173304
Stx6	-0.225254	4.68151	2.0526	0.164705	0.275868
Xpr1	-0.00592288	6.64322	0.000475267	0.982785	0.99142
Acbd6	0.0834707	3.57338	0.0888903	0.768131	0.849456
Qsox1	1.71515	5.61664	18.974	0.000209245	0.00107306
Cep350	-0.581106	7.61729	3.54954	0.0715982	0.14104
Tor1aip1	-0.639376	5.56724	14.8302	0.000755661	0.00319339
Tor1aip2	-0.467707	9.12102	3.29626	0.0818162	0.157433
Tdrd5	-7.62515	1.41169	21.2737	0.000146114	0.000793151
Soat1	-2.3809	6.54904	60.2227	4.99e-08	7.82e-07
Abl2	-0.671173	5.04345	11.6072	0.00229297	0.00814329
Tor3a	0.786813	3.28425	2.75812	0.10963	0.199641
Fam20b	-0.6021	7.89038	14.2502	0.000915449	0.00376116
Ralgps2	1.66771	5.68451	66.069	2.19e-08	3.89e-07
Angptl1	-5.41669	-1.35952	19.9455	0.000207603	0.00106695
Rasal2	0.478604	3.22837	2.11406	0.158764	0.268514
2810025M15Rik	0.198184	2.39436	0.423483	0.521319	0.651716
BC026585	-2.0366	3.31402	73.4275	8.37e-09	1.69e-07
Sec16b	-1.15803	7.31262	41.4301	1.12e-06	1.16e-05
Brinp2	-6.76544	-0.0981892	8.10369	0.0105989	0.0293463
Rfwd2	0.568136	5.6757	4.14612	0.0527855	0.110255
4930523C07Rik	0.155829	1.31407	0.183083	0.672511	0.776942
Mrps14	0.56512	5.03293	7.86865	0.00975209	0.0274121
Cacybp	-0.0601317	5.60408	0.0266094	0.871772	0.920497
Rabgap1l	-0.367142	6.09748	1.38015	0.251476	0.382399
Rc3h1	0.2214	6.1714	0.557289	0.462527	0.598422
Serpinc1	0.851427	0.590199	3.30409	0.0814765	0.156885
Zbtb37	-0.45183	1.66391	1.83028	0.188567	0.305944
Gas5	0.860443	6.26761	8.93718	0.00631548	0.0191066
Snord47	0.637119	-0.141169	1.10283	0.303993	0.440189
Dars2	0.271465	4.63634	2.19671	0.151177	0.25838
Cenpl	0.743001	3.68418	8.02259	0.00914986	0.0259661
Klhl20	0.0567548	3.79413	0.0597482	0.808949	0.878916
Prdx6	0.960146	7.62614	14.7656	0.000771852	0.00325321
Suco	-1.42445	6.45617	16.0717	0.000506534	0.00227395
Pigc	-0.435551	5.09187	4.90099	0.0364828	0.0814265
Dnm3	-1.11586	1.88578	1.94974	0.175258	0.288707
Mettl13	-0.119036	3.325	0.104851	0.748859	0.834224
Vamp4	-0.242364	2.95988	0.512035	0.481089	0.615875
Prrc2c	-0.155929	7.596	0.363624	0.552096	0.679764
Fmo4	1.35244	5.4596	31.0595	9.45e-06	7.49e-05
Fmo1	-0.0152405	2.75461	0.00284542	0.957896	0.977311
Fmo2	1.34706	1.24142	8.96236	0.00625253	0.0189444
Prrx1	-0.868952	3.74797	1.42232	0.244553	0.373916
Gorab	-0.60113	4.15597	6.18349	0.0201594	0.0501335
Kifap3	-0.700534	3.8603	3.9928	0.0570201	0.117287
Scyl3	-0.30987	5.34453	3.34225	0.0798431	0.154221
BC055324	0.588156	2.64204	3.99375	0.0569927	0.117265
Mettl18	-0.838328	2.3124	5.71514	0.0249221	0.059718
Sell	4.10941	-1.11608	16.6172	0.000490713	0.00221132
F5	-0.851301	0.431928	3.55164	0.0715198	0.140964
Slc19a2	0.534373	4.14228	6.86646	0.0149211	0.0391072
Ccdc181	-0.464063	3.4991	3.02558	0.0946331	0.177461
Blzf1	-0.0481455	4.60661	0.0222374	0.88269	0.927512
Nme7	0.0404676	3.5299	0.0226528	0.881608	0.927022
Atp1b1	2.7115	9.73308	170.443	1.81e-12	1.58e-10
Sft2d2	0.384067	7.95117	5.636	0.0258442	0.0616361
Tiprl	0.247353	4.90331	1.63211	0.213499	0.337674
Dcaf6	-0.533701	4.8586	5.41528	0.0286227	0.0669466
Mpc2	1.5265	4.8615	32.0153	7.63e-06	6.22e-05
Mpzl1	0.0623767	4.89787	0.121565	0.73035	0.820329
Rcsd1	3.09594	-0.291553	16.8818	0.00039304	0.00183165
Creg1	-1.15498	7.33647	14.3173	0.000895201	0.00368543
Pou2f1	-0.158411	4.98563	0.352757	0.558053	0.684369
Gpa33	0.800072	8.43087	5.12366	0.032817	0.0747852
Ildr2	1.53946	-1.47885	3.44885	0.0754752	0.147146
Tada1	0.337325	4.30087	4.88848	0.0367019	0.0818513
Pogk	-1.8547	4.95816	53.4055	1.41e-07	1.95e-06
Uck2	2.32293	3.24358	33.9592	5e-06	4.34e-05
Tmco1	0.199876	6.06416	1.55721	0.223982	0.350424
Aldh9a1	0.793626	8.58418	30.9233	9.75e-06	7.69e-05
Mgst3	1.73776	7.44481	9.73815	0.00461288	0.014698
Lmx1a	-0.201119	0.507074	0.143368	0.708248	0.804351
Pbx1	0.783467	4.57398	11.365	0.00250411	0.00877675
Nuf2	1.00857	3.4751	10.1391	0.00395523	0.0129574
Rgs5	-5.70323	-0.956701	7.19739	0.0138376	0.0367149
Rgs4	-0.424023	0.609722	0.525564	0.475411	0.610997
1700084C01Rik	-1.77684	3.04482	2.23358	0.147932	0.253856
Hsd17b7	0.0488867	5.54451	0.0271378	0.870517	0.919692
3110045C21Rik	2.82561	-0.443971	19.0231	0.000206257	0.0010608
Ddr2	1.57298	0.456482	2.11366	0.158802	0.268517
Uap1	3.26601	5.63836	215.543	1.43e-13	1.97e-11
Uhmk1	0.101624	4.13404	0.14294	0.708663	0.804706
Gm7694	3.53994	3.74936	132.624	2.53e-11	1.35e-09
Nos1ap	3.15218	1.53698	51.9401	1.78e-07	2.4e-06
Atf6	0.839973	5.89514	11.3802	0.00249029	0.00873264
Dusp12	-1.19032	4.73809	3.53032	0.0723205	0.142147
Fcrla	5.94858	-1.04582	20.0304	0.000225067	0.00113857
Fcgr2b	3.58904	-1.77723	8.69982	0.00735024	0.0216871
Fcgr3	0.201003	-1.55382	0.0435946	0.836352	0.897763
Cfap126	-0.299782	0.598279	0.284964	0.598323	0.71737
Sdhc	0.433069	7.67433	2.36112	0.137331	0.238578
Pcp4l1	3.91845	-1.44743	8.34947	0.00844172	0.0243409
Nr1i3	0.439184	5.25261	1.17721	0.288588	0.423445
Tomm40l	0.454001	4.40799	2.1887	0.151892	0.259273
Apoa2	-2.66342	0.789575	7.00757	0.014038	0.0371416
Fcer1g	2.17546	-0.245005	10.0796	0.00404602	0.0131875
Ndufs2	0.982644	7.81794	10.006	0.00416145	0.0134929
B4galt3	1.29877	4.72158	16.235	0.000481062	0.00217543
Ppox	1.00073	4.01659	7.10263	0.0134756	0.0359494
Usp21	0.148767	4.30532	0.515725	0.479529	0.614429
Ufc1	-0.31092	6.06292	3.05556	0.093105	0.175096
Dedd	0.268097	5.08209	1.35445	0.255818	0.386929
Nit1	-0.357897	5.71684	4.96348	0.0354098	0.0795697
Pfdn2	0.082376	4.31494	0.124923	0.726808	0.818033
Klhdc9	-1.53921	-1.63012	1.79428	0.192817	0.311381
Pvrl4	1.33318	-0.877755	4.04187	0.0556244	0.114916
Arhgap30	2.51317	0.203649	10.9236	0.00294558	0.0100779
Usf1	0.413097	4.91569	0.844647	0.367117	0.506239
Tstd1	3.85816	3.04678	45.6824	5.14e-07	5.89e-06
F11r	0.3633	7.77205	4.09529	0.0541487	0.112546
Alyref2	-0.528459	1.84793	3.07966	0.0918975	0.173215
Itln1	2.02218	9.26372	1.18907	0.286229	0.421387
Cd244	1.73961	-0.0426545	7.33444	0.0122056	0.03309
Ly9	2.62754	-1.53142	7.07783	0.0136199	0.0362469
Slamf7	3.24088	-1.89509	8.83687	0.00696649	0.020769
Cd48	3.75887	-1.0462	12.918	0.00159121	0.00597228
Cd84	2.70169	-1.74209	6.26207	0.0201578	0.0501335
Slamf6	6.92528	-1.41258	14.3791	0.00104857	0.00420703
Vangl2	-1.79861	0.329405	8.67083	0.00702586	0.0209
Ncstn	-0.427269	8.15776	3.55093	0.0715466	0.140978
Copa	0.0608765	9.01753	0.130858	0.720676	0.813583
Pex19	-0.396103	7.15006	5.01333	0.0345792	0.0780616
Dcaf8	-0.271317	6.43094	2.86025	0.103599	0.190813
Pea15a	-1.23635	3.46612	10.9096	0.0029609	0.0101208
Atp1a2	-2.21857	-1.09005	1.06026	0.314727	0.451494
Igsf8	0.174527	3.85683	0.10732	0.746026	0.832077
Pigm	-0.683696	5.2723	7.59709	0.0109236	0.0300739
Slamf9	-1.10371	0.743146	5.42226	0.0285298	0.0667926
Igsf9	-0.957503	8.8918	3.0904	0.0913651	0.172353
Tagln2	-0.925632	8.51034	9.87351	0.00437837	0.0140868
4933439K11Rik	-1.00459	-1.01893	1.92587	0.177824	0.291984
Dusp23	-0.537969	2.56229	3.08011	0.091875	0.173196
Mptx2	4.5681	7.33653	13.7739	0.0010743	0.00429325
Cadm3	1.53438	-1.82131	0.626973	0.441436	0.578842
Aim2	-0.178411	3.95177	0.0480958	0.828245	0.891622
Pyhin1	3.9353	-1.22004	12.3603	0.00214115	0.00768099
Pydc3	2.84477	-2.12825	6.83954	0.0157112	0.0408761
AI607873	0.723048	-1.24544	0.293626	0.593288	0.713705
Ifi204	-2.78204	1.57459	2.8863	0.102123	0.188583
Mndal	3.30464	-0.695078	8.23821	0.00837389	0.0241945
Mnda	-1.80141	-0.150157	1.41373	0.245944	0.375482
Ifi203	0.284996	0.449006	0.0565198	0.814079	0.882463
Ifi202b	-7.83571	3.97101	8.86898	0.00648957	0.0195666
Ifi205	-1.58438	-1.95731	1.39773	0.248559	0.378939
Mptx1	-2.54739	5.88764	4.54682	0.0432964	0.0938309
Grem2	2.7731	-2.22658	1.68836	0.209979	0.333145
Rgs7	0.762801	-1.42807	1.09878	0.304862	0.440954
Fh1	0.545472	6.76478	11.2562	0.00260577	0.00906814
Kmo	2.25491	-0.818369	7.34895	0.0121306	0.0329055
Opn3	-1.19287	0.280893	7.29506	0.0124118	0.0335782
Chml	0.226384	3.41911	0.288442	0.596111	0.715949
Exo1	0.581288	2.72721	2.20531	0.150412	0.257365
Cep170	-0.247675	1.02859	0.110246	0.742716	0.829754
Sdccag8	-0.555918	3.74182	6.65003	0.016397	0.0424736
Akt3	0.998923	0.0706913	1.42823	0.243604	0.372986
Zbtb18	0.548226	5.28822	5.43286	0.0283896	0.066566
1700016C15Rik	-0.14648	1.76778	0.0920882	0.764126	0.846081
Adss	1.2647	6.39892	16.2649	0.000476546	0.00215776
Desi2	-0.0964033	5.4341	0.129022	0.722556	0.814474
Cox20	1.14985	4.31692	14.626	0.00080816	0.00338602
Hnrnpu	0.0497699	8.44086	0.0265033	0.872025	0.920622
Efcab2	-1.03268	2.48845	11.4535	0.00242462	0.0085382
Kif26b	2.29965	-0.581691	7.51387	0.011313	0.0310196
Smyd3	-0.913769	3.06703	14.8502	0.000750724	0.00317726
Tfb2m	0.768441	3.37599	6.68897	0.01612	0.04184
Cnst	0.388056	4.90595	4.60565	0.0420719	0.0916107
Sccpdh	-1.00818	6.54602	10.5247	0.00341831	0.0114387
Ahctf1	-0.15416	6.1517	0.217574	0.645055	0.754893
Cdc42bpa	-0.225515	4.7442	0.616082	0.440103	0.577755
Adck3	0.00914121	5.47658	0.000568646	0.98117	0.990309
Psen2	-0.481436	3.83045	1.28981	0.267176	0.400664
Gm5069	1.10434	0.277444	7.26727	0.0125595	0.0338939
Itpkb	0.158497	1.69316	0.161475	0.69132	0.791266
6330403A02Rik	1.60397	-1.3628	0.86297	0.362058	0.501065
Parp1	0.302004	5.26723	0.945303	0.340511	0.478699
Lin9	0.40735	2.98329	1.307	0.264092	0.396818
Acbd3	0.0587234	5.94166	0.0526665	0.82041	0.886483
H3f3a	0.482289	7.69335	10.8718	0.00300268	0.0102375
Sde2	-0.284281	4.55873	2.81113	0.10645	0.194875
Pycr2	1.02065	2.73083	5.88812	0.0230312	0.0560001
Lefty1	1.82278	-1.35908	4.43037	0.0458397	0.0984261
Tmem63a	0.933644	4.5651	6.71567	0.015933	0.041423
Ephx1	4.86992	0.699303	65.3687	2.41e-08	4.23e-07
Nvl	-0.0732339	4.46629	0.119656	0.732389	0.821368
Cnih4	0.925528	5.32839	8.97465	0.00622204	0.0188722
Wdr26	-0.0958281	7.05082	0.120569	0.731412	0.820804
Lbr	1.29794	5.81282	32.0261	7.62e-06	6.21e-05
Enah	-2.76301	1.78736	6.50867	0.0174478	0.0447223
Srp9	1.11196	5.03725	4.69173	0.0403496	0.0884849
Degs1	-0.675548	5.27084	6.53015	0.0172834	0.0443971
Fbxo28	-0.0798073	5.16274	0.14375	0.707879	0.80406
Trp53bp2	-0.334403	5.68812	3.95829	0.0580255	0.118873
Capn2	0.25978	3.35424	0.216779	0.645657	0.755227
Capn8	1.61666	2.902	19.504	0.000179309	0.000943049
Susd4	-1.88893	-0.597017	4.94899	0.0356555	0.0799489
Tlr5	-5.53568	4.51983	592.006	1.48e-18	4.19e-15
Disp1	-0.653727	3.48526	5.84869	0.0234478	0.0567505
Brox	-0.140628	6.32953	0.495764	0.48807	0.622476
Aida	-0.895077	4.82756	9.09004	0.00594364	0.018148
Mia3	0.0841334	6.77508	0.182848	0.672708	0.777043
Taf1a	0.159538	2.9076	0.450382	0.508492	0.640295
Dusp10	3.69665	0.329658	39.3313	1.67e-06	1.67e-05
2025-03-01	-0.947143	-0.613435	2.50998	0.126075	0.223258
2025-03-02	1.41894	7.72384	30.8484	9.91e-06	7.8e-05
C130074G19Rik	0.339702	6.56533	1.54046	0.226414	0.353297
Mark1	-5.00893	2.57865	73.5853	8.21e-09	1.66e-07
Rab3gap2	-0.215441	6.43564	2.0215	0.167812	0.279753
Iars2	-0.662984	6.88743	9.9677	0.00422288	0.0136625
Mir194-1	1.2479	-1.26984	4.06609	0.0549498	0.113904
Mir215	1.2857	0.938417	5.8808	0.023108	0.0561194
Bpnt1	1.47988	8.05003	75.479	6.49e-09	1.36e-07
Eprs	0.251133	6.87544	0.980914	0.331747	0.469229
9630028B13Rik	-5.1912	3.20543	27.7081	2.06e-05	0.000146458
Gm2061	-5.33208	7.53977	110.667	1.6e-10	6.14e-09
Slc30a10	-0.949334	6.70309	6.70616	0.0159993	0.04158
5033404E19Rik	-3.58788	-1.65205	10.4011	0.00358127	0.0118748
Lyplal1	-1.11618	3.9798	15.7006	0.000570033	0.00251293
Tgfb2	1.07303	-1.53248	2.00402	0.16959	0.281823
Rrp15	0.554771	3.16517	6.10984	0.0208364	0.0515552
Spata17	0.687847	-1.49404	0.822817	0.373278	0.512643
Gpatch2	0.47258	4.98454	4.5157	0.0439601	0.0950805
Esrrg	0.899024	2.5053	3.97267	0.0576042	0.118249
Kctd3	0.176249	4.98784	1.52534	0.228639	0.355675
Cenpf	0.784053	4.75533	3.15528	0.0882237	0.167536
Ptpn14	-1.74506	0.650887	7.18963	0.0129827	0.0348571
Smyd2	-0.106731	5.01032	0.163177	0.689787	0.790085
Prox1	0.71731	1.34895	1.64203	0.212158	0.335964
Rps6kc1	0.754128	4.38018	11.1796	0.00268005	0.00929473
Angel2	0.31122	5.75444	3.0922	0.0912759	0.17225
Mfsd7b	-2.58203	7.4767	28.427	1.74e-05	0.000126494
Tatdn3	-1.16902	3.47073	30.4643	1.08e-05	8.43e-05
Nsl1	0.4174	2.66581	2.49196	0.127378	0.225115
Fam71a	2.21368	-0.693592	2.66222	0.115669	0.208603
Atf3	1.49468	4.93714	18.9436	0.000211117	0.00108149
Nenf	-3.76606	5.35256	59.0535	5.93e-08	9.08e-07
Tmem206	-4.42932	5.78652	331.046	1.19e-15	6.36e-13
Ppp2r5a	0.292094	6.44048	2.78053	0.108273	0.197625
Dtl	0.417439	3.99398	1.46207	0.238251	0.366888
Ints7	-0.624225	5.35084	11.1362	0.00272322	0.00941682
Lpgat1	-0.0784763	8.55167	0.0629485	0.804007	0.876146
Nek2	1.31058	4.46062	30.0795	1.18e-05	9.07e-05
1700034H15Rik	-1.47674	1.66604	11.6515	0.0022565	0.00802179
Slc30a1	-1.33154	6.64114	28.9571	1.53e-05	0.000113297
Traf5	-1.98551	1.8342	26.3167	2.9e-05	0.000195764
Rcor3	-0.158088	4.95065	0.67671	0.418733	0.55815
Gm10516	-0.0938464	3.68542	0.10554	0.748064	0.83366
Kcnh1	-8.40459	2.41345	166.137	2.38e-12	1.92e-10
Hhat	-0.756599	2.02408	7.62846	0.0107807	0.0297505
Sertad4	-0.803872	0.0346734	4.19738	0.0514497	0.108101
Syt14	-1.10928	2.91201	5.30156	0.0301828	0.0699457
Diexf	0.193831	3.27215	0.742924	0.397164	0.536861
Irf6	-0.124572	8.1403	0.374319	0.54635	0.674737
A130010J15Rik	-0.0516875	3.82827	0.0502056	0.824582	0.889172
Traf3ip3	3.0883	-1.07615	14.3114	0.000896957	0.00369159
Lamb3	2.28017	3.67607	17.5216	0.00032294	0.00155342
Plxna2	-1.44464	6.42666	32.3011	7.17e-06	5.91e-05
Cd34	1.16313	0.93227	1.21059	0.282012	0.417256
A330023F24Rik	-0.636494	1.23464	1.19181	0.285686	0.42105
Cd46	-1.20492	0.853563	9.03926	0.00606444	0.0184691
Cr1l	0.388382	6.30508	2.90126	0.101287	0.187235
Cr2	7.34821	-1.15108	10.8933	0.00475825	0.0150632
Ppp1r14c	0.603851	-1.28848	0.618917	0.439066	0.57721
Iyd	2.66975	2.70507	41.6799	1.07e-06	1.12e-05
Plekhg1	-0.657986	3.45904	4.83415	0.0376709	0.0835008
Mthfd1l	-0.480648	3.83686	4.83881	0.0375867	0.0833531
Akap12	0.867988	-0.825659	0.456188	0.505797	0.638291
Zbtb2	0.228569	3.38706	1.39218	0.249476	0.380132
Armt1	0.352846	3.90759	7.39891	0.0118763	0.0323171
Esr1	-0.556309	1.06305	0.335218	0.567939	0.692959
Syne1	-5.06149	5.32069	135.497	2.03e-11	1.1e-09
Fbxo5	0.46733	3.12888	1.67092	0.208309	0.331013
Mtrf1l	0.225502	3.14782	0.624261	0.437122	0.575331
Rgs17	0.445039	-0.519095	0.310244	0.582632	0.705189
Ipcef1	2.02549	-0.458456	12.509	0.0016619	0.00619502
Cnksr3	1.77747	4.13768	54.4191	1.2e-07	1.69e-06
Ulbp1	0.00910543	-0.127319	0.0002979	0.986371	0.99358
Lrp11	-0.638649	0.491712	1.60808	0.216794	0.341704
Pcmt1	-0.385958	5.47669	7.10136	0.013483	0.0359622
A630066F11Rik	0.585679	0.898792	1.67188	0.208182	0.33085
Nup43	0.433965	3.02643	2.10293	0.159821	0.26979
BC020402	-0.193721	0.0852218	0.341011	0.564636	0.690116
Lats1	-0.106352	6.6237	0.150024	0.701889	0.799817
Katna1	-0.0412475	5.34193	0.0451158	0.833565	0.895584
Ginm1	0.500247	5.54716	2.66825	0.115278	0.208031
Ppil4	0.163487	4.70442	0.245229	0.624909	0.73858
Zc3h12d	3.12585	3.37863	134.215	2.24e-11	1.2e-09
Tab2	-0.626338	7.3097	5.60374	0.0262309	0.0624335
Sash1	-0.672791	5.57727	4.60665	0.0420514	0.0915803
Samd5	1.36818	-0.242976	2.04211	0.165745	0.277185
Stxbp5	0.776549	5.62044	9.13188	0.00584609	0.017904
Adgb	0.25633	-1.07201	0.0807777	0.778657	0.858089
Rab32	-0.541822	3.81161	3.50743	0.0731915	0.143502
Shprh	-0.378058	4.53864	1.24502	0.275434	0.410304
Fbxo30	0.756774	3.88632	4.78191	0.0386296	0.0853061
Epm2a	-2.62537	-0.485309	13.453	0.00119812	0.00471246
Utrn	0.880538	6.46645	10.9196	0.00294996	0.0100903
Stx11	2.24468	-1.60367	7.85649	0.00980152	0.0275318
Sf3b5	0.463885	3.83321	0.736357	0.399227	0.539152
Plagl1	-8.61101	6.38587	254.743	2.26e-14	5.02e-12
Hymai	-6.37454	-1.53324	25.7453	4.86e-05	0.000306026
Ltv1	0.207897	5.15553	0.590735	0.449551	0.586703
Phactr2	0.152836	4.90177	0.234559	0.632507	0.744851
Fuca2	-3.30185	10.5463	94.7247	7.45e-10	2.18e-08
Pex3	-0.506682	4.80286	4.0353	0.0558091	0.11522
Adat2	0.45245	1.64666	2.12942	0.157321	0.266774
Aig1	-1.0403	5.33789	51.4528	1.93e-07	2.57e-06
Hivep2	-0.0180937	4.33207	0.00498196	0.944308	0.96818
Adgrg6	4.10296	0.0432003	16.0815	0.000504967	0.00226836
Vta1	-0.196792	5.42597	2.20911	0.150076	0.256883
Cited2	0.712338	5.34838	10.5402	0.00339848	0.0113858
Heca	-0.716177	4.96396	7.51507	0.0113073	0.0310099
Abracl	0.346335	5.56963	1.8381	0.187659	0.304822
Reps1	0.0197548	4.24163	0.016258	0.89959	0.938947
Ccdc28a	-0.565437	4.327	5.45681	0.0280755	0.0659602
Nhsl1	-0.458787	7.33465	6.29118	0.0192129	0.0482875
Hebp2	1.5806	0.232103	5.90138	0.022893	0.0557212
Arfgef3	0.000104297	3.58797	7.27e-08	0.999787	1
Perp	-1.37345	8.64509	27.7522	2.04e-05	0.000145278
Tnfaip3	0.851383	5.30279	12.7419	0.00153164	0.00579776
Ifngr1	1.06421	7.10642	36.3615	3.02e-06	2.8e-05
Il22ra2	4.88417	-1.55731	12.516	0.00203381	0.00733296
Pex7	-0.123002	5.30614	0.581833	0.452947	0.589599
Map3k5	0.309128	4.37882	1.41716	0.245388	0.374869
Map7	-1.15325	7.90746	37.862	2.23e-06	2.15e-05
4930405J17Rik	-2.01768	-1.59392	3.03789	0.0940021	0.176526
Gm6251	-0.559935	-0.543817	1.3936	0.249241	0.379815
Bclaf1	0.281816	6.80601	0.518493	0.478364	0.613404
Mtfr2	1.81193	1.63463	29.8255	1.25e-05	9.53e-05
Pde7b	-4.37907	1.33692	48.6619	3.07e-07	3.81e-06
Ahi1	-0.590993	0.504963	1.21603	0.280958	0.416132
Myb	2.23989	5.07521	50.3785	2.3e-07	2.98e-06
Hbs1l	0.827266	5.94799	21.7832	9.44e-05	0.000541826
Aldh8a1	-2.3984	-0.306557	2.69853	0.113338	0.205131
1700020N01Rik	-2.9815	-0.891124	19.9268	0.000158759	0.000851373
Gm5420	-3.06039	-1.60957	11.0449	0.00281632	0.00969627
Sgk1	-0.502386	7.88597	1.23738	0.276876	0.411676
E030030I06Rik	-0.600994	1.9852	3.37636	0.0784146	0.151834
Raet1e	1.61853	-1.78335	1.21446	0.281262	0.416494
H60b	-1.49829	1.98301	0.530128	0.475784	0.611366
C920009B18Rik	3.48261	-1.72692	3.4347	0.0771391	0.149855
Slc2a12	-2.74707	-0.290848	17.4541	0.000329651	0.00158194
Tbpl1	0.353598	4.49958	2.63541	0.117427	0.211184
Eya4	-7.79473	0.659066	48.5081	6.57e-07	7.3e-06
Rps12	0.829433	8.7207	6.53473	0.0172486	0.0443398
Snora33	1.08283	-0.673694	3.63063	0.0686412	0.136217
Snord100	0.831628	-0.805053	2.42403	0.132435	0.231757
Slc18b1	1.23326	5.36665	34.4731	4.48e-06	3.94e-05
Vnn1	2.45143	5.8305	18.9043	0.000213568	0.00109011
Stx7	-1.23123	7.84805	29.982	1.21e-05	9.24e-05
Moxd1	2.83803	0.217436	18.5666	0.000235947	0.00118516
Ctgf	-2.00351	-1.04348	1.69195	0.205562	0.327897
Enpp1	-2.69638	5.83086	114.944	1.09e-10	4.44e-09
Enpp3	-2.13134	8.26561	20.3361	0.000141283	0.000771052
Med23	-0.146702	5.22857	1.19518	0.285023	0.420441
Akap7	1.32353	5.2215	42.6088	8.96e-07	9.57e-06
Epb4.1l2	1.06864	5.07378	29.5942	1.32e-05	9.97e-05
Smlr1	-1.08282	5.0016	19.6562	0.000171595	0.000909217
L3mbtl3	-2.38951	4.286	69.3484	1.41e-08	2.64e-07
Arhgap18	-0.00302939	6.32246	9.38e-05	0.992351	0.996775
Ptprk	-0.754861	7.03177	18.7103	0.000226128	0.00114272
Echdc1	0.540707	5.45982	2.40489	0.133902	0.233778
Rnf146	-0.018622	5.15235	0.00522832	0.94295	0.967079
Cenpw	1.36397	1.66263	14.5187	0.000837329	0.00348355
Trmt11	0.404344	3.35511	1.44172	0.241451	0.37065
Gm20300	-0.466093	4.31774	2.23142	0.14812	0.254148
Hint3	-0.965626	4.59833	18.4549	0.000243896	0.00121948
Ncoa7	-2.45341	4.76389	47.3389	3.85e-07	4.61e-06
Hddc2	0.739259	2.83565	9.60742	0.0048525	0.0152967
Tpd52l1	0.161116	0.662052	0.161529	0.69127	0.791266
Rnf217	-3.08142	4.22629	115.938	1e-10	4.08e-09
Rsph4a	-3.38759	0.550776	20.983	0.000117775	0.000657158
Zufsp	-0.4006	3.99443	1.13215	0.297791	0.43342
A830082N09Rik	0.0319642	-1.08055	0.00273556	0.958716	0.97775
Rwdd1	0.56565	4.13549	3.59384	0.0699653	0.138496
Dse	-1.72417	-0.201502	3.38242	0.0781637	0.15139
Tspyl1	-0.669774	5.8163	13.8729	0.00103897	0.00417847
Tspyl4	0.00966813	-0.183951	0.000192638	0.98904	0.994957
Nt5dc1	0.113819	4.18779	0.129189	0.722384	0.814346
Frk	1.03389	6.79256	9.05719	0.00602146	0.0183619
Hdac2	0.134226	5.50993	0.148053	0.703754	0.801299
Marcks	1.28334	5.23537	27.6578	2.09e-05	0.000147728
Lama4	-1.24992	0.150239	2.48779	0.127682	0.225484
Tube1	0.665118	1.54697	6.27182	0.0193794	0.0486329
Fyn	-3.36606	4.44657	101.285	3.86e-10	1.27e-08
Traf3ip2	-0.0206685	4.86699	0.00769689	0.93081	0.959141
E130307A14Rik	-1.54793	0.145568	17.4147	0.000333633	0.00159835
Rev3l	0.0495008	5.27089	0.0217261	0.884036	0.92831
AA474331	0.229903	-0.315693	0.247305	0.623456	0.73725
2010001E11Rik	4.75896	4.18302	113.491	1.24e-10	4.95e-09
G630090E17Rik	1.35056	4.48912	27.5026	2.17e-05	0.000152457
BC021785	0.923262	0.649248	5.12996	0.0327195	0.0746325
AI317395	-4.75733	2.79668	61.6268	4.08e-08	6.55e-07
Slc16a10	0.224196	7.89994	0.506605	0.4834	0.618043
Rpf2	-0.0202408	3.85114	0.00292652	0.957301	0.976774
Gtf3c6	0.224024	4.2772	0.887588	0.355418	0.494377
Cdk19	-0.275332	4.79628	1.5537	0.224489	0.351027
Cdc40	0.16378	5.25733	0.424945	0.520607	0.651326
Wasf1	0.511872	-1.46573	0.170854	0.682984	0.784827
Fig4	0.255364	4.76707	2.60554	0.119421	0.213931
Zbtb24	-0.500151	4.78732	13.0972	0.00135384	0.00519963
Mical1	1.38226	6.40849	6.56451	0.0170241	0.0438818
Smpd2	-0.215211	6.51711	0.4754	0.497054	0.630366
Ppil6	-0.622568	0.704835	1.88329	0.182514	0.298169
Cd164	-0.984357	9.1859	12.8527	0.00147363	0.00560658
Ccdc162	-4.40075	2.69869	92.5894	9.31e-10	2.64e-08
Cep57l1	-1.29339	2.82416	27.4047	2.22e-05	0.000155729
Sesn1	2.04672	6.08402	55.2736	1.05e-07	1.5e-06
Armc2	6.81254	-0.318715	70.8286	4.77e-08	7.52e-07
Foxo3	-1.1348	4.69426	13.7047	0.00109977	0.00437533
Lace1	-0.714988	4.61317	20.7565	0.000125481	0.000693617
Snx3	-1.28276	8.00505	36.2836	3.07e-06	2.84e-05
Ostm1	-1.79127	5.47287	27.8292	2e-05	0.000143042
Sec63	0.165636	6.80162	0.316701	0.57876	0.701879
Scml4	-0.286442	6.08881	2.65467	0.116161	0.209226
Pdss2	1.52821	3.62779	66.1923	2.16e-08	3.85e-07
Bend3	-0.146219	3.44735	0.467695	0.500529	0.633527
1700021F05Rik	0.31105	4.31127	3.07172	0.0922933	0.173823
Cd24a	1.50925	6.1629	28.2551	1.81e-05	0.000130831
Qrsl1	0.909153	3.3371	21.7811	9.44e-05	0.00054192
Rtn4ip1	0.948434	4.02822	31.2968	8.96e-06	7.16e-05
Aim1	1.01486	6.47317	23.9208	5.33e-05	0.000331431
Atg5	-0.353832	5.74495	3.25875	0.0834675	0.160046
Prdm1	-4.99687	7.39328	168.883	2e-12	1.68e-10
Prep	0.30227	5.49756	3.57648	0.0706	0.139539
Hace1	1.05452	4.13931	9.66877	0.0047384	0.0150238
Ascc3	-0.173303	6.05305	0.231055	0.635048	0.746905
Rfx6	0.175148	1.15642	0.132484	0.719023	0.812363
Ros1	-6.15395	8.08534	225.881	8.56e-14	1.29e-11
Dcbld1	-0.496344	6.3047	12.3279	0.00177156	0.00654366
Gopc	-0.708744	5.16803	4.59644	0.042261	0.0919098
Nus1	-0.313138	7.40903	1.16362	0.291323	0.426498
Cep85l	-0.761861	-1.45972	0.70152	0.410447	0.550149
Mcm9	-0.09928	3.3917	0.240147	0.628502	0.741365
Asf1a	0.41594	3.18164	1.66152	0.209552	0.332617
Man1a	-0.147624	7.7895	0.481311	0.494418	0.628145
Gm16998	-1.62513	-0.17931	10.5697	0.00336114	0.0112766
Tbc1d32	0.0754889	3.8645	0.0474519	0.829379	0.892438
Msl3l2	-4.17558	0.231239	44.4461	6.4e-07	7.15e-06
Gja1	0.678938	0.425495	0.304231	0.586286	0.708043
Hsf2	-1.19557	3.16029	14.7554	0.000774457	0.00326311
Serinc1	-0.615244	6.98252	3.36893	0.0787233	0.152286
Fabp7	-1.49637	-1.48737	0.513625	0.481371	0.616091
Smpdl3a	-1.73082	8.57133	26.3778	2.86e-05	0.000193188
Gcc2	0.636389	6.51819	3.56903	0.0708744	0.139906
Lims1	0.213026	5.49881	0.61975	0.438762	0.576945
Ranbp2	0.0308182	7.14497	0.00557147	0.941111	0.965879
Ccdc138	0.0254887	2.27948	0.00771489	0.930729	0.959141
2025-09-10	0.140268	3.1248	0.252154	0.620089	0.734064
Sowahc	1.10795	4.0272	16.029	0.00051343	0.0022991
P4ha1	-1.706	2.27468	11.6462	0.00226085	0.00803524
Pla2g12b	0.257165	5.96419	0.909055	0.349767	0.488291
Oit3	2.42002	-1.59517	8.47581	0.00760152	0.0222987
Mcu	1.50209	7.09482	116.507	9.53e-11	3.93e-09
Micu1	1.0515	7.03655	12.5283	0.00165068	0.00616128
Dnajb12	-0.779378	5.5842	8.52425	0.00745387	0.0219336
Ddit4	-0.924834	5.01275	3.90977	0.0594729	0.12133
Anapc16	-1.19709	5.64321	47.9123	3.48e-07	4.24e-06
Ascc1	-0.727819	4.72975	6.60599	0.0167167	0.0431914
Spock2	1.48552	0.0639311	3.52504	0.0725202	0.14246
Chst3	6.0886	-0.827775	17.4202	0.000386446	0.00180715
Psap	-0.763631	9.50277	7.41196	0.0118108	0.0321608
Cdh23	-4.57153	0.0797169	32.9744	6.18e-06	5.2e-05
4632428N05Rik	-3.13371	3.36972	25.0358	4e-05	0.000260524
Slc29a3	-1.55581	4.90536	62.9856	3.36e-08	5.59e-07
Unc5b	3.97653	4.6554	60.5272	4.78e-08	7.53e-07
Pcbd1	0.62086	5.27669	13.12	0.00134326	0.00517439
Sgpl1	0.16111	9.46838	0.403625	0.531169	0.661109
Pald1	-1.62939	-0.379238	6.0031	0.0218626	0.0536085
Eif4ebp2	0.184589	6.248	0.758323	0.392388	0.532042
Lrrc20	1.37089	2.447	25.683	3.4e-05	0.00022543
Ppa1	1.95451	6.70863	62.619	3.54e-08	5.83e-07
Sar1a	0.1137	6.39359	0.751321	0.394549	0.53441
Tysnd1	0.763181	4.63982	6.01509	0.0217446	0.0533745
Aifm2	-0.682606	4.15951	8.56013	0.00734652	0.0216806
H2afy2	-1.73319	-0.0390443	8.20091	0.00850279	0.0244871
2010107G23Rik	-0.735128	4.18028	8.48675	0.00756792	0.0222139
Neurog3	0.020358	0.812091	0.00184435	0.966096	0.981797
Tspan15	-0.196718	7.56063	0.980905	0.331749	0.469229
Hk1	3.02884	2.11706	41.6504	1.07e-06	1.12e-05
Hkdc1	1.50691	7.86701	20.241	0.000145148	0.000789113
Supv3l1	0.302514	4.44485	2.4837	0.127981	0.225718
Vps26a	-1.32283	7.61718	18.4938	0.000241096	0.00120931
Srgn	3.0783	0.452691	22.3611	8.07e-05	0.000472932
Kif1bp	-1.94258	5.48046	101.914	3.63e-10	1.21e-08
Ddx21	0.609689	6.08561	4.98416	0.0350626	0.0790147
Ddx50	-0.330822	5.98044	0.936968	0.342608	0.480566
Stox1	-0.520241	-1.12585	0.651027	0.427584	0.566507
Ccar1	0.0480809	6.73654	0.0196517	0.889671	0.932503
Tet1	-0.284541	0.180817	0.429178	0.518555	0.649533
Slc25a16	-0.324349	4.99264	1.80003	0.192131	0.310484
Dna2	-1.01979	4.6912	20.9053	0.00012036	0.000668695
Rufy2	-1.4526	4.1911	25.1126	3.92e-05	0.000255953
Hnrnph3	0.0965738	4.58081	0.131701	0.719817	0.812942
Pbld2	0.336511	6.52071	2.18296	0.152408	0.259997
Pbld1	-0.487223	2.37416	1.82434	0.18926	0.306929
Herc4	0.742321	5.63014	5.04175	0.0341154	0.0772605
Sirt1	-0.0412099	5.10564	0.0152428	0.902758	0.940743
Dnajc12	-0.0523015	0.421721	0.0141187	0.906395	0.942791
Reep3	-0.845177	7.62615	10.4498	0.00351612	0.0117025
Jmjd1c	-1.01083	6.979	7.15001	0.0132047	0.0353461
Nrbf2	-0.134565	3.65619	0.5281	0.474359	0.610143
Egr2	0.210374	1.60705	0.0741949	0.787629	0.864619
Ado	-0.143947	4.10806	0.737562	0.398847	0.538691
Rtkn2	-1.62491	-0.838312	6.638	0.0164836	0.0426669
Arid5b	-1.3791	4.67303	32.9794	6.18e-06	5.2e-05
1700040L02Rik	-0.648155	1.29594	5.02916	0.03432	0.0775876
Rhobtb1	-0.916659	1.88863	5.72112	0.024854	0.0595949
Cdk1	1.04745	5.10559	17.7332	0.000302839	0.00146817
Ank3	-0.536689	6.50973	2.60236	0.119636	0.214267
Ccdc6	0.860436	6.05771	35.6723	3.49e-06	3.16e-05
Phyhipl	-2.69141	-2.26278	1.67052	0.212301	0.336077
Bicc1	1.48824	-1.49446	1.42608	0.243948	0.373352
Tfam	0.514071	5.43626	4.46958	0.0449651	0.0968411
Ube2d1	-0.00987765	4.14393	0.00278925	0.958313	0.977523
Cisd1	0.4995	5.27168	4.1878	0.0516965	0.108475
Ipmk	0.235782	8.2073	0.892835	0.354024	0.492926
Zwint	-0.148926	5.37342	0.812217	0.376324	0.516078
Rab36	-0.222163	-0.518388	0.258224	0.615932	0.731033
Bcr	-0.489935	6.78165	4.14612	0.0527856	0.110255
Specc1l	0.150657	7.14844	0.581861	0.452936	0.589599
Adora2a	1.61714	-0.46689	5.78691	0.0241174	0.0581136
Upb1	3.20232	0.445307	37.0092	2.65e-06	2.5e-05
Gucd1	-0.715882	7.95521	11.1724	0.00268714	0.00931475
Snrpd3	0.692517	5.24234	13.8457	0.00104853	0.00420703
Lrrc75b	5.42982	0.263587	27.9059	3.45e-05	0.000228866
Ggt1	5.50523	7.65734	83.33	2.56e-09	6.25e-08
Susd2	-0.312796	6.4249	0.243173	0.626357	0.73988
Cabin1	0.687516	5.92838	2.54215	0.123787	0.220113
Ddt	0.569178	4.6732	1.1823	0.287572	0.422576
Gstt3	0.653664	5.50808	8.4961	0.0075393	0.0221391
Gstt1	2.9836	3.01161	33.5922	5.41e-06	4.65e-05
Gstt2	0.538807	4.74218	1.69054	0.205745	0.32804
Mif	0.155094	4.58819	0.0403292	0.842512	0.90193
Derl3	-0.498997	0.186055	0.369606	0.548868	0.677081
Smarcb1	0.381289	5.39698	1.74722	0.198553	0.318759
Chchd10	1.0352	5.51731	3.81348	0.0624687	0.126155
Vpreb3	3.84946	-1.89341	8.53057	0.00743484	0.0218957
Zfp280b	-0.469148	4.59006	6.58692	0.0168572	0.043507
Slc5a4b	6.0591	4.98338	80.667	3.48e-09	8.08e-08
Slc5a4a	9.16591	4.59951	154.636	5.1e-12	3.48e-10
Prmt2	-1.50511	3.89295	16.4991	0.000442777	0.00203076
S100b	-9.21968	2.14821	175.898	9.38e-12	5.66e-10
Dip2a	-0.721712	5.84532	9.45955	0.00514006	0.016057
Pcnt	-0.297068	5.22616	1.54076	0.22637	0.353268
Ybey	-0.309877	2.55213	2.53316	0.124422	0.220909
Mcm3ap	-0.434399	5.47812	5.11099	0.0330141	0.075192
Lss	0.686951	5.64006	12.2033	0.00185158	0.00679856
Ftcd	-3.3666	0.487099	1.61077	0.220318	0.345915
Col6a2	0.311728	1.29716	0.166873	0.686488	0.787642
Col6a1	0.398926	1.86872	0.288355	0.596167	0.715955
Pcbp3	-0.947746	-1.29235	1.16576	0.29089	0.42604
Slc19a1	-2.27929	5.40309	22.7925	7.18e-05	0.000426952
Col18a1	-0.984391	1.62485	2.87561	0.102726	0.189474
Gm10941	-3.27829	-0.761291	17.6352	0.000311979	0.00150579
Pofut2	-0.531708	4.77518	1.35098	0.256412	0.387637
Adarb1	-1.87323	-1.46776	6.8614	0.0149538	0.0391641
Fam207a	-0.0680156	5.15431	0.0318132	0.859919	0.913117
Itgb2	1.26602	0.634703	4.59216	0.0423492	0.0920734
Pttg1ip	-0.704285	8.21386	11.5482	0.00234253	0.00829024
Sumo3	-1.10749	7.62606	41.4134	1.12e-06	1.16e-05
Ube2g2	-0.587318	4.91304	5.24159	0.0310435	0.0714548
Lrrc3	4.55927	-0.176566	29.1012	1.48e-05	0.00011005
Trpm2	0.00611125	0.477596	9.1e-05	0.992466	0.996819
1810043G02Rik	-0.950492	1.17675	3.01527	0.0951653	0.178168
Pfkl	-1.33341	6.26641	4.90978	0.0363297	0.0811743
Icosl	-1.37358	4.00017	34.4727	4.48e-06	3.94e-05
D10Jhu81e	0.0995361	5.05429	0.103332	0.750619	0.835525
Pwp2	0.442561	3.84938	2.07524	0.162485	0.272989
Trappc10	0.433716	7.14667	6.86589	0.0149247	0.0391095
Agpat3	-2.52319	8.41474	52.4983	1.63e-07	2.21e-06
Rrp1	-0.879204	7.18085	16.6906	0.000417082	0.00192599
Cstb	-2.54743	7.5809	82.3629	2.86e-09	6.9e-08
Pdxk	-1.233	7.11386	24.8639	4.18e-05	0.000269977
Ilvbl	0.086315	7.04519	0.0732463	0.788956	0.865608
Syde1	2.13504	2.86754	29.7686	1.27e-05	9.64e-05
Casp14	-2.44262	-0.0862042	10.8403	0.00303802	0.0103392
2610008E11Rik	-0.47501	3.60757	1.36492	0.254038	0.385099
Ppap2c	1.02304	7.61163	10.628	0.00328841	0.0110588
Mier2	0.817749	4.14713	2.02628	0.16733	0.279097
C2cd4c	0.753739	-0.469799	2.4277	0.132155	0.231313
Shc2	-0.595383	-1.3044	0.487573	0.49165	0.6253
Tpgs1	0.429277	2.40891	0.346733	0.56141	0.687535
Cdc34	0.35605	5.36759	0.395803	0.535143	0.664773
Gzmm	-0.396886	-0.812573	0.449599	0.508857	0.640641
Bsg	0.736285	9.0884	8.20398	0.00849208	0.0244612
Hcn2	-0.0454693	1.80399	0.00990119	0.921555	0.95351
Polrmt	0.219485	4.59763	0.132843	0.718659	0.812192
Rnf126	0.427645	4.36706	0.545576	0.467216	0.60289
Fstl3	0.637063	0.489305	2.59513	0.120125	0.214894
Palm	0.0590725	1.94484	0.00954159	0.922988	0.954386
Misp	0.217184	9.14663	0.224079	0.64018	0.750897
E130317F20Rik	-1.24032	0.75819	6.51577	0.0173933	0.0446166
Ptbp1	0.292132	8.08979	0.713594	0.406505	0.546598
Med16	-0.171845	4.79559	0.0933107	0.762615	0.844787
R3hdm4	-0.111365	5.55977	0.167398	0.686024	0.787363
Kiss1r	-2.18498	-1.0728	10.3193	0.0036936	0.0122187
Arid3a	-5.5714	6.56204	479.743	1.7e-17	2.78e-14
Wdr18	-0.0286826	4.98667	0.0031455	0.955734	0.975666
Tmem259	-0.321443	6.16531	0.335269	0.56791	0.692959
Cnn2	-0.0324381	2.7414	0.0070988	0.933545	0.960684
Abca7	0.79668	5.34365	2.61163	0.119012	0.213331
Hmha1	3.90935	0.767061	24.8612	4.18e-05	0.000270034
Polr2e	0.284921	5.2421	0.22604	0.638728	0.749648
Gpx4	-0.045656	8.16055	0.0155237	0.901871	0.940137
Sbno2	0.617732	6.14755	1.37308	0.25266	0.383789
Stk11	0.247178	5.70267	0.362744	0.552573	0.68004
Dos	-0.453368	0.708994	0.420458	0.522798	0.65298
Atp5d	0.777654	7.97606	1.46496	0.237802	0.366395
Midn	0.0255693	7.18536	0.00524664	0.942851	0.967079
Cirbp	-1.17324	5.22155	15.6598	0.000577529	0.00254281
1600002K03Rik	0.433471	2.41763	1.21119	0.281895	0.417127
Efna2	-4.15037	-0.141535	36.4296	2.98e-06	2.77e-05
Mum1	-0.239512	4.48117	0.384998	0.540725	0.669565
Ndufs7	0.0604682	6.16504	0.00794081	0.929725	0.958768
Gamt	-2.91047	3.77821	18.5964	0.000233873	0.00117641
Dazap1	0.0545781	5.82453	0.0542169	0.817835	0.884912
Rps15	0.628441	8.55011	0.811164	0.376629	0.516296
Apc2	-5.30833	-1.31066	12.9191	0.00168051	0.00625945
2310011J03Rik	-0.384199	5.73683	0.768618	0.389242	0.52909
Pcsk4	-2.63994	5.03353	18.8226	0.000218761	0.00111262
Reep6	-0.958802	8.10933	5.05885	0.0338396	0.0767338
Adamtsl5	-0.590223	6.47143	2.56006	0.122535	0.218538
Plk5	3.37669	-0.494833	28.8799	1.56e-05	0.000115193
Mex3d	-1.8898	2.51314	27.5911	2.12e-05	0.000149676
Mbd3	-0.119274	5.38607	0.0273645	0.869982	0.919538
Uqcr11	0.893209	6.56741	1.88293	0.182554	0.2982
Tcf3	-0.315862	5.92911	0.35506	0.556781	0.683326
Onecut3	-0.226503	-1.30573	0.101849	0.752353	0.836767
Rexo1	-0.475533	5.76972	0.695954	0.412284	0.551955
Klf16	0.162032	3.70923	0.313756	0.58052	0.703172
Abhd17a	0.036247	5.90607	0.00268457	0.959102	0.977909
Adat3	-0.189539	1.8237	0.0656689	0.799911	0.873642
Scamp4	-0.286347	6.46028	0.404004	0.530978	0.660929
Csnk1g2	-0.590989	6.66009	1.10328	0.303896	0.440094
Btbd2	-0.347881	5.35699	0.353847	0.55745	0.683877
Mknk2	-0.471715	6.76068	1.09948	0.304713	0.440873
Mob3a	0.899486	4.18447	7.94812	0.00943594	0.0266607
Izumo4	0.290064	2.10598	0.644396	0.429916	0.5688
Ap3d1	-0.484644	7.52855	4.3409	0.0479085	0.102004
Dot1l	0.377241	5.61384	0.771149	0.388475	0.528249
Plekhj1	0.0979584	4.35418	0.0682324	0.796132	0.870856
Sf3a2	-0.270375	5.16632	0.272472	0.606411	0.724214
Lsm7	0.657143	3.18415	1.21027	0.282073	0.417303
Sppl2b	0.467555	4.61286	0.67711	0.418597	0.558038
Tmprss9	5.22088	-1.79832	33.6885	7.36e-06	6.04e-05
Timm13	0.613828	5.62537	0.775123	0.387274	0.527071
Lmnb2	0.502844	5.20206	0.84246	0.367728	0.506786
Gadd45b	0.89079	2.8568	2.65466	0.116161	0.209226
Gng7	-1.39603	2.73e-05	3.00346	0.0957792	0.179152
Slc39a3	-0.472826	4.73492	0.968094	0.334865	0.472178
Sgta	-0.554111	6.83568	1.86689	0.184361	0.300563
Thop1	0.243943	4.22778	0.14416	0.707483	0.803741
Creb3l3	-1.24883	9.2479	4.60376	0.0421105	0.0916486
Map2k2	0.121045	7.63666	0.0410903	0.841054	0.900985
Zbtb7a	0.266723	6.47747	2.62002	0.118449	0.212612
Pias4	-0.712183	4.8428	1.70593	0.20376	0.325484
Eef2	0.464889	10.7075	0.667054	0.422027	0.5614
Dapk3	-0.177086	4.56076	0.0704272	0.792957	0.868789
Atcay	-2.22781	-0.84575	5.93579	0.0225385	0.0549999
Zfr2	-2.93279	3.55985	45.5688	5.24e-07	6e-06
Matk	-0.711059	0.779795	1.19149	0.285748	0.421073
Mrpl54	0.140427	5.11973	0.119775	0.732261	0.821317
Apba3	-1.19459	5.34209	3.89599	0.0598914	0.121992
Tjp3	0.638274	7.21956	1.65637	0.210236	0.333384
Pip5k1c	-2.33741	6.34035	24.9807	4.06e-05	0.000263363
Cactin	-0.129364	4.3358	0.06265	0.804463	0.876254
Hmg20b	-0.205774	5.21223	0.281979	0.600234	0.71889
Mfsd12	-3.6903	5.20222	37.7001	2.31e-06	2.22e-05
Fzr1	0.355198	5.65537	0.343965	0.562966	0.688753
Dohh	0.203003	4.09615	0.0872261	0.770246	0.851397
Smim24	0.814783	9.92247	6.22682	0.0197724	0.0493616
Nfic	-3.33995	4.94408	75.2855	6.64e-09	1.38e-07
Celf5	4.7491	1.16539	71.5303	1.07e-08	2.07e-07
Ncln	-0.151299	7.24441	0.0514317	0.82249	0.887784
Gna11	1.21917	9.09489	8.99023	0.00618362	0.0187747
Aes	0.661591	8.37715	1.93202	0.177158	0.291195
Tle2	0.244621	-0.691105	0.141971	0.709604	0.805279
Tle6	-0.126652	-0.208599	0.0451211	0.833556	0.895584
BC025920	-1.19228	0.831464	7.81958	0.00995315	0.0278858
Sirt6	-0.515547	3.613	0.692724	0.413356	0.55292
Ankrd24	-1.6579	2.04738	23.7406	5.59e-05	0.000345472
Gm10778	-0.614101	-1.25285	0.97833	0.332372	0.469778
Zfp433	-0.384769	1.21596	0.498829	0.486742	0.621539
Zfp781	-1.18617	0.31004	5.28609	0.0304022	0.0703668
Zfp873	-1.03651	2.50837	11.4965	0.00238701	0.00842876
AU041133	-1.16105	2.45941	8.71804	0.00689382	0.0206056
Zfp938	-0.97698	2.93803	7.17804	0.0130472	0.0350038
1190007I07Rik	0.674119	2.19082	4.32527	0.0482805	0.102565
Hcfc2	0.0549749	3.78359	0.0321695	0.859145	0.912569
Nfyb	0.373319	4.3049	2.662	0.115683	0.208603
Txnrd1	1.23952	7.66087	87.7705	1.56e-09	4.1e-08
Eid3	0.697949	-0.672664	1.34206	0.257946	0.38933
Chst11	-0.840739	2.2032	4.49226	0.0444676	0.0959298
Slc41a2	5.31823	4.2841	162.837	2.95e-12	2.24e-10
D10Wsu102e	-0.0188489	4.48269	0.00754274	0.931504	0.959533
Aldh1l2	2.07451	-0.17181	7.59865	0.0109165	0.03006
A230046K03Rik	-1.56233	6.34046	13.5829	0.00114622	0.00454232
Appl2	-1.34934	6.85072	20.9215	0.000119815	0.000666187
1500009L16Rik	1.24332	0.519315	8.36069	0.00796552	0.0231987
Nuak1	-0.91184	-0.910651	1.97879	0.172196	0.285219
Ckap4	4.37526	2.93024	59.9547	5.19e-08	8.08e-07
Tcp11l2	-0.22168	2.37558	0.606384	0.44368	0.580801
Polr3b	0.386822	4.5124	6.23834	0.019671	0.0491602
Ric8b	-0.250915	4.09284	1.49843	0.232665	0.360188
Tmem263	-0.263557	5.04747	0.64708	0.42897	0.567866
Mterf2	0.418409	3.47229	0.962159	0.336323	0.473762
Cry1	-1.55844	4.65717	44.4209	6.43e-07	7.17e-06
Btbd11	1.02194	-1.31378	1.03823	0.318285	0.455188
Pwp1	0.354489	4.44335	3.25044	0.0838381	0.160612
Prdm4	0.177154	5.68787	1.10907	0.302659	0.43893
Rtcb	0.440975	6.80718	6.42837	0.0180777	0.045955
Fbxo7	-2.02589	5.40618	145.475	9.68e-12	5.82e-10
Syn3	-1.9973	2.17901	48.8628	2.96e-07	3.7e-06
Timp3	-6.69343	6.92362	163.099	2.9e-12	2.21e-10
1810014B01Rik	0.225514	1.69239	0.58502	0.451727	0.588551
Hsp90b1	-0.0961478	9.71141	0.0645193	0.801631	0.874579
Ttc41	-0.703671	1.79232	3.30044	0.0816346	0.157126
Nt5dc3	-0.734272	2.12918	6.36223	0.0186155	0.0470859
Stab2	-4.58112	3.59253	33.3006	5.76e-06	4.92e-05
Parpbp	1.02837	2.56871	8.28953	0.00820004	0.0237502
Nup37	0.73736	3.35483	8.09884	0.00886678	0.0253605
Ccdc53	-0.231781	4.7778	1.41371	0.245948	0.375482
Dram1	-2.02961	-1.83153	4.51704	0.0439314	0.0950329
Gnptab	-0.667582	6.46861	10.0079	0.0041584	0.0134861
Sycp3	-9.15452	3.00036	62.5406	9.07e-08	1.31e-06
Chpt1	-2.22699	9.33771	76.2019	5.94e-09	1.26e-07
Mybpc1	-7.49514	-1.14459	40.479	5.05e-06	4.38e-05
Arl1	0.322853	6.0642	2.12763	0.157488	0.266994
Utp20	0.401033	4.9916	2.18098	0.152587	0.260209
Slc5a8	4.3433	6.88848	61.0712	4.42e-08	7.01e-07
Gas2l3	0.193368	4.6767	0.240944	0.627935	0.741004
Nr1h4	-1.86248	7.64537	108.126	2.02e-10	7.38e-09
Slc17a8	0.299083	0.636358	0.202948	0.656351	0.763869
Scyl2	0.273328	5.77962	0.942341	0.341254	0.479393
1500026H17Rik	-0.899526	-0.521649	4.04662	0.0554914	0.114742
Actr6	-0.175161	2.04699	0.271031	0.607359	0.72498
Uhrf1bp1l	1.14104	5.43899	13.9768	0.00100323	0.00406069
Apaf1	0.338522	6.89026	2.07651	0.162363	0.272847
Ikbip	-0.398997	3.3451	1.18251	0.28753	0.422558
Slc25a3	0.150481	9.65214	0.541284	0.468953	0.604723
Tmpo	0.608419	6.76828	6.74289	0.0157449	0.0409563
Nedd1	-0.169965	4.00103	0.281973	0.600238	0.71889
Cdk17	0.152637	2.7289	0.190812	0.666104	0.772243
Elk3	0.694601	0.722897	1.52978	0.227982	0.354951
Lta4h	0.374862	8.29166	8.37384	0.00792298	0.0230985
Hal	-0.0673332	0.812994	0.0143736	0.905557	0.942404
Snrpf	0.888945	3.83543	10.7618	0.00312812	0.0106051
Ntn4	3.6322	1.36513	70.0246	1.29e-08	2.44e-07
Metap2	0.34581	6.74597	1.97911	0.172164	0.285199
Vezt	0.347986	4.38781	4.88104	0.036833	0.0820407
Fgd6	-0.0231859	5.19775	0.00675728	0.93516	0.96177
Nr2c1	0.402018	4.19942	5.86264	0.0232995	0.0564782
Ndufa12	0.771024	5.85848	7.00903	0.0140291	0.0371259
Tmcc3	1.78846	5.75887	37.7485	2.28e-06	2.2e-05
Cep83os	-1.35614	3.33108	28.2334	1.82e-05	0.000131243
Cep83	0.30255	4.29796	0.540433	0.469299	0.605059
Plxnc1	0.146379	-0.111143	0.0430312	0.837398	0.898478
Gm29684	2.29373	0.325804	24.4267	4.67e-05	0.000296387
Cradd	-0.16119	3.16633	0.614398	0.440721	0.578348
Socs2	-0.617977	6.24065	4.33518	0.0480441	0.102186
5730420D15Rik	-0.0748469	-0.158515	0.040205	0.842751	0.902108
Mrpl42	0.918663	5.31473	18.2725	0.000257515	0.00127589
Ube2n	0.368005	5.74904	3.90983	0.0594711	0.12133
Nudt4	-1.64525	8.74617	26.61	2.7e-05	0.000183919
Mir3058	-1.6401	-0.915067	4.95578	0.0355401	0.0797756
Eea1	-0.0250008	6.08483	0.00444035	0.947418	0.969827
Btg1	1.12555	6.59189	34.5364	4.42e-06	3.9e-05
Dcn	3.59756	2.25927	21.2502	0.000109334	0.000615872
Lum	1.16554	-0.824915	0.782726	0.384991	0.524971
Atp2b1	-0.818386	8.20242	4.59928	0.0422026	0.0917968
Poc1b	0.625378	4.39917	12.7055	0.00155126	0.00586108
Galnt4	0.483371	6.5199	9.32092	0.00542667	0.0168435
Dusp6	0.908995	5.46861	4.72883	0.0396317	0.0871395
Kitl	1.42404	6.01479	23.3524	6.19e-05	0.000376893
Tmtc3	0.292336	4.73607	0.905984	0.350568	0.489216
Cep290	0.203984	2.88277	0.147938	0.703864	0.801341
4930430F08Rik	-0.647479	2.02759	2.43887	0.13131	0.229975
Mgat4c	1.68904	7.32997	9.15984	0.00578186	0.017738
Nts	-0.995603	6.92046	3.65704	0.067708	0.134874
Rassf9	-0.944387	-0.976781	0.642092	0.430731	0.569454
Tmtc2	0.980197	4.30604	13.8437	0.00104923	0.00420847
Gm15663	1.20326	0.0525884	9.17976	0.0057366	0.0176219
Mettl25	-0.601157	2.66903	8.40123	0.0078352	0.0229132
Ccdc59	-1.48789	5.30886	37.9869	2.18e-06	2.11e-05
Acss3	0.0941327	-1.10725	0.0100906	0.920811	0.953017
Lin7a	0.482794	-0.357208	0.255205	0.617991	0.732479
Ppp1r12a	-0.00836345	6.13126	0.000440522	0.983426	0.991679
Pawr	0.784481	4.26713	13.6826	0.00110805	0.00440581
Syt1	-0.11916	-0.849315	0.00879992	0.926032	0.956538
Nav3	2.25363	-1.783	0.793432	0.386051	0.52576
E2f7	0.621164	2.41998	4.11796	0.0535358	0.111526
Csrp2	1.52495	5.26808	16.4112	0.000455132	0.00207803
Zdhhc17	0.585992	3.9746	4.64096	0.0413555	0.0903837
Osbpl8	0.263211	3.38426	0.577374	0.454663	0.591237
Bbs10	-1.24366	1.05705	9.33205	0.00540301	0.0167788
Nap1l1	-0.218119	5.80194	0.496751	0.487642	0.622265
Phlda1	0.464642	3.80599	1.42362	0.244344	0.373795
Krr1	0.0996303	4.70669	0.114356	0.738147	0.826015
Glipr1	0.370475	0.0337624	0.164043	0.68901	0.78945
Caps2	-2.67428	0.173489	13.3614	0.00123625	0.00483166
Atxn7l3b	0.232913	7.44382	1.32569	0.260792	0.392696
Tbc1d15	-0.244648	6.86807	0.64833	0.42853	0.567495
Rab21	-0.429523	5.87366	4.13658	0.0530383	0.110716
Tmem19	0.532649	6.39384	7.29126	0.0124318	0.0336133
Thap2	0.281214	3.606	0.750017	0.394953	0.534761
Zfc3h1	1.02703	5.70021	5.1496	0.0324174	0.0740529
Lgr5	-1.91883	4.67836	37.3228	2.49e-06	2.36e-05
Tspan8	2.67648	8.42376	143.313	1.13e-11	6.69e-10
Ptprr	2.4626	4.66367	27.2265	2.32e-05	0.000161381
Ptprb	-0.0138236	0.00951267	0.000298271	0.986362	0.99358
Cnot2	0.403275	5.73595	2.48449	0.127923	0.225686
Myrfl	1.54865	6.10681	85.8651	1.92e-09	4.84e-08
Rab3ip	1.04575	5.01519	42.6467	8.89e-07	9.53e-06
4933412E12Rik	-0.169452	0.385596	0.168891	0.684706	0.786233
Cct2	0.682068	7.47523	21.1098	0.000113685	0.000636631
Frs2	-0.210753	5.54616	0.753235	0.393956	0.53371
Yeats4	0.109482	4.69331	0.270007	0.608035	0.72536
Lyz2	2.69323	0.796374	14.3875	0.000874568	0.00361833
Lyz1	8.66873	10.4179	202.059	2.9e-13	3.61e-11
Cpsf6	0.0358917	6.00649	0.0277539	0.869069	0.919052
Cpm	-2.29236	5.63457	93.4161	8.54e-10	2.45e-08
Mdm2	0.131188	5.64896	0.267211	0.609889	0.726838
Slc35e3	-0.151159	3.99387	0.229528	0.636163	0.747435
Nup107	0.0910264	4.56783	0.186884	0.669341	0.774666
Rap1b	-0.172186	7.05108	0.346104	0.561763	0.687789
Mdm1	-0.495372	2.0881	3.22308	0.0850731	0.162641
Dyrk2	-0.369614	5.60455	1.85625	0.185571	0.302085
Cand1	-0.0709697	6.66114	0.254378	0.618558	0.732863
Grip1	0.75292	-0.108603	1.03655	0.318669	0.455677
Helb	-0.00659781	3.815	0.00145537	0.969881	0.984233
Irak3	1.52931	0.0470123	9.94216	0.00426444	0.0137796
Tmbim4	0.16821	5.81821	0.674599	0.41945	0.55865
Llph	0.18619	3.33027	0.759924	0.391896	0.53168
Hmga2	-0.669114	3.91589	3.4849	0.0740601	0.144865
9230105E05Rik	-0.779442	-0.0336757	2.15988	0.154503	0.262875
Msrb3	-8.1658	5.43917	95.0638	7.2e-10	2.12e-08
Gm15910	-1.55436	-1.76378	1.83775	0.187698	0.304849
Lemd3	-0.544233	4.64341	4.63827	0.0414097	0.0904882
Tbc1d30	0.480255	3.87716	5.24261	0.0310286	0.0714438
Gns	-1.83406	8.45038	46.5014	4.45e-07	5.21e-06
Rassf3	0.569953	5.96809	20.2139	0.000146272	0.000793706
Tbk1	0.274152	6.65776	0.910113	0.349492	0.487999
Xpot	0.795003	5.56569	15.3926	0.000629325	0.0027344
BC048403	-1.12671	2.56009	16.6796	0.000418512	0.00193196
Srgap1	0.347809	1.81997	0.828711	0.3716	0.511229
Gm9079	-1.17002	-0.633083	6.45968	0.0178292	0.0454698
Tmem5	-0.690531	4.20662	6.2515	0.0195558	0.0489584
Ppm1h	0.298048	6.33959	1.42278	0.244479	0.373912
Mon2	0.178676	6.72889	1.68048	0.207055	0.329464
Usp15	0.115446	6.54333	0.116053	0.736287	0.824519
Slc16a7	2.10822	-1.34205	8.7366	0.00684265	0.0204703
Lrig3	1.51248	4.72183	21.83	9.32e-05	0.000535806
Xrcc6bp1	0.457351	1.28376	1.36986	0.253202	0.384407
Ctdsp2	-0.11721	7.9827	0.249895	0.621652	0.735424
Avil	3.61158	0.715923	70.5764	1.2e-08	2.29e-07
Tsfm	1.14026	3.86422	12.7008	0.00155383	0.00586706
Mettl21b	3.54087	-2.22319	11.3888	0.00297036	0.0101454
Mettl1	0.751226	2.73678	3.63923	0.0683357	0.135801
2025-03-09	-2.38317	2.80467	23.6991	5.65e-05	0.000348798
Cdk4	-1.1503	7.51949	17.1329	0.000363728	0.00172104
Tspan31	-1.82868	7.62136	62.9456	3.38e-08	5.61e-07
LOC100504703	-0.271531	0.03697	0.430523	0.517907	0.649107
Agap2	2.25897	-0.665646	3.66791	0.0673284	0.134343
Os9	-0.468353	8.03533	2.46736	0.129182	0.227314
B4galnt1	3.27759	7.19492	26.2734	2.93e-05	0.000197404
Dtx3	-3.04878	3.57536	75.4494	6.51e-09	1.36e-07
Pip4k2c	-1.05033	6.9705	34.8437	4.15e-06	3.68e-05
Kif5a	-0.640942	0.0682386	0.591414	0.449294	0.586458
Dctn2	-0.0134445	7.42208	0.00230574	0.962095	0.979558
Mbd6	-0.459216	6.34383	1.31929	0.261917	0.394305
Ddit3	-1.92151	5.34559	18.7712	0.000222099	0.00112677
Mars	0.636801	5.45831	8.67284	0.0070202	0.0208964
Arhgap9	-1.20241	3.13951	11.4842	0.00239764	0.00846209
R3hdm2	-0.286701	6.13306	5.03192	0.034275	0.0775353
Stac3	0.43017	0.422748	0.627776	0.435851	0.57422
Shmt2	0.994823	4.96035	4.97759	0.0351725	0.0791996
Lrp1	-1.17941	8.52794	5.16829	0.0321329	0.0735333
Stat6	0.425229	7.08632	5.89838	0.0229242	0.0557876
Nab2	5.8552	2.13366	121.715	6.11e-11	2.78e-09
Tmem194	0.441456	4.14121	3.7563	0.0643283	0.12923
Myo1a	2.9343	9.75962	116.558	9.48e-11	3.93e-09
Zbtb39	0.27968	4.42017	2.0272	0.167238	0.279024
Rdh1	0.180036	0.713312	0.103466	0.750464	0.835516
Rdh9	4.8597	4.92524	52.9869	1.51e-07	2.06e-06
Rdh16	8.10589	2.32157	98.3488	5.16e-10	1.6e-08
Rdh18-ps	3.96852	-0.636044	25.8993	3.22e-05	0.000214442
BC089597	2.36961	0.439788	19.6682	0.000171002	0.000906752
Rdh7	3.83178	4.14353	49.0387	2.88e-07	3.61e-06
Hsd17b6	8.06604	4.19972	152.598	5.86e-12	3.91e-10
Prim1	0.609475	3.75668	3.53972	0.0719661	0.141608
Naca	-0.00323741	8.17928	0.000281408	0.986753	0.993766
Ptges3	0.0369727	6.86528	0.0172763	0.896512	0.936974
Atp5b	0.821499	10.697	15.2234	0.000664729	0.00286542
Baz2a	0.00836622	7.2545	0.00231521	0.962017	0.979558
Rbms2	-0.38601	4.92656	6.55055	0.0171289	0.044088
Gls2	2.00821	0.29259	14.7729	0.000770011	0.00324727
Spryd4	0.0289126	4.17913	0.0193464	0.890526	0.933037
Timeless	-0.0821199	3.17489	0.0404185	0.84234	0.901923
Stat2	-0.854365	7.18311	12.0893	0.00192824	0.0070093
Pan2	-0.337262	6.04832	2.58852	0.120575	0.21559
Cnpy2	-0.487283	6.43352	4.46777	0.0450052	0.096898
Cs	1.12422	9.52455	35.1287	3.9e-06	3.49e-05
Coq10a	-1.26096	4.13792	43.8822	7.09e-07	7.82e-06
Ankrd52	-0.827277	6.17473	8.86639	0.00649627	0.0195806
Slc39a5	0.485523	7.71139	0.595898	0.447601	0.584893
Nabp2	0.351912	5.59658	2.15852	0.154627	0.262961
Rnf41	-1.08842	5.59503	30.9836	9.61e-06	7.6e-05
Smarcc2	-0.543966	7.05849	13.3128	0.00125704	0.0049059
Myl6	0.487299	9.14433	2.34227	0.13884	0.240815
Myl6b	-0.346148	-0.66887	0.268482	0.609044	0.726076
A430046D13Rik	-1.16864	0.904936	17.1	0.000367432	0.00173279
Esyt1	0.00609523	4.15014	0.000436553	0.983501	0.991679
Zc3h10	-0.361272	3.66663	1.48759	0.234314	0.362279
Rpl41	1.31424	8.63285	3.96756	0.0577534	0.118435
Pa2g4	0.839599	6.72681	21.1696	0.00011181	0.00062733
Erbb3	-0.112378	7.87103	0.206826	0.653309	0.761265
Rps26	0.837503	7.76474	2.37032	0.136602	0.237601
Suox	2.82866	6.80697	81.6	3.12e-09	7.36e-08
Rab5b	-0.632448	6.27732	9.13868	0.00583038	0.0178675
Cdk2	0.299915	4.54157	1.76579	0.196266	0.315765
Pmel	0.194631	1.3021	0.189433	0.667236	0.772987
Dgka	2.58893	6.66603	97.6875	5.52e-10	1.68e-08
Wibg	0.0990466	4.07122	0.0719568	0.790776	0.867073
Tmem198b	-0.660686	1.98729	4.88783	0.0367134	0.0818641
Dnajc14	-0.240346	6.14429	3.07621	0.092069	0.17347
Ormdl2	0.546981	5.66501	8.5023	0.00752038	0.0221005
Sarnp	0.262257	4.857	0.639819	0.431538	0.570397
Cd63	-1.22894	8.53986	22.0587	8.76e-05	0.000506259
Rdh5	-2.03692	3.38604	18.6954	0.000227124	0.00114612
Bloc1s1	-0.50408	5.40999	1.50778	0.231256	0.358607
Itga7	1.46506	0.391756	13.4822	0.00118622	0.00467735
Mettl7b	-3.34181	7.68505	82.1808	2.92e-09	7e-08
Mir684-1	0.402636	-0.506177	0.893815	0.353765	0.492758
Pisd-ps1	0.00237928	6.85502	3.52e-05	0.995316	0.999046
Sfi1	0.0966258	4.12977	0.0748979	0.786651	0.864013
Eif4enif1	0.183433	5.74468	1.69042	0.20576	0.32804
Drg1	0.213653	5.61536	1.2562	0.273342	0.407777
Patz1	-0.339487	3.348	1.19196	0.285657	0.42105
Gm11944	-0.0884433	-0.448956	0.0365862	0.849902	0.906413
Pik3ip1	0.887697	-0.813977	1.4313	0.243112	0.372514
Limk2	-1.45981	7.98714	57.2397	7.78e-08	1.14e-06
Rnf185	-0.921424	6.35378	28.6771	1.64e-05	0.00012002
8430429K09Rik	-0.283828	1.30599	0.759176	0.392126	0.531839
Pla2g3	2.27487	0.394823	33.4891	5.53e-06	4.74e-05
Inpp5j	-0.549523	5.25812	1.53496	0.22722	0.354036
Selm	-1.74741	5.84885	15.9098	0.000533232	0.00237802
Smtn	0.998739	3.17184	2.48503	0.127883	0.225672
Tug1	-0.553363	7.43655	2.73783	0.110877	0.201549
Morc2a	-0.281184	5.33713	2.88784	0.102037	0.188473
Osbp2	-2.97611	2.40848	31.1554	9.25e-06	7.34e-05
4921536K21Rik	0.671228	-0.639152	1.16222	0.291606	0.42678
Dusp18	0.997616	1.69339	11.9748	0.00200872	0.00725912
Slc35e4	0.377621	-0.195451	0.373232	0.546929	0.675394
Tcn2	-0.928868	9.80789	4.77557	0.0387479	0.0855095
Pes1	-0.0330825	5.97613	0.0186183	0.892592	0.934394
Gal3st1	0.265717	4.78171	0.299241	0.589355	0.71072
Mtfp1	0.940917	3.95967	8.2742	0.00825157	0.0238799
Sec14l2	0.996853	6.20615	12.7487	0.00152803	0.00578566
Rnf215	-0.50701	3.81336	2.99409	0.0962695	0.179832
Ccdc157	-1.07362	2.20823	15.1403	0.000682899	0.00293541
Sf3a1	0.161386	6.07835	0.956502	0.33772	0.475401
Tbc1d10a	-1.46696	5.1639	6.22286	0.0198075	0.0494404
Gatsl3	-4.71129	2.86441	60.9493	4.49e-08	7.12e-07
Osm	-2.53185	-1.1453	8.62489	0.00715705	0.0212141
Lif	-1.05661	3.8275	22.7572	7.25e-05	0.000430644
Mtmr3	-0.508713	6.45741	11.957	0.0020216	0.00729636
Ascc2	0.0883949	5.73929	0.188659	0.667873	0.773501
Uqcr10	0.71733	6.81519	1.55119	0.224852	0.351517
Zmat5	-0.00744461	4.2639	0.000169446	0.989721	0.995175
Nf2	0.674231	6.44672	29.34	1.4e-05	0.000105009
Nipsnap1	-0.674698	6.16882	18.8907	0.000214427	0.00109371
Thoc5	0.184323	5.16809	1.02912	0.320374	0.457148
Ap1b1	-0.934165	8.09868	8.31465	0.00811641	0.0235656
Gas2l1	0.965665	4.7527	4.59267	0.0423386	0.0920644
Ewsr1	-0.11048	7.69714	0.305417	0.585562	0.707408
Rhbdd3	-0.504407	3.66769	0.844164	0.367252	0.506346
Emid1	-4.78123	4.07769	30.8276	9.96e-06	7.83e-05
Kremen1	-1.00582	5.10979	13.1054	0.00135004	0.00518921
Znrf3	-0.148392	3.42187	0.279883	0.601585	0.720025
Xbp1	0.721457	7.55066	12.8371	0.00148164	0.0056295
Ccdc117	0.692036	4.29466	9.69421	0.00469195	0.0148965
Mrps24	0.752193	4.5163	5.55012	0.026888	0.0637613
Urgcp	0.538009	6.0275	3.84312	0.0615286	0.124596
2210015D19Rik	-0.924243	2.91197	18.0817	0.000272649	0.00134195
Dbnl	0.0115107	7.33429	0.00157786	0.96864	0.983466
Pgam2	-0.431432	0.968921	0.262212	0.613234	0.729538
Polm	-0.144079	4.9453	0.23974	0.628792	0.741645
Aebp1	2.34537	0.578044	8.16481	0.00862961	0.024782
Pold2	1.17544	4.85449	3.74688	0.0646407	0.129747
Myl7	2.91506	2.32965	27.6532	2.09e-05	0.000147818
Gck	0.376769	-0.117577	0.521722	0.477012	0.612281
Ykt6	0.142264	7.44998	0.867666	0.360778	0.499732
Camk2b	-1.82286	4.40134	8.13552	0.00873405	0.0250464
Nudcd3	-0.165394	5.95371	1.27728	0.269453	0.403384
Rps15a-ps6	1.1836	2.03361	5.91394	0.0227629	0.0554425
Npc1l1	-0.117355	9.90503	0.102824	0.751212	0.835891
Ddx56	0.150689	5.2153	0.205558	0.6543	0.761918
Tmed4	-0.302223	7.55895	1.65638	0.210235	0.333384
Ogdh	0.34825	9.80483	2.2176	0.149328	0.255788
Zmiz2	0.21213	6.39012	0.16625	0.687041	0.788148
Ppia	0.518556	9.02698	5.91084	0.022795	0.0554921
H2afv	0.170813	6.1692	0.321351	0.576003	0.699484
Purb	0.216872	7.54495	0.447027	0.510061	0.641815
Myo1g	2.67502	-0.0614568	13.5834	0.00114601	0.00454232
Gm11974	0.354527	1.74533	1.20262	0.283564	0.419029
Ccm2	-0.312645	4.03626	0.432169	0.517114	0.648453
Tbrg4	0.470874	6.14969	2.00212	0.169784	0.28208
Snora5c	0.519819	-0.926867	0.372367	0.54739	0.675823
Adcy1	-0.180983	0.234626	0.0613245	0.806498	0.877595
Igfbp3	-2.33922	1.15182	6.08287	0.0210905	0.0520419
Tns3	-1.71763	7.58412	119.239	7.53e-11	3.3e-09
Hus1	0.0273058	3.13893	0.00730659	0.932582	0.959971
Sun3	-1.80411	1.31108	8.06892	0.00897669	0.0255975
Gm11992	-0.150463	1.37416	0.0590645	0.810023	0.879611
Upp1	8.95449	6.45486	183.298	8.32e-13	8.2e-11
Abca13	-3.82838	4.03075	8.30858	0.00813652	0.0236047
Ikzf1	2.70045	0.244315	11.4107	0.00246266	0.00864857
Fignl1	0.615025	3.15638	2.79061	0.107669	0.19675
Ddc	2.55843	5.84523	176.759	1.23e-12	1.15e-10
Grb10	-5.69322	4.46994	296.957	4.07e-15	1.28e-12
Cobl	4.11092	6.6778	167.989	2.12e-12	1.76e-10
Sec61g	1.11274	5.44066	17.1174	0.00036547	0.00172641
Egfr	-0.46246	4.97342	5.4474	0.0281984	0.0661942
Eldr	0.268564	1.91195	0.69385	0.412982	0.552524
Fbxo48	0.0430141	0.450326	0.0076924	0.93083	0.959141
Plek	3.67583	-0.34382	25.1989	3.84e-05	0.000251214
Ppp3r1	-0.127261	6.95283	0.201741	0.657305	0.764728
Pno1	0.347642	4.70752	1.61673	0.215601	0.340316
Wdr92	0.248157	3.84432	1.51782	0.229755	0.356785
C1d	-0.314297	5.7559	1.7959	0.192623	0.311139
Etaa1	-0.286447	3.43336	0.545529	0.467234	0.60289
Etaa1os	0.0902799	-0.706385	0.0177354	0.895154	0.935968
Meis1	1.45674	-1.50178	3.26387	0.0832397	0.159674
Spred2	-0.264859	4.63579	2.34034	0.138995	0.241055
Actr2	-0.0916561	8.1965	0.0713254	0.791673	0.86765
Rab1	-1.04575	9.37665	13.1117	0.00134708	0.00518274
Cep68	-0.532956	3.48438	2.77266	0.108747	0.198338
Slc1a4	2.29969	2.42253	57.8767	7.06e-08	1.05e-06
Sertad2	-0.410903	6.03287	3.53874	0.0720031	0.141622
Aftph	-0.511438	6.99167	2.54917	0.123295	0.219512
Lgalsl	1.08507	5.17744	13.4137	0.00121432	0.00475905
Peli1	1.17343	5.78543	19.9947	0.000155706	0.000837533
Vps54	-1.13672	7.2151	12.8272	0.00148679	0.00564302
Ugp2	-0.914274	7.94612	6.5427	0.0171882	0.0442165
Mdh1	1.23524	9.57176	29.6662	1.3e-05	9.83e-05
Wdpcp	2.12929	2.60746	19.5886	0.000174978	0.000924035
Ehbp1	0.179417	3.92981	0.39473	0.535693	0.665281
Tmem17	-1.67013	1.27578	14.9538	0.000725701	0.00308515
B3gnt2	-0.502188	5.39204	4.20705	0.0512022	0.10766
Commd1	-0.0446712	5.35187	0.0393293	0.84445	0.903125
Zrsr1	-1.99671	3.44251	35.4063	3.68e-06	3.32e-05
Cct4	0.216063	7.23314	0.651869	0.427289	0.566222
Fam161a	-4.12143	1.72101	69.5264	1.38e-08	2.59e-07
Xpo1	-0.0406187	6.79936	0.0128034	0.910841	0.946376
Usp34	0.164655	7.16055	0.222239	0.64155	0.751821
Ahsa2	-0.132119	4.42288	0.20189	0.657187	0.764653
0610010F05Rik	-0.234602	4.05063	0.35588	0.556329	0.682876
Pex13	-0.462277	5.57982	2.45444	0.130142	0.228524
Pus10	-0.197235	4.75982	0.399513	0.533252	0.663061
Rel	0.919132	1.34115	7.36624	0.012042	0.0327087
Papolg	0.229718	3.96636	0.379231	0.543749	0.672345
Bcl11a	0.441809	2.89108	2.57574	0.121451	0.21691
Fancl	0.118089	2.80298	0.153947	0.698217	0.796912
Vrk2	-0.761632	3.08095	11.1437	0.00271562	0.00939795
Efemp1	3.06108	0.198316	6.55683	0.0170817	0.0439902
Pnpt1	0.873784	5.08839	4.72798	0.039648	0.0871483
Smek2	-0.123869	6.81861	0.115817	0.736545	0.824699
Cfap36	-0.773296	3.14897	3.12526	0.0896615	0.169767
Ccdc88a	0.342351	-0.0461168	0.152389	0.699668	0.798055
Prorsd1	0.0929422	2.93122	0.135461	0.716027	0.809946
Mtif2	0.144926	5.25268	0.171479	0.682438	0.78439
Rps27a	0.524441	8.63324	4.32107	0.048381	0.102729
Clhc1	-1.71476	-1.76931	2.33822	0.139166	0.241263
Rtn4	-2.76657	7.84883	75.4719	6.49e-09	1.36e-07
Eml6	-1.82296	1.14783	14.4636	0.000852744	0.00354249
4931440F15Rik	0	-2.08888	0	1	1
Sptbn1	0.0290093	9.09371	0.0131744	0.909564	0.945534
Acyp2	-0.880492	0.0741751	4.20904	0.0511513	0.107569
Psme4	0.357264	7.04258	1.19115	0.285816	0.4211
Erlec1	-0.288898	5.51304	1.03479	0.319071	0.455923
Asb3	-0.243536	3.3241	0.850503	0.365489	0.504436
Chac2	0.290732	2.74943	1.16506	0.291031	0.426159
Stc2	-2.17458	-0.500457	6.50022	0.0175129	0.0448729
Bod1	-0.252014	4.60117	2.43661	0.131481	0.230246
D630024D03Rik	-4.25659	0.0992497	40.3179	1.38e-06	1.4e-05
Cpeb4	-1.02479	7.4899	7.81485	0.00997274	0.0279217
Nsg2	2.61415	-0.907048	2.35408	0.139044	0.24111
Snrnp25	-0.058632	3.04038	0.0256103	0.874181	0.921904
Rhbdf1	-1.71006	4.68639	7.73559	0.0103079	0.0287015
Mpg	-0.966971	3.83785	9.40093	0.00525917	0.0163772
Nprl3	-1.16845	3.96422	13.8231	0.00105658	0.00423198
Sh3pxd2b	-3.72116	4.19279	69.6569	1.36e-08	2.55e-07
Ubtd2	-0.507574	2.38096	3.19784	0.0862303	0.164455
Efcab9	-3.27394	-1.79913	3.74426	0.066401	0.132756
Stk10	0.562522	4.79576	1.05194	0.315178	0.451803
Fbxw11	-0.583752	6.46922	17.2456	0.00035136	0.00167023
Npm1	0.663253	7.95133	3.5675	0.0709312	0.139979
Ranbp17	-1.08859	-1.08071	0.863311	0.361965	0.501013
Lcp2	2.15559	-0.810822	10.8988	0.00297281	0.0101513
Dock2	2.64211	0.422524	7.76753	0.0101714	0.0283716
Spdl1	0.779447	2.87407	5.25368	0.0308677	0.0711889
Pank3	-1.76543	9.16934	29.3465	1.4e-05	0.000104962
Rars	-0.0372269	7.32016	0.022213	0.882754	0.927512
Wwc1	-0.861874	6.93478	6.19717	0.0200364	0.0499151
Mat2b	0.0274799	6.08704	0.0272722	0.8702	0.919596
Hmmr	1.37121	3.9685	9.5195	0.00502129	0.0157554
Nudcd2	0.373454	4.61865	2.30562	0.141829	0.245072
Ccng1	-1.33165	6.93232	13.9506	0.00101211	0.00409161
Gabra1	1.41938	-1.5087	1.43983	0.243364	0.372781
Gabrb2	-0.593307	-1.59475	0.155093	0.697636	0.796505
Atp10b	3.21514	6.32393	166.578	2.32e-12	1.9e-10
Pttg1	-1.03554	4.36543	12.3874	0.0017347	0.00642927
Slu7	-0.438774	5.78249	3.20785	0.0857693	0.163695
Ccnjl	-2.09068	4.32683	127.107	3.92e-11	1.92e-09
Fabp6	3.77136	10.2726	16.7428	0.000410369	0.00190179
Pwwp2a	-0.398125	4.89325	1.46101	0.238417	0.367064
Ttc1	-0.393939	4.78782	3.59452	0.0699405	0.138467
Ublcp1	-0.369979	4.78127	1.32883	0.260244	0.39212
Rnf145	1.49359	5.56058	86.7565	1.74e-09	4.44e-08
Ebf1	0.71099	-1.33938	0.491752	0.489818	0.623748
Clint1	-1.14769	8.49052	39.6429	1.57e-06	1.58e-05
Lsm11	0.128586	3.15744	0.345305	0.562212	0.68822
Thg1l	-0.290624	3.08438	1.06062	0.313231	0.450031
Adam19	2.75369	0.281841	8.19414	0.00852641	0.0245502
Cyfip2	1.64595	0.847688	6.10269	0.0209034	0.051685
Itk	2.70754	-1.17842	12.1311	0.00189974	0.00693591
Med7	-0.456497	3.97776	4.24452	0.0502551	0.106049
Havcr2	1.01611	-1.78385	1.35559	0.256628	0.387774
Gnb2l1	0.840224	9.41226	4.00897	0.056556	0.116485
Snord96a	0.522777	1.65895	1.94565	0.175695	0.289159
Trim41	-0.35137	5.50032	4.82784	0.0377852	0.0837186
Trim7	2.84158	1.14854	61.265	4.29e-08	6.86e-07
Irgm1	1.94787	5.04884	15.7097	0.000568377	0.00250874
Gm5431	0.23392	4.54023	0.208755	0.651809	0.759953
Gm12185	2.80883	-1.40362	8.17766	0.00858422	0.0246666
Psme2b	1.72564	0.861082	15.9901	0.000519801	0.00232396
Tgtp1	1.80637	-0.88428	3.36703	0.0788022	0.152418
Olfr56	-0.237048	0.308653	0.16468	0.68844	0.789116
Tgtp2	3.6533	-0.332269	9.40854	0.00524354	0.0163336
Ifi47	-0.724055	5.62939	4.07052	0.0548274	0.1137
Zfp62	-0.301236	4.51673	0.625807	0.436562	0.574754
Mgat1	-0.507347	6.85622	1.89868	0.180802	0.295916
Cnot6	-0.417656	7.07809	1.60496	0.217227	0.342197
Gfpt2	-6.36115	-1.49448	34.063	8.16e-06	6.6e-05
Mapk9	-0.888073	5.87943	24.9414	4.1e-05	0.000265422
Rnf130	-1.81654	4.63883	22.124	8.6e-05	0.000498761
Tbc1d9b	-0.674797	6.12181	6.1115	0.0208208	0.0515256
3010026O09Rik	-0.338655	1.72569	0.526815	0.474892	0.610496
Sqstm1	-1.04109	7.50598	16.1742	0.000490371	0.00221049
Mgat4b	0.936845	6.14844	7.15473	0.013178	0.0352831
Ltc4s	-1.53491	1.98621	5.86174	0.023309	0.0564917
Maml1	-0.274043	4.35839	2.68761	0.114033	0.206202
Canx	0.723508	9.45674	7.08908	0.0135542	0.0361047
Hnrnph1	0.367129	7.41899	1.23748	0.276858	0.411676
Rufy1	-0.413425	5.09942	7.14085	0.0132566	0.0354583
Adamts2	2.02368	-0.843159	5.08124	0.0334825	0.0760332
Zfp354c	1.5142	-1.81879	1.87508	0.183436	0.299433
Zfp2	-1.1879	1.95887	11.1546	0.00270485	0.00936928
Zfp354b	-2.03536	-1.69819	4.93131	0.0359578	0.0804835
Zfp354a	-0.24814	1.78129	0.386011	0.540197	0.669118
BC049762	-1.30583	-1.39064	3.09499	0.0911385	0.172036
Clk4	0.174902	5.25443	0.294569	0.592258	0.712744
Col23a1	-2.05334	-0.772737	4.37799	0.0470383	0.100604
Phykpl	-0.822391	3.92288	30.3563	1.11e-05	8.61e-05
Hnrnpab	0.439824	7.90225	7.80824	0.0100002	0.0279711
Nhp2	0.553075	4.85891	1.6855	0.2064	0.328753
Rmnd5b	-1.22169	4.84637	28.4649	1.72e-05	0.000125427
N4bp3	-1.86842	2.88007	6.36143	0.0186221	0.0470944
D930048N14Rik	-1.18697	2.28084	18.9601	0.000210097	0.00107699
0610009B22Rik	-0.568833	4.32275	8.05086	0.00904374	0.0257421
Sec24a	-0.603825	7.61627	5.61195	0.0261318	0.062249
Sar1b	-0.0795074	7.32386	0.186036	0.670044	0.774912
Jade2	-0.985646	4.43063	14.3072	0.000898219	0.00369572
Cdkn2aipnl	0.0160429	5.34606	0.00479653	0.945353	0.968605
Ube2b	-0.672453	6.72172	7.95984	0.00939027	0.0265452
Cdkl3	-0.319705	0.977679	0.530123	0.473523	0.609453
Ppp2ca	-0.163163	7.67119	0.514453	0.480066	0.614864
Mir3061	-0.711958	-1.04799	1.51186	0.230645	0.357814
Skp1a	0.184603	7.96236	0.590693	0.449567	0.586703
Tcf7	-0.43479	2.21319	1.85051	0.186228	0.302913
Vdac1	0.973721	8.0895	37.5226	2.39e-06	2.29e-05
9530068E07Rik	-0.407887	6.25899	6.9689	0.0142741	0.0376129
Fstl4	-4.13202	1.16848	29.685	1.29e-05	9.8e-05
Hspa4	-0.121988	7.91398	0.217007	0.645484	0.755227
Zcchc10	-0.988601	2.69518	12.2104	0.00184691	0.00678492
Aff4	-0.373742	7.16963	1.16317	0.291415	0.426556
Leap2	-1.9531	6.97957	11.1864	0.00267333	0.00927369
Uqcrq	-0.0923567	7.06951	0.0729046	0.789437	0.865934
Gdf9	-2.92037	2.41102	23.9202	5.33e-05	0.000331431
Shroom1	-2.35318	3.6388	31.1776	9.2e-06	7.31e-05
Sowaha	1.82813	4.39544	30.4028	1.1e-05	8.53e-05
2025-09-08	-1.35658	5.94325	60.2499	4.97e-08	7.8e-07
Kif3a	-1.35238	3.46428	18.3772	0.000249598	0.00124449
Rad50	-0.578791	5.21945	3.19949	0.0861544	0.164332
Irf1	-0.0443126	7.4896	0.0403245	0.842521	0.90193
Gm12216	-1.0788	1.27192	9.29714	0.00547757	0.0169695
Slc22a5	-1.34422	7.01275	46.0541	4.81e-07	5.55e-06
Slc22a21	0.267124	4.07048	0.919745	0.347001	0.485289
Slc22a4	5.07787	3.51385	146.888	8.75e-12	5.33e-10
Pdlim4	1.96341	-1.5104	2.29134	0.143015	0.24688
P4ha2	0.528968	-0.347362	0.911934	0.349019	0.48747
Csf2	2.09094	-0.445855	7.68566	0.0105254	0.029204
Fnip1	-0.0456974	5.38205	0.0153598	0.902388	0.940484
Rapgef6	0.0425953	5.6696	0.0215965	0.88438	0.928602
Cdc42se2	1.21688	7.17135	31.6493	8.28e-06	6.69e-05
Lyrm7	-0.236342	1.4401	0.241167	0.627777	0.741003
Hint1	0.297427	7.06326	1.5698	0.222176	0.348023
Gpx3	-10.316	12.8066	272.646	1.06e-14	2.72e-12
Tnip1	-0.129547	6.7115	0.0883682	0.768792	0.850055
Anxa6	0.403444	1.9888	1.34756	0.256998	0.388219
Ccdc69	2.78724	-1.10391	18.2703	0.000257685	0.00127629
Gm2a	1.25699	3.19851	19.0928	0.000202092	0.00104392
Slc36a1	1.81526	7.27613	28.239	1.82e-05	0.000131134
Sparc	0.126065	3.06198	0.0275249	0.869605	0.919339
Atox1	-0.738112	6.59957	2.83148	0.105258	0.193116
G3bp1	0.420911	6.81201	4.7775	0.0387117	0.0854608
Gria1	-1.49632	-1.69243	0.441847	0.514538	0.646131
Fam114a2	-0.298791	6.54394	3.71761	0.0656225	0.131421
Mfap3	-0.779268	6.02566	8.39668	0.00784972	0.0229462
Galnt10	-0.450672	6.89747	1.03113	0.319912	0.456765
2010001A14Rik	0.529629	3.28711	4.95575	0.0355407	0.0797756
Sap30l	0.854949	4.43912	6.56252	0.017039	0.0439122
Larp1	0.374015	7.13451	3.16102	0.0879516	0.167109
Cnot8	-0.707115	5.51927	34.2465	4.7e-06	4.1e-05
Gemin5	-0.572615	4.38359	5.4386	0.0283139	0.0664215
Mrpl22	0.266923	3.96355	1.45063	0.240043	0.369138
Gm12250	0.257126	3.87976	0.209701	0.651076	0.759597
Igtp	1.70336	4.79833	9.10943	0.0058982	0.0180325
Irgm2	-0.188493	4.80444	0.112094	0.740649	0.828032
Zfp692	0.570124	3.59401	2.24019	0.14736	0.252987
Zfp672	0.453053	3.9466	6.85461	0.0149979	0.0392651
Sh3bp5l	0.256836	4.55582	0.472414	0.498396	0.631447
Lypd8	1.36482	11.0899	34.4029	4.55e-06	3.98e-05
1810065E05Rik	5.0525	3.67142	59.2578	5.75e-08	8.86e-07
2210407C18Rik	3.17543	5.47546	49.5108	2.66e-07	3.36e-06
Fam183b	1.11439	-0.255884	5.77333	0.0242675	0.0584183
2810021J22Rik	-0.737262	3.14204	5.32353	0.0298741	0.0693934
Zfp39	-0.794281	2.07027	4.05423	0.0552791	0.114386
Rnf187	0.251723	5.79059	0.592039	0.449057	0.586257
Hist3h2a	-1.2977	2.26276	4.41787	0.0461227	0.0988893
Trim11	0.240491	4.02016	0.697965	0.411619	0.55122
Iba57	0.92671	3.37429	8.95795	0.0062635	0.0189655
Guk1	2.28285	4.96138	47.1188	3.99e-07	4.74e-06
2610507I01Rik	0.510612	3.19412	0.527371	0.474661	0.610272
Mrpl55	0.655967	4.04102	2.78955	0.107732	0.196792
2310033P09Rik	0.0733184	3.52519	0.103921	0.749935	0.835059
Arf1	0.392483	9.05501	3.48151	0.0741921	0.145083
Snap47	-0.961883	4.33113	21.3457	0.000106481	0.000601708
Jmjd4	0.0910968	3.42134	0.296334	0.591158	0.712048
Zfp867	0.448742	1.27648	1.19452	0.285152	0.420521
Zkscan17	0.000451523	3.70024	1.39e-06	0.999068	1
4933439C10Rik	0.538062	1.78456	1.37168	0.252896	0.384025
Mprip	-0.293542	6.89167	1.36673	0.253731	0.38488
Pld6	0.614824	-1.03311	0.939944	0.341857	0.479892
Flcn	-2.43955	6.6704	102.126	3.56e-10	1.19e-08
Gm16062	-0.34229	-0.923904	0.212885	0.648625	0.75746
Cops3	0.177287	6.05158	0.754989	0.393414	0.53323
Nt5m	0.694532	3.42844	6.61223	0.016671	0.043089
Med9	0.461817	3.40178	3.78366	0.0634308	0.127861
Rasd1	3.58375	2.01225	34.7237	4.25e-06	3.76e-05
Pemt	1.56719	0.799538	9.88649	0.00435657	0.0140262
Rai1	-2.06048	4.87684	13.179	0.00131619	0.00508942
Srebf1	-1.29844	7.02924	5.55056	0.0268825	0.0637613
Tom1l2	-0.595217	7.60173	3.84747	0.0613919	0.124387
Lrrc48	0.0993766	1.42927	0.164899	0.688245	0.788955
Atpaf2	-0.21634	5.52819	1.38135	0.251275	0.382176
Gid4	-0.797546	5.68512	23.5025	5.95e-05	0.000364277
Drg2	0.243191	5.50115	0.85714	0.363657	0.502493
Alkbh5	-0.542169	7.08534	9.12506	0.00586186	0.0179446
Llgl1	-0.338814	4.74804	0.571319	0.457011	0.593275
Flii	0.441004	7.07781	2.21147	0.149868	0.256588
Mief2	0.0773228	3.05678	0.038815	0.845456	0.903641
Top3a	-0.0389265	3.25832	0.0231931	0.880215	0.926216
Smcr8	-1.71371	6.47787	64.6167	2.68e-08	4.64e-07
Shmt1	0.107897	5.41605	0.116637	0.73565	0.824074
Dhrs7b	-0.956388	6.63697	7.60069	0.0109071	0.0300401
Tmem11	0.0183482	4.59168	0.00440035	0.947655	0.97
Natd1	-2.50107	4.97666	92.3732	9.52e-10	2.67e-08
Map2k3os	1.34088	0.0751347	16.4679	0.000447112	0.00204866
Map2k3	0.366646	6.92324	2.54302	0.123726	0.220032
Usp22	0.273534	6.34494	4.3446	0.0478207	0.101894
Aldh3a2	0.133861	7.4393	0.600422	0.445903	0.582942
Slc47a1	2.9131	3.819	32.057	7.56e-06	6.18e-05
Mapk7	-1.46719	4.40472	13.8819	0.00103582	0.00417118
B9d1	0.484294	0.616495	1.31786	0.262168	0.394517
Epn2	-1.08972	3.96467	34.8203	4.17e-06	3.7e-05
Grap	0.687098	-0.148255	1.18439	0.287156	0.422228
Fam83g	-1.71064	6.52474	17.1599	0.000360729	0.0017097
Prpsap2	-0.567597	4.53187	11.2744	0.00258848	0.00901238
Ulk2	0.0399365	4.79937	0.0329989	0.857362	0.911356
Akap10	-0.579429	5.21689	7.70569	0.0104375	0.0289999
Specc1	0.241768	5.76276	1.99288	0.170735	0.283294
Adora2b	-2.25877	5.01627	30.1806	1.15e-05	8.92e-05
Zswim7	-0.0885909	3.2025	0.178646	0.676261	0.779752
Ttc19	0.0878809	4.41064	0.10056	0.753871	0.837733
Ncor1	-0.0438358	8.06805	0.0420382	0.839257	0.899927
Pigl	0.264674	3.74765	1.96453	0.173691	0.286992
Cenpv	0.636713	5.47534	4.21899	0.0508981	0.107116
Ubb	-0.54811	7.40564	0.460513	0.503805	0.636426
Gm1821	-1.20603	2.74971	8.69162	0.00696739	0.020769
Trpv2	-1.46663	-0.0603479	4.0734	0.054748	0.113552
2410006H16Rik	-1.14894	4.71122	9.59159	0.00488243	0.0153823
Snord49a	-2.42208	-0.344604	24.9874	4.05e-05	0.000263031
Snord65	-0.0134983	-1.77066	0.000216236	0.988388	0.994694
Lrrc75a	0.0992598	6.40675	0.24215	0.62708	0.740441
Mmgt2	-0.877125	5.24858	25.7753	3.32e-05	0.000220583
Zfp287	1.70635	-0.309615	9.45076	0.00515773	0.0161051
Trim16	0.336396	5.25358	4.63058	0.0415648	0.0907293
Tvp23b	-0.567517	5.38104	4.53888	0.0434645	0.0941665
Pmp22	9.4889	6.75778	112.617	1.34e-10	5.29e-09
Hs3st3b1	-0.568573	-0.879904	0.700736	0.410705	0.550308
Cox10	0.754085	4.60819	5.18003	0.0319555	0.07321
2810001G20Rik	0.751635	1.29704	7.71003	0.0104186	0.028953
Elac2	0.157125	4.43052	0.285664	0.597876	0.717235
Arhgap44	-6.2173	3.32612	126.021	4.28e-11	2.07e-09
Map2k4	0.264121	6.51874	1.31397	0.262856	0.395217
Zkscan6	-0.624405	4.33077	21.188	0.000111239	0.000625114
Dnah9	0.65167	-0.773293	1.41699	0.245415	0.374869
Gm12298	4.41411	-2.13192	25.6209	4.39e-05	0.000281089
Pirt	4.91013	-0.354602	35.0123	4e-06	3.56e-05
9130409J20Rik	2.06878	6.46524	82.1255	2.94e-09	7.04e-08
Tmem220	-0.599967	3.81663	4.01229	0.056461	0.11634
Adprm	0.944999	4.33711	10.4101	0.00356914	0.0118457
Sco1	1.46033	4.95012	47.9091	3.49e-07	4.24e-06
Myh3	1.31086	-0.924625	1.52404	0.228832	0.355867
Gas7	1.93297	0.0226984	4.06405	0.0550064	0.114004
Glp2r	-1.83574	-0.934366	2.75485	0.10983	0.199928
Usp43	0.931344	5.24284	12.8643	0.00146769	0.0055855
Cfap52	-1.90906	-0.452388	8.52189	0.007461	0.02195
Stx8	-0.101507	4.92197	0.295635	0.591593	0.71233
Pik3r5	3.60946	0.0372768	42.0896	9.87e-07	1.04e-05
Mfsd6l	0.553633	3.97554	1.90747	0.179833	0.294636
Ccdc42	2.73622	-2.02104	6.54568	0.0181971	0.0462007
Myh10	-0.708805	-0.20084	0.555796	0.46312	0.598779
Ndel1	-1.39434	5.68799	69.8663	1.32e-08	2.49e-07
Rnf222	-7.00257	-0.523684	85.3615	2.62e-08	4.55e-07
Slc25a35	3.68668	2.50776	122.738	5.61e-11	2.59e-09
Rangrf	3.09163	2.88442	47.4051	3.8e-07	4.57e-06
Pfas	-0.0310771	4.70448	0.0205465	0.887205	0.930949
Ctc1	-0.551548	4.63361	3.53321	0.0722115	0.141978
Aurkb	0.902568	4.3733	6.69246	0.0160954	0.0417992
2310047M10Rik	-0.212295	3.48719	0.521717	0.477014	0.612281
Tmem107	0.532236	1.21722	1.71715	0.202329	0.323795
Vamp2	-0.283607	5.35124	1.78457	0.193984	0.312838
Per1	-0.401046	4.73843	0.712713	0.406791	0.546766
Aloxe3	-3.38394	0.425751	22.935	6.91e-05	0.000413599
Cntrob	-0.600364	4.04319	3.5678	0.0709198	0.139976
Trappc1	-0.603049	5.72778	8.87273	0.00647986	0.0195415
Kcnab3	-4.86003	1.36602	94.7692	7.42e-10	2.17e-08
Chd3os	-3.666	2.46529	52.4371	1.64e-07	2.22e-06
Chd3	-0.41652	7.13787	2.38202	0.135681	0.236423
Cyb5d1	-1.33691	2.45711	24.102	5.09e-05	0.000318407
Naa38	0.374088	4.22318	0.724252	0.403073	0.542952
Tmem88	-0.182271	-0.693217	0.11166	0.741133	0.828507
Kdm6b	-0.663374	6.26516	4.6534	0.0411065	0.0898947
Dnah2	-3.53313	5.91523	74.2477	7.56e-09	1.55e-07
Efnb3	0.961948	0.623035	4.60481	0.042089	0.0916222
Wrap53	0.14465	4.10106	0.183914	0.671814	0.776516
Trp53	-0.325588	5.97791	1.10789	0.302911	0.439126
Atp1b2	-3.59808	-0.886515	11.7259	0.00219671	0.00784854
Sat2	-2.70213	2.91883	136.734	1.85e-11	1.02e-09
Fxr2	-0.155037	5.60164	0.392239	0.536973	0.666054
Mpdu1	-0.154849	6.50445	0.303745	0.586584	0.708281
Cd68	-1.85606	3.72763	22.1395	8.57e-05	0.00049705
Eif4a1	0.353916	8.9108	5.11083	0.0330167	0.075192
Senp3	-0.20877	5.81071	1.84689	0.186644	0.303483
Tnfsf13	2.4629	0.842008	19.5981	0.000174496	0.000922176
Polr2a	-0.359384	7.5724	5.93683	0.0225279	0.0549834
Zbtb4	-1.66802	4.14692	50.0021	2.45e-07	3.13e-06
Chrnb1	1.74815	0.644102	19.3264	0.000188787	0.000985958
Fgf11	2.28854	1.45383	26.3097	2.9e-05	0.000195917
Tmem102	-0.518035	5.40215	3.91785	0.059229	0.121007
G630025P09Rik	0.350212	-0.176066	0.635832	0.432958	0.571493
Nlgn2	-0.629013	1.77581	2.68372	0.114282	0.206549
Tmem256	-1.20154	5.66077	18.6258	0.000231847	0.00116746
Plscr3	-1.40386	4.5142	19.8531	0.000162148	0.000864974
Tnk1	-0.286874	5.85933	0.67564	0.419096	0.558388
Kctd11	-1.56614	2.95557	36.5057	2.94e-06	2.73e-05
Acap1	3.32533	0.0708256	21.5797	9.98e-05	0.000567692
2810408A11Rik	1.73238	2.37736	29.1322	1.47e-05	0.000109368
Neurl4	0.321859	5.42668	0.618144	0.439349	0.577305
Gps2	0.077258	4.91569	0.0895922	0.767245	0.848807
Eif5a	1.01169	8.56305	11.657	0.00225201	0.00800941
Ybx2	1.88194	1.20814	11.9171	0.00205071	0.00738827
Slc2a4	-0.471272	-1.22548	0.331684	0.569973	0.694427
Cldn7	0.458413	9.32895	1.75934	0.197056	0.31682
Elp5	0.617566	4.8604	8.02491	0.00914107	0.0259567
Ctdnep1	-0.047688	6.41046	0.027186	0.870403	0.919692
Gabarap	-0.399724	8.98689	1.83301	0.188249	0.305533
Phf23	-0.0350816	5.32526	0.0224385	0.882165	0.927358
Dvl2	-1.96636	3.76952	22.8463	7.08e-05	0.000421736
Acadvl	-0.395096	7.71134	1.86128	0.184998	0.301381
Dlg4	-0.205066	-0.662966	0.0425366	0.838321	0.89921
Slc16a11	-0.786525	1.04743	2.01111	0.168867	0.280919
Slc16a13	-2.16056	4.42223	93.313	8.63e-10	2.46e-08
Bcl6b	-1.36686	-0.769591	3.73996	0.0648713	0.130174
0610010K14Rik	-0.0934329	3.99339	0.0441598	0.835311	0.897256
Rnasek	-0.923422	6.44112	4.67349	0.0407078	0.0890915
Pelp1	0.0580489	4.67538	0.0256624	0.874054	0.921904
Arrb2	-0.056701	2.11539	0.0179817	0.894433	0.935388
Med11	0.343669	4.06277	1.85599	0.185601	0.302099
Cxcl16	-0.266971	4.25157	0.218897	0.644056	0.753886
Zmynd15	0.479332	-1.07456	0.510515	0.481734	0.616444
Tm4sf5	2.63339	7.62749	49.5536	2.64e-07	3.35e-06
Gltpd2	5.99672	-0.734103	39.2455	1.7e-06	1.7e-05
Psmb6	0.524629	6.68135	1.97655	0.172431	0.285441
Pld2	-0.158774	4.63795	0.277148	0.603356	0.721719
Mink1	0.527392	6.06401	2.59915	0.119853	0.214587
Slc25a11	0.0392427	7.09015	0.0312564	0.861137	0.913863
Rnf167	-1.12311	6.85225	19.0937	0.000202039	0.00104392
Pfn1	1.00122	8.71521	14.1075	0.000960159	0.00391201
Eno3	0.349993	2.80741	1.53768	0.226821	0.353738
Spag7	-0.16524	5.0274	0.788463	0.383283	0.523129
Camta2	0.677249	6.17443	2.1675	0.153808	0.261881
Inca1	-2.14643	1.12659	34.0144	4.94e-06	4.3e-05
Kif1c	0.058126	7.96644	0.0391759	0.844749	0.90323
Zfp3	-1.58763	1.9547	46.4627	4.48e-07	5.22e-06
Rabep1	-2.48459	7.23675	78.471	4.51e-09	9.96e-08
Nup88	0.668023	5.6282	11.0228	0.00283937	0.00976615
Rpain	-0.40611	3.40168	3.55512	0.0713902	0.140776
C1qbp	0.864714	6.01389	15.8553	0.000542571	0.00241058
Dhx33	0.129423	4.38902	0.392526	0.536825	0.665979
Derl2	0.0139962	5.79354	0.00852859	0.927178	0.95683
Mis12	0.374831	4.31309	1.44125	0.241526	0.370677
6330403K07Rik	-3.45719	-0.961514	9.27712	0.00552082	0.0170848
Nlrp1b	1.9078	2.94389	7.24176	0.0126968	0.034219
Fam64a	1.8623	-0.344672	7.98072	0.00930951	0.0263419
Pitpnm3	2.76902	0.0255103	16.1691	0.00049117	0.00221198
4933427D14Rik	-0.135212	3.65984	0.355831	0.556356	0.682876
Txndc17	0.000652615	8.17796	9.91e-06	0.997514	1
Med31	-0.0673909	2.04897	0.0369364	0.849194	0.906066
4930563E22Rik	-1.57557	-0.909072	8.04911	0.00905028	0.0257457
Xaf1	-1.76002	5.26469	13.7589	0.00107975	0.00431065
Smtnl2	-1.92788	-0.159875	6.69367	0.0160869	0.0417847
Ggt6	1.50741	4.73425	15.4464	0.000618513	0.00269154
Mybbp1a	0.389031	6.44353	1.27755	0.269404	0.403352
[truncated: 12,196 more rows]

## Sheet: P6ileumvP36ileum
	logFC_Ileum_age	logCPM_Ileum_age	F_Ileum_age	PValue_Ileum_age	FDR_Ileum_age
Mrpl15	0.615214	5.85159	8.83823	0.00656976	0.0181471
Lypla1	0.559293	8.01192	5.34478	0.029579	0.0627989
Tcea1	0.157292	5.68216	0.290057	0.59509	0.691326
Atp6v1h	-1.60222	7.13021	35.5446	3.57976e-06	3.30646e-05
Oprk1	-0.777196	-2.17012	0.405383	0.533181	0.635315
Rb1cc1	-0.303053	6.10398	0.477906	0.495934	0.601639
St18	-0.30387	-0.200987	0.523927	0.476092	0.582949
Pcmtd1	-1.73338	5.50553	19.016	0.000206685	0.00100925
Rrs1	0.71305	3.51955	9.56945	0.00492462	0.0143101
Adhfe1	-2.53094	0.597516	22.5173	7.73323e-05	0.000441388
Mybl1	0.331821	0.928166	0.420356	0.522848	0.625734
Vcpip1	-0.716922	6.63774	3.90136	0.0597281	0.111793
1700034P13Rik	-0.391803	-0.0325196	0.777202	0.386648	0.4941
Sgk3	-3.77042	6.09807	92.8245	9.07929e-10	3.1744e-08
Mcmdc2	-4.24891	-1.08638	13.8005	0.00106468	0.0039908
Snhg6	0.362667	2.4187	1.56519	0.222835	0.321869
Tcf24	-1.98108	1.23014	17.4575	0.000329305	0.00149488
Cops5	0.238749	6.11781	1.84183	0.187227	0.280376
Cspp1	-0.887543	4.72653	6.70638	0.0159978	0.0377287
Arfgef1	-0.546956	8.07478	2.58278	0.120968	0.19849
Prex2	-5.27418	-0.141442	14.0088	0.000992513	0.00376
Sulf1	0.399439	-0.517658	0.441115	0.512847	0.616571
Prdm14	1.41514	-2.11013	2.37788	0.137815	0.220451
Ncoa2	-0.190515	6.14886	0.738095	0.39868	0.506603
Tram1	0.13378	7.4046	0.441327	0.512746	0.616503
Lactb2	-0.735144	5.06934	5.34375	0.0295931	0.0628196
Xkr9	-1.01697	5.86484	11.0429	0.00281845	0.00897037
Trpa1	-2.2963	-0.215044	6.69924	0.0160478	0.0378339
Terf1	0.397385	3.49927	1.42106	0.244757	0.346397
Rpl7	0.597364	9.32638	8.83462	0.00657925	0.0181662
Rdh10	-0.120489	4.10223	0.287921	0.596442	0.692612
Stau2	-1.20512	3.63497	16.3478	0.00046429	0.00198751
Ube2w	-0.679824	4.45381	6.81301	0.0152714	0.0363595
Tceb1	0.484475	5.00879	2.76059	0.10948	0.182982
Tmem70	0.564836	4.72829	6.05089	0.0213964	0.0480496
Ly96	-1.49816	3.32273	12.7068	0.00155057	0.00545013
Jph1	-1.66958	-1.13968	6.09552	0.0209709	0.0472602
Pkhd1	2.93422	0.585197	23.7783	5.53297e-05	0.0003355
Mcm3	1.37111	5.04368	14.0173	0.000989653	0.00375171
Paqr8	-0.482329	2.62714	1.99442	0.170577	0.26078
Tram2	-0.248712	1.79085	0.384541	0.540963	0.642753
Tmem14a	-0.35356	1.97895	1.96113	0.174051	0.264819
Gsta3	-3.28685	4.3705	61.1674	4.35485e-08	7.95587e-07
Ogfrl1	-0.0460444	-1.11524	0.00572009	0.940333	0.960147
Smap1	0.0206086	6.47986	0.0105167	0.919162	0.946608
Sdhaf4	-0.443334	3.28823	3.5937	0.0699703	0.127321
Fam135a	-0.72504	6.89721	3.84479	0.0614761	0.114461
Lmbrd1	-0.683862	6.80187	8.7093	0.00691805	0.0189689
Phf3	-1.38356	6.55063	22.7097	7.34356e-05	0.000423948
Ptp4a1	-0.812342	4.97542	6.67817	0.0161963	0.0381271
Prim2	0.46189	3.36176	4.47209	0.0449098	0.0882706
Rab23	-0.531542	2.15748	5.32848	0.0298051	0.0631656
Bag2	-0.517482	1.55635	3.03505	0.0941471	0.161872
Zfp451	-0.951823	3.69801	10.5063	0.00344211	0.0106219
Dst	-1.57738	7.84069	22.7111	7.34088e-05	0.000423948
Ccdc115	-0.485678	4.36996	8.80542	0.00665654	0.0183582
Imp4	0.329669	5.15594	2.20424	0.150507	0.236752
Ptpn18	1.03883	4.41036	5.97188	0.0221733	0.0493856
Arhgef4	-1.86817	-1.16684	5.77958	0.0241983	0.0531231
Fam168b	-0.674469	7.45359	26.7542	2.60229e-05	0.00017607
Plekhb2	-0.271869	8.63135	1.41783	0.245279	0.34689
Hs6st1	0.596315	5.91567	7.43114	0.0117153	0.0293028
Uggt1	0.370982	6.80733	5.15225	0.032377	0.0676267
Neurl3	2.77728	7.13737	71.0056	1.13969e-08	2.52386e-07
Arid5a	1.68887	1.08048	18.3937	0.000248374	0.00117916
Kansl3	-0.194077	6.57725	1.68143	0.20693	0.303291
Lman2l	-0.945736	4.17454	23.0303	6.74086e-05	0.000395072
Cnnm4	2.22823	6.74757	84.2054	2.31781e-09	6.76981e-08
Cnnm3	-0.941499	4.75506	21.9552	9.0059e-05	0.000501525
Ankrd23	-1.317	2.17369	8.02339	0.00914683	0.0239027
Ankrd39	-0.906322	2.32044	9.95892	0.00423711	0.0126304
Sema4c	-1.25961	2.504	5.31627	0.0299757	0.0634752
Fam178b	-0.00377869	-1.33901	1.7008e-05	0.996743	0.998409
Cox5b	1.19341	7.24311	20.3043	0.000142564	0.000738739
Actr1b	0.397577	6.19442	2.4104	0.133478	0.214942
Zap70	1.78868	-1.65753	3.22799	0.0848499	0.148715
Tmem131	-0.311695	7.44393	3.65999	0.0676047	0.123874
Inpp4a	0.930455	4.5419	9.8222	0.00446569	0.0131789
Coa5	0.06159	7.08695	0.15995	0.692702	0.774671
Unc50	-0.239009	5.04796	1.48025	0.235438	0.335883
Mgat4a	-0.51286	9.18043	4.49809	0.0443408	0.087407
4930594C11Rik	-0.556025	0.249697	1.14025	0.296108	0.401962
2010300C02Rik	1.19043	5.44002	15.8054	0.000551258	0.00229812
Tsga10	-1.04587	0.943409	5.41027	0.0286894	0.0611847
Lipt1	0.295045	1.39229	1.26342	0.272002	0.376213
Mitd1	-0.82845	4.46827	6.35246	0.0186964	0.0428957
Mrpl30	0.426652	5.74015	4.47182	0.0449157	0.0882706
Txndc9	-0.235637	6.15797	1.14623	0.294874	0.400817
Eif5b	-0.242009	6.35862	0.602161	0.445253	0.552914
Rev1	-1.6029	4.38418	27.1436	2.36585e-05	0.000162316
Aff3	0.49079	-1.34674	0.288444	0.59611	0.69234
Pdcl3	0.686267	5.32179	13.4505	0.00119916	0.00439618
Npas2	0.10017	5.27515	0.222284	0.641516	0.731197
Rpl31	0.706562	8.03399	7.6425	0.0107174	0.0273107
Tbc1d8	0.804623	3.50194	12.65	0.00158169	0.00553964
Cnot11	-0.263475	5.09545	3.58449	0.0703062	0.12785
Snord89	1.02438	-1.58556	1.54886	0.225191	0.324571
Rnf149	0.846377	5.38917	23.6656	5.69897e-05	0.000343776
Map4k4	0.288341	5.77612	2.22319	0.148838	0.234672
Il1r1	-2.81154	-0.738094	8.58085	0.0072853	0.0197847
Il1rl1	-6.01596	1.03963	29.2971	1.41595e-05	0.000105321
Il18r1	-7.06918	4.86458	70.7212	1.18235e-08	2.60018e-07
Il18rap	-2.02989	-1.23569	3.97733	0.0574682	0.108375
Slc9a4	1.49103	0.434672	6.81722	0.0162176	0.038171
Slc9a2	2.91948	5.92236	116.728	9.34602e-11	4.68787e-09
Mfsd9	0.212742	5.10819	1.45224	0.23979	0.340518
Mrps9	0.685694	5.09943	11.5916	0.00230596	0.00758939
Tgfbrap1	-1.20205	6.06434	60.8079	4.58689e-08	8.30496e-07
AI597479	-0.0947082	4.1458	0.220656	0.642734	0.732232
Fhl2	1.29659	3.94686	21.1054	0.000113824	0.000609939
Nck2	1.62772	4.90077	28.765	1.60416e-05	0.000117135
Uxs1	-0.57192	4.06741	6.88996	0.0147698	0.0354032
Tpp2	0.0436229	5.97155	0.0154122	0.902222	0.934432
Tex30	1.09307	3.26944	13.0727	0.00136539	0.0049055
Kdelc1	-0.618885	3.47931	6.13787	0.0205758	0.0465234
Bivm	-0.740573	4.22153	7.42029	0.0117693	0.0293921
Ercc5	-0.39865	4.23051	1.78145	0.194361	0.288533
Gulp1	-5.33907	3.00896	39.5	1.61598e-06	1.68297e-05
Col3a1	-2.98455	3.38285	14.5194	0.000837134	0.00326819
Col5a2	-3.61773	0.56608	14.6331	0.000806271	0.00316773
Wdr75	0.419371	4.24745	1.83763	0.187713	0.280788
Slc40a1	-2.68652	9.74393	35.1534	3.88417e-06	3.55027e-05
Slc39a10	-0.276865	3.14718	0.605933	0.443848	0.551373
Sdpr	-2.55652	-0.316214	5.08877	0.0333632	0.0692283
Nabp1	-1.97132	4.76961	18.8677	0.000215878	0.00104766
Myo1b	0.355228	3.82994	2.11418	0.158754	0.246689
Stat4	1.27662	-1.49999	1.87729	0.183187	0.275635
Stat1	-0.104078	6.95297	0.138524	0.712983	0.790873
Gls	0.454437	7.97432	1.9532	0.174891	0.265914
Nab1	0.645207	5.10983	5.39156	0.0289404	0.0616183
Tmem194b	-0.477285	2.32024	1.513	0.230474	0.330296
Mfsd6	0.0528072	6.34809	0.0442743	0.835101	0.885505
Inpp1	-0.575475	4.28094	9.81656	0.0044754	0.0132021
Hibch	0.197317	4.34656	0.284912	0.598356	0.694437
1700019D03Rik	-2.58199	3.71747	62.58	3.55876e-08	6.64692e-07
Pms1	-1.06262	2.90558	5.63073	0.025907	0.0561535
Ormdl1	-1.91372	5.93764	41.6136	1.07856e-06	1.18868e-05
Osgepl1	-0.431797	3.62789	1.92357	0.178073	0.26968
Asnsd1	-0.568243	5.72652	5.68027	0.0253238	0.0551472
Dnah7a	-3.37003	-0.789394	11.9884	0.00199896	0.00673799
Stk17b	2.54958	5.80572	50.5001	2.25478e-07	3.1627e-06
Ccdc150	-0.879597	-1.43353	1.26629	0.271471	0.375588
Gtf3c3	-0.904628	4.52586	12.2787	0.00180268	0.00616751
Pgap1	-2.18416	6.70083	37.0421	2.63249e-06	2.55596e-05
Ankrd44	-1.90295	4.7228	28.6697	1.64065e-05	0.000119431
Sf3b1	-0.105888	8.35122	0.109331	0.743745	0.816067
Coq10b	-0.0850156	4.43372	0.0784107	0.781836	0.845897
Hspd1	0.484056	8.30324	2.80001	0.107108	0.179987
Hspe1	0.226465	6.55219	0.83486	0.369861	0.477601
Mob4	-0.149676	5.98589	0.318077	0.577941	0.676096
Rftn2	0.553905	-0.124642	1.28104	0.268767	0.372776
Mars2	0.996549	3.07957	14.5597	0.000826063	0.00323029
Satb2	-0.23309	4.93261	1.06268	0.31277	0.418886
9130024F11Rik	-0.268277	1.27112	0.75921	0.392115	0.500321
1700066M21Rik	-0.0519366	2.74833	0.031636	0.860305	0.903391
Tyw5	-0.337641	2.57499	0.580747	0.453364	0.560486
9430016H08Rik	-0.087903	4.12389	0.141756	0.709814	0.788669
Spats2l	-0.332772	5.28008	1.00524	0.325941	0.43224
Kctd18	-1.34821	2.73354	27.126	2.37603e-05	0.00016281
Sgol2a	0.988777	3.31951	5.13754	0.0326026	0.0679579
Aox2	-2.38507	-0.891993	4.73731	0.0394697	0.079371
Bzw1	-0.0820685	8.128	0.0669855	0.79796	0.85747
Clk1	0.102034	6.79839	0.0666637	0.798435	0.857905
Ppil3	0.33339	3.31154	1.95064	0.175162	0.266242
Nif3l1	0.183992	4.49215	1.23505	0.277319	0.381743
Orc2	0.448337	3.79057	1.56511	0.222847	0.321869
Fam126b	-0.744897	5.62745	3.28751	0.0821982	0.144927
Ndufb3	0.532917	5.53111	9.01473	0.00612376	0.0171521
Gm20257	0.355488	0.759017	0.99739	0.327798	0.433881
Als2cr12	-1.2876	4.0722	16.7299	0.000412014	0.00180288
Cflar	0.00942121	6.1962	0.00118982	0.972766	0.982735
Casp8	0.542099	6.93437	2.54896	0.123309	0.201703
Trak2	-0.175492	5.55422	0.648679	0.428407	0.53617
Stradb	-0.858027	4.81849	23.3152	6.25008e-05	0.000371368
Tmem237	-0.679846	0.620564	3.2257	0.0849539	0.148861
Mpp4	1.34043	-0.366527	1.81785	0.190021	0.283439
Als2	0.0450646	5.40888	0.0309583	0.861794	0.904552
Fzd7	0.0777977	4.02251	0.0861093	0.771678	0.838016
Sumo1	0.295716	6.11954	1.249	0.274688	0.379041
Nop58	0.0982197	5.85009	0.0595958	0.809188	0.866181
Bmpr2	-1.10864	5.96418	11.1632	0.0026963	0.00865253
Fam117b	1.37547	4.97837	62.6863	3.50561e-08	6.56493e-07
Wdr12	-0.107978	3.89112	0.243271	0.626288	0.717932
Carf	-0.925658	2.68441	5.64646	0.0257202	0.0558341
Nbeal1	-0.0830953	4.8212	0.0370842	0.848896	0.894454
Cyp20a1	-0.24916	2.94547	0.944576	0.340693	0.447293
Abi2	-1.95181	3.64566	20.2168	0.000146149	0.000754396
Raph1	0.575793	6.69226	2.17403	0.153215	0.240186
Cd28	0.827264	-2.25756	0.421691	0.522738	0.625707
Ctla4	4.17153	-2.01928	8.07934	0.013627	0.0330601
Pard3b	-1.23616	5.54155	26.9118	2.50363e-05	0.000170369
Nrp2	-2.45847	0.951746	19.0953	0.000201946	0.000989515
Ino80d	-0.680006	6.32133	4.84867	0.0374091	0.0760994
Ino80dos	-0.77406	-0.500301	3.1919	0.0865057	0.150909
Ndufs1	0.396406	7.40754	2.56707	0.122049	0.200033
Eef1b2	0.527952	8.33412	5.72592	0.0247994	0.0542498
Snora41	0.0553623	-0.347336	0.0103697	0.919727	0.946807
Fastkd2	-0.0466568	4.84692	0.0258366	0.873631	0.91333
Klf7	0.514056	1.00225	1.54946	0.225104	0.324506
Creb1	0.191488	5.59087	0.381857	0.542368	0.643991
Mettl21a	-0.710199	2.7667	10.9388	0.002929	0.00927648
2810408I11Rik	0.742189	1.25132	6.06192	0.0212903	0.0478644
Ccnyl1	0.271224	4.30713	1.13768	0.29664	0.402562
Fzd5	1.67096	6.76508	44.0407	6.89039e-07	8.07006e-06
Plekhm3	2.25802	2.4853	37.0142	2.64744e-06	2.56697e-05
D630023F18Rik	-1.24135	-1.15374	4.21666	0.0509573	0.0980532
Idh1	0.356593	7.92862	1.87887	0.183009	0.275455
Pikfyve	-1.11188	5.56174	10.7014	0.00319945	0.0100124
Map2	-1.51484	1.02533	4.12267	0.0534094	0.102039
Unc80	0.00870374	-1.19618	0.000155102	0.990165	0.994228
Rpe	-0.212609	6.09952	0.411097	0.527423	0.629988
Kansl1l	-2.76973	4.42359	36.5885	2.88695e-06	2.74299e-05
Acadl	-0.998738	8.77582	22.3778	8.02978e-05	0.000455856
Lancl1	-0.737412	4.17851	5.08503	0.0334223	0.0693307
Cps1	-0.890976	11.1505	11.2966	0.00256753	0.00831153
Ikzf2	-1.37247	1.02245	6.60973	0.0166893	0.0390462
Bard1	1.6803	2.37368	29.1341	1.47093e-05	0.000108636
Atic	0.711107	5.93926	10.9239	0.00294528	0.00930971
Fn1	-5.35237	2.00415	18.1732	0.000265271	0.00124563
Mreg	-3.92124	6.81485	215.564	1.42968e-13	2.70591e-11
Pecr	-0.990324	4.83703	26.5577	2.73122e-05	0.000182704
Tmem169	-4.35732	-0.829865	23.0164	6.76572e-05	0.000396202
Xrcc5	-0.813583	4.43158	6.61927	0.0166196	0.0389427
2025-03-04	-1.36938	-0.977806	6.15863	0.0203851	0.046169
Smarcal1	-0.420908	4.186	5.98958	0.0219965	0.0491022
Rpl37a	0.803588	7.73777	2.4107	0.133455	0.21493
Igfbp5	-1.9948	0.889497	7.76729	0.0101724	0.0261731
Tns1	-4.03616	-0.0461478	11.1827	0.002677	0.00860314
Arpc2	0.0765712	8.36376	0.147675	0.704114	0.783914
Aamp	0.490882	6.88556	1.0492	0.315794	0.42206
Pnkd	-0.281342	4.48944	0.308133	0.583909	0.681572
Tmbim1	0.860697	7.11364	15.896	0.000535574	0.0022413
Ctdsp1	0.344135	6.9302	1.52213	0.229115	0.328647
Vil1	1.05738	10.9675	14.175	0.000938718	0.00359846
Usp37	-0.618728	4.63962	6.15829	0.0203882	0.046169
Rqcd1	0.533432	5.95775	14.574	0.00082217	0.00321862
Zfp142	0.297647	3.67135	1.12243	0.299827	0.405608
Bcs1l	0.658958	3.32189	6.72562	0.0158639	0.037469
Rnf25	-0.067292	4.48252	0.0873303	0.770113	0.836913
Stk36	-2.65423	-0.510216	16.963	0.000383287	0.00168968
Ttll4	0.144831	3.99542	0.26697	0.610049	0.70375
Cyp27a1	3.26273	3.9536	53.3653	1.41751e-07	2.14059e-06
Prkag3	1.76077	-1.53739	2.60204	0.119658	0.19675
Wnt6	6.53458	-1.47196	29.2765	4.4402e-05	0.000277049
Fev	-0.820837	-0.415566	2.42533	0.132336	0.213506
Ihh	0.563638	5.70084	1.23245	0.277812	0.382274
Nhej1	1.04484	1.82413	14.2919	0.000902829	0.00348631
Slc23a3	-0.0631553	1.64062	0.0237498	0.878798	0.916773
Cnppd1	-0.0466747	6.38225	0.0379804	0.847105	0.893429
Fam134a	-0.883447	6.97319	8.9849	0.00619674	0.0173119
Zfand2b	0.8462	4.94101	3.15981	0.0880092	0.153081
Abcb6	0.0525852	4.76973	0.0435639	0.836409	0.886363
Atg9a	0.942967	6.54657	7.12238	0.013362	0.0325395
Ankzf1	0.926802	4.65769	19.663	0.000171261	0.000864836
Glb1l	-1.37053	2.51611	27.4003	2.22282e-05	0.000153767
Stk16	1.39063	5.6547	40.2822	1.38919e-06	1.47823e-05
Tuba4a	1.0508	6.78301	12.2411	0.0018269	0.00623987
Dnajb2	0.423382	3.81693	2.1629	0.154227	0.241426
Ptprn	-0.568725	1.09315	1.30144	0.265085	0.368585
Resp18	-0.535953	0.601303	1.25717	0.273161	0.377374
Dnpep	0.668173	6.84563	2.18475	0.152247	0.238986
Des	-5.65588	-0.108272	17.5558	0.000319597	0.0014578
Speg	-4.33883	0.11226	11.7391	0.00218626	0.00727133
Gmppa	0.565295	6.40957	1.93135	0.17723	0.268665
Chpf	-1.28362	3.31649	3.94201	0.0585067	0.110015
Tmem198	0.257789	-0.359323	0.143598	0.708026	0.787219
Obsl1	-7.52327	3.49639	54.8264	1.12628e-07	1.77049e-06
Inha	-4.47846	2.33348	31.7516	8.09376e-06	6.61433e-05
Stk11ip	-1.88811	5.65882	32.2219	7.29261e-06	6.02904e-05
Slc4a3	-4.33595	-1.23292	12.8547	0.00147258	0.00521723
Epha4	2.58376	1.51608	21.3858	0.000105307	0.000573366
Sgpp2	0.374208	7.44945	7.29542	0.0124099	0.0306626
Farsb	0.407121	6.04039	4.74313	0.039359	0.0792708
Mogat1	-1.44758	-1.38513	1.37217	0.254398	0.357048
Acsl3	-3.32898	7.67885	67.0032	1.93151e-08	3.99676e-07
Utp14b	-2.9224	5.00966	48.4211	3.19443e-07	4.26977e-06
Scg2	-1.07219	2.56964	5.07567	0.0335708	0.069585
Ap1s3	-0.235902	5.26345	1.09416	0.30586	0.411885
Wdfy1	-1.86488	5.8852	8.39685	0.00784916	0.0210383
Mrpl44	0.424955	4.307	4.20475	0.0512608	0.0985705
Serpine2	-2.87888	-0.664215	5.77713	0.0242254	0.0531683
Cul3	-0.164268	6.7477	0.244712	0.625272	0.716884
Dock10	0.913577	0.200576	1.94187	0.176099	0.26735
Irs1	-1.43094	0.044716	5.65504	0.025619	0.0556483
Rhbdd1	-0.624485	4.946	11.0238	0.00283834	0.00902357
Mff	-0.562261	5.84385	6.81547	0.0152551	0.0363453
Tm4sf20	0.52282	8.15058	3.89241	0.0600008	0.112209
Agfg1	-1.21451	6.96477	35.5523	3.574e-06	3.30508e-05
Slc19a3	-6.30539	3.90875	124.323	4.92105e-11	2.71806e-09
Ccl20	-1.55637	2.111	13.0958	0.00135451	0.00487506
Sphkap	0.175866	-0.20138	0.0935391	0.762334	0.830493
Pid1	-4.73134	5.29999	62.201	3.75562e-08	6.95966e-07
Dner	0.0284683	-0.790692	0.00100183	0.975009	0.983888
Trip12	-0.861384	8.2959	9.11572	0.00588356	0.0165807
Fbxo36	-0.395627	2.2879	3.41399	0.0768726	0.137512
Sp110	2.32624	0.20074	17.0171	0.000376947	0.00166639
Sp140	2.49703	-0.0760684	16.3945	0.000457524	0.0019627
Sp100	2.72532	2.77144	28.185	1.84069e-05	0.000131494
A630001G21Rik	1.53711	-1.35728	2.59819	0.119918	0.197064
Cab39	0.650843	7.75807	4.4754	0.0448369	0.0882109
Itm2c	-1.89578	6.59005	19.7651	0.000166302	0.000845203
Gpr55	1.70458	1.22163	16.1118	0.000500151	0.00211236
2810459M11Rik	1.91466	3.4922	40.3693	1.36617e-06	1.4603e-05
Psmd1	0.107911	6.98093	0.177198	0.677497	0.762171
Armc9	-2.10423	3.31421	52.6225	1.59603e-07	2.3773e-06
B3gnt7	4.68891	4.39151	85.533	1.99661e-09	6.01739e-08
Ncl	0.0495882	8.44674	0.0224697	0.882083	0.918987
Snora75	-0.730083	-1.50819	0.904767	0.350886	0.457754
C130036L24Rik	1.47254	-1.87483	2.47275	0.128785	0.208887
Ptma	1.03121	8.4372	13.2701	0.00127558	0.00463804
Pde6d	-0.673643	3.96262	8.61328	0.00719061	0.0195838
Cops7b	-0.111327	4.33754	0.303078	0.586992	0.684169
Dis3l2	-0.561495	4.83545	12.1838	0.00186449	0.00634838
Alppl2	3.98469	0.322188	16.6743	0.000419204	0.00182814
Alpi	-3.29866	11.0918	45.6476	5.16751e-07	6.40636e-06
Akp3	0.348078	-0.457743	0.468359	0.500228	0.604521
Eif4e2	-0.544567	6.6833	13.5143	0.0011733	0.00432261
Efhd1	-1.79186	0.345343	11.1628	0.00269664	0.00865253
Gigyf2	-0.613585	6.59185	6.72395	0.0158755	0.0374884
Kcnj13	6.7762	0.276026	25.5455	7.90765e-05	0.000449896
Ngef	-0.502345	6.05567	1.96114	0.17405	0.264819
Neu2	-2.0619	1.74325	28.0736	1.89028e-05	0.00013423
Inpp5d	1.9954	0.31201	8.34155	0.00802787	0.0214283
Atg16l1	0.332712	4.92791	3.08276	0.0917436	0.158541
Dgkd	1.70429	7.3632	47.1733	3.95673e-07	5.11063e-06
Usp40	-1.01229	5.84594	10.3242	0.0036868	0.0112329
Ugt1a10	-6.89857	-1.01551	8.52586	0.00811701	0.0216174
Ugt1a9	-8.5277	5.46211	28.2776	1.80048e-05	0.000129211
Ugt1a7c	0.206793	6.07334	0.459457	0.504291	0.608191
Ugt1a6b	-2.34122	-1.65555	3.14608	0.0886616	0.154045
Ugt1a6a	1.99527	-0.0521129	26.4829	2.78212e-05	0.000185671
Dnajb3	0.428915	1.4393	0.750448	0.394819	0.502893
Ugt1a1	-0.735226	6.05224	10.2037	0.00385922	0.011693
Mroh2a	1.69466	0.271581	9.51245	0.00503508	0.0145685
Hjurp	0.765574	4.55909	9.47843	0.00510233	0.01473
Spp2	-10.9864	6.60869	303.788	3.15291e-15	1.27332e-12
Arl4c	-1.68356	0.121423	12.7008	0.00155382	0.00545548
Sh3bp4	2.29997	3.36599	31.95	7.74467e-06	6.35833e-05
Agap1	0.114002	5.58561	0.471527	0.498796	0.603667
Ackr3	-2.83426	0.7926	17.1561	0.000361141	0.00161157
Cops8	0.079459	5.24092	0.284421	0.598669	0.694609
Col6a3	-5.15838	1.63662	24.606	4.46401e-05	0.00027829
Mlph	-0.287287	5.98214	0.884452	0.356254	0.463468
Rab17	-0.571767	6.75898	4.58165	0.0425665	0.0844134
Lrrfip1	-1.20389	6.81485	15.0146	0.000711432	0.00285035
Ramp1	1.14723	2.46951	3.84113	0.0615911	0.114615
Ube2f	0.16918	4.84016	0.587367	0.450831	0.558132
Scly	-0.846231	5.3236	7.42392	0.0117512	0.0293573
Fam132b	1.54793	3.22831	11.13	0.0027294	0.0087261
Ilkap	0.111161	4.92151	0.361444	0.55328	0.654212
Hes6	0.157111	5.25878	0.136341	0.715149	0.792903
Per2	-3.49844	6.73005	145.137	9.92168e-12	7.29732e-10
Traf3ip1	-0.0142632	3.17255	0.0057562	0.940145	0.960098
Asb1	-0.800758	3.13047	17.976	0.000281441	0.00131114
Hdac4	0.609284	3.57444	3.57305	0.0707263	0.128378
Ndufa10	0.800546	7.02566	12.6319	0.00159172	0.0055665
Myeov2	0.54154	5.03822	4.47412	0.044865	0.0882197
Gpc1	-0.260059	-0.283728	0.192274	0.66491	0.751285
Dusp28	-1.24536	3.36701	15.3641	0.000635138	0.00259074
Rnpepl1	-0.586502	7.77674	1.41348	0.245984	0.34768
9430060I03Rik	-1.70427	0.0351601	11.0563	0.00280449	0.00893195
Capn10	-0.0692572	5.5114	0.0420284	0.839276	0.888339
Gpr35	0.759473	4.46045	20.7129	0.000127029	0.000669331
Kif1a	-2.45508	0.426993	8.67213	0.0070222	0.0191962
Agxt	0.36911	0.815328	0.382532	0.542014	0.643624
2310007B03Rik	-1.51164	5.38673	40.2879	1.38768e-06	1.47773e-05
Sned1	2.39977	0.64364	22.5096	7.74936e-05	0.000442131
Mterf4	-0.184273	3.24811	1.02056	0.322354	0.428921
Pask	1.39985	2.52903	17.1819	0.000358296	0.00160189
Ppp1r7	-0.0641937	5.44041	0.10511	0.748559	0.819829
Ano7	1.84256	4.5735	15.5551	0.000597242	0.00245166
Hdlbp	0.127958	9.24876	0.638815	0.431895	0.539536
2025-09-02	-0.377944	7.09495	1.53829	0.226733	0.326119
Farp2	0.218504	5.356	1.04677	0.316344	0.422498
Stk25	1.23065	7.36747	28.8922	1.55682e-05	0.000114148
Bok	-0.180136	4.24922	0.219516	0.643591	0.733031
Thap4	0.347331	5.69281	1.5534	0.224532	0.323896
Atg4b	0.04128	5.90953	0.0410779	0.841077	0.88913
Dtymk	0.697215	4.31449	7.26491	0.0125721	0.0309829
Ing5	-0.281143	4.5967	3.02915	0.0944494	0.162313
D2hgdh	0.146272	4.60131	0.714288	0.40628	0.513961
Gal3st2	2.37799	6.47264	49.104	2.84585e-07	3.86203e-06
Gm9994	5.00431	-0.551422	26.6001	2.70283e-05	0.000181317
Gm6086	1.28416	-0.491221	2.06624	0.163364	0.252169
Fam174a	-0.688281	2.8805	6.11752	0.0207646	0.0468754
St8sia4	0.111396	-0.627531	0.0188702	0.891873	0.926939
Panct2	-1.95888	0.665137	8.3286	0.00807036	0.0215093
D1Ertd622e	0.730708	5.88045	8.59041	0.00725724	0.0197199
Ppip5k2	-0.00689744	7.1541	0.000375108	0.984706	0.990568
Gin1	-0.335251	3.55002	1.26778	0.271197	0.375281
Pam	-2.29468	6.07526	43.532	7.5584e-07	8.72288e-06
B230216N24Rik	-1.52091	0.189255	5.86163	0.0233102	0.05146
Rnf152	0.948883	6.0073	1.80261	0.191823	0.285572
Pign	-0.507345	5.51968	1.66339	0.209303	0.306191
2310035C23Rik	0.00539244	6.28484	0.000410149	0.984008	0.990251
Tnfrsf11a	0.049952	6.07915	0.0246072	0.876648	0.915607
Zcchc2	-0.852761	4.8278	7.97309	0.00933891	0.0243329
Phlpp1	-0.269643	4.00089	2.12088	0.158122	0.24595
Bcl2	0.348518	2.19596	1.64082	0.21232	0.309879
Kdsr	0.0190152	4.56172	0.0112507	0.916399	0.94446
Vps4b	-0.202161	7.30272	0.434384	0.516052	0.619296
Serpinb5	5.94864	0.942488	85.5924	4.37034e-09	1.12386e-07
Dsel	-3.36509	3.18337	33.1131	6.00037e-06	5.13723e-05
Tsn	0.104807	5.87745	0.409448	0.528245	0.630587
Nifk	-0.040778	5.05748	0.0242367	0.877572	0.91614
Clasp1	-0.477041	5.33648	6.9651	0.0142976	0.0344398
2900060B14Rik	-1.00547	-0.865622	2.14387	0.155977	0.243413
Tfcp2l1	0.721144	5.92356	5.25001	0.030921	0.0651243
Ralb	-1.09715	7.11115	43.4673	7.64834e-07	8.79095e-06
Tmem185b	-1.18475	4.87387	27.6585	2.08834e-05	0.000145958
Epb4.1l5	-1.16735	5.36104	21.6152	9.88509e-05	0.000544293
Ptpn4	-0.646849	2.95267	2.63382	0.117532	0.193928
Tmem177	-0.294485	3.56114	1.63898	0.212569	0.310178
Tmem37	-4.27439	8.34429	63.8809	2.96375e-08	5.73948e-07
Dbi	0.286134	8.46452	1.45108	0.239973	0.340743
3110009E18Rik	-1.25627	1.0175	7.13483	0.0132908	0.0323996
Steap3	3.20704	2.49846	23.6993	5.64873e-05	0.000341498
Insig2	0.392088	5.89709	1.01153	0.324461	0.430804
Ccdc93	-0.920917	6.69745	4.26012	0.0498666	0.0963595
Ddx18	0.139663	4.91787	0.512284	0.480983	0.587772
Actr3	0.410085	8.76065	1.77624	0.194992	0.289076
Slc35f5	-0.320721	6.79512	1.53729	0.226879	0.326164
Gpr39	-0.682943	4.83405	4.0471	0.0554778	0.105352
Lypd1	-4.40249	-1.64645	6.85509	0.0159612	0.0376487
Nckap5	-3.10678	5.69251	40.6062	1.30556e-06	1.40504e-05
Mgat5	-0.0331467	4.86992	0.0182437	0.893671	0.928265
Ccnt2	-0.49994	5.59163	2.11611	0.158571	0.24646
Rab3gap1	-0.353972	5.69849	4.31032	0.0486393	0.0943604
Zranb3	-1.43222	2.59187	19.5747	0.000175679	0.000882434
R3hdm1	-0.45855	5.34775	4.35932	0.0474742	0.0923904
Ubxn4	-1.02642	6.77559	14.646	0.000802843	0.00315777
Lct	-5.41435	11.2523	39.2576	1.69417e-06	1.75167e-05
Mcm6	0.015319	6.60995	0.00541533	0.941941	0.96124
Dars	-0.241149	6.01441	0.665227	0.422655	0.530585
Cxcr4	2.02776	0.217174	5.45471	0.0281029	0.0600964
Cd55	-2.18269	6.16498	16.1923	0.000487581	0.0020685
C4bp	1.83323	1.08541	21.9787	8.94852e-05	0.000499113
C4bp-ps1	-0.059854	-0.595896	0.00770718	0.930764	0.953811
Pfkfb2	-0.420828	6.73244	1.53809	0.226761	0.326127
Yod1	-0.194264	3.4198	0.342285	0.563915	0.663635
AA986860	0.14188	7.11981	0.271454	0.607081	0.701268
Pigr	5.12618	10.2135	151.577	6.29188e-12	5.04594e-10
Fcmr	1.84068	-1.18348	2.88111	0.104213	0.176044
Mapkapk2	0.381313	6.73658	1.88752	0.182042	0.274238
Dyrk3	1.12011	0.0783711	6.86366	0.0149392	0.035721
Eif2d	0.330603	5.12039	2.96802	0.0976487	0.166902
Rassf5	-1.56153	3.48225	18.1583	0.000266462	0.00124997
Ikbke	0.152171	5.84493	0.41543	0.525273	0.628265
Srgap2	-0.139799	3.49465	0.300508	0.588572	0.685717
Fam72a	1.18256	0.250965	7.4632	0.0115576	0.0290063
Ctse	-1.51553	-0.573316	4.24082	0.0503476	0.0971434
Pm20d1	-2.36	7.59102	6.81455	0.0152612	0.0363539
Slc41a1	1.67205	2.83389	37.2626	2.51768e-06	2.46132e-05
Rab29	-0.332861	2.87973	2.77393	0.108671	0.182015
Nucks1	0.869934	6.47547	15.4477	0.00061824	0.00252981
Slc45a3	3.80357	-0.706552	21.0172	0.000116657	0.000622068
Elk4	-0.283347	4.48616	0.810919	0.3767	0.484616
Mfsd4	1.22702	4.23896	9.0514	0.00603532	0.0169579
Cdk18	-0.0114993	7.56412	0.000831176	0.977236	0.985498
Klhdc8a	0.689539	0.943432	2.28713	0.143367	0.227639
Nuak2	0.44435	6.82628	2.00837	0.169146	0.258982
Tmcc2	-3.06754	-1.97716	4.66759	0.0422938	0.0839665
Dstyk	-1.50397	3.84341	21.4353	0.000103874	0.000566895
Rbbp5	-0.367296	5.49936	5.26833	0.0306563	0.0646607
Tmem81	-0.467957	2.78371	2.83502	0.105053	0.177126
Cntn2	-7.50708	0.173697	57.0122	5.03409e-07	6.25734e-06
Nfasc	0.850668	2.21087	7.59118	0.0109508	0.0277736
Mdm4	-0.614379	7.14025	2.5988	0.119877	0.197042
Pik3c2b	2.4672	5.4593	145.892	9.39771e-12	6.98432e-10
Ppp1r15b	0.461431	7.76504	4.7193	0.0398148	0.0799559
Plekha6	1.01936	7.03708	16.7156	0.000413856	0.00180927
Golt1a	1.12944	6.12757	7.14278	0.0132456	0.0323117
Kiss1	-0.265173	0.225291	0.282413	0.599956	0.695555
Etnk2	-4.50429	3.06565	27.3716	2.23832e-05	0.000154613
Sox13	0.396966	6.48126	0.866075	0.361211	0.468469
Snrpe	0.823963	5.22797	13.5012	0.00117858	0.00433868
Zc3h11a	-0.288513	7.50674	0.921322	0.346595	0.453407
Zbed6	-0.450354	5.76132	0.850268	0.365555	0.472935
Lax1	1.83671	-0.774866	5.01393	0.0345694	0.0712727
Atp2b4	-2.91722	0.598339	15.2562	0.000657693	0.00266894
Prelp	5.23233	1.65157	50.6349	2.20519e-07	3.10542e-06
Fmod	-0.030975	-1.62102	0.00104363	0.974493	0.983724
Btg2	1.89979	5.54662	53.1509	1.46671e-07	2.20784e-06
Adora1	0.0948637	1.37947	0.0411098	0.841017	0.88913
Ppfia4	1.09122	-0.169242	1.75394	0.197721	0.29236
Tmem183a	0.908541	7.01022	34.423	4.53025e-06	4.0521e-05
Cyb5r1	1.02085	3.3679	12.4154	0.00171765	0.00594538
Adipor1	0.28718	7.17914	2.44998	0.130476	0.211066
Klhl12	-0.0980455	4.29915	0.2155	0.646629	0.735429
Rabif	0.328228	4.86464	3.9869	0.0571905	0.107955
Kdm5b	-0.0109571	5.42934	0.00245644	0.960877	0.975096
Syt2	7.06817	-0.579003	50.9205	8.08436e-07	9.19531e-06
Ppp1r12b	-0.259946	1.48186	0.393928	0.536104	0.638053
Ube2t	0.999456	1.72338	9.13625	0.005836	0.0164827
Ptpn7	0.689856	-1.42252	0.802813	0.379056	0.486942
Arl8a	-0.761397	5.86164	7.55515	0.011118	0.0281014
Elf3	1.42861	8.38095	11.943	0.00203174	0.00683588
Rnpep	1.48133	7.70858	31.9748	7.70219e-06	6.32712e-05
Timm17a	0.99315	5.10264	36.775	2.77926e-06	2.66384e-05
Ipo9	-0.480342	5.53632	8.31816	0.00810477	0.0215889
Nav1	-0.130027	3.14838	0.186118	0.669976	0.755746
Csrp1	0.527178	4.29185	2.55169	0.123118	0.201506
Phlda3	-1.07714	-0.435193	2.34447	0.138662	0.221532
Tnni1	1.90837	0.416473	7.66271	0.010627	0.0271363
Lad1	0.202115	8.89436	0.3208	0.576329	0.675001
Tnnt2	-0.270195	0.0251076	0.248501	0.622621	0.714422
Pkp1	4.74036	3.988	63.6074	3.07927e-08	5.93084e-07
Igfn1	-5.59829	-1.16906	16.0326	0.000512853	0.00215958
Tmem9	-4.63022	7.54128	101.838	3.66146e-10	1.4518e-08
Kif21b	-0.289119	6.80691	0.750896	0.39468	0.502781
5730559C18Rik	0.969521	5.49458	8.14461	0.00870147	0.0229033
Camsap2	-1.5488	2.04083	7.55477	0.0111198	0.0281014
9230116N13Rik	0.400065	-1.39832	0.416056	0.524964	0.628001
Ddx59	-1.53558	2.68979	38.0966	2.13004e-06	2.1323e-05
Kif14	2.0125	2.90454	33.7361	5.2453e-06	4.59044e-05
Zfp281	-0.881381	3.51046	5.37875	0.0291138	0.0619224
Nr5a2	0.174703	5.55206	0.377377	0.544728	0.64609
Ptprc	0.788408	1.98218	1.49538	0.233128	0.33337
Nek7	-1.0116	3.03744	3.8428	0.0615386	0.114548
2310009B15Rik	0.138795	0.669349	0.0808276	0.778591	0.843607
Dennd1b	-1.20418	6.25507	9.80921	0.0044881	0.0132368
Zbtb41	-0.303281	4.66274	0.884401	0.356267	0.463468
Aspm	1.33748	3.86784	10.801	0.00308283	0.00968588
F13b	-6.03657	-1.49141	24.4067	0.000101409	0.000555385
Cfhr2	2.69497	0.213967	4.43086	0.0458287	0.0897149
Cfh	1.40412	0.3417	6.04239	0.0214785	0.0482035
Cdc73	-0.0314118	4.83357	0.0111089	0.916926	0.944814
Glrx2	-0.402251	4.65235	2.36345	0.137145	0.219603
Trove2	-1.07764	3.30946	7.08894	0.0135551	0.032925
Uchl5	-0.231817	5.12447	0.634585	0.433404	0.540802
Rgs2	1.56592	3.81043	14.2784	0.000906883	0.00349534
Rgs13	8.10273	-0.490818	59.2435	2.6996e-07	3.68824e-06
Rgs1	0.237526	0.379551	0.129183	0.72239	0.799121
Pla2g4a	0.498841	3.19028	1.41276	0.246101	0.347741
Ptgs2	-3.50985	0.967132	7.7859	0.0100937	0.025999
BC003331	-0.63409	5.35037	2.30759	0.141667	0.225394
Tpr	-0.415387	7.16341	1.2543	0.273696	0.378
Hmcn1	-10.2374	1.69768	13.8035	0.00155115	0.00545013
C730036E19Rik	2.42847	-0.753679	4.30511	0.050941	0.0980352
Ivns1abp	-0.534662	9.19995	3.08259	0.0917518	0.158541
Swt1	-1.33021	5.80542	12.448	0.00169802	0.00588318
Trmt1l	-0.0401712	5.64717	0.0442984	0.835057	0.885505
Rnf2	-1.3795	5.38273	25.3326	3.70891e-05	0.000237581
Fam129a	1.56583	1.40626	7.52516	0.0112593	0.0284035
Edem3	-0.125455	6.5658	0.157972	0.694505	0.77626
1700025G04Rik	-0.74996	6.04505	7.08578	0.0135735	0.0329599
Tsen15	-0.692757	2.78659	9.08042	0.00596631	0.0167806
Rgl1	-8.44816	5.77217	333.715	1.08989e-15	7.73549e-13
Arpc5	-0.151948	8.24646	0.46827	0.500268	0.604521
Ncf2	1.68883	3.45343	11.6208	0.00228175	0.00752366
Smg7	0.0121001	6.30417	0.00637789	0.937002	0.957686
Nmnat2	-0.051449	-1.65482	0.0032426	0.955056	0.970925
Lamc2	0.359041	4.23609	4.03164	0.0559122	0.106078
Lamc1	-3.56419	5.86819	306.874	2.81343e-15	1.26885e-12
E330020D12Rik	-7.6166	2.99345	36.7979	2.76633e-06	2.65504e-05
Dhx9	-0.386782	7.85598	1.36919	0.253315	0.355703
Npl	-8.35087	10.3351	80.6262	3.49802e-09	9.53059e-08
Rgs16	0.251511	-1.65382	0.0674211	0.797884	0.85747
Rnasel	0.33023	7.75598	1.03343	0.319384	0.425735
Glul	-1.61953	6.59114	32.839	6.36907e-06	5.41696e-05
Cacna1e	-0.751161	-1.57157	0.434017	0.516228	0.619429
Ier5	1.27628	5.32197	23.715	5.62555e-05	0.000340241
Mr1	-0.954715	-1.96634	0.673839	0.419708	0.527562
Stx6	-0.184686	4.68151	1.37496	0.252345	0.354657
Xpr1	-0.458641	6.64322	2.83344	0.105144	0.177238
Acbd6	-0.138538	3.57338	0.245967	0.624391	0.716047
Qsox1	1.81858	5.61664	21.2806	0.000108417	0.000586951
Cep350	-1.38957	7.61729	19.6776	0.000170544	0.000862439
Tor1aip1	-0.535371	5.56724	10.4124	0.00356605	0.0109378
Tor1aip2	-1.02941	9.12102	15.7051	0.000569218	0.00235845
Tdrd5	-6.69176	1.41169	31.8992	1.26158e-05	9.56117e-05
Soat1	-3.20953	6.54904	102.454	3.44925e-10	1.39493e-08
Abl2	-1.27824	5.04345	41.169	1.17298e-06	1.27884e-05
Tor3a	0.389254	3.28425	0.689687	0.414368	0.522144
Fam20b	-0.638863	7.89038	16.0249	0.000514102	0.0021642
Ralgps2	1.18434	5.68451	34.0995	4.85287e-06	4.28665e-05
Angptl1	-3.7425	-1.35952	18.2695	0.000329221	0.00149488
Rasal2	-0.384836	3.22837	1.37313	0.252652	0.355054
2810025M15Rik	0.10826	2.39436	0.128263	0.723336	0.799856
BC026585	-1.87714	3.31402	62.8427	3.42894e-08	6.44687e-07
Sec16b	-0.661161	7.31262	13.6807	0.00110875	0.00412764
Brinp2	-9.27193	-0.0981892	16.0628	0.00080477	0.00316359
Rfwd2	0.238322	5.6757	0.73367	0.400076	0.507923
4930523C07Rik	0.131501	1.31407	0.127381	0.724249	0.800491
Mrps14	0.666832	5.03293	10.9167	0.00295312	0.00932995
Cacybp	-0.194273	5.60408	0.277613	0.603054	0.698294
Rabgap1l	-0.425857	6.09748	1.84879	0.186426	0.279426
Rc3h1	-0.304056	6.1714	1.04945	0.315738	0.422025
Serpinc1	-2.51005	0.590199	25.8615	3.24676e-05	0.00021268
Zbtb37	-0.977579	1.66391	8.32183	0.00809266	0.0215647
Gas5	0.415632	6.26761	2.10812	0.159327	0.247363
Snord47	0.904183	-0.141169	2.07952	0.16207	0.250663
Dars2	0.600959	4.63634	10.6877	0.00321578	0.0100515
Cenpl	1.20077	3.68418	20.4496	0.000136816	0.00071322
Klhl20	-0.244729	3.79413	1.10829	0.302826	0.408613
Prdx6	1.14033	7.62614	20.6576	0.000129019	0.000677896
Suco	-1.27984	6.45617	13.0117	0.00139451	0.00498741
Pigc	-0.661507	5.09187	11.1631	0.00269633	0.00865253
Dnm3	-6.96982	1.88578	52.7528	1.56304e-07	2.33552e-06
Mettl13	0.199948	3.325	0.297711	0.590302	0.687262
Vamp4	-0.886719	2.95988	6.7411	0.0157572	0.0372912
Prrc2c	-0.362453	7.596	1.96089	0.174076	0.264819
Fmo4	0.369893	5.4596	2.38788	0.135223	0.217038
Fmo1	-1.76105	2.75461	33.3467	5.70425e-06	4.9223e-05
Fmo2	1.32477	1.24142	8.82806	0.00659653	0.0182104
Prrx1	-0.0904792	3.74797	0.0125975	0.911558	0.940717
Gorab	-0.191648	4.15597	0.631314	0.434576	0.542075
Kifap3	-1.57891	3.8603	19.9425	0.000158048	0.000807009
Scyl3	-0.120886	5.34453	0.507853	0.482867	0.58984
BC055324	0.958298	2.64204	10.5245	0.00341855	0.0105676
Mettl18	-1.14591	2.3124	10.6466	0.00326567	0.010177
Sell	2.26809	-1.11608	6.65029	0.0170352	0.0396847
F5	-1.89127	0.431928	14.2162	0.000925898	0.00355604
Slc19a2	-0.767686	4.14228	14.0307	0.000985225	0.00373938
Ccdc181	-1.42178	3.4991	27.5982	2.11894e-05	0.00014766
Blzf1	-0.331588	4.60661	1.04782	0.316106	0.422318
Nme7	-0.495014	3.5299	3.3758	0.0784377	0.139597
Atp1b1	2.40967	9.73308	137.844	1.69812e-11	1.12639e-09
Sft2d2	-0.087112	7.95117	0.290625	0.594732	0.691043
Tiprl	0.002741	4.90331	0.000200022	0.988832	0.993029
Dcaf6	-1.14855	4.8586	24.5646	4.51183e-05	0.000280655
Mpc2	2.01438	4.8615	53.7371	1.33638e-07	2.04418e-06
Mpzl1	0.291253	4.89787	2.65487	0.116148	0.19202
Rcsd1	-0.452772	-0.291553	0.45658	0.505616	0.60922
Creg1	-3.07059	7.33647	89.1277	1.34519e-09	4.32992e-08
Pou2f1	-0.240968	4.98563	0.813892	0.37584	0.48366
Gpa33	2.03976	8.43087	31.2225	9.11076e-06	7.2722e-05
Ildr2	0.252353	-1.47885	0.103784	0.750094	0.820784
Tada1	0.170548	4.30087	1.25314	0.273912	0.37819
Pogk	-2.64713	4.95816	104.143	2.93329e-10	1.24665e-08
Uck2	2.84569	3.24358	49.1185	2.83894e-07	3.85634e-06
Tmco1	0.202935	6.06416	1.60242	0.21758	0.315899
Aldh9a1	1.14109	8.58418	63.0795	3.31627e-08	6.2887e-07
Mgst3	2.31912	7.44481	16.6239	0.000425845	0.00185028
Lmx1a	-1.92602	0.507074	11.7083	0.00221068	0.0073302
Pbx1	0.19671	4.57398	0.735749	0.399419	0.507358
Nuf2	1.44475	3.4751	20.3146	0.000142148	0.000737604
Rgs5	-5.57622	-0.956701	12.0215	0.00227201	0.00749678
Rgs4	-1.93427	0.609722	9.85306	0.00441294	0.0130694
1700084C01Rik	-2.78319	3.04482	4.93656	0.0358676	0.0734797
Hsd17b7	0.393436	5.54451	1.75772	0.197256	0.291793
3110045C21Rik	1.38078	-0.443971	5.58001	0.0265195	0.0572713
Ddr2	-3.4131	0.456482	10.1782	0.00389676	0.0117741
Uap1	3.41776	5.63836	232.584	6.20136e-14	1.33376e-11
Uhmk1	-0.215596	4.13404	0.645436	0.429549	0.537234
Gm7694	2.78672	3.74936	88.9936	1.36485e-09	4.37336e-08
Nos1ap	2.93186	1.53698	47.006	4.07313e-07	5.23714e-06
Atf6	0.669122	5.89514	7.26717	0.0125601	0.0309639
Dusp12	-0.733484	4.73809	1.37011	0.253161	0.355592
Fcrla	2.52877	-1.04582	6.87114	0.0162444	0.0382132
Fcgr2b	2.5082	-1.77723	5.50926	0.0282062	0.060272
Fcgr3	-3.29624	-1.55382	8.15497	0.00866454	0.022823
Cfap126	-0.745904	0.598279	1.73335	0.200285	0.295531
Sdhc	0.817495	7.67433	8.32025	0.00809789	0.0215746
Pcp4l1	-2.9014	-1.44743	4.76056	0.0399494	0.080153
Nr1i3	-2.02183	5.25261	22.3405	8.1111e-05	0.000459996
Tomm40l	1.23352	4.40799	15.5796	0.000592574	0.00243744
Apoa2	1.82193	0.789575	2.08199	0.161831	0.250457
Fcer1g	-0.667193	-0.245005	0.931464	0.344003	0.45064
Ndufs2	1.41989	7.81794	20.4624	0.000136321	0.00071161
B4galt3	1.40996	4.72158	18.938	0.000211468	0.00102871
Ppox	0.498078	4.01659	1.77239	0.19546	0.289649
Usp21	0.0440585	4.30532	0.0450142	0.83375	0.884998
Ufc1	0.29959	6.06292	2.83386	0.10512	0.177218
Dedd	0.618546	5.08209	7.14464	0.0132351	0.0322971
Nit1	-0.475776	5.71684	8.71733	0.00689579	0.0189151
Pfdn2	0.178296	4.31494	0.582397	0.45273	0.559971
Klhdc9	-0.933874	-1.63012	0.968726	0.334711	0.441071
Pvrl4	1.00511	-0.877755	2.48637	0.127785	0.207613
Arhgap30	1.31042	0.203649	3.24641	0.0840186	0.147495
Usf1	1.13716	4.91569	6.22887	0.0197543	0.0449812
Tstd1	5.46764	3.04678	75.6738	6.33316e-09	1.54832e-07
F11r	0.418447	7.77205	5.42625	0.0284769	0.0608231
Alyref2	0.104972	1.84793	0.117424	0.734796	0.809313
Itln1	2.87271	9.26372	2.24698	0.146774	0.231908
Cd244	1.26553	-0.0426545	3.94134	0.0585265	0.110023
Ly9	1.67174	-1.53142	3.32554	0.0805535	0.142594
Slamf7	1.08996	-1.89509	1.27615	0.27064	0.37473
Cd48	1.39031	-1.0462	2.47164	0.13002	0.210497
Cd84	0.531462	-1.74209	0.26464	0.612019	0.705621
Slamf6	0.795729	-1.41258	0.517281	0.479834	0.586771
Vangl2	-1.11889	0.329405	3.56355	0.0710773	0.128938
Ncstn	-0.722437	8.15776	10.0846	0.00403827	0.0121422
Copa	0.158856	9.01753	0.890402	0.35467	0.461969
Pex19	0.0625325	7.15006	0.125057	0.726667	0.802414
Dcaf8	-0.269711	6.43094	2.82409	0.105689	0.178009
Pea15a	-2.15899	3.46612	32.6215	6.67932e-06	5.62354e-05
Atp1a2	-4.55223	-1.09005	9.87549	0.00486456	0.0141675
Igsf8	0.863713	3.85683	2.59823	0.119915	0.197064
Pigm	-0.606018	5.2723	5.977	0.022122	0.0493045
Slamf9	-0.373728	0.743146	0.585057	0.451712	0.559031
Igsf9	-0.992732	8.8918	3.31492	0.0810089	0.143185
Tagln2	-0.316008	8.51034	1.16785	0.290467	0.396003
4933439K11Rik	0.131487	-1.01893	0.0398451	0.843447	0.890961
Dusp23	-0.101948	2.56229	0.110706	0.742199	0.814954
Mptx2	3.51399	7.33653	9.03191	0.00608214	0.0170647
Cadm3	-5.98491	-1.82131	10.175	0.00642088	0.017826
Aim2	0.123344	3.95177	0.0234911	0.879454	0.917101
Pyhin1	2.55985	-1.22004	6.589	0.0182777	0.0420915
Pydc3	1.90538	-2.12825	3.93414	0.0597812	0.111878
AI607873	-4.64022	-1.24544	6.2429	0.0203277	0.0460652
Ifi204	-4.28976	1.57459	8.38018	0.00790258	0.0211495
Mndal	-0.71192	-0.695078	0.467657	0.500546	0.604717
Mnda	-4.32641	-0.150157	5.91178	0.0227852	0.0504895
Ifi203	-1.17059	0.449006	0.979608	0.332063	0.438355
Ifi202b	-6.31381	3.97101	8.12169	0.00878383	0.0230773
Ifi205	-2.92486	-1.95731	3.75823	0.0642645	0.118765
Mptx1	-4.4587	5.88764	11.7757	0.00215762	0.00719439
Grem2	-5.7282	-2.22658	8.52759	0.00903808	0.0236567
Rgs7	0.108686	-1.42807	0.0248201	0.87612	0.91519
Fh1	0.671745	6.76478	17.0023	0.000378673	0.00167245
Kmo	0.127371	-0.818369	0.029751	0.864487	0.906698
Opn3	-0.296041	0.280893	0.472326	0.498436	0.603493
Chml	0.0789437	3.41911	0.0351079	0.852928	0.897968
Exo1	1.09341	2.72721	7.71991	0.0103756	0.0266044
Cep170	-2.58499	1.02859	11.3952	0.00247665	0.00805591
Sdccag8	-0.411139	3.74182	3.62036	0.0690077	0.125924
Akt3	-0.959314	0.0706913	1.39973	0.248231	0.350054
Zbtb18	0.773697	5.28822	10.7366	0.0031577	0.00989481
1700016C15Rik	0.27061	1.76778	0.275466	0.604451	0.699395
Adss	0.48247	6.39892	2.4287	0.13208	0.21315
Desi2	-0.244689	5.4341	0.830533	0.371084	0.47894
Cox20	1.02778	4.31692	11.732	0.00219181	0.00728466
Hnrnpu	-0.0698686	8.44086	0.0522327	0.821138	0.875276
Efcab2	-1.29636	2.48845	18.0528	0.000275024	0.00128462
Kif26b	2.44573	-0.581691	11.108	0.00275156	0.00878903
Smyd3	-0.909738	3.06703	14.8149	0.000759468	0.00301051
Tfb2m	0.909392	3.37599	9.31371	0.00544205	0.0155276
Cnst	0.866137	4.90595	22.5985	7.56608e-05	0.000434117
Sccpdh	-0.28985	6.54602	0.880995	0.357179	0.464215
Ahctf1	-0.539147	6.1517	2.6507	0.11642	0.192385
Cdc42bpa	-0.317891	4.7442	1.22691	0.278868	0.383392
Adck3	-0.316972	5.47658	0.682623	0.416735	0.524615
Psen2	0.212681	3.83045	0.251915	0.620254	0.712333
Gm5069	0.755211	0.277444	3.68399	0.066771	0.122599
Itpkb	-0.597378	1.69316	2.40131	0.134179	0.215753
6330403A02Rik	-4.22406	-1.3628	8.63238	0.00713548	0.019456
Parp1	0.751611	5.26723	5.82348	0.0237185	0.0522316
Lin9	0.904445	2.98329	6.39082	0.0183808	0.0422947
Acbd3	0.556968	5.94166	4.71035	0.0399876	0.0801956
H3f3a	0.714419	7.69335	23.7314	5.60148e-05	0.00033904
Sde2	-0.191791	4.55873	1.28102	0.26877	0.372776
Pycr2	1.39871	2.73083	11.0811	0.00277898	0.00886064
Lefty1	1.7208	-1.35908	4.30802	0.0486947	0.094442
Tmem63a	1.66834	4.5651	20.8293	0.000122946	0.000650715
Ephx1	2.77625	0.699303	27.537	2.15049e-05	0.000149638
Nvl	-0.0360492	4.46629	0.0289891	0.866216	0.907918
Cnih4	0.783795	5.32839	6.4383	0.0179985	0.0416173
Wdr26	-0.394969	7.05082	2.04145	0.165811	0.254894
Lbr	1.6936	5.81282	53.4552	1.39741e-07	2.12835e-06
Enah	-8.24614	1.78736	67.7857	1.73905e-08	3.6248e-07
Srp9	0.723228	5.03725	2.0114	0.168837	0.258593
Degs1	-1.61081	5.27084	35.3647	3.71637e-06	3.4167e-05
Fbxo28	-0.00694631	5.16274	0.00108642	0.973975	0.983397
Trp53bp2	-0.103573	5.68812	0.379817	0.54344	0.644833
Capn2	-0.155316	3.35424	0.0803028	0.779291	0.844173
Capn8	1.05205	2.902	8.7617	0.00677412	0.0186426
Susd4	-3.6126	-0.597017	23.4836	5.97824e-05	0.000357913
Tlr5	-4.58827	4.51983	454.394	3.18409e-17	5.64977e-14
Disp1	-0.609587	3.48526	5.06449	0.0337493	0.069866
Brox	0.0509253	6.32953	0.0648945	0.801067	0.85983
Aida	-0.402161	4.82756	1.8469	0.186643	0.27965
Mia3	0.168141	6.77508	0.729108	0.401523	0.509122
Taf1a	0.0870144	2.9076	0.133537	0.717959	0.795211
Dusp10	2.01495	0.329658	15.0601	0.000700958	0.00281474
2025-03-01	-2.3445	-0.613435	7.81184	0.00998526	0.0257675
2025-03-02	-0.063344	7.72384	0.0637052	0.802858	0.861162
C130074G19Rik	-0.171207	6.56533	0.391908	0.537143	0.63907
Mark1	-5.81685	2.57865	103.092	3.24351e-10	1.33264e-08
Rab3gap2	-0.674312	6.43564	19.6079	0.000174007	0.000875585
Iars2	0.228972	6.88743	1.19834	0.284401	0.389228
Mir194-1	0.983346	-1.26984	1.50394	0.231834	0.331866
Mir215	0.881885	0.938417	2.4087	0.133609	0.21508
Bpnt1	0.832346	8.05003	24.5035	4.58332e-05	0.000284106
Eprs	0.0423335	6.87544	0.0279187	0.868685	0.909722
9630028B13Rik	-5.05393	3.20543	27.1516	2.36129e-05	0.00016216
Gm2061	-3.82769	7.53977	66.2113	2.15e-08	4.37445e-07
Slc30a10	0.064804	6.70309	0.0318105	0.859925	0.903125
5033404E19Rik	-3.11661	-1.65205	9.4824	0.00509442	0.0147102
Lyplal1	-1.30648	3.9798	21.6214	9.86826e-05	0.000543578
Tgfb2	-1.30113	-1.53248	3.47361	0.0745001	0.133966
Rrp15	0.678316	3.16517	9.13273	0.00584411	0.0164958
Spata17	-2.55263	-1.49404	9.84361	0.00442902	0.0130979
Gpatch2	0.0442843	4.98454	0.0396474	0.843831	0.891034
Esrrg	-0.187626	2.5053	0.171857	0.682109	0.766084
Kctd3	0.583729	4.98784	16.6498	0.000422414	0.00183931
Cenpf	1.23336	4.75533	7.68615	0.0105232	0.0269293
Ptpn14	-3.14669	0.650887	24.9229	4.11598e-05	0.000259788
Smyd2	0.202376	5.01032	0.587262	0.450871	0.558133
Prox1	-0.555735	1.34895	1.15175	0.293741	0.399545
Rps6kc1	1.09484	4.38018	23.1782	6.48106e-05	0.00038269
Angel2	0.354778	5.75444	4.00798	0.056584	0.107109
Mfsd7b	-0.5807	7.4767	1.58889	0.219471	0.318088
Tatdn3	-0.665788	3.47073	9.86616	0.00439075	0.0130146
Nsl1	1.66314	2.66581	37.4612	2.41891e-06	2.37951e-05
Fam71a	1.61512	-0.693592	2.36472	0.137045	0.219525
Atf3	1.72145	4.93714	25.0272	4.00796e-05	0.0002541
Nenf	-3.27982	5.35256	46.5277	4.42676e-07	5.60552e-06
Tmem206	-4.28855	5.78652	311.533	2.37354e-15	1.16181e-12
Ppp2r5a	0.617332	6.44048	12.3456	0.00176053	0.00604808
Dtl	0.590469	3.99398	2.92229	0.100124	0.170343
Ints7	0.00823219	5.35084	0.00195022	0.965137	0.977871
Lpgat1	-0.260488	8.55167	0.691267	0.413841	0.521712
Nek2	1.83346	4.46062	57.1665	7.86221e-08	1.31059e-06
1700034H15Rik	-1.53065	1.66604	12.3577	0.00175302	0.00602972
Slc30a1	0.298318	6.64114	1.50124	0.232241	0.332358
Traf5	-1.02092	1.8342	7.3652	0.0120472	0.0299703
Rcor3	-0.501487	4.95065	6.76229	0.0156123	0.0370178
Gm10516	-0.583795	3.68542	4.0551	0.0552548	0.104985
Kcnh1	-1.74612	2.41345	11.7782	0.00215564	0.00718967
Hhat	-0.699889	2.02408	6.56765	0.0170006	0.0396222
Sertad4	-1.937	0.0346734	23.8522	5.42706e-05	0.000330632
Syt14	-5.73309	2.91201	95.2732	7.04594e-10	2.55798e-08
Diexf	0.44133	3.27215	3.84942	0.0613311	0.114251
Irf6	-0.341479	8.1403	2.80647	0.106726	0.179414
A130010J15Rik	0.215151	3.82827	0.867792	0.360744	0.468034
Traf3ip3	1.06709	-1.07615	2.02144	0.167818	0.257394
Lamb3	3.66121	3.67607	43.3455	7.82069e-07	8.93119e-06
Plxna2	-0.775888	6.42666	9.57569	0.00491268	0.0142784
Cd34	-2.20184	0.93227	4.37236	0.0471693	0.0918602
A330023F24Rik	-2.9306	1.23464	21.6068	9.90796e-05	0.000545341
Cd46	-2.14713	0.853563	25.7102	3.37227e-05	0.000219685
Cr1l	-0.279361	6.30508	1.50463	0.23173	0.331828
Cr2	2.63519	-1.15108	3.43428	0.0832856	0.146534
Ppp1r14c	0.700142	-1.28848	0.89491	0.353476	0.460625
Iyd	0.375798	2.70507	0.923855	0.345946	0.452766
Plekhg1	0.527749	3.45904	3.07637	0.0920611	0.15894
Mthfd1l	-0.109124	3.83686	0.253392	0.619236	0.711572
Akap12	-3.17161	-0.825659	7.24922	0.0126565	0.0311476
Zbtb2	0.128081	3.38706	0.437137	0.514737	0.618163
Armt1	0.693368	3.90759	28.1661	1.84897e-05	0.000131957
Esr1	-4.48609	1.06305	26.3147	2.90028e-05	0.00019256
Syne1	-5.64121	5.32069	162.971	2.92446e-12	2.76751e-10
Fbxo5	0.948319	3.12888	6.77343	0.0155367	0.0368863
Mtrf1l	-0.166151	3.14782	0.338091	0.566296	0.6655
Rgs17	-1.47566	-0.519095	3.24179	0.0842263	0.147805
Ipcef1	-0.65694	-0.458456	1.30318	0.264773	0.368332
Cnksr3	1.81881	4.13768	56.993	8.0716e-08	1.34007e-06
Ulbp1	0.199954	-0.127319	0.164187	0.688881	0.771553
Lrp11	-1.80332	0.491712	12.2729	0.00180644	0.00617888
Pcmt1	-0.339167	5.47669	5.47626	0.0278232	0.0595613
A630066F11Rik	-0.0979205	0.898792	0.0474168	0.829442	0.882206
Nup43	0.762893	3.02643	6.46114	0.0178176	0.0412529
BC020402	-1.48869	0.0852218	18.5848	0.000234679	0.00112619
Lats1	-0.240081	6.6237	0.763419	0.390826	0.49899
Katna1	0.0245799	5.34193	0.0159881	0.900422	0.933032
Ginm1	-0.160445	5.54716	0.276085	0.604047	0.699042
Ppil4	-0.169265	4.70442	0.262606	0.612969	0.706258
Zc3h12d	2.53008	3.37863	90.5668	1.15255e-09	3.82255e-08
Tab2	-0.61942	7.3097	5.48155	0.027755	0.059433
Sash1	-1.15966	5.57727	13.5156	0.0011728	0.00432187
Samd5	0.603102	-0.242976	0.472316	0.49844	0.603493
Stxbp5	4.29045e-05	5.62044	2.81901e-08	0.999867	1
Adgb	-3.19409	-1.07201	14.3216	0.000893925	0.00346134
Rab32	-0.744197	3.81161	6.61843	0.0166257	0.0389507
Shprh	-0.969114	4.53864	8.06169	0.00900347	0.0235747
Fbxo30	0.203622	3.88632	0.349863	0.559661	0.660107
Epm2a	-1.90397	-0.485309	8.41955	0.00777709	0.0209004
Utrn	0.653767	6.46645	6.05728	0.0213349	0.0479418
Stx11	-0.122442	-1.60367	0.02937	0.865349	0.907277
Sf3b5	1.29058	3.83321	5.536	0.027064	0.0581716
Plagl1	-6.59371	6.38587	186.77	6.79578e-13	8.76964e-11
Hymai	-4.44398	-1.53324	16.2695	0.000587399	0.00242036
Ltv1	0.460344	5.15553	2.88344	0.102284	0.173343
Phactr2	-0.109132	4.90177	0.119818	0.732216	0.80716
Fuca2	-4.03931	10.5463	132.405	2.57631e-11	1.56956e-09
Pex3	-0.754478	4.80286	8.85435	0.00652758	0.0180627
Adat2	0.14458	1.64666	0.224124	0.640147	0.729987
Aig1	-0.91327	5.33789	39.7835	1.52947e-06	1.60464e-05
Hivep2	0.158601	4.33207	0.384211	0.541136	0.642854
Adgrg6	1.99797	0.0432003	6.2425	0.0196345	0.0447586
Vta1	0.155602	5.42597	1.37846	0.251758	0.354007
Cited2	0.589664	5.34838	7.24283	0.0126911	0.0312163
Heca	-0.873056	4.96396	11.1337	0.00272565	0.00872001
Abracl	0.429781	5.56963	2.8283	0.105443	0.177721
Reps1	-0.022243	4.24163	0.0207851	0.886557	0.922968
Ccdc28a	-0.254767	4.327	1.10498	0.303532	0.409294
Nhsl1	-0.38895	7.33465	4.5225	0.043814	0.0864646
Hebp2	1.94586	0.232103	9.92595	0.00429105	0.0127737
Arfgef3	0.0776205	3.58797	0.0403518	0.842468	0.890126
Perp	-1.11583	8.64509	18.5407	0.000237761	0.00113714
Tnfaip3	0.777145	5.30279	10.5469	0.00338996	0.010486
Ifngr1	1.01495	7.10642	33.155	5.94595e-06	5.09679e-05
Il22ra2	1.09508	-1.55731	1.19531	0.287087	0.392336
Pex7	-0.244261	5.30614	2.2919	0.142969	0.227057
Map3k5	0.180993	4.37882	0.486717	0.492027	0.598126
Map7	-1.21675	7.90746	42.015	1.00036e-06	1.11373e-05
4930405J17Rik	-4.1895	-1.59392	20.4747	0.000135848	0.000710003
Gm6251	-1.22074	-0.543817	6.85612	0.0149881	0.0358176
Bclaf1	-0.122402	6.80601	0.0979576	0.756969	0.826234
Mtfr2	1.80314	1.63463	29.7841	1.26456e-05	9.57869e-05
Pde7b	-6.19302	1.33692	91.0077	1.09967e-09	3.71746e-08
Ahi1	-2.48476	0.504963	21.1286	0.000113092	0.000606932
Myb	2.55067	5.07521	63.9111	2.9513e-08	5.73581e-07
Hbs1l	0.252411	5.94799	2.04718	0.165241	0.254183
Aldh8a1	-0.289767	-0.306557	0.031657	0.860259	0.903391
1700020N01Rik	-1.17543	-0.891124	2.6891	0.113938	0.188965
Gm5420	-0.112279	-1.60957	0.0103168	0.919931	0.94688
Sgk1	0.366979	7.88597	0.661242	0.424029	0.53191
E030030I06Rik	-0.670869	1.9852	4.21221	0.0510705	0.0982178
Raet1e	0.400388	-1.78335	0.165119	0.688048	0.771107
H60b	-10.4082	1.98301	54.8535	6.59383e-07	7.78697e-06
C920009B18Rik	-1.31957	-1.72692	0.964903	0.336509	0.442988
Slc2a12	-4.55651	-0.290848	49.1943	2.80296e-07	3.81111e-06
Tbpl1	0.139442	4.49958	0.410512	0.527714	0.630229
Eya4	-7.47557	0.659066	29.4486	2.11358e-05	0.000147359
Rps12	1.00143	8.7207	9.46887	0.00512138	0.0147696
Snora33	0.89429	-0.673694	2.45283	0.130263	0.210793
Snord100	0.380499	-0.805053	0.4679	0.500436	0.604672
Slc18b1	1.08405	5.36665	26.7137	2.6283e-05	0.000177407
Vnn1	2.84326	5.8305	24.5521	4.52631e-05	0.000281309
Stx7	-1.06814	7.84805	22.7067	7.34957e-05	0.000424094
Moxd1	1.44899	0.217436	4.17349	0.0520675	0.0998376
Ctgf	-4.48864	-1.04348	10.4233	0.00355139	0.0108999
Enpp1	-3.13278	5.83086	148.167	7.99108e-12	6.09247e-10
Enpp3	-4.78453	8.26561	80.4616	3.56607e-09	9.64197e-08
Med23	-0.391211	5.22857	8.45845	0.00765524	0.0206472
Akap7	1.19686	5.2215	34.8934	4.10191e-06	3.7087e-05
Epb4.1l2	1.62239	5.07378	66.5088	2.06494e-08	4.23581e-07
Smlr1	-2.38361	5.0016	86.2939	1.83449e-09	5.6157e-08
L3mbtl3	-1.9385	4.286	47.0846	4.01801e-07	5.18506e-06
Arhgap18	0.0816402	6.32246	0.06794	0.796559	0.857057
Ptprk	-0.452269	7.03177	6.76545	0.0155908	0.0369903
Echdc1	-0.0858259	5.45982	0.0610863	0.806866	0.864413
Rnf146	-0.401448	5.15235	2.41983	0.132755	0.21407
Cenpw	2.13454	1.66263	33.7574	5.22138e-06	4.57516e-05
Trmt11	0.282104	3.35511	0.705042	0.409292	0.517125
Gm20300	-0.838013	4.31774	7.08569	0.013574	0.0329599
Hint3	-0.79618	4.59833	12.5374	0.00164541	0.00572045
Ncoa7	-2.97925	4.76389	65.7077	2.30275e-08	4.65635e-07
Hddc2	0.895853	2.83565	14.2277	0.000922337	0.0035462
Tpd52l1	0.702531	0.662052	3.40866	0.0770887	0.137766
Rnf217	-2.93481	4.22629	107.315	2.17599e-10	9.74392e-09
Rsph4a	-6.73618	0.550776	45.0462	5.75043e-07	6.95292e-06
Zufsp	-0.572254	3.99443	2.27551	0.144343	0.228856
A830082N09Rik	-0.13726	-1.08055	0.0489864	0.826688	0.880069
Rwdd1	0.233428	4.13549	0.616314	0.440018	0.547428
Dse	-5.34392	-0.201502	26.6249	2.68634e-05	0.000180381
Tspyl1	-0.806325	5.8163	20.0306	0.000154117	0.000790225
Tspyl4	-1.69633	-0.183951	6.17106	0.0202719	0.0459459
Nt5dc1	-0.220531	4.18779	0.486852	0.491967	0.598105
Frk	0.491309	6.79256	2.07595	0.162417	0.251063
Hdac2	-0.12758	5.50993	0.133985	0.717508	0.794898
Marcks	1.00436	5.23537	17.2139	0.000354795	0.00158824
Lama4	-4.08923	0.150239	22.6796	7.40317e-05	0.00042684
Tube1	0.732055	1.54697	7.74221	0.0102794	0.0263863
Fyn	-3.70117	4.44657	119.126	7.60431e-11	3.9252e-09
Traf3ip2	0.317908	4.86699	1.81353	0.19053	0.283975
E130307A14Rik	-1.60299	0.145568	18.7877	0.000221025	0.00106934
Rev3l	-0.8035	5.27089	5.66151	0.0255429	0.0555001
AA474331	-1.21641	-0.315693	6.1206	0.0207359	0.0468331
2010001E11Rik	4.57879	4.18302	102.314	3.49616e-10	1.40244e-08
G630090E17Rik	0.26184	4.48912	1.05937	0.313511	0.419561
BC021785	-0.241333	0.649248	0.344255	0.562803	0.662766
AI317395	-6.26076	2.79668	83.3981	2.54018e-09	7.32884e-08
Slc16a10	-0.779149	7.89994	6.0342	0.0215579	0.0483054
Rpf2	3.74226e-05	3.85114	1.04199e-08	0.999919	1
Gtf3c6	0.243698	4.2772	1.04877	0.315891	0.422102
Cdk19	-0.645702	4.79628	8.54469	0.00739252	0.0200376
Cdc40	0.0234488	5.25733	0.00870873	0.926415	0.95114
Wasf1	-0.969892	-1.46573	0.931593	0.343971	0.450638
Fig4	-0.0606697	4.76707	0.147562	0.704222	0.783972
Zbtb24	-0.550082	4.78732	15.6846	0.000572952	0.00237185
Mical1	2.1239	6.40849	14.4834	0.000847175	0.00330103
Smpd2	-0.71814	6.51711	5.21691	0.0314055	0.0659275
Ppil6	-1.70771	0.704835	14.5552	0.000827285	0.00323418
Cd164	-0.91647	9.1859	11.1707	0.00268882	0.00863329
Ccdc162	-3.52359	2.69869	74.2307	7.57157e-09	1.79131e-07
Cep57l1	-0.693222	2.82416	7.96499	0.00937025	0.0244012
Sesn1	0.92471	6.08402	11.9669	0.00201442	0.00678242
Armc2	5.66376	-0.318715	49.3418	7.58755e-07	8.74941e-06
Foxo3	-1.49716	4.69426	23.4685	6.00207e-05	0.000358841
Lace1	-0.47346	4.61317	9.09408	0.00593413	0.0167034
Snx3	-1.29139	8.00505	36.7334	2.80289e-06	2.68288e-05
Ostm1	-1.92092	5.47287	31.6859	8.21302e-06	6.69253e-05
Sec63	-0.104653	6.80162	0.126351	0.725317	0.801298
Scml4	-0.736822	6.08881	17.4025	0.00033488	0.00151534
Pdss2	1.57246	3.62779	70.0201	1.29504e-08	2.80658e-07
Bend3	-0.248493	3.44735	1.35829	0.255163	0.357768
1700021F05Rik	-0.0502674	4.31127	0.0799412	0.779775	0.844487
Cd24a	2.43611	6.1629	69.1292	1.45532e-08	3.11118e-07
Qrsl1	1.12551	3.3371	32.7936	6.43261e-06	5.4514e-05
Rtn4ip1	1.10008	4.02822	41.4947	1.10298e-06	1.21019e-05
Aim1	1.23437	6.47317	35.1155	3.91509e-06	3.57393e-05
Atg5	-0.136854	5.74495	0.487603	0.491637	0.597857
Prdm1	-5.69959	7.39328	205.105	2.46157e-13	3.97068e-11
Prep	0.31622	5.49756	3.92631	0.0589751	0.110632
Hace1	0.347556	4.13931	1.06271	0.312765	0.418886
Ascc3	-0.710928	6.05305	3.84899	0.0613443	0.114261
Rfx6	-0.796957	1.15642	2.58912	0.120534	0.197939
Ros1	-9.9791	8.08534	396.172	1.54117e-16	1.68284e-13
Dcbld1	-0.552994	6.3047	15.2584	0.000657239	0.00266786
Gopc	-0.724167	5.16803	4.80393	0.0382222	0.0774539
Nus1	-0.767572	7.40903	6.92362	0.0145561	0.0349914
Cep85l	-2.56929	-1.45972	11.4146	0.00245917	0.00801053
Mcm9	-0.223132	3.3917	1.20712	0.282685	0.387364
Asf1a	0.323134	3.18164	1.0022	0.326658	0.433033
Man1a	-1.04954	7.7895	23.8054	5.4939e-05	0.000333701
Gm16998	-2.44565	-0.17931	19.4302	0.000183182	0.000912695
Tbc1d32	-0.822219	3.8645	5.56581	0.0266938	0.057569
Msl3l2	-2.52786	0.231239	22.7347	7.29462e-05	0.000422297
Gja1	-3.74759	0.425495	9.33354	0.00539986	0.015429
Hsf2	-1.53866	3.16029	24.3962	4.71191e-05	0.000291313
Serinc1	-1.10881	6.98252	10.7676	0.00312134	0.00979387
Fabp7	-3.03391	-1.48737	2.87516	0.10455	0.176466
Smpdl3a	-2.52749	8.57133	53.183	1.45923e-07	2.20126e-06
Gcc2	0.48096	6.51819	2.04432	0.165526	0.254565
Lims1	-0.0870076	5.49881	0.103658	0.750241	0.820784
Ranbp2	-0.408842	7.14497	0.977317	0.332618	0.438884
Ccdc138	-0.409459	2.27948	1.95401	0.174804	0.265839
2025-09-10	0.0991363	3.1248	0.126665	0.724991	0.801016
Sowahc	1.34313	4.0272	23.44	6.04729e-05	0.000360981
P4ha1	-2.52146	2.27468	24.7505	4.30154e-05	0.000269107
Pla2g12b	0.328501	5.96419	1.47268	0.236604	0.337141
Oit3	1.37	-1.59517	2.40577	0.133835	0.215346
Mcu	1.41668	7.09482	104.036	2.96322e-10	1.25187e-08
Micu1	1.16245	7.03655	15.2308	0.000663135	0.00268565
Dnajb12	-0.175111	5.5842	0.43387	0.516298	0.619461
Ddit4	0.492219	5.01275	1.11215	0.302003	0.407735
Anapc16	-0.701084	5.64321	16.6753	0.000419081	0.00182814
Ascc1	0.0185156	4.72975	0.00429865	0.948262	0.96547
Spock2	-0.260957	0.0639311	0.120076	0.731939	0.807043
Chst3	2.68194	-0.827775	6.49147	0.0182424	0.0420376
Psap	-0.707535	9.50277	6.37418	0.018517	0.0425736
Cdh23	-2.57534	0.0797169	9.13341	0.00584256	0.0164946
4632428N05Rik	-1.52309	3.36972	5.85862	0.0233421	0.0515145
Slc29a3	-2.12841	4.90536	114.338	1.15187e-10	5.67735e-09
Unc5b	1.81277	4.6554	15.2584	0.000657235	0.00266786
Pcbd1	-0.069222	5.27669	0.164558	0.688549	0.771485
Sgpl1	-1.75891	9.46838	45.3777	5.42078e-07	6.62773e-06
Pald1	-1.37297	-0.379238	5.18769	0.0318405	0.0666434
Eif4ebp2	-0.102467	6.248	0.233969	0.632933	0.723621
Lrrc20	1.51287	2.447	30.7815	1.00644e-05	7.91057e-05
Ppa1	2.91943	6.70863	128.967	3.37863e-11	1.98181e-09
Sar1a	0.270717	6.39359	4.25261	0.0500531	0.0966409
Tysnd1	1.07346	4.63982	11.7122	0.00220756	0.0073276
Aifm2	-0.235009	4.15951	1.01993	0.3225	0.429003
H2afy2	-2.91325	-0.0390443	26.9553	2.47715e-05	0.000168892
2010107G23Rik	-0.251949	4.18028	1.00635	0.325679	0.431936
Neurog3	-0.283879	0.812091	0.34283	0.563607	0.663383
Tspan15	-0.0886873	7.56063	0.199409	0.659158	0.746196
Hk1	2.32319	2.11706	28.1612	1.85114e-05	0.000132045
Hkdc1	1.90891	7.86701	31.6594	8.26185e-06	6.72074e-05
Supv3l1	0.685413	4.44485	12.6156	0.00160086	0.00558885
Vps26a	-1.67229	7.61718	28.9964	1.51918e-05	0.000111792
Srgn	1.56065	0.452691	6.4196	0.018148	0.0418987
Kif1bp	-1.82449	5.48046	90.8259	1.12115e-09	3.74466e-08
Ddx21	0.589042	6.08561	4.65906	0.0409937	0.0818317
Ddx50	-0.415316	5.98044	1.47315	0.236531	0.337071
Stox1	-2.38164	-1.12585	10.1847	0.00388714	0.0117525
Ccar1	-0.515197	6.73654	2.24346	0.147077	0.232231
Tet1	-1.8183	0.180817	17.0556	0.000372496	0.00165185
Slc25a16	-0.302216	4.99264	1.56031	0.223536	0.322698
Dna2	-1.25831	4.6912	31.6043	8.36392e-06	6.79209e-05
Rufy2	-1.86709	4.1911	40.3507	1.37104e-06	1.4644e-05
Hnrnph3	0.180402	4.58081	0.456476	0.505664	0.609226
Pbld2	0.0135668	6.52071	0.00354647	0.953	0.969181
Pbld1	-0.894119	2.37416	5.46683	0.0279452	0.0597863
Herc4	0.0842904	5.63014	0.0657533	0.799785	0.858965
Sirt1	-0.428154	5.10564	1.63786	0.212721	0.310336
Dnajc12	0.367209	0.421721	0.731681	0.400706	0.508495
Reep3	-0.276977	7.62615	1.13461	0.297279	0.403199
Jmjd1c	-1.39455	6.979	13.3623	0.00123587	0.00450981
Nrbf2	0.0340586	3.65619	0.0335979	0.856088	0.900364
Egr2	2.48123	1.60705	10.5962	0.00332783	0.0103434
Ado	0.000319048	4.10806	3.63702e-06	0.998494	0.999268
Rtkn2	-0.826517	-0.838312	1.79947	0.192197	0.286039
Arid5b	-1.58963	4.67303	43.724	7.29835e-07	8.47791e-06
1700040L02Rik	-0.468606	1.29594	2.70038	0.113221	0.187929
Rhobtb1	-1.03984	1.88863	7.14017	0.0132605	0.0323423
Cdk1	1.77366	5.10559	48.9546	2.91841e-07	3.94541e-06
Ank3	-0.943139	6.50973	7.94031	0.00946648	0.0246121
Ccdc6	0.738576	6.05771	26.3388	2.88305e-05	0.000191506
Phyhipl	-5.29352	-2.26278	7.44022	0.0136898	0.033175
Bicc1	-1.62175	-1.49446	1.98606	0.171441	0.261876
Tfam	0.473939	5.43626	3.79801	0.0629657	0.116806
Ube2d1	0.0149113	4.14393	0.00637822	0.937001	0.957686
Cisd1	0.841966	5.27168	11.7264	0.00219627	0.00729437
Ipmk	0.602636	8.2073	5.79741	0.0240022	0.052758
Zwint	-0.494272	5.37342	8.9304	0.00633257	0.0176256
Rab36	-2.1072	-0.518388	24.0668	5.13182e-05	0.000313587
Bcr	-0.346572	6.78165	2.0757	0.162441	0.251073
Specc1l	0.660654	7.14844	11.0975	0.00276229	0.00881534
Adora2a	0.118774	-0.46689	0.0326781	0.858049	0.901896
Upb1	0.476553	0.445307	0.94032	0.341763	0.448456
Gucd1	-0.315072	7.95521	2.17988	0.152686	0.239569
Snrpd3	0.975035	5.24234	27.1252	2.37649e-05	0.00016281
Lrrc75b	4.63131	0.263587	24.0668	8.23918e-05	0.000465925
Ggt1	5.84615	7.65734	90.43	1.16951e-09	3.86073e-08
Susd2	1.01342	6.4249	2.49012	0.127512	0.207287
Cabin1	0.249154	5.92838	0.336507	0.567201	0.666285
Ddt	0.47267	4.6732	0.814639	0.375625	0.483452
Gstt3	0.404901	5.50808	3.26855	0.0830323	0.146143
Gstt1	0.708032	3.01161	2.05019	0.164943	0.253907
Gstt2	0.932918	4.74218	4.97973	0.0351366	0.0722114
Mif	0.638401	4.58819	0.676803	0.418701	0.526483
Derl3	0.279441	0.186055	0.116837	0.735434	0.809953
Smarcb1	0.925258	5.39698	10.1422	0.00395047	0.0119059
Chchd10	1.63839	5.51731	9.19477	0.00570273	0.0161674
Vpreb3	3.55984	-1.89341	7.94253	0.0094578	0.0246021
Zfp280b	0.0377942	4.59006	0.0428135	0.837803	0.887244
Slc5a4b	2.57618	4.98338	19.1832	0.000196824	0.000969437
Slc5a4a	5.83995	4.59951	77.3118	5.18734e-09	1.30326e-07
Prmt2	-0.27824	3.89295	0.591982	0.449079	0.556525
S100b	-8.46666	2.14821	97.7185	2.09145e-09	6.19794e-08
Dip2a	-0.170508	5.84532	0.532986	0.472344	0.579309
Pcnt	0.18381	5.22616	0.590361	0.449693	0.557015
Ybey	0.0748824	2.55213	0.148641	0.703196	0.783436
Mcm3ap	-0.192847	5.47812	1.00989	0.324846	0.431193
Lss	0.34764	5.64006	3.17045	0.087507	0.15245
Ftcd	-7.58685	0.487099	12.6803	0.0021917	0.00728466
Col6a2	-2.6924	1.29716	11.8718	0.00208432	0.00697804
Col6a1	-2.58701	1.86872	11.62	0.00228237	0.00752398
Pcbp3	-1.42324	-1.29235	2.89386	0.101699	0.172579
Slc19a1	-0.236215	5.40309	0.266631	0.610275	0.703913
Col18a1	-2.22586	1.62485	14.037	0.000983141	0.00373247
Gm10941	-3.61922	-0.761291	21.4254	0.000104159	0.000568012
Pofut2	-0.0531363	4.77518	0.013557	0.908266	0.938599
Adarb1	-1.55303	-1.46776	4.97853	0.0351567	0.0722358
Fam207a	0.403741	5.15431	1.11306	0.301809	0.407551
Itgb2	0.260949	0.634703	0.202072	0.657044	0.744352
Pttg1ip	-0.293852	8.21386	2.02546	0.167412	0.256938
Sumo3	-0.745678	7.62606	19.0074	0.000207209	0.00101111
Ube2g2	-0.0520079	4.91304	0.0413114	0.840633	0.889046
Lrrc3	-1.6832	-0.176566	4.60879	0.0420075	0.0834799
Trpm2	-1.80391	0.477596	7.14765	0.013218	0.0322665
1810043G02Rik	-1.50848	1.17675	7.82326	0.00993792	0.0256769
Pfkl	-0.753732	6.26641	1.60274	0.217535	0.315869
Icosl	-0.372118	4.00017	2.55258	0.123056	0.201437
D10Jhu81e	0.390398	5.05429	1.57906	0.220859	0.31968
Pwp2	0.966351	3.84938	9.74558	0.00459966	0.0134985
Trappc10	0.481693	7.14667	8.4558	0.00766346	0.0206562
Agpat3	-2.37793	8.41474	46.8631	4.17547e-07	5.34935e-06
Rrp1	-0.0971062	7.18085	0.206417	0.653628	0.741252
Cstb	-3.02095	7.5809	111.285	1.51261e-10	7.16798e-09
Pdxk	-1.70207	7.11386	46.0732	4.79383e-07	6.00604e-06
Ilvbl	0.320777	7.04519	1.00779	0.325338	0.431646
Syde1	0.88883	2.86754	5.91354	0.0227671	0.0504572
Casp14	-2.73457	-0.0862042	21.1777	0.000111557	0.000600059
2610008E11Rik	-0.740729	3.60757	3.30023	0.081644	0.144075
Ppap2c	1.4538	7.61163	21.0336	0.000116122	0.000620148
Mier2	1.32174	4.14713	5.18167	0.0319309	0.066813
C2cd4c	-0.0897954	-0.469799	0.0355149	0.852088	0.897218
Shc2	-2.54445	-1.3044	8.81818	0.00662265	0.0182718
Tpgs1	0.966327	2.40891	1.70892	0.203378	0.29898
Cdc34	0.792937	5.36759	1.93939	0.176365	0.267553
Gzmm	1.37772	-0.812573	4.96758	0.0353408	0.0725365
Bsg	0.064723	9.0884	0.0640657	0.802314	0.860835
Hcn2	0.0695403	1.80399	0.0234732	0.8795	0.917101
Polrmt	0.750135	4.59763	1.5333	0.227464	0.326807
Rnf126	0.915818	4.36706	2.46373	0.129451	0.209743
Fstl3	0.657182	0.489305	2.77152	0.108817	0.182195
Palm	1.66982	1.94484	7.39601	0.0118909	0.0296348
Misp	1.01262	9.14663	4.77856	0.0386921	0.0781494
E130317F20Rik	-0.110363	0.75819	0.0522525	0.821105	0.875276
Ptbp1	0.753507	8.08979	4.70291	0.0401317	0.0803968
Med16	0.391871	4.79559	0.483641	0.493385	0.599239
R3hdm4	0.634641	5.55977	5.39423	0.0289045	0.0615537
Kiss1r	-1.16374	-1.0728	3.1855	0.0868028	0.151378
Arid3a	-4.83822	6.56204	387.653	1.9768e-16	2.00433e-13
Wdr18	0.975407	4.98667	3.56606	0.0709841	0.128786
Tmem259	0.520823	6.16531	0.873761	0.359126	0.466318
Cnn2	0.623729	2.7414	2.65014	0.116457	0.192424
Abca7	1.30999	5.34365	6.90257	0.0146894	0.0352699
Hmha1	2.19805	0.767061	9.46737	0.00512438	0.0147727
Polr2e	1.13267	5.2421	3.48543	0.0740398	0.133358
Gpx4	-0.296285	8.16055	0.651504	0.427417	0.535213
Sbno2	1.63216	6.14755	9.15839	0.00578519	0.0163685
Stk11	0.851471	5.70267	4.23846	0.050407	0.0972316
Dos	-1.60464	0.708994	5.14533	0.0324828	0.067758
Atp5d	1.58046	7.97606	5.83279	0.0236182	0.0520509
Midn	0.0556713	7.18536	0.0248555	0.876032	0.915184
Cirbp	-0.522927	5.22155	3.16649	0.0876936	0.152681
1600002K03Rik	0.900688	2.41763	5.17881	0.0319739	0.0668733
Efna2	-2.54935	-0.141535	17.2501	0.000350869	0.00157514
Mum1	0.276522	4.48117	0.512463	0.480907	0.58773
Ndufs7	1.01864	6.16504	2.19849	0.151018	0.237385
Gamt	-1.9374	3.77821	8.74396	0.00682249	0.0187538
Dazap1	0.591488	5.82453	6.31321	0.0190254	0.043566
Rps15	0.889621	8.55011	1.613	0.216115	0.314408
Apc2	-3.32322	-1.31066	8.37116	0.0086235	0.0227402
2310011J03Rik	0.395492	5.73683	0.810471	0.376829	0.484695
Pcsk4	-1.87449	5.03353	9.54061	0.00498018	0.0144391
Reep6	-0.905665	8.10933	4.50943	0.0440952	0.0869753
Adamtsl5	-1.12086	6.47143	9.03519	0.00607424	0.0170504
Plk5	2.10637	-0.494833	12.1523	0.00188545	0.006409
Mex3d	-0.977029	2.51314	7.69362	0.0104904	0.0268549
Mbd3	0.877993	5.38607	1.45938	0.238671	0.339201
Uqcr11	1.64968	6.56741	6.17985	0.0201922	0.0457915
Tcf3	0.319504	5.92911	0.362598	0.552653	0.653687
Onecut3	-1.27843	-1.30573	3.31855	0.080853	0.142945
Rexo1	-0.121821	5.76972	0.0457884	0.832349	0.884063
Klf16	0.561641	3.70923	3.73332	0.0650934	0.12
Abhd17a	0.4566	5.90607	0.422313	0.52189	0.624746
Adat3	0.648093	1.8237	0.755053	0.393395	0.501729
Scamp4	0.492657	6.46028	1.18969	0.286105	0.391296
Csnk1g2	0.395437	6.66009	0.495559	0.488159	0.594698
Btbd2	0.41622	5.35699	0.505255	0.483977	0.590972
Mknk2	0.431604	6.76068	0.920377	0.346838	0.453558
Mob3a	0.94756	4.18447	8.8401	0.00656485	0.0181441
Izumo4	0.281327	2.10598	0.606968	0.443464	0.55103
Ap3d1	-0.436555	7.52855	3.52405	0.0725578	0.131088
Dot1l	0.955858	5.61384	4.8638	0.0371386	0.0756251
Plekhj1	0.510953	4.35418	1.84264	0.187134	0.280267
Sf3a2	0.374952	5.16632	0.523281	0.476361	0.583128
Lsm7	1.27193	3.18415	4.4204	0.0460654	0.0900438
Sppl2b	0.716601	4.61286	1.57616	0.22127	0.320143
Tmprss9	1.07222	-1.79832	0.915452	0.348946	0.455559
Timm13	1.14965	5.62537	2.65894	0.115882	0.191652
Lmnb2	1.39444	5.20206	6.24182	0.0196404	0.044765
Gadd45b	0.907098	2.8568	2.73518	0.111041	0.184873
Gng7	-2.32456	2.72726e-05	10.2113	0.00384803	0.0116656
Slc39a3	-0.0931663	4.73492	0.0376781	0.847707	0.893731
Sgta	-0.169836	6.83568	0.176158	0.678389	0.762993
Thop1	0.808242	4.22778	1.57378	0.221609	0.320503
Creb3l3	-3.25969	9.2479	27.0452	2.42336e-05	0.000165621
Map2k2	0.420261	7.63666	0.492846	0.48934	0.595779
Zbtb7a	0.377677	6.47747	5.24777	0.0309535	0.0651809
Pias4	-0.326814	4.8428	0.361672	0.553157	0.654175
Eef2	0.946346	10.7075	2.72768	0.111507	0.185517
Dapk3	0.462473	4.56076	0.47723	0.496236	0.601748
Atcay	-1.67617	-0.84575	1.58439	0.220106	0.318914
Zfr2	-2.60323	3.55985	35.2572	3.80077e-06	3.48302e-05
Matk	1.01944	0.779795	2.07629	0.162383	0.25104
Mrpl54	0.907871	5.11973	4.90537	0.0364065	0.0743649
Apba3	-0.194761	5.34209	0.104977	0.748713	0.819934
Tjp3	1.39176	7.21956	7.65005	0.0106835	0.0272316
Pip5k1c	-0.975795	6.34035	4.70059	0.0401769	0.0804614
Cactin	0.579867	4.3358	1.24636	0.275183	0.379392
Hmg20b	0.553804	5.21223	2.02329	0.167631	0.257143
Mfsd12	-3.32778	5.20222	31.8111	7.98736e-06	6.53868e-05
Fzr1	1.30063	5.65537	4.46282	0.0451146	0.0885511
Dohh	0.653837	4.09615	0.891357	0.354416	0.461681
Smim24	0.672225	9.92247	4.25344	0.0500326	0.0966144
Nfic	-2.92046	4.94408	60.1061	5.07942e-08	8.99032e-07
Celf5	5.21801	1.16539	79.0732	4.20058e-09	1.09408e-07
Ncln	0.845238	7.24441	1.58086	0.220605	0.319441
Gna11	1.29486	9.09489	10.1033	0.00400956	0.012061
Aes	1.00932	8.37715	4.44452	0.0455219	0.0892025
Tle2	-0.336329	-0.691105	0.25525	0.617961	0.71051
Tle6	1.12979	-0.208599	3.48325	0.0741244	0.133479
BC025920	-0.43889	0.831464	1.09241	0.306238	0.41227
Sirt6	0.374823	3.613	0.363083	0.552389	0.653485
Ankrd24	-1.83568	2.04738	28.2065	1.83124e-05	0.000131021
Gm10778	0.37324	-1.25285	0.345151	0.562298	0.662282
Zfp433	0.115123	1.21596	0.0445695	0.834561	0.885314
Zfp781	-0.56493	0.31004	1.2683	0.2711	0.375221
Zfp873	-0.802483	2.50837	6.92787	0.0145294	0.0349331
AU041133	-0.718964	2.45941	3.41157	0.0769706	0.137624
Zfp938	-1.26824	2.93803	12.0633	0.00194623	0.00657622
1190007I07Rik	0.553532	2.19082	2.93361	0.0995047	0.169524
Hcfc2	-0.325933	3.78359	1.12764	0.298733	0.404475
Nfyb	0.677542	4.3049	8.73266	0.0068535	0.0188173
Txnrd1	1.52087	7.66087	130.2	3.06338e-11	1.83479e-09
Eid3	0.223854	-0.672664	0.122803	0.729037	0.804281
Chst11	-1.47581	2.2032	14.0824	0.000968297	0.00368696
Slc41a2	3.45166	4.2841	82.1503	2.93064e-09	8.24788e-08
D10Wsu102e	0.15214	4.48269	0.492185	0.489629	0.595977
Aldh1l2	1.27127	-0.17181	3.30911	0.0812594	0.143467
A230046K03Rik	-2.32979	6.34046	28.6884	1.63342e-05	0.000118966
Appl2	-1.91304	6.85072	40.6351	1.29839e-06	1.39838e-05
1500009L16Rik	1.10086	0.519315	6.83539	0.0151236	0.0360941
Nuak1	-0.820304	-0.910651	1.77519	0.195119	0.289205
Ckap4	3.57831	2.93024	47.2526	3.90285e-07	5.06407e-06
Tcp11l2	-0.646248	2.37558	5.2192	0.0313718	0.0658663
Polr3b	0.14828	4.5124	0.920662	0.346765	0.453513
Ric8b	-0.279132	4.09284	1.84871	0.186435	0.279426
Tmem263	-0.652353	5.04747	3.86028	0.0609918	0.113739
Mterf2	-0.836954	3.47229	3.74382	0.0647424	0.119403
Cry1	-1.81672	4.65717	59.4661	5.57883e-08	9.74065e-07
Btbd11	-1.14318	-1.31378	1.61918	0.215264	0.31337
Pwp1	0.50346	4.44335	6.57405	0.0169528	0.0395342
Prdm4	-0.314342	5.68787	3.49072	0.0738348	0.133023
Rtcb	0.343711	6.80718	3.91222	0.0593989	0.111339
Fbxo7	-1.6847	5.40618	102.203	3.53401e-10	1.41311e-08
Syn3	-2.06844	2.17901	54.1171	1.25862e-07	1.95046e-06
Timp3	-7.44329	6.92362	188.208	6.25612e-13	8.29959e-11
1810014B01Rik	0.34146	1.69239	1.36056	0.254776	0.357437
Hsp90b1	-0.494243	9.71141	1.69703	0.204905	0.300789
Ttc41	-1.432	1.79232	13.2206	0.00129748	0.00470681
Nt5dc3	-0.408479	2.12918	2.14205	0.156145	0.243623
Stab2	-11.0469	3.59253	120.597	6.71243e-11	3.51597e-09
Parpbp	1.64353	2.56871	20.5099	0.000134504	0.000703497
Nup37	0.605657	3.35483	5.51349	0.0273474	0.0586931
Ccdc53	-0.226258	4.7778	1.34556	0.257342	0.360325
Dram1	-3.77323	-1.83153	13.6482	0.00112105	0.00416253
Gnptab	-1.67097	6.46861	59.9902	5.16614e-08	9.13243e-07
Sycp3	-8.884	3.00036	92.5253	3.37658e-09	9.26266e-08
Chpt1	-3.46335	9.33771	166.033	2.39929e-12	2.33274e-10
Mybpc1	-3.37618	-1.14459	5.2638	0.0338306	0.0700035
Arl1	1.15993	6.0642	26.784	2.58329e-05	0.000174868
Utp20	0.37044	4.9916	1.8731	0.183658	0.276139
Slc5a8	0.578125	6.88848	1.44201	0.241405	0.342571
Gas2l3	-1.68	4.6767	17.6069	0.000314665	0.0014404
Nr1h4	0.0473937	7.64537	0.0748578	0.786706	0.849482
Slc17a8	1.21152	0.636358	5.24518	0.0309911	0.0652408
Scyl2	-0.215566	5.77962	0.586053	0.451332	0.558655
1500026H17Rik	-1.62477	-0.521649	12.067	0.00194366	0.00657068
Actr6	-0.125399	2.04699	0.140163	0.711371	0.789875
Uhrf1bp1l	-0.206114	5.43899	0.46763	0.500558	0.604717
Apaf1	0.269968	6.89026	1.31994	0.261801	0.365235
Ikbip	-1.07049	3.3451	8.38816	0.00787697	0.0210969
Slc25a3	0.758754	9.65214	13.6066	0.00113699	0.00421069
Tmpo	1.01126	6.76828	18.4013	0.000247815	0.00117689
Nedd1	-0.230847	4.00103	0.519347	0.478006	0.584889
Cdk17	-0.533669	2.7289	2.31996	0.14065	0.224153
Elk3	-1.21217	0.722897	5.17888	0.0319729	0.0668733
Lta4h	0.0892465	8.29166	0.475623	0.496955	0.602363
Hal	-4.34278	0.812994	52.3451	1.66884e-07	2.46762e-06
Snrpf	1.00951	3.83543	13.8067	0.00106242	0.00398443
Ntn4	3.26471	1.36513	63.701	3.03919e-08	5.86957e-07
Metap2	0.406893	6.74597	2.73913	0.110797	0.184553
Vezt	-0.147571	4.38781	0.879099	0.357688	0.464791
Fgd6	-0.461402	5.19775	2.66123	0.115734	0.191439
Nr2c1	-0.263851	4.19942	2.52798	0.124789	0.203795
Ndufa12	0.962409	5.85848	10.8082	0.0030745	0.00966185
Tmcc3	2.91067	5.75887	91.4282	1.05169e-09	3.59727e-08
Cep83os	-1.30873	3.33108	26.5448	2.73988e-05	0.000183196
Cep83	-0.413932	4.29796	1.01879	0.322765	0.429195
Plxnc1	-0.71396	-0.111143	1.09116	0.306509	0.412523
Gm29684	1.9889	0.325804	21.5724	0.000100021	0.000549458
Cradd	-0.380499	3.16633	3.39921	0.0774741	0.138281
Socs2	-0.615584	6.24065	4.30712	0.0487165	0.0944585
5730420D15Rik	-0.684382	-0.158515	3.20121	0.0860748	0.150398
Mrpl42	1.06352	5.31473	24.307	4.82181e-05	0.00029746
Ube2n	0.565517	5.74904	9.19583	0.00570036	0.0161639
Nudt4	-0.339707	8.74617	1.1917	0.285707	0.390789
Mir3058	-1.64275	-0.915067	4.72078	0.0397863	0.0799161
Eea1	-0.582081	6.08483	2.39323	0.134806	0.216614
Btg1	0.846192	6.59189	19.7217	0.000168391	0.000853986
Dcn	0.703637	2.25927	1.03148	0.319833	0.426093
Lum	-2.0884	-0.824915	3.01542	0.0951572	0.163312
Atp2b1	-0.222928	8.20242	0.345832	0.561916	0.661996
Poc1b	0.725099	4.39917	17.071	0.00037073	0.00164608
Galnt4	0.721795	6.5199	20.6874	0.000127943	0.000673145
Dusp6	1.99439	5.46861	21.3596	0.000106072	0.000576119
Kitl	1.47216	6.01479	24.8486	4.19489e-05	0.00026348
Tmtc3	-0.25058	4.73607	0.667295	0.421944	0.529904
Cep290	-0.597962	2.88277	1.28117	0.268744	0.372776
4930430F08Rik	-1.59814	2.02759	14.5683	0.000823697	0.00322282
Mgat4c	1.51347	7.32997	7.47842	0.0114835	0.0288562
Nts	-2.2446	6.92046	17.3053	0.000344988	0.00155464
Rassf9	-2.671	-0.976781	9.79658	0.00451001	0.0132883
Tmtc2	0.476941	4.30604	3.34492	0.0797302	0.141578
Gm15663	1.16466	0.0525884	9.22895	0.00562644	0.0159831
Mettl25	-0.500345	2.66903	5.78521	0.0241361	0.0530282
Ccdc59	-1.32256	5.30886	30.0886	1.17888e-05	9.02597e-05
Acss3	0.0531609	-1.10725	0.00601089	0.938838	0.959108
Lin7a	-2.06372	-0.357208	7.74829	0.0102534	0.0263385
Ppp1r12a	-0.0522057	6.13126	0.0171583	0.896864	0.930491
Pawr	0.710626	4.26713	11.287	0.00257655	0.00832935
Syt1	-2.75862	-0.849315	6.62624	0.0165689	0.0388431
Nav3	-5.69963	-1.783	5.89513	0.0271345	0.0583067
E2f7	1.40833	2.41998	20.5643	0.000132454	0.00069405
Csrp2	1.99557	5.26808	27.4222	2.21107e-05	0.000153178
Zdhhc17	0.132973	3.9746	0.240423	0.628305	0.719896
Osbpl8	-0.217531	3.38426	0.396023	0.535031	0.637037
Bbs10	-1.89244	1.05705	21.4589	0.000103201	0.000564089
Nap1l1	-0.111898	5.80194	0.131302	0.720223	0.797283
Phlda1	0.926423	3.80599	5.60489	0.026217	0.0567215
Krr1	-0.0391489	4.70669	0.0176488	0.895409	0.929321
Glipr1	-1.33147	0.0337624	1.68744	0.206147	0.302394
Caps2	-3.57162	0.173489	20.452	0.000136723	0.000713001
Atxn7l3b	-0.732785	7.44382	12.9903	0.00140489	0.00501821
Tbc1d15	-0.444835	6.86807	2.13693	0.15662	0.244283
Rab21	-0.462766	5.87366	4.79461	0.038394	0.0777353
Tmem19	-0.170323	6.39384	0.747827	0.395634	0.503544
Thap2	0.109054	3.606	0.112999	0.739645	0.81314
Zfc3h1	-0.125877	5.70021	0.0787902	0.781323	0.845535
Lgr5	-0.852157	4.67836	7.97826	0.00931899	0.0242899
Tspan8	2.00685	8.42376	84.8114	2.16474e-09	6.37521e-08
Ptprr	2.22791	4.66367	22.6717	7.41874e-05	0.000427564
Ptprb	-1.20253	0.00951267	2.35801	0.137578	0.220172
Cnot2	-0.019275	5.73595	0.00568871	0.940496	0.96018
Myrfl	1.42831	6.10681	73.6532	8.13866e-09	1.90327e-07
Rab3ip	0.690934	5.01519	18.8337	0.000218053	0.00105676
4933412E12Rik	1.14199	0.385596	6.72889	0.0158414	0.0374281
Cct2	0.699765	7.47523	22.2132	8.3956e-05	0.000473483
Frs2	-0.615895	5.54616	6.3834	0.0184415	0.0424067
Yeats4	-0.240811	4.69331	1.30663	0.264158	0.367656
Lyz2	0.994544	0.796374	2.19468	0.151358	0.2378
Lyz1	8.31966	10.4179	191.941	5.05919e-13	7.21989e-11
Cpsf6	-0.0215635	6.00649	0.0100113	0.921122	0.947493
Cpm	-2.41745	5.63457	103.169	3.21987e-10	1.33254e-08
Mdm2	-0.148357	5.64896	0.34082	0.564744	0.664446
Slc35e3	-2.46216	3.99387	53.8698	1.30864e-07	2.01477e-06
Nup107	0.163923	4.56783	0.605542	0.443993	0.551495
Rap1b	-0.745773	7.05108	6.42889	0.0180736	0.0417501
Mdm1	0.0380372	2.0881	0.0195287	0.890015	0.925482
Dyrk2	-0.836172	5.60455	9.37797	0.00530665	0.0152251
Cand1	0.0273939	6.66114	0.0378895	0.847286	0.893486
Grip1	-1.49139	-0.108603	6.07184	0.0211955	0.0477041
Helb	0.312881	3.815	3.25394	0.0836816	0.147012
Irak3	1.72037	0.0470123	13.7414	0.00108617	0.00405422
Tmbim4	0.205656	5.81821	1.00512	0.325969	0.43224
Llph	0.419369	3.33027	3.82946	0.0619599	0.115211
Hmga2	-1.07173	3.91589	8.98422	0.00619841	0.0173119
9230105E05Rik	0.225273	-0.0336757	0.210312	0.650604	0.73886
Msrb3	-8.69892	5.43917	103.487	3.12308e-10	1.30389e-08
Gm15910	-3.73351	-1.76378	11.1405	0.00271885	0.00870609
Lemd3	-0.33638	4.64341	1.77012	0.195736	0.289968
Tbc1d30	-0.455739	3.87716	4.72682	0.0396704	0.0797283
Gns	-2.43128	8.45038	78.3073	4.60214e-09	1.1792e-07
Rassf3	0.464532	5.96809	13.4353	0.00120536	0.00441552
Tbk1	-0.156733	6.65776	0.296997	0.590745	0.687629
Xpot	0.294871	5.56569	2.1347	0.156828	0.244473
BC048403	-0.583885	2.56009	4.61593	0.041862	0.0832722
Srgap1	0.105343	1.81997	0.0799081	0.779819	0.844487
Gm9079	-1.06304	-0.633083	5.44906	0.0281766	0.0602179
Tmem5	-0.759158	4.20662	7.60074	0.0109069	0.0276976
Ppm1h	-0.400293	6.33959	2.56013	0.12253	0.200694
Mon2	0.126714	6.72889	0.844523	0.367152	0.474569
Usp15	-0.314273	6.54333	0.858426	0.363304	0.470538
Slc16a7	1.45501	-1.34205	5.84097	0.0235303	0.0518815
Lrig3	1.99249	4.72183	36.8112	2.75883e-06	2.64987e-05
Xrcc6bp1	0.673488	1.28376	2.97293	0.0973872	0.166561
Ctdsp2	0.392875	7.9827	2.79918	0.107158	0.180034
Avil	2.51683	0.715923	38.0471	2.15113e-06	2.14886e-05
Tsfm	1.48859	3.86422	21.1946	0.000111036	0.000597707
Mettl21b	3.61494	-2.22319	16.7264	0.000557357	0.0023181
Mettl1	1.18737	2.73678	8.95353	0.00627453	0.0174959
2025-03-09	-1.4782	2.80467	9.69804	0.00468499	0.0137149
Cdk4	-0.540316	7.51949	3.85364	0.061199	0.114065
Tspan31	-0.525003	7.62136	5.47423	0.0278494	0.0595993
LOC100504703	-0.587667	0.03697	1.91678	0.178812	0.270547
Agap2	0.55343	-0.665646	0.237302	0.630534	0.721691
Os9	-0.194806	8.03533	0.427987	0.519131	0.62223
B4galnt1	3.72976	7.19492	32.584	6.73443e-06	5.64835e-05
Dtx3	-4.52559	3.57536	144.253	1.05764e-11	7.73874e-10
Pip4k2c	-0.825991	6.9705	21.7129	9.62339e-05	0.000532362
Kif5a	-1.04465	0.0682386	1.49805	0.232724	0.332948
Dctn2	0.426444	7.42208	2.30975	0.141488	0.22521
Mbd6	0.0628322	6.34383	0.0247504	0.876292	0.915303
Ddit3	-0.945957	5.34559	4.70283	0.0401333	0.0803968
Mars	1.05816	5.45831	23.6254	5.75932e-05	0.00034612
Arhgap9	0.198952	3.13951	0.317933	0.578027	0.676096
R3hdm2	-0.159888	6.13306	1.56532	0.222817	0.321869
Stac3	-0.0661411	0.422748	0.0137475	0.907627	0.938266
Shmt2	1.27515	4.96035	8.08684	0.00891068	0.0233643
Lrp1	-0.118308	8.52794	0.0533848	0.819212	0.873748
Stat6	0.441971	7.08632	6.36232	0.0186147	0.0427427
Nab2	2.69596	2.13366	34.3491	4.60188e-06	4.09553e-05
Tmem194	0.856895	4.14121	13.9734	0.00100439	0.00379791
Myo1a	2.54409	9.75962	90.4783	1.16349e-09	3.84983e-08
Zbtb39	0.084629	4.42017	0.185751	0.670282	0.756005
Rdh1	0.388929	0.713312	0.701835	0.410344	0.518131
Rdh9	4.80063	4.92524	51.7781	1.82907e-07	2.66568e-06
Rdh16	6.98073	2.32157	85.3332	2.0417e-09	6.11433e-08
Rdh18-ps	2.95183	-0.636044	15.6118	0.000586477	0.0024186
BC089597	-1.73257	0.439788	8.38556	0.00788528	0.0211152
Rdh7	2.51978	4.14353	20.9697	0.000118213	0.000629658
Hsd17b6	6.65895	4.19972	87.9968	1.52103e-09	4.78737e-08
Prim1	0.749649	3.75668	5.33747	0.0296801	0.0629572
Naca	0.0198877	8.17928	0.0106191	0.918771	0.946441
Ptges3	-0.39485	6.86528	1.96565	0.173574	0.264422
Atp5b	1.11261	10.697	27.621	2.1073e-05	0.000147034
Baz2a	0.159913	7.2545	0.845077	0.366997	0.474413
Rbms2	-0.305893	4.92656	4.11297	0.0536702	0.102427
Gls2	3.16952	0.29259	30.8736	9.85667e-06	7.77308e-05
Spryd4	0.443206	4.17913	4.52605	0.043738	0.0863672
Timeless	0.986584	3.17489	5.72884	0.0247663	0.0541857
Stat2	-1.5606	7.18311	39.0024	1.78097e-06	1.82665e-05
Pan2	-0.271756	6.04832	1.67717	0.207487	0.303919
Cnpy2	-0.237227	6.43352	1.0616	0.313011	0.419129
Cs	0.667665	9.52455	12.5846	0.00161838	0.00563891
Coq10a	-0.752252	4.13792	15.7871	0.000554499	0.00230757
Ankrd52	-0.0321479	6.17473	0.0135592	0.908259	0.938599
Slc39a5	0.684365	7.71139	1.17763	0.288504	0.39378
Nabp2	0.628364	5.59658	6.82922	0.0151642	0.0361714
Rnf41	-1.15998	5.59503	35.0106	4.00214e-06	3.62975e-05
Smarcc2	-0.117944	7.05849	0.628988	0.435413	0.542594
Myl6	0.693066	9.14433	4.71515	0.0398948	0.0800772
Myl6b	-0.0416076	-0.66887	0.00337912	0.954121	0.970113
A430046D13Rik	-1.48596	0.904936	26.5622	2.72818e-05	0.000182586
Esyt1	0.988224	4.15014	11.3264	0.00253967	0.00824015
Zc3h10	0.237999	3.66663	0.645164	0.429645	0.537246
Rpl41	1.6679	8.63285	6.26907	0.0194031	0.0442952
Pa2g4	1.01416	6.72681	30.7181	1.02104e-05	8.02087e-05
Erbb3	0.457975	7.87103	3.42053	0.0766083	0.137097
Rps26	1.48418	7.76474	7.23853	0.0127143	0.0312466
Suox	6.61033	6.80697	344.035	7.71276e-16	6.08237e-13
Rab5b	-0.127891	6.27732	0.376633	0.545122	0.646504
Cdk2	1.13053	4.54157	24.5381	4.54271e-05	0.000281924
Pmel	0.962129	1.3021	4.61351	0.0419112	0.0833468
Dgka	2.22299	6.66603	74.1696	7.62953e-09	1.80202e-07
Wibg	1.09167	4.07122	8.47774	0.00759559	0.0205058
Tmem198b	-0.250893	1.98729	0.702023	0.410282	0.518108
Dnajc14	-0.00036048	6.14429	6.92123e-06	0.997922	0.998978
Ormdl2	0.51986	5.66501	7.68495	0.0105285	0.0269332
Sarnp	0.0811713	4.857	0.0613931	0.806392	0.864085
Cd63	-1.43997	8.53986	29.9638	1.21321e-05	9.25887e-05
Rdh5	-1.32558	3.38604	7.607	0.0108783	0.0276469
Bloc1s1	-0.157967	5.40999	0.147945	0.703857	0.783812
Itga7	1.49622	0.391756	13.5107	0.00117474	0.0043268
Mettl7b	-1.31041	7.68505	14.6536	0.000800843	0.00315216
Mir684-1	0.663407	-0.506177	2.36731	0.13684	0.219261
Pisd-ps1	-0.276668	6.85502	0.474539	0.497441	0.602746
Sfi1	-0.485151	4.12977	1.86899	0.184123	0.276692
Eif4enif1	0.131712	5.74468	0.871236	0.359809	0.46712
Drg1	0.00742494	5.61536	0.00152007	0.969219	0.980322
Patz1	-0.427501	3.348	1.89987	0.180669	0.272743
Gm11944	-1.38105	-0.448956	8.24977	0.00833437	0.0220949
Pik3ip1	-0.127303	-0.813977	0.0331485	0.857042	0.901184
Limk2	-1.39598	7.98714	52.5449	1.61607e-07	2.40232e-06
Rnf185	-0.910339	6.35378	27.9701	1.93768e-05	0.000137389
8430429K09Rik	-0.770205	1.30599	5.77353	0.0242653	0.0532455
Pla2g3	4.25916	0.394823	105.68	2.53564e-10	1.10072e-08
Inpp5j	1.50789	5.25812	11.2019	0.00265817	0.0085523
Selm	0.28919	5.84885	0.462826	0.502746	0.606844
Smtn	1.98505	3.17184	9.21619	0.0056548	0.0160604
Tug1	-0.822802	7.43655	6.00727	0.0218215	0.0488113
Morc2a	-0.407578	5.33713	6.06401	0.0212703	0.0478422
Osbp2	-4.25367	2.40848	60.9716	4.47961e-08	8.15231e-07
4921536K21Rik	0.579791	-0.639152	1.06909	0.311346	0.417569
Dusp18	1.41462	1.69339	24.8246	4.22068e-05	0.000264749
Slc35e4	0.515085	-0.195451	0.801807	0.379351	0.487055
Tcn2	-1.4961	9.80789	12.0712	0.00194076	0.00656401
Pes1	0.228727	5.97613	0.889661	0.354866	0.462097
Gal3st1	0.279585	4.78171	0.32688	0.572761	0.671374
Mtfp1	1.38663	3.95967	17.2511	0.000350758	0.00157514
Sec14l2	1.02307	6.20615	13.207	0.00130354	0.00472397
Rnf215	0.204049	3.81336	0.483796	0.493316	0.599232
Ccdc157	-1.10554	2.20823	15.5726	0.000593903	0.00244149
Sf3a1	0.570581	6.07835	11.8877	0.00207246	0.0069449
Tbc1d10a	-1.10937	5.1639	3.59955	0.0697576	0.127006
Gatsl3	-3.30599	2.86441	31.873	7.87818e-06	6.45674e-05
Osm	-3.04976	-1.1453	11.5406	0.00234904	0.00771152
Lif	-1.49929	3.8275	44.1999	6.69468e-07	7.88236e-06
Mtmr3	-0.372741	6.45741	6.43126	0.0180546	0.041713
Ascc2	0.0632568	5.73929	0.0964971	0.758727	0.827644
Uqcr10	1.38509	6.81519	5.61876	0.0260501	0.0564035
Zmat5	0.223517	4.2639	0.151865	0.700159	0.78111
Nf2	0.295994	6.44672	5.68967	0.0252148	0.0549639
Nipsnap1	-0.914439	6.16882	34.373	4.57857e-06	4.08418e-05
Thoc5	0.398413	5.16809	4.79864	0.0383195	0.0776179
Ap1b1	-0.444084	8.09868	1.90272	0.180356	0.272386
Gas2l1	1.16544	4.7527	6.64598	0.0164261	0.0385786
Ewsr1	0.108134	7.69714	0.292524	0.593539	0.690177
Rhbdd3	0.0857014	3.66769	0.0242806	0.877462	0.91614
Emid1	-7.22195	4.07769	56.1662	9.15586e-08	1.48704e-06
Kremen1	-0.766439	5.10979	7.65861	0.0106453	0.0271683
Znrf3	0.0120786	3.42187	0.00187243	0.965839	0.978244
Xbp1	0.812903	7.55066	16.2518	0.000478529	0.00203863
Ccdc117	0.595428	4.29466	7.19456	0.0129553	0.0317618
Mrps24	1.13359	4.5163	12.4246	0.00171207	0.00592752
Urgcp	0.64733	6.0275	5.5426	0.0269816	0.0580399
2210015D19Rik	-0.384613	2.91197	3.16421	0.0878012	0.152812
Dbnl	0.427118	7.33429	2.16413	0.154115	0.241303
Pgam2	-4.68939	0.968921	24.2413	4.90453e-05	0.0003023
Polm	0.0555875	4.9453	0.0356037	0.851905	0.897092
Aebp1	0.563514	0.578044	0.544536	0.467636	0.574428
Pold2	1.112	4.85449	3.38642	0.0779989	0.13899
Myl7	4.63398	2.32965	55.6497	9.91275e-08	1.58345e-06
Gck	-0.528698	-0.117577	0.913557	0.348599	0.455314
Ykt6	0.0877404	7.44998	0.32967	0.571138	0.669749
Camk2b	-0.589485	4.40134	0.881611	0.357014	0.46417
Nudcd3	-0.170536	5.95371	1.35678	0.255421	0.357988
Rps15a-ps6	-0.152267	2.03361	0.103705	0.750186	0.820784
Npc1l1	0.0557893	9.90503	0.0232335	0.880112	0.917537
Ddx56	0.611745	5.2153	3.36181	0.0790202	0.14043
Tmed4	0.298183	7.55895	1.60725	0.216909	0.31511
Ogdh	0.687743	9.80483	8.58583	0.00727067	0.0197488
Zmiz2	0.6404	6.39012	1.50383	0.23185	0.331866
Ppia	0.480395	9.02698	5.07719	0.0335467	0.0695785
H2afv	0.393404	6.1692	1.69668	0.204951	0.300825
Purb	-0.131197	7.54495	0.163666	0.689348	0.772015
Myo1g	1.20346	-0.0614568	3.09146	0.0913124	0.157917
Gm11974	0.0849167	1.74533	0.0694833	0.794316	0.855227
Ccm2	0.129112	4.03626	0.0739995	0.787901	0.850187
Tbrg4	1.21923	6.14969	13.0741	0.00136473	0.00490439
Snora5c	1.64549	-0.926867	3.4818	0.0741807	0.133555
Adcy1	-2.29717	0.234626	7.20275	0.0129101	0.0316728
Igfbp3	-5.69013	1.15182	25.8281	3.27409e-05	0.000214088
Tns3	-1.41314	7.58412	82.1396	2.93426e-09	8.24788e-08
Hus1	-0.614623	3.13893	3.69515	0.0663872	0.122084
Sun3	-3.15771	1.31108	23.3968	6.11668e-05	0.000364204
Gm11992	-1.98967	1.37416	10.1605	0.00392318	0.0118406
Upp1	8.3199	6.45486	172.166	1.62952e-12	1.77931e-10
Abca13	-6.44709	4.03075	35.0018	4.00954e-06	3.63212e-05
Ikzf1	1.41753	0.244315	3.64935	0.0679783	0.124398
Fignl1	1.35379	3.15638	13.1925	0.00131007	0.00474278
Ddc	1.17129	5.84523	40.1571	1.42301e-06	1.50631e-05
Grb10	-5.278	4.46994	277.325	8.77602e-15	2.70817e-12
Cobl	2.67462	6.6778	80.9573	3.36532e-09	9.2601e-08
Sec61g	1.18881	5.44066	19.4414	0.000182589	0.000910381
Egfr	-0.79125	4.97342	15.8397	0.000545269	0.00227516
Eldr	0.211344	1.91195	0.414481	0.525743	0.628668
Fbxo48	0.0582863	0.450326	0.0134237	0.908716	0.938808
Plek	1.58005	-0.34382	5.80529	0.023916	0.0526012
Ppp3r1	-0.55984	6.95283	3.8814	0.0603382	0.112653
Pno1	0.306443	4.70752	1.26103	0.272444	0.37664
Wdr92	0.249343	3.84432	1.53187	0.227675	0.327011
C1d	-0.238252	5.7559	1.03085	0.319977	0.426245
Etaa1	-0.230223	3.43336	0.355522	0.556526	0.657283
Etaa1os	-0.670916	-0.706385	0.982741	0.331306	0.437559
Meis1	-2.32137	-1.50178	9.03157	0.00608296	0.0170647
Spred2	-0.105556	4.63579	0.371701	0.547745	0.648802
Actr2	-0.00329886	8.1965	9.24055e-05	0.992409	0.995708
Rab1	-0.881749	9.37665	9.37468	0.0053135	0.0152343
Cep68	-0.281774	3.48438	0.782416	0.385084	0.492679
Slc1a4	1.62046	2.42253	31.1173	9.32913e-06	7.40643e-05
Sertad2	-0.675192	6.03287	9.47351	0.00511212	0.0147523
Aftph	-0.634575	6.99167	3.91089	0.0594392	0.111355
Lgalsl	0.746558	5.17744	6.43141	0.0180534	0.041713
Peli1	1.18749	5.78543	20.3692	0.000139964	0.000726989
Vps54	-0.328667	7.2151	1.09578	0.305509	0.41153
Ugp2	-1.29302	7.94612	12.8773	0.00146107	0.00518237
Mdh1	0.952039	9.57176	17.8228	0.00029475	0.00136375
Wdpcp	-0.0434941	2.60746	0.00861252	0.926821	0.95142
Ehbp1	-1.45342	3.92981	24.5368	4.54415e-05	0.000281924
Tmem17	-2.27244	1.27578	27.1839	2.34276e-05	0.000160966
B3gnt2	-0.771569	5.39204	9.83187	0.00444909	0.0131408
Commd1	0.356369	5.35187	2.48836	0.12764	0.207409
Zrsr1	-1.86279	3.44251	31.1692	9.22073e-06	7.33679e-05
Cct4	0.0727343	7.23314	0.0739593	0.787958	0.850187
Fam161a	-2.15806	1.72101	25.4179	3.62984e-05	0.000233358
Xpo1	-0.138158	6.79936	0.148125	0.703686	0.783745
Usp34	-0.281566	7.16055	0.649169	0.428235	0.536002
Ahsa2	-0.350919	4.42288	1.41133	0.246334	0.347976
0610010F05Rik	-0.779817	4.05063	3.92758	0.058937	0.11059
Pex13	-0.758352	5.57982	6.54022	0.017207	0.040035
Pus10	-0.231426	4.75982	0.549448	0.465657	0.572443
Rel	0.123429	1.34115	0.13893	0.712583	0.790614
Papolg	0.0117931	3.96636	0.00100123	0.975016	0.983888
Bcl11a	0.304626	2.89108	1.21241	0.281659	0.386291
Fancl	0.0500743	2.80298	0.0278229	0.868908	0.909799
Vrk2	-0.471516	3.08095	4.27762	0.0494348	0.0956113
Efemp1	0.134969	0.198316	0.0162587	0.899588	0.932432
Pnpt1	0.532579	5.08839	1.77297	0.195389	0.289575
Smek2	-0.436996	6.81861	1.43562	0.242422	0.343809
Cfap36	-1.60018	3.14897	13.3034	0.00126108	0.00459141
Ccdc88a	-3.13037	-0.0461168	12.9688	0.00141536	0.00504926
Prorsd1	-0.132402	2.93122	0.274437	0.605123	0.699945
Mtif2	-0.277706	5.25268	0.627325	0.436013	0.543199
Rps27a	0.325939	8.63324	1.67511	0.207758	0.304284
Clhc1	-3.32087	-1.76931	10.379	0.00361116	0.0110523
Rtn4	-2.30461	7.84883	54.4816	1.18863e-07	1.85617e-06
Eml6	-0.551214	1.14783	1.49379	0.233369	0.333555
4931440F15Rik	2.66556	-2.08888	6.44081	0.0217387	0.0486721
Sptbn1	-0.129062	9.09371	0.260708	0.614248	0.707444
Acyp2	-0.832815	0.0741751	3.88253	0.0603035	0.112618
Psme4	0.262931	7.04258	0.645809	0.429418	0.537233
Erlec1	-0.716258	5.51304	6.30092	0.0191298	0.0437839
Asb3	-0.720142	3.3241	7.39599	0.011891	0.0296348
Chac2	0.700871	2.74943	6.6272	0.0165619	0.0388431
Stc2	-0.334895	-0.500457	0.198	0.660284	0.747129
Bod1	0.251947	4.60117	2.43636	0.1315	0.21248
D630024D03Rik	-4.04665	0.0992497	37.7505	2.28241e-06	2.26823e-05
Cpeb4	-1.7249	7.4899	21.3549	0.00010621	0.00057654
Nsg2	-3.20856	-0.907048	5.08047	0.0343656	0.0708885
Snrnp25	0.755977	3.04038	4.2006	0.0513672	0.0987483
Rhbdf1	-1.41881	4.68639	5.42504	0.028493	0.0608481
Mpg	-0.307352	3.83785	0.960314	0.336778	0.44326
Nprl3	-0.714407	3.96422	5.22321	0.0313128	0.0657814
Sh3pxd2b	-3.56332	4.19279	66.8644	1.96799e-08	4.04997e-07
Ubtd2	-1.13326	2.38096	15.7914	0.000553732	0.00230573
Efcab9	-6.15093	-1.79913	10.1399	0.00441433	0.0130705
Stk10	-0.153165	4.79576	0.0778259	0.782629	0.846436
Fbxw11	-0.3958	6.46922	7.94687	0.00944082	0.0245624
Npm1	0.13296	7.95133	0.144628	0.707032	0.786422
Ranbp17	-2.8237	-1.08071	12.145	0.00189037	0.0064211
Lcp2	-0.0965378	-0.810822	0.0238569	0.878527	0.916695
Dock2	0.601137	0.422524	0.479088	0.495407	0.601154
Spdl1	0.839632	2.87407	6.13195	0.0206305	0.0466247
Pank3	-0.953388	9.16934	8.90903	0.00638671	0.017752
Rars	0.00101482	7.32016	1.65064e-05	0.996792	0.998409
Wwc1	-0.843874	6.93478	5.9402	0.0224935	0.0499759
Mat2b	0.0982303	6.08704	0.348008	0.560697	0.660883
Hmmr	1.86539	3.9685	17.0791	0.0003698	0.00164298
Nudcd2	0.503632	4.61865	4.17624	0.0519961	0.0997276
Ccng1	-0.90759	6.93232	6.59248	0.0168161	0.039293
Gabra1	-6.57375	-1.5087	15.2937	0.000788911	0.00311072
Gabrb2	-6.35633	-1.59475	13.1222	0.00157165	0.00550716
Atp10b	2.86186	6.32393	136.191	1.92455e-11	1.25025e-09
Pttg1	0.0910757	4.36543	0.096662	0.758528	0.82749
Slu7	-0.459165	5.78249	3.51013	0.073088	0.131844
Ccnjl	-0.630356	4.32683	12.2941	0.00179292	0.00614151
Fabp6	7.50636	10.2726	59.5048	5.54718e-08	9.69732e-07
Pwwp2a	-0.185703	4.89325	0.319382	0.577168	0.675647
Ttc1	-0.140323	4.78782	0.457133	0.505361	0.609024
Ublcp1	-0.0793374	4.78127	0.0614074	0.80637	0.864085
Rnf145	1.35627	5.56058	72.2832	9.67638e-09	2.19419e-07
Ebf1	0.695235	-1.33938	0.560648	0.461196	0.568042
Clint1	0.00596308	8.49052	0.00109711	0.973848	0.983364
Lsm11	0.300447	3.15744	1.88519	0.182301	0.274593
Thg1l	0.127895	3.08438	0.205422	0.654406	0.741856
Adam19	-0.678803	0.281841	0.603302	0.444827	0.552434
Cyfip2	0.632086	0.847688	0.978682	0.332287	0.43857
Itk	0.217239	-1.17842	0.0864709	0.771213	0.837852
Med7	-0.443462	3.97776	4.01582	0.0563605	0.106743
Havcr2	-1.54714	-1.78385	3.58818	0.0712551	0.129178
Gnb2l1	1.15497	9.41226	7.48511	0.0114511	0.0287952
Snord96a	0.453267	1.65895	1.46128	0.238374	0.338947
Trim41	0.122938	5.50032	0.590648	0.449584	0.556929
Trim7	2.94271	1.14854	61.9629	3.88528e-08	7.16961e-07
Irgm1	2.02231	5.04884	16.8473	0.000397262	0.00174262
Gm5431	0.439637	4.54023	0.720944	0.404134	0.511701
Gm12185	3.59068	-1.40362	10.5819	0.00334577	0.0103765
Psme2b	1.23596	0.861082	8.03875	0.00908904	0.0237779
Tgtp1	2.06754	-0.88428	5.35893	0.0293842	0.0624133
Olfr56	-0.324612	0.308653	0.292438	0.593592	0.690177
Tgtp2	2.40358	-0.332269	4.96782	0.0353367	0.0725365
Ifi47	-0.580827	5.62939	2.62036	0.118427	0.195178
Zfp62	-0.192421	4.51673	0.256452	0.617139	0.709922
Mgat1	0.469057	6.85622	1.62157	0.214936	0.312989
Cnot6	-0.322556	7.07809	0.958134	0.337316	0.443763
Gfpt2	-1.09204	-1.49448	2.28228	0.145577	0.230375
Mapk9	-0.395181	5.87943	4.9868	0.0350185	0.0720416
Rnf130	-1.64601	4.63883	18.6886	0.000227582	0.00109621
Tbc1d9b	-0.00686962	6.12181	0.000638969	0.98004	0.987552
3010026O09Rik	0.629181	1.72569	1.75373	0.197747	0.292367
Sqstm1	-0.621184	7.50598	5.83858	0.023556	0.0519219
Mgat4b	1.67176	6.14844	22.0331	8.81673e-05	0.000492342
Ltc4s	1.04907	1.98621	1.6085	0.216737	0.314965
Maml1	-0.0511485	4.35839	0.0936787	0.762162	0.830493
Canx	0.141255	9.45674	0.27293	0.60611	0.700516
Hnrnph1	0.132979	7.41899	0.162699	0.690216	0.772683
Rufy1	-0.462896	5.09942	8.94088	0.0063062	0.0175626
Adamts2	-1.2573	-0.843159	2.29709	0.142536	0.226549
Zfp354c	-2.83136	-1.81879	8.39332	0.00786043	0.0210605
Zfp2	-1.6939	1.95887	22.7864	7.19416e-05	0.000417673
Zfp354b	-3.48344	-1.69819	10.6692	0.00323814	0.0101045
Zfp354a	-2.23533	1.78129	28.059	1.89689e-05	0.000134609
BC049762	-0.176804	-1.39064	0.0592727	0.809696	0.866593
Clk4	-0.0778948	5.25443	0.0582322	0.81134	0.86796
Col23a1	-3.55588	-0.772737	16.1825	0.000489094	0.00207306
Phykpl	0.0424742	3.92288	0.0809185	0.77847	0.843541
Hnrnpab	0.601342	7.90225	14.5459	0.000829824	0.00324321
Nhp2	1.25443	4.85891	8.44319	0.00770277	0.0207398
Rmnd5b	-1.00448	4.84637	19.3416	0.000187957	0.000931908
N4bp3	-1.09587	2.88007	2.28394	0.143634	0.227936
D930048N14Rik	-1.68046	2.28084	36.6377	2.8581e-06	2.72287e-05
0610009B22Rik	-0.332226	4.32275	2.75187	0.110013	0.183536
Sec24a	-0.492085	7.61627	3.72998	0.0652053	0.12016
Sar1b	0.287717	7.32386	2.42695	0.132213	0.213341
Jade2	-0.178375	4.43063	0.477446	0.496139	0.601734
Cdkn2aipnl	0.473402	5.34606	4.1603	0.0524122	0.100417
Ube2b	-0.692985	6.72172	8.43858	0.0077172	0.0207591
Cdkl3	-1.3482	0.977679	9.20871	0.00567148	0.0160986
Ppp2ca	0.0113525	7.67119	0.00249174	0.960597	0.974952
Mir3061	0.73869	-1.04799	1.39377	0.249213	0.350951
Skp1a	0.0472927	7.96236	0.038788	0.84551	0.892144
Tcf7	0.494596	2.21319	2.37632	0.136128	0.218319
Vdac1	0.835429	8.0895	27.7434	2.04608e-05	0.000143499
9530068E07Rik	-0.400287	6.25899	6.72329	0.0158801	0.0374884
Fstl4	2.61645	1.16848	10.9246	0.00294445	0.00930971
Hspa4	-0.455404	7.91398	3.01213	0.0953281	0.163566
Zcchc10	-0.800903	2.69518	8.00242	0.00922637	0.0240839
Aff4	-1.0564	7.16963	9.11802	0.00587819	0.0165689
Leap2	-2.61786	6.97957	17.5841	0.000316859	0.0014481
Uqcrq	0.735944	7.06951	4.57112	0.0427858	0.0847066
Gdf9	-1.41269	2.41102	3.68843	0.0666178	0.122365
Shroom1	-0.825492	3.6388	3.90497	0.0596185	0.111632
Sowaha	1.89244	4.39544	32.352	7.08653e-06	5.88158e-05
2025-09-08	-1.12858	5.94325	42.3777	9.34961e-07	1.04584e-05
Kif3a	-1.44695	3.46428	21.3831	0.000105383	0.000573366
Rad50	-0.70734	5.21945	4.76495	0.0389467	0.0785742
Irf1	0.81574	7.4896	13.4688	0.00119167	0.00437437
Gm12216	1.40854	1.27192	14.3013	0.00089998	0.00347909
Slc22a5	-0.904186	7.01275	21.1981	0.000110928	0.000597707
Slc22a21	0.63243	4.07048	5.13231	0.0326831	0.0681059
Slc22a4	2.75199	3.51385	54.0687	1.26825e-07	1.96108e-06
Pdlim4	-2.41717	-1.5104	6.03955	0.021506	0.0482342
P4ha2	-1.26882	-0.347362	5.56918	0.0266524	0.0575057
Csf2	-0.903185	-0.445855	0.579239	0.453944	0.560959
Fnip1	-1.05651	5.38205	8.00508	0.00921626	0.0240664
Rapgef6	-0.12484	5.6696	0.185436	0.670544	0.756086
Cdc42se2	1.13265	7.17135	27.5101	2.16453e-05	0.000150467
Lyrm7	-0.439822	1.4401	0.818814	0.374424	0.482213
Hint1	0.255299	7.06326	1.15756	0.292553	0.398464
Gpx3	-11.403	12.8066	306.424	2.86039e-15	1.26885e-12
Tnip1	0.0773687	6.7115	0.031435	0.860745	0.903736
Anxa6	-1.81851	1.9888	26.6306	2.6826e-05	0.000180301
Ccdc69	0.568001	-1.10391	0.959981	0.33686	0.443293
Gm2a	-0.348919	3.19851	1.55115	0.224859	0.324246
Slc36a1	-1.31061	7.27613	15.0526	0.000702678	0.00282005
Sparc	-2.94462	3.06198	13.3461	0.00124273	0.00453252
Atox1	-0.448884	6.59957	1.05181	0.315205	0.421471
G3bp1	0.710471	6.81201	13.5277	0.00116796	0.00430518
Gria1	-5.04082	-1.69243	4.94088	0.0390806	0.0788108
Fam114a2	-0.601568	6.54394	14.9693	0.000722049	0.00288637
Mfap3	-0.899533	6.02566	11.1277	0.00273173	0.00873157
Galnt10	1.24007	6.89747	7.58988	0.0109568	0.0277736
2010001A14Rik	0.239856	3.28711	0.999859	0.327212	0.433403
Sap30l	0.632274	4.43912	3.57699	0.0705812	0.128175
Larp1	0.729715	7.13451	11.9417	0.00203268	0.00683743
Cnot8	0.0411616	5.51927	0.116601	0.73569	0.810109
Gemin5	0.713361	4.38359	8.38304	0.00789336	0.0211328
Mrpl22	0.688315	3.96355	9.50601	0.00504774	0.0145932
Gm12250	1.46444	3.87976	6.26649	0.0194255	0.0443319
Igtp	1.48469	4.79833	6.88395	0.0148083	0.0354656
Irgm2	0.668038	4.80444	1.37882	0.251699	0.353959
Zfp692	0.863777	3.59401	5.06739	0.0337028	0.0698106
Zfp672	0.752685	3.9466	18.8426	0.000217478	0.00105434
Sh3bp5l	0.804009	4.55582	4.56387	0.0429374	0.0849709
Lypd8	0.986618	11.0899	18.2822	0.000256766	0.0012117
1810065E05Rik	8.72053	3.67142	136.042	1.9465e-11	1.25025e-09
2210407C18Rik	3.10279	5.47546	46.663	4.32345e-07	5.49741e-06
Fam183b	0.551737	-0.255884	1.43519	0.242489	0.34387
2810021J22Rik	-1.25161	3.14204	14.9809	0.000719318	0.00287869
Zfp39	-1.43211	2.07027	13.1666	0.00132182	0.0047768
Rnf187	0.5771	5.79059	3.08971	0.0913989	0.158028
Hist3h2a	-1.1343	2.26276	3.40486	0.0772433	0.137973
Trim11	0.329534	4.02016	1.30257	0.264883	0.368412
Iba57	1.16161	3.37429	13.9253	0.00102077	0.00384857
Guk1	1.61422	4.96138	24.5765	4.49796e-05	0.000280037
2610507I01Rik	-0.359243	3.19412	0.260438	0.614431	0.70754
Mrpl55	1.37005	4.04102	11.7104	0.00220904	0.00732818
2310033P09Rik	0.320354	3.52519	1.97001	0.173115	0.263836
Arf1	0.934575	9.05501	19.4582	0.000181704	0.000906283
Snap47	-1.06628	4.33113	26.1838	2.99605e-05	0.000198317
Jmjd4	-0.113202	3.42134	0.45747	0.505205	0.609024
Zfp867	-0.24078	1.27648	0.361514	0.553243	0.654212
Zkscan17	0.375187	3.70024	0.961725	0.33643	0.442925
4933439C10Rik	0.352677	1.78456	0.58189	0.452925	0.560138
Mprip	-0.0745196	6.89167	0.088143	0.769078	0.8363
Pld6	0.0259576	-1.03311	0.00173942	0.967074	0.979145
Flcn	-2.75844	6.6704	126.751	4.03683e-11	2.28298e-09
Gm16062	-0.741857	-0.923904	1.1418	0.295788	0.401675
Cops3	0.204138	6.05158	0.999991	0.327181	0.433402
Nt5m	0.651086	3.42844	5.76689	0.024339	0.0533744
Med9	0.915479	3.40178	14.596	0.000816213	0.00320015
Rasd1	1.22289	2.01225	4.85791	0.0372437	0.0757908
Pemt	2.17319	0.799538	18.5247	0.000238892	0.00114062
Rai1	-1.04813	4.87684	3.60075	0.0697144	0.126953
Srebf1	-0.788496	7.02924	2.08591	0.161452	0.250007
Tom1l2	-0.503536	7.60173	2.75569	0.109779	0.183245
Lrrc48	-0.0576784	1.42927	0.0524156	0.820831	0.875146
Atpaf2	-0.403184	5.52819	4.76889	0.0388728	0.0784586
Gid4	-0.913607	5.68512	30.6961	1.02614e-05	8.05202e-05
Drg2	0.341821	5.50115	1.68975	0.205847	0.302015
Alkbh5	-0.692981	7.08534	14.8454	0.000751923	0.00298477
Llgl1	0.434923	4.74804	0.939823	0.341888	0.44853
Flii	0.562816	7.07781	3.59343	0.0699801	0.127322
Mief2	1.07808	3.05678	7.2045	0.0129004	0.0316614
Top3a	0.440003	3.25832	2.95201	0.0985073	0.168147
Smcr8	-1.71548	6.47787	64.6926	2.64766e-08	5.24911e-07
Shmt1	0.73641	5.41605	5.3756	0.0291566	0.0620042
Dhrs7b	-0.3671	6.63697	1.134	0.297405	0.403293
Tmem11	0.512791	4.59168	3.41384	0.0768786	0.137512
Natd1	-2.29419	4.97666	79.0972	4.18861e-09	1.09297e-07
Map2k3os	0.804107	0.0751347	5.95848	0.0223082	0.0496339
Map2k3	0.662647	6.92324	8.24953	0.00833518	0.0220949
Usp22	0.102751	6.34494	0.613818	0.440934	0.548415
Aldh3a2	-0.245793	7.4393	2.02113	0.16785	0.257407
Slc47a1	0.782579	3.819	2.56935	0.121891	0.199821
Mapk7	-0.61379	4.40472	2.51873	0.125447	0.204587
B9d1	-0.0863638	0.616495	0.0447078	0.834308	0.885138
Epn2	-0.597691	3.96467	10.6722	0.00323457	0.0100956
Grap	1.49091	-0.148255	5.33919	0.0296563	0.0629254
Fam83g	-0.595144	6.52474	2.17177	0.153419	0.240401
Prpsap2	-0.29978	4.53187	3.16547	0.0877415	0.152727
Ulk2	-0.545581	4.79937	6.09396	0.0209856	0.0472841
Akap10	-0.851235	5.21689	16.4857	0.000444632	0.00192015
Specc1	0.137517	5.76276	0.644576	0.429853	0.53741
Adora2b	-2.95867	5.01627	24.0922	5.09809e-05	0.000311794
Zswim7	0.584949	3.2025	7.58834	0.0109639	0.0277865
Ttc19	0.0834889	4.41064	0.0901562	0.766536	0.834239
Ncor1	-0.181544	8.06805	0.720212	0.404369	0.511862
Pigl	0.223392	3.74765	1.38919	0.249971	0.351808
Cenpv	0.692527	5.47534	4.95214	0.035602	0.0730304
Ubb	-0.120816	7.40564	0.022469	0.882085	0.918987
Gm1821	-1.26569	2.74971	9.37528	0.00531224	0.0152338
Trpv2	-0.818607	-0.0603479	1.24642	0.27517	0.379392
2410006H16Rik	-0.627204	4.71122	2.90398	0.101135	0.17185
Snord49a	-0.863118	-0.344604	2.93022	0.0996898	0.169751
Snord65	-0.877884	-1.77066	0.855179	0.364197	0.471523
Lrrc75a	-0.18772	6.40675	0.864791	0.361561	0.46888
Mmgt2	-1.07479	5.24858	38.3992	2.00581e-06	2.02219e-05
Zfp287	-0.0100874	-0.309615	0.000347494	0.98528	0.991005
Trim16	1.16126	5.25358	54.0358	1.27485e-07	1.96774e-06
Tvp23b	-0.0856305	5.38104	0.103757	0.750126	0.820784
Pmp22	7.42691	6.75778	90.6723	1.13966e-09	3.78863e-08
Hs3st3b1	0.858102	-0.879904	2.09953	0.160145	0.248417
Cox10	1.28113	4.60819	14.5308	0.000833978	0.00325766
2810001G20Rik	-0.434925	1.29704	2.61713	0.118643	0.19546
Elac2	0.594183	4.43052	4.06292	0.0550375	0.104642
Arhgap44	-5.42164	3.32612	90.9938	1.10131e-09	3.71746e-08
Map2k4	0.279452	6.51874	1.46853	0.237247	0.337751
Zkscan6	-0.237051	4.33077	3.06089	0.0928362	0.160025
Dnah9	-1.01318	-0.773293	3.43414	0.076061	0.136307
Gm12298	1.14633	-2.13192	1.38733	0.251293	0.353458
Pirt	-0.266983	-0.354602	0.142868	0.708733	0.7878
9130409J20Rik	1.23321	6.46524	30.6447	1.03819e-05	8.12409e-05
Tmem220	-0.735496	3.81663	5.92221	0.0226776	0.0503033
Adprm	0.327265	4.33711	1.26163	0.272333	0.376526
Sco1	1.50504	4.95012	50.6879	2.18599e-07	3.08758e-06
Myh3	-1.26019	-0.924625	2.37122	0.13653	0.21884
Gas7	1.28258	0.0226984	2.50205	0.126646	0.20614
Glp2r	-6.51329	-0.934366	26.07	3.08208e-05	0.000203111
Usp43	1.10207	5.24284	17.9199	0.000286242	0.00132958
Cfap52	0.0438741	-0.452388	0.00748755	0.931755	0.954482
Stx8	-0.0894544	4.92197	0.228868	0.636646	0.726872
Pik3r5	3.07496	0.0372768	30.8408	9.93016e-06	7.82235e-05
Mfsd6l	1.70226	3.97554	17.005	0.000378356	0.00167157
Ccdc42	5.17975	-2.02104	10.5881	0.00375264	0.011409
Myh10	-2.60284	-0.20084	8.78035	0.00672369	0.018529
Ndel1	-1.09501	5.68799	43.5942	7.47316e-07	8.6504e-06
Rnf222	-7.68118	-0.523684	100.788	7.2851e-09	1.7351e-07
Slc25a35	2.88537	2.50776	85.4896	2.0063e-09	6.03376e-08
Rangrf	3.01509	2.88442	45.9814	4.87183e-07	6.08229e-06
Pfas	0.138362	4.70448	0.406857	0.529543	0.631775
Ctc1	-0.0571038	4.63361	0.0380839	0.8469	0.893278
Aurkb	1.92031	4.3733	28.7608	1.60574e-05	0.00011719
2310047M10Rik	0.366134	3.48719	1.53426	0.227324	0.326639
Tmem107	0.940718	1.21722	5.62027	0.026032	0.0563814
Vamp2	-0.284192	5.35124	1.78562	0.193857	0.288069
Per1	-0.581202	4.73843	1.48075	0.235361	0.335808
Aloxe3	-4.36071	0.425751	46.8106	4.21378e-07	5.39357e-06
Cntrob	0.0340483	4.04319	0.0115002	0.915481	0.943708
Trappc1	-0.473797	5.72778	5.47968	0.0277791	0.0594757
Kcnab3	-4.08546	1.36602	82.8963	2.68998e-09	7.68295e-08
Chd3os	-4.81475	2.46529	89.0656	1.35424e-09	4.3492e-08
Chd3	-0.103727	7.13787	0.147806	0.70399	0.783898
Cyb5d1	-1.72474	2.45711	39.1033	1.74609e-06	1.79867e-05
Naa38	0.910258	4.22318	4.21975	0.0508788	0.0979425
Tmem88	-0.819445	-0.693217	1.9023	0.180401	0.272425
Kdm6b	0.082841	6.26516	0.0728796	0.789472	0.851336
Dnah2	-1.21808	5.91523	8.67182	0.00702309	0.0191962
Efnb3	0.662956	0.623035	2.1619	0.154318	0.241515
Wrap53	0.456754	4.10106	1.81867	0.189925	0.2834
Trp53	0.207264	5.97791	0.449121	0.509081	0.612614
Atp1b2	-2.57844	-0.886515	5.78412	0.0241482	0.053035
Sat2	-1.62273	2.91883	50.2584	2.34675e-07	3.26589e-06
Fxr2	0.0785678	5.60164	0.100519	0.753919	0.823792
Mpdu1	0.155217	6.50445	0.304462	0.586145	0.683506
Cd68	-2.51295	3.72763	39.8891	1.49853e-06	1.57731e-05
Eif4a1	0.509133	8.9108	10.5493	0.00338698	0.0104791
Senp3	0.226724	5.81071	2.17524	0.153105	0.240041
Tnfsf13	4.94506	0.842008	55.1285	1.07456e-07	1.69482e-06
Polr2a	-0.555446	7.5724	14.1348	0.000951452	0.00363647
Zbtb4	-1.31805	4.14692	32.2774	7.20391e-06	5.96887e-05
Chrnb1	0.792166	0.644102	4.21562	0.0509837	0.0980908
Fgf11	1.57028	1.45383	12.9104	0.00144433	0.00513455
Tmem102	-0.362454	5.40215	1.9249	0.177929	0.269494
G630025P09Rik	0.575773	-0.176066	1.7013	0.204355	0.300105
Nlgn2	-0.803391	1.77581	4.56115	0.0429944	0.0850601
Tmem256	-1.07403	5.66077	14.9683	0.000722267	0.00288642
Plscr3	-0.849353	4.5142	7.42916	0.0117252	0.0293181
Tnk1	-0.256071	5.85933	0.538199	0.470209	0.577164
Kctd11	-0.555484	2.95557	4.8138	0.0380412	0.0771752
Acap1	1.63015	0.0708256	5.73869	0.0246548	0.0539861
2810408A11Rik	1.63276	2.37736	25.6842	3.39431e-05	0.000220918
Neurl4	0.583255	5.42668	2.01407	0.168566	0.258289
Gps2	0.401524	4.91569	2.40527	0.133873	0.215384
Eif5a	1.42778	8.56305	22.7786	7.20918e-05	0.000418033
Ybx2	3.9985	1.20814	47.6222	3.66194e-07	4.81307e-06
Slc2a4	-1.04042	-1.22548	2.36275	0.137201	0.219642
Cldn7	1.06615	9.32895	9.34588	0.00537379	0.0153668
Elp5	0.675105	4.8604	9.55353	0.00495521	0.0143872
Ctdnep1	0.532923	6.41046	3.36801	0.0787617	0.140033
Gabarap	-0.665314	8.98689	5.04889	0.034	0.070303
Phf23	0.313363	5.32526	1.78518	0.193911	0.288069
Dvl2	-1.47871	3.76952	13.4583	0.00119594	0.00438551
Acadvl	0.565851	7.71134	3.79843	0.0629522	0.116796
Dlg4	-2.00659	-0.662966	4.06681	0.05493	0.104494
Slc16a11	0.269635	1.04743	0.230059	0.635775	0.726227
Slc16a13	-1.21448	4.42223	30.6339	1.04075e-05	8.13065e-05
Bcl6b	-1.98484	-0.769591	8.41474	0.00779231	0.0209188
0610010K14Rik	0.641753	3.99339	2.05393	0.164574	0.253513
Rnasek	-0.755905	6.44112	3.1394	0.0889806	0.154562
Pelp1	0.512025	4.67538	1.98909	0.171127	0.261453
Arrb2	-0.181862	2.11539	0.179448	0.675579	0.760676
Med11	0.495417	4.06277	3.84233	0.0615536	0.114561
Cxcl16	-1.16734	4.25157	4.04196	0.0556218	0.105612
Zmynd15	-0.143339	-1.07456	0.0371208	0.848823	0.894443
Tm4sf5	1.64477	7.62749	20.6571	0.000129037	0.000677896
Gltpd2	3.70815	-0.734103	12.8085	0.00149647	0.00528547
Psmb6	1.03683	6.68135	7.58988	0.0109568	0.0277736
Pld2	0.305882	4.63795	1.01617	0.323376	0.429806
Mink1	0.983091	6.06401	8.90368	0.00640036	0.017776
Slc25a11	0.618599	7.09015	7.68498	0.0105284	0.0269332
Rnf167	-0.630524	6.85225	6.0915	0.0210088	0.0473289
Pfn1	1.13626	8.71521	18.0648	0.000274032	0.00128041
Eno3	0.574198	2.80741	4.04006	0.0556751	0.10567
Spag7	0.226	5.0274	1.46718	0.237456	0.338015
Camta2	0.897419	6.17443	3.78005	0.0635482	0.117702
Inca1	-2.49173	1.12659	43.3076	7.87513e-07	8.97891e-06
Kif1c	0.265124	7.96644	0.813844	0.375854	0.48366
Zfp3	-1.2692	1.9547	30.117	1.17122e-05	8.97218e-05
Rabep1	-2.49504	7.23675	78.8249	4.32642e-09	1.11661e-07
Nup88	0.439339	5.6282	4.79295	0.0384247	0.0777533
Rpain	-0.798275	3.40168	13.6799	0.00110907	0.00412774
C1qbp	0.826604	6.01389	14.5094	0.000839917	0.00327724
Dhx33	-0.0314854	4.38902	0.023262	0.880039	0.917529
Derl2	0.125166	5.79354	0.680702	0.417383	0.525197
Mis12	0.505664	4.31309	2.61227	0.118968	0.195866
6330403K07Rik	-4.25069	-0.961514	12.6487	0.0015824	0.00554073
Nlrp1b	2.4423	2.94389	11.2558	0.00260612	0.00841153
Fam64a	1.4756	-0.344672	8.05204	0.00903937	0.0236567
Pitpnm3	4.02612	0.0255103	36.3304	3.04354e-06	2.86113e-05
4933427D14Rik	-0.108964	3.65984	0.230638	0.635352	0.725803
Txndc17	-0.421776	8.17796	4.12085	0.0534583	0.102105
Med31	0.498035	2.04897	1.98567	0.171482	0.261909
4930563E22Rik	-1.26599	-0.909072	5.66293	0.0255263	0.0554876
Xaf1	-1.7484	5.26469	13.3782	0.00122917	0.00448766
Smtnl2	-2.07715	-0.159875	8.7257	0.00687266	0.0188663
Ggt6	1.42649	4.73425	13.9369	0.0010168	0.00383665
Mybbp1a	0.782355	6.44353	5.12402	0.0328115	0.0683131
[truncated: 12,196 more rows]

## Sheet: P6jejunumvsP6ileum
	logFC_P6_region	logCPM_P6_region	F_P6_region	PValue_P6_region	FDR_P6_region
Mrpl15	0.171313	5.85159	0.689643	0.414382	0.643053
Lypla1	0.47897	8.01192	3.92678	0.058961	0.194579
Tcea1	-0.121737	5.68216	0.173762	0.680454	0.836281
Atp6v1h	-0.496087	7.13021	3.56707	0.0709469	0.221213
Oprk1	-5.43048	-2.17012	8.21112	0.011076	0.0607041
Rb1cc1	-0.215944	6.10398	0.243049	0.626445	0.800668
St18	-0.688268	-0.200987	2.66089	0.115756	0.30133
Pcmtd1	-0.189452	5.50553	0.241872	0.627277	0.800953
Rrs1	-0.184152	3.51955	0.639221	0.43175	0.656808
Adhfe1	-2.72606	0.597516	25.9282	3.19313201870242e-05	0.000784196
Mybl1	-0.795321	0.928166	2.33133	0.139724	0.339063
Vcpip1	0.0777785	6.63774	0.0464743	0.831118	0.919348
1700034P13Rik	0.34748	-0.0325196	0.643758	0.430142	0.655557
Sgk3	0.232846	6.09807	0.449746	0.508789	0.715429
Mcmdc2	-0.913568	-1.08638	1.19216	0.285616	0.521926
Snhg6	-0.696128	2.4187	5.63488	0.0258576	0.109255
Tcf24	-3.01451	1.23014	36.7254	2.80745764912388e-06	0.000126266
Cops5	-0.167267	6.11781	0.904218	0.351029	0.585805
Cspp1	-0.387253	4.72653	1.29952	0.265428	0.499745
Arfgef1	-0.24686	8.07478	0.528799	0.47407	0.689349
Prex2	-0.0823111	-0.141442	0.00684268	0.934752	0.969517
Sulf1	-1.53948	-0.517658	5.81133	0.0238503	0.102748
Prdm14	-2.08763	-2.11013	3.27544	0.0844813	0.247464
Ncoa2	0.0681316	6.14886	0.0945743	0.761064	0.882995
Tram1	0.0895214	7.4046	0.197709	0.660517	0.823399
Lactb2	-0.306541	5.06934	0.940728	0.34166	0.576884
Xkr9	0.260604	5.86484	0.74287	0.397181	0.627977
Trpa1	2.23551	-0.215044	10.6382	0.00327588	0.0263911
Terf1	-0.0744715	3.49927	0.0499176	0.825077	0.917412
Rpl7	-0.388396	9.32638	3.7493	0.0645604	0.207761
Rdh10	0.13804	4.10223	0.380112	0.543284	0.739753
Stau2	-0.180427	3.63497	0.381593	0.542506	0.739077
Ube2w	-0.286603	4.45381	1.2256	0.279119	0.515562
Tceb1	-0.0798029	5.00879	0.0751186	0.786345	0.898652
Tmem70	0.0787852	4.72829	0.118253	0.733899	0.867403
Ly96	-0.290555	3.32273	0.509095	0.482338	0.694611
Jph1	-2.1701	-1.13968	9.94792	0.00425502	0.031815
Pkhd1	-0.996554	0.585197	2.57914	0.121217	0.310424
Mcm3	0.37357	5.04368	1.07071	0.310988	0.547091
Paqr8	-1.14006	2.62714	10.8787	0.00299506	0.02479
Tram2	-0.633012	1.79085	2.47475	0.128638	0.322446
Tmem14a	-0.603218	1.97895	5.69688	0.0251316	0.106937
Gsta3	-2.01515	4.3705	25.8553	3.25182467086844e-05	0.000795856
Ogfrl1	-2.54829	-1.11524	13.0987	0.00135316	0.0139088
Smap1	0.238354	6.47986	1.40669	0.247091	0.478572
Sdhaf4	-0.352365	3.28823	2.28535	0.143516	0.344997
Fam135a	0.110648	6.89721	0.0906113	0.765966	0.886136
Lmbrd1	0.455148	6.80187	3.88715	0.0601617	0.197319
Phf3	-0.362641	6.55063	1.61819	0.2154	0.442944
Ptp4a1	0.24492	4.97542	0.619163	0.438977	0.662549
Prim2	0.0619122	3.36176	0.0805169	0.779005	0.894242
Rab23	-0.455412	2.15748	3.94918	0.0582941	0.193067
Bag2	-1.45427	1.55635	22.749	7.26672615515624e-05	0.00152817
Zfp451	-0.671844	3.69801	5.31641	0.0299737	0.121644
Dst	0.281415	7.84069	0.75795	0.392502	0.624123
Ccdc115	-0.0242462	4.36996	0.0221781	0.882845	0.94527
Imp4	0.022973	5.15594	0.0107244	0.918371	0.962549
Ptpn18	0.945816	4.41036	4.9739	0.0352343	0.136653
Arhgef4	-0.742327	-1.16684	1.10907	0.302658	0.5387
Fam168b	-0.136143	7.45359	1.10043	0.304508	0.540312
Plekhb2	-0.168264	8.63135	0.543707	0.467971	0.684548
Hs6st1	0.145783	5.91567	0.446863	0.510138	0.716262
Uggt1	-0.401379	6.80733	6.02429	0.0216545	0.0960879
Neurl3	0.230501	7.13737	0.554512	0.463631	0.681641
Arid5a	0.225468	1.08048	0.330616	0.57059	0.760464
Kansl3	0.347301	6.57725	5.38438	0.0290375	0.118881
Lman2l	-0.285402	4.17454	2.14994	0.155416	0.362933
Cnnm4	-0.696002	6.74757	8.8507	0.0065371	0.0425076
Cnnm3	-0.195043	4.75506	0.964444	0.335761	0.57052
Ankrd23	-0.023197	2.17369	0.00267961	0.95914	0.981572
Ankrd39	-0.0410938	2.32044	0.02139	0.88493	0.946116
Sema4c	1.31379	2.504	6.26387	0.0194482	0.0894001
Fam178b	0.849862	-1.33901	1.09674	0.305302	0.541246
Cox5b	0.653147	7.24311	6.19635	0.0200437	0.0912604
Actr1b	0.348208	6.19442	1.85132	0.186135	0.407431
Zap70	0.708963	-1.65753	0.463688	0.502352	0.710248
Tmem131	-0.390028	7.44393	5.72606	0.0247978	0.105994
Inpp4a	-0.291113	4.5419	0.96883	0.334685	0.569442
Coa5	0.208733	7.08695	1.83677	0.187812	0.409208
Unc50	-0.144153	5.04796	0.539916	0.46951	0.685738
Mgat4a	-0.201794	9.18043	0.699598	0.41108	0.639764
4930594C11Rik	0.589786	0.249697	1.38473	0.250711	0.482818
2010300C02Rik	0.449642	5.44002	2.30361	0.141996	0.342444
Tsga10	0.606048	0.943409	1.96813	0.173313	0.389269
Lipt1	-0.40099	1.39229	2.30464	0.14191	0.342354
Mitd1	-0.117239	4.46827	0.129878	0.721676	0.859993
Mrpl30	0.0722909	5.74015	0.128789	0.722794	0.860311
Txndc9	-0.131627	6.15797	0.358325	0.554985	0.748789
Eif5b	-0.314933	6.35862	1.01924	0.322661	0.55883
Rev1	-0.0660922	4.38418	0.0491899	0.826335	0.917771
Aff3	-2.519	-1.34674	5.33239	0.0297506	0.120971
Pdcl3	0.0943101	5.32179	0.255996	0.61745	0.795201
Npas2	0.381043	5.27515	3.2161	0.0853913	0.249153
Rpl31	-0.374073	8.03399	2.15614	0.154846	0.362114
Tbc1d8	-0.222835	3.50194	0.973238	0.333609	0.568156
Cnot11	-0.0920732	5.09545	0.439306	0.513705	0.71824
Snord89	0.161712	-1.58556	0.0373328	0.848397	0.928039
Rnf149	-0.457577	5.38917	6.95787	0.0143422	0.0724513
Map4k4	0.0189052	5.77612	0.00957347	0.92286	0.964303
Il1r1	-2.14028	-0.738094	5.6452	0.0257351	0.108853
Il1rl1	-2.8867	1.03963	11.0712	0.00278911	0.0235104
Il18r1	-8.18218	4.86458	83.4193	2.53404443390814e-09	7.3409715794543e-07
Il18rap	-3.80881	-1.23569	10.7899	0.00309555	0.0254143
Slc9a4	-6.02595	0.434672	32.2411	1.17627442773529e-05	0.000380347
Slc9a2	-0.98331	5.92236	14.7072	0.000786826	0.00935427
Mfsd9	-0.221645	5.10819	1.57526	0.221398	0.449095
Mrps9	0.370825	5.09943	3.41098	0.0769948	0.233136
Tgfbrap1	-0.151196	6.06434	0.992666	0.328924	0.565058
AI597479	-0.174259	4.1458	0.74798	0.395586	0.626394
Fhl2	0.686774	3.94686	6.03075	0.0215915	0.0959286
Nck2	0.523194	4.90077	3.08972	0.0913987	0.259414
Uxs1	0.103273	4.06741	0.227881	0.637371	0.807451
Tpp2	-0.506017	5.97155	2.06176	0.163803	0.375635
Tex30	0.198092	3.26944	0.434892	0.515809	0.719527
Kdelc1	-0.491335	3.47931	3.8986	0.0598121	0.196535
Bivm	-0.0649725	4.22153	0.0581796	0.811423	0.911131
Ercc5	-0.0854804	4.23051	0.0825562	0.776302	0.892927
Gulp1	-0.432146	3.00896	0.433989	0.516241	0.719706
Col3a1	-2.83988	3.38285	13.4093	0.00121614	0.0129118
Col5a2	-3.57117	0.56608	14.6665	0.000797456	0.00944899
Wdr75	-0.495375	4.24745	2.54807	0.123372	0.313506
Slc40a1	0.0770322	9.74393	0.0327884	0.857812	0.933416
Slc39a10	-1.26764	3.14718	12.2298	0.00183423	0.0173811
Sdpr	-3.26103	-0.316214	7.74018	0.0102882	0.0575189
Nabp1	-0.501117	4.76961	1.31989	0.26181	0.495585
Myo1b	-0.792456	3.82994	10.3397	0.00366525	0.0285604
Stat4	-0.829374	-1.49999	0.637512	0.432359	0.657337
Stat1	-0.00752553	6.95297	0.000724816	0.978742	0.990118
Gls	0.0191465	7.97432	0.0034811	0.953435	0.97881
Nab1	-0.596727	5.10983	4.59678	0.0422539	0.155831
Tmem194b	-0.621279	2.32024	2.56754	0.122016	0.311384
Mfsd6	-0.13894	6.34809	0.306466	0.584922	0.771867
Inpp1	1.27466	4.28094	47.8905	3.49712076252393e-07	2.85296719678317e-05
Hibch	0.0549644	4.34656	0.0221419	0.88294	0.94527
1700019D03Rik	-0.103089	3.71747	0.115771	0.736595	0.86858
Pms1	-0.950232	2.90558	4.54533	0.0433277	0.158433
Ormdl1	-0.358443	5.93764	1.56741	0.222518	0.450077
Osgepl1	-0.368328	3.62789	1.40695	0.247049	0.478555
Asnsd1	-0.471356	5.72652	3.92182	0.0591098	0.19495
Dnah7a	-1.1193	-0.789394	1.91683	0.178808	0.396503
Stk17b	0.0283703	5.80572	0.00694549	0.934265	0.969437
Ccdc150	-0.305652	-1.43353	0.169575	0.684104	0.838117
Gtf3c3	-0.400278	4.52586	2.44791	0.13063	0.32568
Pgap1	-0.604202	6.70083	3.08089	0.0918364	0.260047
Ankrd44	-0.629352	4.7228	3.36663	0.0788193	0.236607
Sf3b1	-0.108007	8.35122	0.113768	0.738795	0.869729
Coq10b	0.251916	4.43372	0.69098	0.413936	0.642673
Hspd1	-0.174587	8.30324	0.365638	0.551004	0.746327
Hspe1	-0.154151	6.55219	0.386923	0.539723	0.737596
Mob4	0.0776259	5.98589	0.0857022	0.772202	0.89052
Rftn2	-0.355242	-0.124642	0.51478	0.479928	0.693322
Mars2	-0.263573	3.07957	1.02136	0.322167	0.558248
Satb2	-1.16455	4.93261	25.7958	3.30067958939786e-05	0.000803656
9130024F11Rik	-1.89631	1.27112	34.3881	4.56398273104053e-06	0.000183529
1700066M21Rik	-0.294798	2.74833	1.01817	0.32291	0.558921
Tyw5	0.105081	2.57499	0.0571333	0.813093	0.911902
9430016H08Rik	-0.132629	4.12389	0.323293	0.57486	0.764116
Spats2l	0.122361	5.28008	0.13655	0.71494	0.855553
Kctd18	-0.206308	2.73354	0.674294	0.419553	0.647625
Sgol2a	0.168827	3.31951	0.15124	0.700745	0.846751
Aox2	0.350882	-0.891993	0.144541	0.707115	0.850629
Bzw1	-0.3487	8.128	1.20653	0.282801	0.519255
Clk1	-0.0762224	6.79839	0.037212	0.84864	0.928077
Ppil3	-0.460297	3.31154	3.68538	0.0667229	0.212457
Nif3l1	-0.271543	4.49215	2.68474	0.114217	0.298639
Orc2	-0.471594	3.79057	1.71959	0.202019	0.426927
Fam126b	0.238585	5.62745	0.342073	0.564034	0.755419
Ndufb3	0.834391	5.53111	21.9773	8.95191191424028e-05	0.00179735
Gm20257	0.393664	0.759017	1.23639	0.277063	0.513451
Als2cr12	0.219486	4.0722	0.510546	0.481721	0.694537
Cflar	0.234771	6.1962	0.739007	0.398393	0.628781
Casp8	-0.727349	6.93437	4.56123	0.0429928	0.157614
Trak2	-0.974617	5.55422	19.6213	0.000173335	0.00302271
Stradb	-0.558895	4.81849	10.0151	0.00414696	0.0312785
Tmem237	-0.908644	0.620564	5.74756	0.024555	0.105241
Mpp4	0.013779	-0.366527	0.000140574	0.990637	0.996252
Als2	-0.177407	5.40888	0.479796	0.495091	0.704152
Fzd7	0.499357	4.02251	3.55522	0.0713867	0.221882
Sumo1	-0.0539978	6.11954	0.0417068	0.839883	0.924053
Nop58	-0.470562	5.85009	1.36071	0.254752	0.486834
Bmpr2	-0.133523	5.96418	0.166366	0.686939	0.839815
Fam117b	-0.493148	4.97837	8.24083	0.00836492	0.050049
Wdr12	-0.514104	3.89112	5.48042	0.0277696	0.114957
Carf	-0.520855	2.68441	1.83168	0.188404	0.40968
Nbeal1	-0.357626	4.8212	0.685206	0.415867	0.644247
Cyp20a1	-1.1528	2.94547	19.5679	0.000176027	0.00305839
Abi2	2.61884	3.64566	38.0966	2.1300408717058e-06	0.000100786
Raph1	-0.524639	6.69226	1.80452	0.191596	0.413518
Cd28	-2.21618	-2.25756	1.90886	0.180797	0.399505
Ctla4	-1.52128	-2.01928	0.714791	0.412848	0.641671
Pard3b	-0.15582	5.54155	0.442377	0.51225	0.717774
Nrp2	-1.38976	0.951746	6.81143	0.0152819	0.0755841
Ino80d	-0.220123	6.32133	0.513208	0.480592	0.693645
Ino80dos	-0.408693	-0.500301	0.932542	0.34373	0.578864
Ndufs1	0.444595	7.40754	3.22767	0.0848644	0.248126
Eef1b2	-0.306271	8.33412	1.93341	0.177008	0.393952
Snora41	-0.310175	-0.347336	0.327018	0.57268	0.762446
Fastkd2	-0.366443	4.84692	1.58908	0.219445	0.446982
Klf7	-0.679245	1.00225	2.61041	0.119093	0.306869
Creb1	-0.054417	5.59087	0.0308599	0.862011	0.935421
Mettl21a	-0.0686846	2.7667	0.104962	0.748731	0.875184
2810408I11Rik	0.804994	1.25132	7.21262	0.0128558	0.0669377
Ccnyl1	-0.29926	4.30713	1.38181	0.251198	0.483463
Fzd5	0.0320173	6.76508	0.0169982	0.897343	0.951783
Plekhm3	-0.28642	2.4853	0.611084	0.441941	0.664912
D630023F18Rik	0.601365	-1.15374	1.23634	0.277072	0.513451
Idh1	-0.343406	7.92862	1.74227	0.199169	0.423148
Pikfyve	-0.364443	5.56174	1.17916	0.288198	0.524348
Map2	-2.94151	1.02533	13.4877	0.00118401	0.0126437
Unc80	-0.805629	-1.19618	1.33655	0.258899	0.491846
Rpe	0.128882	6.09952	0.151392	0.700602	0.846748
Kansl1l	-1.05782	4.42359	6.0598	0.0213106	0.095037
Acadl	0.789508	8.77582	14.0988	0.000962971	0.0109618
Lancl1	-0.62831	4.17851	3.71552	0.0656929	0.210309
Cps1	0.239223	11.1505	0.826329	0.372277	0.606538
Ikzf2	-1.69386	1.02245	9.91789	0.00430433	0.032021
Bard1	0.634081	2.37368	4.24662	0.0502026	0.173896
Atic	-0.190618	5.93926	0.79068	0.382625	0.615522
Fn1	-3.07156	2.00415	8.32503	0.00808212	0.0489444
Mreg	-1.13665	6.81485	22.523	7.72140482605055e-05	0.00159775
Pecr	-0.271386	4.83703	2.04438	0.165519	0.377558
Tmem169	-0.90995	-0.829865	1.9248	0.17794	0.395337
Xrcc5	-0.75228	4.43158	5.68486	0.0252705	0.107335
March4	-1.03907	-0.977806	3.7597	0.0642161	0.207093
Smarcal1	-0.0562909	4.186	0.108146	0.745086	0.872754
Rpl37a	-0.00549483	7.73777	0.0001141	0.991565	0.996761
Igfbp5	-2.37146	0.889497	10.7379	0.00315618	0.0257509
Tns1	-3.24044	-0.0461478	8.31362	0.00811981	0.0490875
Arpc2	-0.346178	8.36376	3.01137	0.0953673	0.266201
Aamp	0.478674	6.88556	0.998356	0.327569	0.563917
Pnkd	0.114299	4.48944	0.0512345	0.822825	0.916438
Tmbim1	0.0122146	7.11364	0.00324572	0.955035	0.979551
Ctdsp1	0.150592	6.9302	0.292077	0.593819	0.778871
Vil1	0.211413	10.9675	0.578633	0.454177	0.674236
Usp37	-0.0746251	4.63962	0.0907409	0.765804	0.886042
Rqcd1	0.0861616	5.95775	0.382101	0.54224	0.738826
Zfp142	0.368143	3.67135	1.7222	0.201688	0.426735
Bcs1l	0.0554909	3.32189	0.0478414	0.828692	0.918672
Rnf25	0.375923	4.48252	2.73411	0.111107	0.293699
Stk36	-1.57704	-0.510216	7.10713	0.0134496	0.0691479
Ttll4	-0.0758776	3.99542	0.0733393	0.788826	0.900262
Cyp27a1	0.769382	3.9536	3.23038	0.0847416	0.247869
Prkag3	-1.25596	-1.53739	0.905894	0.350591	0.58535
Wnt6	2.21122	-1.47196	2.4826	0.133257	0.33
Fev	-0.244916	-0.415566	0.233726	0.633108	0.804419
Ihh	0.75297	5.70084	2.19251	0.151552	0.357593
Nhej1	0.11137	1.82413	0.162519	0.690378	0.84231
Slc23a3	-0.364077	1.64062	0.787456	0.383582	0.61633
Cnppd1	-0.0098656	6.38225	0.00169828	0.967466	0.985522
Fam134a	-0.159218	6.97319	0.296692	0.590935	0.776841
Zfand2b	0.26627	4.94101	0.316234	0.579038	0.767671
Abcb6	-1.20052	4.76973	21.9705	8.96840990308726e-05	0.00179812
Atg9a	0.125849	6.54657	0.128911	0.722669	0.860306
Ankzf1	0.277312	4.65769	1.78296	0.194179	0.417189
Glb1l	-0.413288	2.51611	2.63955	0.117153	0.30352
Stk16	0.376417	5.6547	3.04399	0.0936911	0.263564
Tuba4a	-0.350519	6.78301	1.38579	0.250536	0.482545
Dnajb2	-0.00471638	3.81693	0.000269148	0.987045	0.995177
Ptprn	-0.5445	1.09315	1.21158	0.281819	0.518055
Resp18	-0.539743	0.601303	1.29548	0.266154	0.500603
Dnpep	-0.16659	6.84563	0.136804	0.714688	0.855437
Des	-3.33764	-0.108272	9.16792	0.00576345	0.0392062
Speg	-0.655914	0.11226	0.479959	0.495018	0.704152
Gmppa	0.858018	6.40957	4.41966	0.046082	0.164706
Chpf	0.284063	3.31649	0.20511	0.654651	0.819693
Tmem198	0.899905	-0.359323	1.82483	0.189203	0.410663
Obsl1	-0.829695	3.49639	1.5025	0.232051	0.460693
Inha	-0.56018	2.33348	0.763571	0.39078	0.622763
Stk11ip	-0.448238	5.65882	1.94707	0.175544	0.391799
Slc4a3	-1.32697	-1.23292	2.16316	0.154203	0.361566
Epha4	-1.62754	1.51608	7.80419	0.0100171	0.0564082
Sgpp2	-0.550862	7.44945	15.7488	0.000561318	0.00716652
Farsb	-0.192734	6.04039	1.06467	0.312327	0.548646
Mogat1	3.44702	-1.38513	16.92	0.000484802	0.00646782
Acsl3	0.519453	7.67885	1.95372	0.174835	0.391017
Utp14b	0.871438	5.00966	5.04395	0.0340797	0.133304
Scg2	-1.35877	2.56964	8.06484	0.00899178	0.0526018
Ap1s3	3.78134	5.26345	235.596	5.38027426632963e-14	3.81864966052746e-10
Wdfy1	0.0669254	5.8852	0.011639	0.914975	0.96094
Mrpl44	0.100376	4.307	0.235258	0.632002	0.803892
Serpine2	-3.54308	-0.664215	8.18879	0.00854513	0.0508125
Cul3	-0.100762	6.7477	0.0921575	0.76404	0.885001
Dock10	-1.81539	0.200576	6.4821	0.0176535	0.0835584
Irs1	-1.71775	0.044716	8.04906	0.00905047	0.052717
Rhbdd1	-0.178631	4.946	0.911893	0.34903	0.583934
Mff	-0.199776	5.84385	0.866896	0.360988	0.595493
Tm4sf20	0.695223	8.15058	6.85623	0.0149874	0.0747658
Agfg1	0.239544	6.96477	1.42537	0.244063	0.475293
Slc19a3	0.352965	3.90875	0.760645	0.391675	0.623605
Ccl20	-0.948029	2.111	5.1307	0.032708	0.129354
Sphkap	1.00135	-0.20138	3.1361	0.0891389	0.255517
Pid1	4.62491	5.29999	89.9701	1.22853609082571e-09	4.47155636135154e-07
Dner	-0.685481	-0.790692	0.5624	0.460505	0.679255
Trip12	-0.243415	8.2959	0.738137	0.398666	0.628922
Fbxo36	0.154076	2.2879	0.529683	0.473705	0.689184
Sp110	-2.59822	0.20074	14.436	0.000860587	0.0100792
Sp140	0.504768	-0.0760684	0.658052	0.425134	0.651774
Sp100	1.93357	2.77144	14.7508	0.000775622	0.00926764
A630001G21Rik	-1.32841	-1.35728	1.50242	0.232064	0.460693
Cab39	-0.164045	7.75807	0.286444	0.59738	0.780739
Itm2c	-0.210049	6.59005	0.260387	0.614465	0.793271
Gpr55	-0.700739	1.22163	2.57072	0.121796	0.311177
2810459M11Rik	0.802439	3.4922	7.3789	0.0119774	0.0640153
Psmd1	-0.294673	6.98093	1.31915	0.261942	0.495769
Armc9	1.08109	3.31421	15.6666	0.000576263	0.0072971
B3gnt7	-0.93201	4.39151	3.97456	0.057549	0.191397
Ncl	-0.46733	8.44674	1.98686	0.171358	0.386284
Snora75	-0.511899	-1.50819	0.479744	0.495114	0.704152
C130036L24Rik	0.106605	-1.87483	0.0115597	0.915264	0.96099
Ptma	0.202339	8.4372	0.521039	0.477297	0.691646
Pde6d	-0.270327	3.96262	1.40716	0.247014	0.478554
Cops7b	0.0757099	4.33754	0.140757	0.710789	0.852383
Dis3l2	-0.241815	4.83545	2.27968	0.143991	0.345533
Alppl2	-0.0873766	0.322188	0.00526314	0.942761	0.973901
Alpi	0.563793	11.0918	1.58428	0.220121	0.447564
Akp3	1.39645	-0.457743	8.43786	0.00771945	0.0476012
Eif4e2	-0.131653	6.6833	0.79534	0.381249	0.614408
Efhd1	-3.16048	0.345343	30.1511	1.16207628677669e-05	0.000377475
Gigyf2	-0.220288	6.59185	0.873443	0.359212	0.594243
Kcnj13	-0.755668	0.276026	0.137395	0.715148	0.855701
Ngef	0.277115	6.05567	0.600871	0.445735	0.667885
Neu2	0.1123	1.74325	0.0977439	0.757225	0.880869
Inpp5d	-1.07743	0.31201	2.18577	0.152156	0.358363
Atg16l1	0.165522	4.92791	0.764736	0.390424	0.622355
Dgkd	0.866288	7.3632	12.6749	0.00156797	0.0154565
Usp40	0.171914	5.84594	0.305088	0.585763	0.772616
Ugt1a10	-1.78588	-1.01551	1.61995	0.216839	0.44448
Ugt1a9	-1.31224	5.46211	1.49897	0.232584	0.460978
Ugt1a7c	-0.656571	6.07334	4.5884	0.0424268	0.156225
Ugt1a6b	-0.450314	-1.65555	0.17278	0.681306	0.836748
Ugt1a6a	0.479119	-0.0521129	1.50927	0.231033	0.459894
Dnajb3	0.587419	1.4393	1.42535	0.244066	0.475293
Ugt1a1	0.703463	6.05224	9.40364	0.0052536	0.0368271
Mroh2a	0.06497	0.271581	0.0136365	0.907999	0.956457
Hjurp	0.503607	4.55909	4.12889	0.0532432	0.180652
Spp2	0.0815591	6.60869	0.0518639	0.821759	0.916146
Arl4c	-0.949525	0.121423	4.38856	0.0467937	0.166309
Sh3bp4	-0.531953	3.36599	1.8023	0.19186	0.413836
Agap1	0.0735159	5.58561	0.196298	0.661651	0.823996
Ackr3	-1.86738	0.7926	8.46992	0.00761969	0.0472241
Cops8	0.359313	5.24092	5.81706	0.023788	0.102542
Col6a3	-2.67259	1.63662	9.12086	0.00587161	0.0396515
Mlph	-1.11868	5.98214	13.0952	0.00135481	0.0139157
Rab17	-0.147622	6.75898	0.307697	0.584174	0.771381
Lrrfip1	0.26839	6.81485	0.768784	0.389192	0.621264
Ramp1	-0.81133	2.46951	1.89079	0.181677	0.400763
Ube2f	-0.274017	4.84016	1.53825	0.226738	0.45479
Scly	-0.332109	5.3236	1.16187	0.291678	0.528506
Fam132b	0.270259	3.22831	0.348066	0.560664	0.752802
Ilkap	0.159114	4.92151	0.741791	0.397519	0.628223
Hes6	0.219534	5.25878	0.266588	0.610303	0.790371
Per2	-0.0756933	6.73005	0.0835167	0.775042	0.892316
Traf3ip1	0.0951817	3.17255	0.257635	0.616332	0.794121
Asb1	-0.0317147	3.13047	0.0290299	0.866123	0.937685
Hdac4	-0.17109	3.57444	0.282193	0.600097	0.782723
Ndufa10	0.510197	7.02566	5.16854	0.0321291	0.127793
Myeov2	0.0795401	5.03822	0.096941	0.758191	0.881634
Gpc1	-1.45408	-0.283728	5.52669	0.0271808	0.113247
Dusp28	0.935615	3.36701	9.15721	0.00578787	0.0392768
Rnpepl1	0.625526	7.77674	1.60878	0.216697	0.444319
9430060I03Rik	-0.984762	0.0351601	4.06889	0.0548723	0.184664
Capn10	1.36121	5.5114	15.7978	0.0005526	0.00709237
Gpr35	-0.0812605	4.46045	0.238829	0.629441	0.801913
Kif1a	-2.58439	0.426993	9.69307	0.00469402	0.0340131
Agxt	3.09463	0.815328	28.376	1.75885528817647e-05	0.00049735
2310007B03Rik	0.348412	5.38673	2.25539	0.146052	0.349144
Sned1	-1.41704	0.64364	7.20674	0.0128881	0.0670135
Mterf4	-0.117394	3.24811	0.416401	0.524793	0.727059
Pask	0.358169	2.52903	1.14429	0.295274	0.531433
Ppp1r7	-0.18602	5.44041	0.882748	0.356709	0.591749
Ano7	-0.608922	4.5735	1.76574	0.196271	0.419815
Hdlbp	0.308622	9.24876	3.71076	0.0658544	0.210731
Sept2	-0.248328	7.09495	0.665526	0.422552	0.649927
Farp2	0.324936	5.356	2.31613	0.140964	0.340825
Stk25	0.341777	7.36747	2.28767	0.143322	0.34468
Bok	1.8161	4.24922	21.6222	9.86600913034518e-05	0.00195598
Thap4	0.240787	5.69281	0.747917	0.395606	0.626394
Atg4b	0.339253	5.90953	2.77323	0.108713	0.289302
Dtymk	-0.025906	4.31449	0.0100839	0.920837	0.963675
Ing5	-0.0354802	4.5967	0.0484766	0.827578	0.918057
D2hgdh	0.561109	4.60131	10.5019	0.00344782	0.0273564
Gal3st2	2.31366	6.47264	46.7188	4.28165481223379e-07	3.26763925051928e-05
Gm9994	4.42035	-0.551422	20.5186	0.000134173	0.0024767
Gm6086	5.20045	-0.491221	40.2637	1.39413537735695e-06	7.21821341734708e-05
Fam174a	-0.632225	2.8805	5.20214	0.0316246	0.126383
St8sia4	-2.42641	-0.627531	7.04672	0.0138033	0.0704051
Panct2	2.64385	0.665137	19.0302	0.000205829	0.00341724
D1Ertd622e	0.517989	5.88045	4.33997	0.0479304	0.168968
Ppip5k2	0.148674	7.1541	0.174299	0.67999	0.836072
Gin1	0.101455	3.55002	0.117384	0.73484	0.867653
Pam	-0.857794	6.07526	6.62794	0.0165565	0.0799932
B230216N24Rik	-0.185492	0.189255	0.0996538	0.754945	0.87939
Rnf152	-3.42521	6.0073	19.4785	0.000180636	0.003101
Pign	-0.302127	5.51968	0.592893	0.448734	0.67001
2310035C23Rik	-0.346951	6.28484	1.6937	0.205336	0.431238
Tnfrsf11a	0.697562	6.07915	4.76636	0.0389202	0.146783
Zcchc2	-1.00366	4.8278	11	0.00286341	0.0239517
Phlpp1	-0.0226671	4.00089	0.0150849	0.903261	0.954807
Bcl2	-1.11752	2.19596	16.1073	0.000500855	0.00660134
Kdsr	-0.749613	4.56172	17.2405	0.000351908	0.00509728
Vps4b	-0.148549	7.30272	0.23472	0.63239	0.804083
Serpinb5	-2.06933	0.942488	5.92213	0.0234218	0.101611
Dsel	-2.38852	3.18337	18.5631	0.000236189	0.00380556
Tsn	0.0144651	5.87745	0.00780548	0.930325	0.967263
Nifk	-0.281479	5.05748	1.15321	0.293441	0.530176
Clasp1	-0.0342065	5.33648	0.0360809	0.850929	0.929121
2900060B14Rik	-1.07913	-0.865622	2.49301	0.127301	0.320057
Tfcp2l1	0.490253	5.92356	2.44004	0.131222	0.326598
Ralb	-0.192009	7.11115	1.36437	0.254131	0.486484
Tmem185b	-0.0839188	4.87387	0.143881	0.707752	0.850899
Epb4.1l5	0.00784142	5.36104	0.00100781	0.974934	0.988884
Ptpn4	-1.065	2.95267	7.02664	0.0139231	0.0709144
Tmem177	0.0833514	3.56114	0.132661	0.718843	0.858127
Tmem37	0.599968	8.34429	1.64683	0.211512	0.439
Dbi	0.405766	8.46452	2.91399	0.100581	0.275082
3110009E18Rik	-0.0762614	1.0175	0.0288324	0.866574	0.937685
Steap3	-0.563098	2.49846	0.768558	0.38926	0.621267
Insig2	0.361201	5.89709	0.859453	0.363022	0.597321
Ccdc93	-0.28348	6.69745	0.41048	0.527731	0.728928
Ddx18	-0.163777	4.91787	0.704173	0.409576	0.638122
Actr3	-0.269121	8.76065	0.766316	0.389942	0.621866
Slc35f5	-0.832143	6.79512	10.2275	0.00382438	0.0295039
Gpr39	0.741478	4.83405	4.83512	0.0376534	0.143333
Lypd1	1.81305	-1.64645	3.69681	0.0680125	0.215653
Nckap5	-0.518928	5.69251	1.33902	0.258472	0.491363
Mgat5	-0.108257	4.86992	0.194779	0.662876	0.824818
Ccnt2	-0.294945	5.59163	0.740426	0.397947	0.62847
Rab3gap1	-0.141526	5.69849	0.691685	0.413702	0.642575
Zranb3	-1.24285	2.59187	15.032	0.000707417	0.00863438
R3hdm1	-0.322138	5.34775	2.16008	0.154485	0.361779
Ubxn4	-0.616192	6.77559	5.35426	0.0294483	0.120189
Lct	2.97166	11.2523	14.9455	0.000727668	0.00882088
Mcm6	-0.0769499	6.60995	0.136662	0.714829	0.855492
Dars	-0.233618	6.01441	0.624778	0.436935	0.66075
Cxcr4	-2.80794	0.217174	7.36379	0.0120545	0.0643042
Cd55	-1.99585	6.16498	13.7398	0.00108676	0.0119678
C4bp	-0.206699	1.08541	0.277661	0.603023	0.784953
C4bp-ps1	-0.438762	-0.595896	0.410232	0.527854	0.729018
Pfkfb2	-0.0147365	6.73244	0.00189524	0.965632	0.984779
Yod1	0.138994	3.4198	0.176672	0.677948	0.834212
AA986860	-0.112306	7.11981	0.170123	0.683624	0.838117
Pigr	1.20483	10.2135	11.5296	0.00235846	0.0207039
Fcmr	-5.75841	-1.18348	9.28494	0.0060652	0.0403528
Mapkapk2	0.678578	6.73658	5.94703	0.022424	0.0985171
Dyrk3	-0.547017	0.0783711	1.53511	0.227198	0.455326
Eif2d	0.266047	5.12039	1.92543	0.177871	0.395337
Rassf5	1.06914	3.48225	9.19749	0.00569663	0.0389682
Ikbke	-1.01867	5.84493	18.2071	0.000262593	0.00407836
Srgap2	-0.434744	3.49465	2.89736	0.101504	0.276677
Fam72a	-0.371959	0.250965	0.709457	0.40785	0.636582
Ctse	-0.695764	-0.573316	0.986266	0.330457	0.565843
Pm20d1	-0.814838	7.59102	0.888101	0.355281	0.590333
Slc41a1	-0.977679	2.83389	12.6253	0.00159544	0.0156342
Rab29	-0.840911	2.87973	17.4545	0.000329613	0.00485359
Nucks1	-0.0509931	6.47547	0.0537927	0.818535	0.913955
Slc45a3	-0.824305	-0.706552	0.80473	0.378497	0.611654
Elk4	-0.0845685	4.48616	0.0726012	0.789864	0.900699
Mfsd4	-3.79152	4.23896	66.5015	2.06698329100662e-08	2.96371998139788e-06
Cdk18	0.749381	7.56412	3.49543	0.0736525	0.226641
Klhdc8a	-1.27155	0.943432	7.24661	0.0126706	0.0662783
Nuak2	1.18865	6.82628	14.0648	0.000974018	0.0110339
Tmcc2	-4.03852	-1.97716	7.15637	0.0140747	0.0713342
Dstyk	-0.408019	3.84341	1.66493	0.2091	0.436367
Rbbp5	0.00698863	5.49936	0.00191743	0.965431	0.984734
Tmem81	1.13971	2.78371	17.1161	0.000365621	0.00523472
Cntn2	0.762129	0.173697	2.16044	0.158619	0.367703
Nfasc	1.4617	2.21087	22.2556	8.29974395704731e-05	0.00170253
Mdm4	-0.137121	7.14025	0.130519	0.721021	0.859714
Pik3c2b	0.0428682	5.4593	0.048495	0.827545	0.918057
Ppp1r15b	0.132869	7.76504	0.392813	0.536677	0.735768
Plekha6	0.209339	7.03708	0.718255	0.404999	0.634263
Golt1a	1.8363	6.12757	18.2423	0.000259849	0.00407085
Kiss1	1.38621	0.225291	8.35205	0.00799359	0.0486157
Etnk2	0.759499	3.06565	1.25996	0.272644	0.508096
Sox13	0.0712063	6.48126	0.0279512	0.868609	0.938706
Snrpe	0.0651189	5.22797	0.0852208	0.772824	0.890834
Zc3h11a	-0.064474	7.50674	0.0461076	0.831775	0.919531
Zbed6	-0.316988	5.76132	0.422667	0.521717	0.724211
Lax1	-1.71826	-0.774866	3.27647	0.0826826	0.244008
Atp2b4	-2.43616	0.598339	11.4468	0.00243053	0.0211535
Prelp	-1.45527	1.65157	3.13464	0.0892093	0.255565
Fmod	-1.40739	-1.62102	1.85697	0.185489	0.406454
Btg2	0.273923	5.54662	1.1726	0.289511	0.526063
Adora1	0.962179	1.37947	4.33979	0.0479347	0.168968
Ppfia4	-0.907828	-0.169242	1.09513	0.305649	0.541525
Tmem183a	-0.169924	7.01022	1.22158	0.27989	0.516382
Cyb5r1	-0.501407	3.3679	2.99008	0.0964801	0.268063
Adipor1	-0.128675	7.17914	0.492429	0.489522	0.699775
Klhl12	-0.0842403	4.29915	0.159458	0.693149	0.843092
Rabif	0.200151	4.86464	1.48578	0.234591	0.463855
Kdm5b	-0.242462	5.42934	1.20186	0.283711	0.520085
Syt2	-0.732189	-0.579003	0.269768	0.609404	0.789885
Ppp1r12b	-0.46709	1.48186	1.27435	0.26999	0.505275
Ube2t	-0.128737	1.72338	0.150593	0.701353	0.846856
Ptpn7	-0.888017	-1.42252	1.18919	0.286204	0.522633
Arl8a	-0.0635813	5.86164	0.0534663	0.819077	0.914415
Elf3	0.291912	8.38095	0.517375	0.478834	0.692234
Rnpep	1.03169	7.70858	15.836	0.000545907	0.0070319
Timm17a	0.465612	5.10264	8.19147	0.00853573	0.0507815
Ipo9	-0.205327	5.53632	1.52871	0.22814	0.456249
Nav1	-0.347333	3.14838	1.32697	0.260568	0.494085
Csrp1	-1.71058	4.29185	25.2234	3.81301637823949e-05	0.000903602
Phlda3	0.179202	-0.435193	0.0729023	0.78944	0.900522
Tnni1	2.93242	0.416473	18.3577	0.00025105	0.0039862
Lad1	0.675932	8.89436	3.55959	0.071224	0.221598
Tnnt2	-0.431872	0.0251076	0.640946	0.431138	0.65623
Pkp1	0.0123367	3.988	0.000523964	0.981925	0.991776
Igfn1	-2.56702	-1.16906	6.38429	0.0184342	0.0862076
Tmem9	0.463885	7.54128	1.39701	0.248679	0.480206
Kif21b	0.858181	6.80691	6.54855	0.017144	0.081829
5730559C18Rik	-0.917557	5.49458	7.26552	0.0125689	0.0659426
Camsap2	-3.18569	2.04083	27.5304	2.15390742774383e-05	0.000579067
9230116N13Rik	-0.68133	-1.39832	1.11293	0.301838	0.537788
Ddx59	-0.686275	2.68979	8.0625	0.00900046	0.0526084
Kif14	0.0262648	2.90454	0.00597665	0.939012	0.972084
Zfp281	-0.402791	3.51046	1.14641	0.294836	0.531161
Nr5a2	-0.996169	5.55206	12.0055	0.00198682	0.0182662
Ptprc	-2.0833	1.98218	9.10649	0.00590506	0.0398188
Nek7	-0.533906	3.03744	1.09556	0.305557	0.541525
2310009B15Rik	0.167706	0.669349	0.119374	0.732691	0.866936
Dennd1b	0.0359154	6.25507	0.00900826	0.925164	0.965171
Zbtb41	-0.52762	4.66274	2.66738	0.115335	0.300509
Aspm	0.175799	3.86784	0.190964	0.66598	0.826724
F13b	0.121763	-1.49141	0.0320745	0.859836	0.934275
Cfhr2	-0.186266	0.213967	0.0206836	0.886832	0.946491
Cfh	-1.42838	0.3417	5.60833	0.0261755	0.11019
Cdc73	-0.372754	4.83357	1.55949	0.223653	0.451136
Glrx2	-0.215434	4.65235	0.681725	0.417037	0.645323
Trove2	-1.09775	3.30946	7.36906	0.0120276	0.0642088
Uchl5	-0.010375	5.12447	0.00127547	0.971803	0.987892
Rgs2	-2.14004	3.81043	24.8452	4.19853520703111e-05	0.000975753
Rgs13	1.50414	-0.490818	1.49819	0.242971	0.47402
Rgs1	-1.4132	0.379551	4.13843	0.0529891	0.179991
Pla2g4a	-1.44046	3.19028	11.1527	0.00270673	0.0229385
Ptgs2	-3.31062	0.967132	7.36427	0.012052	0.0643042
BC003331	-0.102784	5.35037	0.0612991	0.806537	0.908648
Tpr	-0.300488	7.16341	0.657696	0.425258	0.651894
Hmcn1	-2.77153	1.69768	3.5291	0.076357	0.231848
C730036E19Rik	-0.603643	-0.753679	0.211352	0.650603	0.817224
Ivns1abp	-0.57962	9.19995	3.61948	0.0690393	0.217565
Swt1	0.185064	5.80542	0.250616	0.621152	0.797076
Trmt1l	0.548576	5.64717	8.23888	0.00837158	0.0500567
Rnf2	-0.387969	5.38273	2.08311	0.161723	0.372129
Fam129a	-1.52611	1.40626	6.63765	0.0164862	0.0797892
Edem3	-0.0380628	6.5658	0.0145556	0.904964	0.955779
1700025G04Rik	-0.0506445	6.04505	0.0327651	0.857862	0.933416
Tsen15	-0.224071	2.78659	0.970433	0.334294	0.568954
Rgl1	-0.912235	5.77217	8.45905	0.00765337	0.0473418
Arpc5	-0.117789	8.24646	0.281502	0.600541	0.782884
Ncf2	-0.435128	3.45343	0.791604	0.382352	0.615311
Smg7	-0.0199371	6.30417	0.0173257	0.896365	0.951248
Nmnat2	-2.46874	-1.65482	5.13029	0.0327144	0.129354
Lamc2	-0.982442	4.23609	29.492	1.35311675299225e-05	0.000412382
Lamc1	-1.00788	5.86819	29.8109	1.25674143466577e-05	0.000392076
E330020D12Rik	-1.1452	2.99345	2.15916	0.154569	0.361826
Dhx9	-0.496384	7.85598	2.25106	0.146423	0.349736
Npl	-0.515593	10.3351	0.585922	0.451382	0.671843
Rgs16	-5.33987	-1.65382	11.3915	0.0031311	0.0255878
Rnasel	-0.075606	7.75598	0.0542777	0.817734	0.913487
Glul	-2.28006	6.59114	62.2528	3.7279997312639e-08	4.92058920758806e-06
Cacna1e	-4.79157	-1.57157	8.84527	0.0065513	0.0425415
Ier5	0.822904	5.32197	10.0262	0.00412937	0.0311798
Mr1	-2.32832	-1.96634	3.42747	0.0763285	0.231848
Stx6	0.166702	4.68151	1.12552	0.299178	0.534597
Xpr1	0.0789476	6.64322	0.084429	0.773852	0.891613
Acbd6	-0.433789	3.57338	2.4043	0.133948	0.330791
Qsox1	-0.690074	5.61664	3.20083	0.0860924	0.250385
Cep350	-0.256307	7.61729	0.694704	0.412699	0.641509
Tor1aip1	0.0554871	5.56724	0.112826	0.739836	0.870145
Tor1aip2	-0.0870234	9.12102	0.114615	0.737862	0.868847
Tdrd5	-2.32147	1.41169	7.59634	0.01175	0.0632245
Soat1	-0.987847	6.54904	11.3658	0.0025034	0.0216418
Abl2	-0.535521	5.04345	7.4555	0.0115953	0.0626659
Tor3a	-0.939158	3.28425	3.91602	0.0592842	0.195379
Fam20b	0.00463417	7.89038	0.000850622	0.976971	0.989379
Ralgps2	0.0336259	5.68451	0.0281483	0.868151	0.938497
Angptl1	-1.20304	-1.35952	3.05124	0.095105	0.265908
Rasal2	-0.698998	3.22837	4.50053	0.0442878	0.160415
2810025M15Rik	-0.494335	2.39436	2.64297	0.116928	0.303324
BC026585	0.0165788	3.31402	0.00542023	0.941915	0.973377
Sec16b	1.64538	7.31262	81.5345	3.14688449569782e-09	8.59038950315972e-07
Brinp2	-2.50649	-0.0981892	3.56957	0.074829	0.22907
Rfwd2	-0.335758	5.6757	1.45325	0.239631	0.469894
4930523C07Rik	0.24237	1.31407	0.438451	0.514111	0.718571
Mrps14	0.0723617	5.03293	0.129408	0.722159	0.860237
Cacybp	-0.184867	5.60408	0.251608	0.620466	0.796772
Rabgap1l	0.552519	6.09748	3.11446	0.0901853	0.257536
Rc3h1	-0.255184	6.1714	0.740233	0.398008	0.62847
Serpinc1	-1.89268	0.590199	16.174	0.000490414	0.00651819
Zbtb37	-0.109672	1.66391	0.109737	0.743288	0.871621
Gas5	-0.282147	6.26761	0.972289	0.33384	0.568346
Snord47	0.504505	-0.141169	0.64888	0.428337	0.654423
Dars2	0.197953	4.63634	1.1658	0.290882	0.527441
Cenpl	0.538089	3.68418	4.17581	0.0520072	0.177847
Klhl20	-0.219959	3.79413	0.898204	0.352607	0.587403
Prdx6	0.58428	7.62614	5.52256	0.0272327	0.113363
Suco	0.84312	6.45617	5.77832	0.0242122	0.10396
Pigc	0.493423	5.09187	6.28369	0.0192771	0.0889456
Dnm3	-3.91184	1.88578	27.0757	2.40536061100831e-05	0.000628805
Mettl13	-0.230564	3.325	0.394975	0.535567	0.734813
Vamp4	-0.38687	2.95988	1.31457	0.262749	0.496634
Prrc2c	-0.354071	7.596	1.87197	0.183787	0.403972
Fmo4	0.0449945	5.4596	0.0354231	0.852277	0.929834
Fmo1	0.137068	2.75461	0.229659	0.636067	0.806274
Fmo2	-0.482588	1.24142	1.15616	0.292838	0.529871
Prrx1	4.42095	3.74797	27.1158	2.3819649450336e-05	0.000623837
Gorab	0.194426	4.15597	0.653371	0.426764	0.652863
Kifap3	-1.44194	3.8603	16.8352	0.000398762	0.0055658
Scyl3	0.356059	5.34453	4.41027	0.0462956	0.165076
BC055324	7.35178517316497e-05	2.64204	5.91991835053389e-08	0.999808	1
Mettl18	-0.488858	2.3124	2.01925	0.16804	0.380921
Sell	-1.70117	-1.11608	2.54816	0.124519	0.315184
F5	0.719518	0.431928	2.57196	0.121711	0.311132
Slc19a2	-0.58232	4.14228	8.15145	0.00867706	0.0513589
Ccdc181	-0.859643	3.4991	10.4492	0.00351687	0.0277266
Blzf1	0.078421	4.60661	0.0590039	0.810119	0.91079
Nme7	-0.431065	3.5299	2.57411	0.121563	0.310907
Atp1b1	0.504174	9.73308	6.65512	0.0163605	0.0793559
Sft2d2	-0.0233456	7.95117	0.0208815	0.886296	0.946491
Tiprl	0.0693608	4.90331	0.128314	0.723284	0.860678
Dcaf6	-0.435968	4.8586	3.63993	0.0683108	0.216155
Mpc2	0.769137	4.8615	8.27147	0.00826077	0.0496241
Mpzl1	-0.317825	4.89787	3.15492	0.0882406	0.254072
Rcsd1	-2.76429	-0.291553	13.5978	0.00114042	0.0123575
Creg1	-2.35294	7.33647	55.5849	1.00124353302399e-07	1.04504793759379e-05
Pou2f1	0.0577607	4.98563	0.0469482	0.830273	0.919108
Gpa33	1.24548	8.43087	12.1894	0.00186075	0.0175091
Ildr2	-1.10363	-1.47885	1.74212	0.199188	0.423148
Tada1	-0.304457	4.30087	3.98393	0.0572767	0.190721
Pogk	-1.44496	4.95816	33.9779	4.98054519694371e-06	0.000196386
Uck2	0.0104518	3.24358	0.000719596	0.978818	0.990118
Tmco1	0.233688	6.06416	2.12599	0.157641	0.366319
Aldh9a1	0.635376	8.58418	19.8964	0.000160149	0.00284688
Mgst3	1.28417	7.44481	5.42917	0.0284383	0.116941
Lmx1a	-0.436074	0.507074	0.689969	0.414273	0.643041
Pbx1	-1.53559	4.57398	42.5411	9.0702708971392e-07	5.17078294718437e-05
Nuf2	0.326404	3.4751	1.06258	0.312794	0.549042
Rgs5	-2.29285	-0.956701	3.68185	0.0685298	0.216432
Rgs4	-0.490656	0.609722	0.728262	0.401793	0.631678
1700084C01Rik	0.0337758	3.04482	0.00088104	0.976563	0.989379
Hsd17b7	-0.379389	5.54451	1.6322	0.213487	0.440601
3110045C21Rik	-1.56971	-0.443971	5.68679	0.0252482	0.10731
Ddr2	-3.91839	0.456482	12.8931	0.00145307	0.0146569
Uap1	0.163936	5.63836	0.632465	0.434163	0.658998
Uhmk1	-0.582564	4.13404	4.68454	0.0404903	0.150928
Gm7694	-0.988698	3.74936	11.7811	0.00215343	0.0194205
Nos1ap	-0.640528	1.53698	2.20788	0.150185	0.355375
Atf6	-0.467535	5.89514	3.55629	0.0713466	0.221854
Dusp12	-0.221301	4.73809	0.126717	0.724937	0.861994
Fcrla	-3.6083	-1.04582	6.34679	0.0202526	0.0916729
Fcgr2b	-1.40102	-1.77723	1.08771	0.308172	0.543958
Fcgr3	-0.956194	-1.55382	1.04143	0.317555	0.553064
Cfap126	-0.29721	0.598279	0.287383	0.596783	0.780524
Sdhc	1.0174	7.67433	12.8024	0.00149967	0.0149638
Pcp4l1	-3.41793	-1.44743	6.33739	0.0195052	0.0896186
Nr1i3	1.04812	5.25261	6.55088	0.0171265	0.0817726
Tomm40l	1.04509	4.40799	11.274	0.00258883	0.0221777
Apoa2	5.46468	0.789575	19.9671	0.000156939	0.00279517
Fcer1g	-0.714464	-0.245005	1.09517	0.305641	0.541525
Ndufs2	0.805987	7.81794	6.76293	0.0156079	0.0766889
B4galt3	0.386061	4.72158	1.46183	0.238288	0.468361
Ppox	0.0176314	4.01659	0.00222794	0.962739	0.983596
Usp21	0.140896	4.30532	0.46175	0.503238	0.710587
Ufc1	0.407938	6.06292	5.25226	0.0308884	0.124351
Dedd	0.361918	5.08209	2.45835	0.129851	0.324456
Nit1	0.343953	5.71684	4.58626	0.0424711	0.156294
Pfdn2	0.211778	4.31494	0.823522	0.373077	0.606959
Klhdc9	-1.16818	-1.63012	1.52825	0.228208	0.456263
Pvrl4	-0.748405	-0.877755	1.24871	0.274741	0.510732
Arhgap30	-0.825631	0.203649	1.20316	0.283458	0.519789
Usf1	0.789365	4.91569	3.03761	0.0940165	0.263957
Tstd1	1.41312	3.04678	5.88904	0.0230216	0.100304
F11r	0.164878	7.77205	0.844964	0.367029	0.601911
Alyref2	0.896229	1.84793	8.71123	0.00691271	0.0442607
Itln1	0.340585	9.26372	0.0362523	0.850579	0.929011
Cd244	-0.187532	-0.0426545	0.0843889	0.773904	0.891613
Ly9	-1.0455	-1.53142	1.01829	0.322882	0.558921
Slamf7	-1.6877	-1.89509	2.14324	0.157175	0.365695
Cd48	-2.38011	-1.0462	5.02623	0.0352472	0.136666
Cd84	-1.11502	-1.74209	0.964833	0.336526	0.571205
Slamf6	-5.82153	-1.41258	9.4113	0.00578304	0.0392768
Vangl2	-0.000472562	0.329405	7.04638931814051e-07	0.999337	1
Ncstn	-0.374453	8.15776	2.73093	0.111304	0.294001
Copa	0.440256	9.01753	6.81731	0.0152429	0.0754963
Pex19	0.882345	7.15006	24.5631	4.51347282408576e-05	0.00103671
Dcaf8	0.0619974	6.43094	0.149634	0.702257	0.847593
Pea15a	-1.55101	3.46612	17.7284	0.000303288	0.00454132
Atp1a2	-4.71834	-1.09005	10.9032	0.0033531	0.0268607
Igsf8	0.120713	3.85683	0.051189	0.822902	0.916452
Pigm	-0.0641844	5.2723	0.067794	0.796773	0.903621
Slamf9	1.04681	0.743146	4.92264	0.036107	0.139239
Igsf9	0.614697	8.8918	1.28727	0.267636	0.502859
Tagln2	0.266671	8.51034	0.832535	0.370517	0.604956
4933439K11Rik	-0.664336	-1.01893	0.976235	0.332881	0.56769
Dusp23	0.190815	2.56229	0.392811	0.536678	0.735768
Mptx2	-1.55557	7.33653	2.03346	0.166609	0.379312
Cadm3	-5.98491	-1.82131	11.1665	0.00473541	0.0342082
Aim2	-0.992685	3.95177	1.48215	0.235146	0.464435
Pyhin1	-1.40794	-1.22004	1.37834	0.253997	0.486484
Pydc3	-1.28388	-2.12825	1.17135	0.290706	0.527357
AI607873	-1.40869	-1.24544	1.15889	0.293223	0.530072
Ifi204	-2.70834	1.57459	4.25463	0.050003	0.17339
Mndal	-2.45532	-0.695078	4.55379	0.0431492	0.158065
Mnda	-0.903605	-0.150157	0.443826	0.511566	0.717043
Ifi203	-1.45424	0.449006	1.50143	0.232213	0.460693
Ifi202b	-0.9371	3.97101	0.318832	0.577493	0.766338
Ifi205	-0.416618	-1.95731	0.130986	0.720544	0.859434
Mptx1	-1.42347	5.88764	1.55747	0.223944	0.45129
Grem2	-5.7282	-2.22658	9.38207	0.00661635	0.042905
Rgs7	-0.905465	-1.42807	1.5884	0.21954	0.447112
Fh1	0.281233	6.76478	3.00123	0.0958954	0.266917
Kmo	-2.19856	-0.818369	6.95108	0.0143844	0.0725866
Opn3	0.113704	0.280893	0.0716646	0.791191	0.901417
Chml	-0.150113	3.41911	0.126834	0.724815	0.861921
Exo1	-0.0175505	2.72721	0.00200264	0.964672	0.984437
Cep170	-2.01407	1.02859	7.51908	0.0112882	0.0615347
Sdccag8	0.252702	3.74182	1.38588	0.250521	0.482545
Akt3	-1.84299	0.0706913	4.86917	0.0370431	0.141962
Zbtb18	0.256129	5.28822	1.18769	0.286501	0.522958
1700016C15Rik	1.42196	1.76778	7.97725	0.00932286	0.0537086
Adss	-0.35368	6.39892	1.30616	0.264242	0.498413
Desi2	-0.227005	5.4341	0.715773	0.4058	0.634791
Cox20	-0.0617692	4.31692	0.0429312	0.837584	0.922746
Hnrnpu	-0.259875	8.44086	0.72174	0.403878	0.633438
Efcab2	-0.556661	2.48845	3.49335	0.0737328	0.22679
Kif26b	-2.04693	-0.581691	5.92451	0.0226541	0.0990681
Smyd3	-0.331803	3.06703	2.02474	0.167486	0.380428
Tfb2m	0.0435024	3.37599	0.021481	0.884687	0.945999
Cnst	0.474251	4.90595	6.84033	0.0150912	0.0749322
Sccpdh	1.39075	6.54602	19.6743	0.000170705	0.00299473
Ahctf1	-0.610897	6.1517	3.39963	0.077457	0.233937
Cdc42bpa	-0.445625	4.7442	2.40884	0.133598	0.330387
Adck3	-0.340778	5.47658	0.789778	0.382893	0.615707
Psen2	0.35731	3.83045	0.713277	0.406608	0.635522
Gm5069	-1.05223	0.277444	6.58591	0.0168647	0.0809218
Itpkb	-1.50638	1.69316	14.5597	0.000826063	0.00972567
6330403A02Rik	-4.93885	-1.3628	10.9581	0.00290817	0.0242219
Parp1	-0.332312	5.26723	1.14433	0.295265	0.531433
Lin9	-0.00631023	2.98329	0.000312849	0.986033	0.994439
Acbd3	0.0766723	5.94166	0.0897565	0.767038	0.88687
H3f3a	-0.12696	7.69335	0.756441	0.392967	0.624231
Sde2	-0.113139	4.55873	0.4471	0.510027	0.71626
Pycr2	-0.503023	2.73083	1.43698	0.242205	0.473176
Lefty1	-0.610845	-1.35908	0.457778	0.505063	0.712024
Tmem63a	-0.231226	4.5651	0.416161	0.524912	0.727081
Ephx1	-1.76547	0.699303	8.81602	0.00662838	0.0429634
Nvl	-0.0786315	4.46629	0.138121	0.713382	0.854265
Cnih4	0.394052	5.32839	1.64106	0.212289	0.439673
Wdr26	-0.147004	7.05082	0.283758	0.599094	0.781917
Lbr	-0.168084	5.81282	0.552113	0.464589	0.682555
Enah	-5.12385	1.78736	45.6078	5.20403098046235e-07	3.71212159636498e-05
Srp9	-0.236489	5.03725	0.216247	0.64606	0.814121
Degs1	0.168406	5.27084	0.410135	0.527903	0.729018
Fbxo28	0.194074	5.16274	0.849373	0.365803	0.600366
Trp53bp2	0.237581	5.68812	2.00106	0.169894	0.383592
Capn2	-1.50726	3.35424	7.16575	0.013116	0.0678012
Capn8	-1.48602	2.902	16.5595	0.000434488	0.00595899
Susd4	-2.6761	-0.597017	15.8251	0.000547816	0.0070437
Tlr5	-0.0272743	4.51983	0.0230134	0.880677	0.944362
Disp1	0.0604586	3.48526	0.0507945	0.823574	0.916806
Brox	0.470702	6.32953	5.52904	0.0271512	0.113223
Aida	0.63224	4.82756	4.57881	0.0426255	0.156713
Mia3	0.319179	6.77508	2.62532	0.118096	0.305183
Taf1a	-0.0566634	2.9076	0.056782	0.813657	0.91198
Dusp10	-2.14975	0.329658	13.513	0.00117384	0.0125661
Marc1	1.90241	-0.613435	9.16575	0.0057684	0.0392158
Marc2	0.652589	7.72384	6.71431	0.0159425	0.0778209
C130074G19Rik	-0.365874	6.56533	1.78656	0.193744	0.416691
Mark1	-1.36369	2.57865	10.0119	0.00415202	0.0312951
Rab3gap2	0.0181722	6.43564	0.0144018	0.905465	0.955779
Iars2	0.261113	6.88743	1.55867	0.223772	0.451136
Mir194-1	2.01111	-1.26984	7.41273	0.011807	0.0633779
Mir215	1.46489	0.938417	6.84849	0.0150378	0.0748777
Bpnt1	1.19791	8.05003	50.0702	2.42120506103596e-07	2.20314140009009e-05
Eprs	-0.358516	6.87544	1.9969	0.170321	0.384372
9630028B13Rik	-0.351334	3.20543	0.218236	0.644555	0.813141
Gm2061	-0.00916251	7.53977	0.000479155	0.982715	0.992351
Slc30a10	0.319991	6.70309	0.774748	0.387387	0.61974
5033404E19Rik	-0.500048	-1.65205	0.382411	0.542077	0.738747
Lyplal1	-0.814411	3.9798	8.63543	0.00712671	0.0452027
Tgfb2	-2.11775	-1.53248	8.48502	0.00757322	0.0470468
Rrp15	-0.14408	3.16517	0.412176	0.526886	0.728678
Spata17	-1.58397	-1.49404	4.66344	0.0409068	0.151894
Gpatch2	0.112988	4.98454	0.25857	0.615697	0.793792
Esrrg	-0.102122	2.5053	0.0513222	0.822676	0.916378
Kctd3	-0.0386561	4.98784	0.0733763	0.788774	0.900262
Cenpf	0.0112904	4.75533	0.000658734	0.979734	0.990621
Ptpn14	-2.32356	0.650887	15.2516	0.00065868	0.00817304
Smyd2	-0.10876	5.01032	0.169674	0.684018	0.838117
Prox1	-2.84779	1.34895	25.1906	3.84479774445537e-05	0.000907692
Rps6kc1	0.397792	4.38018	3.11144	0.0903323	0.257676
Angel2	0.252663	5.75444	2.03643	0.166312	0.378758
Mfsd7b	3.33089	7.4767	44.349	6.51679940162867e-07	4.32051763497966e-05
Tatdn3	0.744517	3.47073	12.6217	0.00159742	0.0156344
Nsl1	0.70705	2.66581	6.95158	0.0143813	0.0725866
Fam71a	-2.6122	-0.693592	3.85081	0.0612874	0.199948
Atf3	-0.764041	4.93714	5.07596	0.0335663	0.131863
Nenf	0.315749	5.35256	0.529268	0.473876	0.689279
Tmem206	0.319025	5.78652	2.32846	0.139957	0.339374
Ppp2r5a	0.0883927	6.44048	0.254863	0.618226	0.79528
Dtl	-0.130221	3.99398	0.142356	0.70923	0.851578
Ints7	0.292408	5.35084	2.46204	0.129577	0.323999
Lpgat1	1.77846	8.55167	30.4557	1.08385380961251e-05	0.000359976
Nek2	0.167032	4.46062	0.49848	0.486893	0.698125
1700034H15Rik	-0.159494	1.66604	0.147662	0.704127	0.848839
Slc30a1	0.690081	6.64114	7.98177	0.00930546	0.0536955
Traf5	0.232783	1.8342	0.408253	0.528843	0.729678
Rcor3	-0.0964356	4.95065	0.252271	0.620008	0.796688
Gm10516	-0.375439	3.68542	1.69375	0.205329	0.431238
Kcnh1	3.99624	2.41345	71.561	1.06114217190454e-08	1.83839001884206e-06
Hhat	-0.218332	2.02408	0.658702	0.424909	0.65171
Sertad4	-1.0699	0.0346734	8.07946	0.00893778	0.0523943
Syt14	-2.63912	2.91201	29.8564	1.24361856462888e-05	0.000391423
Diexf	-0.0869366	3.27215	0.149424	0.702455	0.84776
Irf6	-0.0741102	8.1403	0.132527	0.718979	0.858192
A130010J15Rik	0.0975697	3.82827	0.178864	0.676076	0.833268
Traf3ip3	-1.35237	-1.07615	2.64173	0.117009	0.30348
Lamb3	-1.65991	3.67607	9.48211	0.005095	0.0360536
Plxna2	0.31575	6.42666	1.60626	0.217046	0.444622
Cd34	-2.62829	0.93227	6.06955	0.0212173	0.0946809
A330023F24Rik	-1.21673	1.23464	4.50807	0.0441247	0.160066
Cd46	-0.0974402	0.853563	0.063487	0.803189	0.906771
Cr1l	-0.676208	6.30508	8.74857	0.00680988	0.0437998
Cr2	-4.93891	-1.15108	4.0784	0.0613491	0.200024
Ppp1r14c	-0.436333	-1.28848	0.323343	0.574831	0.764116
Iyd	-0.997581	2.70507	6.26509	0.0194376	0.0894001
Plekhg1	1.09908	3.45904	13.237	0.00129017	0.0134168
Mthfd1l	-0.450777	3.83686	4.30508	0.0487658	0.170542
Akap12	-3.98312	-0.825659	10.471	0.00348808	0.027584
Zbtb2	-0.158588	3.38706	0.670257	0.42093	0.648672
Armt1	0.484038	3.90759	13.7979	0.0010656	0.0117989
Esr1	-4.23178	1.06305	25.568	3.49500473194319e-05	0.000840874
Syne1	-1.05337	5.32069	8.69565	0.00695612	0.0444267
Fbxo5	0.258343	3.12888	0.507036	0.483215	0.695382
Mtrf1l	-0.209959	3.14782	0.541391	0.46891	0.685128
Rgs17	-1.17218	-0.519095	2.21241	0.149785	0.354933
Ipcef1	-0.822192	-0.458456	2.04542	0.165416	0.377384
Cnksr3	-0.242613	4.13768	1.05702	0.314037	0.550072
Ulbp1	-1.38977	-0.127319	7.28843	0.0124468	0.0655682
Lrp11	-0.84273	0.491712	2.95784	0.0981937	0.270995
Pcmt1	0.156214	5.47669	1.16736	0.290566	0.527348
A630066F11Rik	-0.58883	0.898792	1.69258	0.20548	0.431345
Nup43	0.0136207	3.02643	0.00206606	0.964118	0.984296
BC020402	-0.504588	0.0852218	2.38625	0.13535	0.332289
Lats1	-0.0657411	6.6237	0.0573523	0.812742	0.911725
Katna1	0.175911	5.34193	0.819864	0.374123	0.607735
Ginm1	-0.66377	5.54716	4.68398	0.0405014	0.150928
Ppil4	-0.224708	4.70442	0.463317	0.502522	0.71027
Zc3h12d	0.444031	3.37863	2.97482	0.0972867	0.269355
Tab2	-0.142878	7.3097	0.294003	0.592612	0.778252
Sash1	-1.0085	5.57727	10.3044	0.00371455	0.0288447
Samd5	-2.02963	-0.242976	4.5268	0.043722	0.159259
Stxbp5	-0.558156	5.62044	4.74195	0.0393814	0.147967
Adgb	-3.19866	-1.07201	15.0866	0.000694939	0.00851871
Rab32	-0.476477	3.81161	2.74752	0.110279	0.292164
Shprh	-0.51116	4.53864	2.28317	0.143699	0.345203
Fbxo30	-0.392466	3.88632	1.29296	0.266608	0.501392
Epm2a	-0.677722	-0.485309	1.23402	0.277512	0.513999
Utrn	-0.0797293	6.46645	0.0907548	0.765786	0.886042
Stx11	-2.07718	-1.60367	6.66833	0.0162661	0.0791153
Sf3b5	0.392772	3.83321	0.523266	0.476368	0.691132
Plagl1	0.382297	6.38587	1.09417	0.305859	0.541624
Hymai	0.267083	-1.53324	0.135484	0.716451	0.85663
Ltv1	0.1436	5.15553	0.281522	0.600528	0.782884
Phactr2	-0.445499	4.90177	1.98951	0.171083	0.385786
Fuca2	-0.354593	10.5463	1.30331	0.26475	0.498889
Pex3	0.0846821	4.80286	0.113575	0.739008	0.869835
Adat2	-0.765136	1.64666	6.10566	0.0208755	0.0938041
Aig1	0.0571295	5.33789	0.159162	0.693419	0.843162
Hivep2	-0.349583	4.33207	1.86059	0.185076	0.405907
Adgrg6	-3.76758	0.0432003	13.5434	0.00116172	0.0124834
Vta1	0.33504	5.42597	6.39185	0.0183725	0.0860717
Cited2	-0.140991	5.34838	0.415954	0.525014	0.72709
Heca	-0.407472	4.96396	2.46305	0.129502	0.323869
Abracl	-0.121684	5.56963	0.22724	0.637843	0.80776
Reps1	-0.664457	4.24163	18.3406	0.000252339	0.00399771
Ccdc28a	0.446681	4.327	3.41843	0.0766932	0.232543
Nhsl1	0.304895	7.33465	2.78553	0.107972	0.288096
Hebp2	-1.23795	0.232103	3.61815	0.0690871	0.217565
Arfgef3	-1.2452	3.58797	9.9815	0.00420061	0.0315157
Perp	-0.144087	8.64509	0.316794	0.578704	0.767515
Tnfaip3	0.96126	5.30279	16.0756	0.000505911	0.00665561
Ifngr1	-0.366009	7.10642	4.38134	0.0469607	0.16686
Il22ra2	-3.61459	-1.55731	6.18759	0.0216809	0.096115
Pex7	-0.159075	5.30614	0.974337	0.333342	0.568109
Map3k5	-0.252042	4.37882	0.942592	0.341191	0.576435
Map7	-0.0566121	7.90746	0.0937043	0.762131	0.883717
4930405J17Rik	-2.99649	-1.59392	14.1632	0.000942429	0.0107798
Gm6251	-0.907384	-0.543817	3.9856	0.0572283	0.190604
Bclaf1	-0.373538	6.80601	0.910009	0.349519	0.584315
Mtfr2	-0.238688	1.63463	0.520712	0.477434	0.691646
Pde7b	-1.69403	1.33692	13.2429	0.00128757	0.0134094
Ahi1	-1.89503	0.504963	13.3858	0.00122597	0.0129677
Myb	-0.120281	5.07521	0.156456	0.695897	0.844873
Hbs1l	0.109861	5.94799	0.388407	0.538952	0.737437
Aldh8a1	1.9339	-0.306557	1.92003	0.178459	0.396125
1700020N01Rik	1.9592	-0.891124	10.1296	0.00396954	0.0303413
Gm5420	2.86253	-1.60957	10.1452	0.00394603	0.0302125
Sgk1	0.823075	7.88597	3.29312	0.0819533	0.243018
E030030I06Rik	-0.250874	1.9852	0.604291	0.444459	0.666782
Raet1e	-3.42622	-1.78335	6.75034	0.0156938	0.0770043
H60b	-8.90987	1.98301	54.7297	6.69830686513115e-07	4.34981100839264e-05
C920009B18Rik	-4.64868	-1.72692	6.7984	0.015989	0.0779944
Slc2a12	-1.93186	-0.290848	13.5998	0.00113963	0.0123575
Tbpl1	-0.20147	4.49958	0.856443	0.363849	0.598128
Eya4	1.85686	0.659066	6.91045	0.0155944	0.076649
Rps12	-0.0893572	8.7207	0.0768443	0.783968	0.897198
Snora33	-0.134549	-0.673694	0.0531377	0.819623	0.914689
Snord100	0.210976	-0.805053	0.146818	0.704931	0.849232
Slc18b1	0.316732	5.36665	2.32266	0.14043	0.340033
Vnn1	0.690546	5.8305	1.63113	0.213633	0.440773
Stx7	0.37734	7.84805	2.89366	0.101711	0.277065
Moxd1	1.32397	0.217436	3.53239	0.0722421	0.223659
Ctgf	-2.64369	-1.04348	5.50847	0.027411	0.113905
Enpp1	0.309106	5.83086	1.72411	0.201448	0.426486
Enpp3	0.701767	8.26561	2.37376	0.13633	0.333891
Med23	-0.0341714	5.22857	0.0649331	0.80101	0.905754
Akap7	0.406931	5.2215	4.1207	0.0534624	0.181251
Epb4.1l2	-0.0665999	5.07378	0.116885	0.735381	0.867653
Smlr1	0.307195	5.0016	1.62242	0.21482	0.442323
L3mbtl3	0.0719981	4.286	0.0710546	0.79206	0.901627
Arhgap18	0.55699	6.32246	3.14888	0.0885277	0.254594
Ptprk	-0.0260643	7.03177	0.0225825	0.88179	0.944823
Echdc1	-0.770927	5.45982	4.86525	0.0371128	0.142191
Rnf146	-0.222078	5.15235	0.743755	0.396904	0.62775
Cenpw	0.410759	1.66263	1.28069	0.268832	0.504019
Trmt11	-0.275661	3.35511	0.670558	0.420827	0.648672
Gm20300	0.15244	4.31774	0.240209	0.628457	0.80166
Hint3	0.331082	4.59833	2.21489	0.149566	0.354617
Ncoa7	0.45885	4.76389	1.85602	0.185598	0.406628
Hddc2	-0.41103	2.83565	2.97524	0.0972642	0.269355
Tpd52l1	-1.22726	0.662052	9.64967	0.00477359	0.034414
Rnf217	-0.320651	4.22629	1.52361	0.228895	0.457242
Rsph4a	-0.439113	0.550776	0.518472	0.478373	0.692181
Zufsp	0.417947	3.99443	1.23238	0.277825	0.514273
A830082N09Rik	0.0326468	-1.08055	0.00290416	0.957464	0.980656
Rwdd1	-0.383501	4.13549	1.65572	0.210323	0.437376
Dse	-2.46765	-0.201502	9.45472	0.00514976	0.0362784
Tspyl1	-0.247355	5.8163	1.91218	0.179315	0.397158
Tspyl4	-1.69983	-0.183951	6.36031	0.0186313	0.086965
Nt5dc1	-0.572517	4.18779	3.26146	0.0833469	0.24495
Frk	0.0636786	6.79256	0.0350282	0.853093	0.930152
Hdac2	-0.454304	5.50993	1.69213	0.205538	0.431345
Marcks	-0.687706	5.23537	8.09745	0.00887184	0.0521042
Lama4	-2.11815	0.150239	8.01178	0.00919078	0.053272
Tube1	-0.462621	1.54697	3.03019	0.0943962	0.264544
Fyn	-0.44986	4.44657	2.25906	0.145739	0.348452
Traf3ip2	0.242714	4.86699	1.05914	0.313561	0.549709
E130307A14Rik	-0.332787	0.145568	0.915678	0.34805	0.582967
Rev3l	-0.754995	5.27089	5.01314	0.0345823	0.13464
AA474331	-0.183141	-0.315693	0.15737	0.695056	0.844503
2010001E11Rik	1.31475	4.18302	9.81321	0.00448119	0.0329588
G630090E17Rik	0.00377781	4.48912	0.000220955	0.988262	0.99552
BC021785	-0.263059	0.649248	0.414292	0.525836	0.727722
AI317395	-0.277195	2.79668	0.330812	0.570476	0.760439
Slc16a10	1.05385	7.89994	10.957	0.00290936	0.0242219
Rpf2	-0.31399	3.85114	0.705748	0.409061	0.637809
Gtf3c6	-0.0124667	4.2772	0.00274837	0.958619	0.981365
Cdk19	-0.919928	4.79628	17.2078	0.000355456	0.00513295
Cdc40	-0.0990918	5.25733	0.155599	0.696687	0.845373
Wasf1	-2.35884	-1.46573	4.53927	0.0434564	0.158617
Fig4	-0.46538	4.76707	8.6411	0.00711046	0.0451198
Zbtb24	0.496188	4.78732	12.8945	0.00145237	0.0146569
Mical1	3.20417	6.40849	30.4495	1.08538039291077e-05	0.000359976
Smpd2	0.564881	6.51711	3.25555	0.08361	0.245571
Ppil6	-1.43074	0.704835	10.6688	0.00323866	0.0261804
Cd164	-0.397853	9.1859	2.13402	0.156891	0.365263
Ccdc162	-1.01956	2.69869	8.06037	0.00900837	0.052623
Cep57l1	0.480607	2.82416	3.94503	0.0584169	0.193338
Sesn1	-0.38477	6.08402	2.09401	0.160673	0.37067
Armc2	-0.0104158	-0.318715	0.000146541	0.99046	0.996168
Foxo3	-0.485148	4.69426	2.58024	0.121141	0.310329
Lace1	0.428838	4.61317	7.5308	0.0112326	0.0613257
Snx3	0.184213	8.00505	0.772588	0.388039	0.620225
Ostm1	-0.131537	5.47287	0.160558	0.69215	0.842683
Sec63	0.0488244	6.80162	0.0275252	0.869604	0.939237
Scml4	-0.328931	6.08881	3.50451	0.0733033	0.225763
Pdss2	-0.150847	3.62779	0.662047	0.423751	0.650919
Bend3	-0.462068	3.44735	4.68923	0.0403985	0.150711
1700021F05Rik	0.0114768	4.31127	0.00418122	0.948973	0.976488
Cd24a	0.583693	6.1629	4.35655	0.047539	0.167948
Qrsl1	0.400959	3.3371	4.2214	0.0508371	0.175138
Rtn4ip1	0.504627	4.02822	8.85777	0.00651867	0.0424519
Aim1	-0.464027	6.47317	5.07488	0.0335834	0.131863
Atg5	0.282665	5.74495	2.08234	0.161798	0.37224
Prdm1	-0.545241	7.39328	2.84311	0.104584	0.28213
Prep	-0.540758	5.49756	11.4134	0.00246032	0.0213213
Hace1	0.0553519	4.13931	0.0270064	0.870828	0.939816
Ascc3	-0.244416	6.05305	0.459785	0.504139	0.711267
Rfx6	0.0473654	1.15642	0.00964829	0.92256	0.964198
Ros1	0.506105	8.08534	2.39916	0.134345	0.331252
Dcbld1	0.165427	6.3047	1.37655	0.252079	0.484596
Gopc	-0.321043	5.16803	0.955082	0.338072	0.572802
Nus1	-0.341785	7.40903	1.38668	0.250387	0.482405
Cep85l	-2.689	-1.45972	12.6204	0.00159814	0.0156344
Mcm9	-0.024038	3.3917	0.014107	0.906433	0.956143
Asf1a	-0.0661494	3.18164	0.0419876	0.839353	0.923756
Man1a	-0.276791	7.7895	1.6908	0.20571	0.431492
Gm16998	0.301059	-0.17931	0.409587	0.528176	0.729325
Tbc1d32	-0.676353	3.8645	3.79839	0.0629534	0.204108
Msl3l2	-0.43954	0.231239	0.862542	0.362175	0.596491
Gja1	-3.67312	0.425495	9.39921	0.00526272	0.0368364
Hsf2	-0.760589	3.16029	6.25639	0.0195132	0.0896186
Serinc1	-0.513906	6.98252	2.35959	0.137453	0.335421
Fabp7	-3.19744	-1.48737	3.36957	0.0804354	0.239799
Smpdl3a	-0.863007	8.57133	6.84564	0.0150565	0.0749307
Gcc2	0.0109138	6.51819	0.001057	0.97433	0.988848
Lims1	-0.524316	5.49881	3.74231	0.0647928	0.20832
Ranbp2	-0.343762	7.14497	0.691861	0.413643	0.642554
Ccdc138	0.0219009	2.27948	0.00569701	0.940453	0.972729
Sept10	-0.313239	3.1248	1.25977	0.272679	0.508096
Sowahc	-0.343123	4.0272	1.55948	0.223655	0.451136
P4ha1	-1.23751	2.27468	6.66794	0.0162689	0.0791153
Pla2g12b	0.904822	5.96419	11.0547	0.00280621	0.0236124
Oit3	0.130069	-1.59517	0.0193009	0.890654	0.948023
Mcu	0.169972	7.09482	1.55299	0.224592	0.452274
Micu1	0.207419	7.03655	0.496836	0.487605	0.698766
Dnajb12	0.564149	5.5842	4.4954	0.0443993	0.1607
Ddit4	1.16898	5.01275	6.17715	0.0202167	0.0916544
Anapc16	0.525031	5.64321	9.44789	0.00516352	0.0363572
Ascc1	0.619002	4.72975	4.79753	0.0383401	0.145363
Spock2	-1.63501	0.0639311	4.28357	0.0492889	0.171691
Chst3	-3.73484	-0.827775	5.6885	0.0260065	0.109609
Psap	-0.428593	9.50277	2.35393	0.137904	0.336068
Cdh23	2.2753	0.0797169	11.6218	0.00228087	0.0202229
4632428N05Rik	2.69365	3.36972	19.3727	0.000186265	0.0031665
Slc29a3	-0.847557	4.90536	19.6322	0.000172786	0.00301961
Unc5b	-2.07028	4.6554	18.8611	0.000216299	0.00353729
Pcbd1	-0.615646	5.27669	12.9048	0.00144718	0.0146315
Sgpl1	0.306694	9.46838	1.46057	0.238486	0.468489
Pald1	-1.17245	-0.379238	3.92857	0.0589074	0.194463
Eif4ebp2	-0.445297	6.248	4.40176	0.0464903	0.165645
Lrrc20	0.233731	2.447	0.748151	0.395533	0.626394
Ppa1	1.90983	6.70863	59.4397	5.60049114300213e-08	6.73720099787418e-06
Sar1a	0.0558635	6.39359	0.181361	0.67396	0.831612
Tysnd1	0.406595	4.63982	1.70671	0.203661	0.429181
Aifm2	0.236386	4.15951	1.03938	0.318023	0.553634
H2afy2	-2.06729	-0.0390443	15.5188	0.000604255	0.00759734
2010107G23Rik	0.109159	4.18028	0.190188	0.666615	0.826783
Neurog3	0.246376	0.812091	0.267395	0.609766	0.790108
Tspan15	0.142715	7.56063	0.516512	0.479197	0.692689
Hk1	-2.09871	2.11706	20.6908	0.00012782	0.00239673
Hkdc1	1.0019	7.86701	9.14299	0.00582048	0.0394234
Supv3l1	0.311807	4.44485	2.62758	0.117945	0.304929
Vps26a	-0.325201	7.61718	1.15537	0.293	0.529963
Srgn	-0.787705	0.452691	1.51724	0.229842	0.458618
Kif1bp	-0.354332	5.48046	3.6628	0.0675066	0.214663
Ddx21	-0.320842	6.08561	1.38663	0.250395	0.482405
Ddx50	0.0268506	5.98044	0.00619126	0.937929	0.971463
Stox1	-0.175217	-1.12585	0.0795768	0.780264	0.894671
Ccar1	-0.242348	6.73654	0.498884	0.486718	0.697946
Tet1	-1.26927	0.180817	8.91489	0.00637182	0.0418824
Slc25a16	0.0646283	4.99264	0.0717138	0.791121	0.901417
Dna2	-0.478243	4.6912	4.71974	0.0398065	0.14909
Rufy2	-0.259956	4.1911	0.848102	0.366155	0.600737
Hnrnph3	0.414721	4.58081	2.41445	0.133167	0.329953
Pbld2	0.388149	6.52071	2.89879	0.101424	0.276656
Pbld1	1.48231	2.37416	16.0101	0.000516514	0.00673889
Herc4	-0.575136	5.63014	3.03829	0.0939818	0.263911
Sirt1	-0.238008	5.10564	0.508626	0.482537	0.694828
Dnajc12	-0.47354	0.421721	1.18612	0.286812	0.523017
Reep3	0.997131	7.62615	14.466	0.000852061	0.0100041
Jmjd1c	-0.0512192	6.979	0.0187514	0.892211	0.948479
Nrbf2	0.321999	3.65619	3.01493	0.0951827	0.265974
Egr2	-0.35878	1.60705	0.217415	0.645176	0.813418
Ado	-0.138989	4.10806	0.689616	0.414391	0.643053
Rtkn2	0.181868	-0.838312	0.0968106	0.758348	0.881634
Arid5b	-0.878166	4.67303	13.8747	0.00103833	0.0115783
1700040L02Rik	-0.331306	1.29594	1.37271	0.252723	0.485243
Rhobtb1	0.284542	1.88863	0.567278	0.458588	0.677631
Cdk1	0.339744	5.10559	1.88628	0.182179	0.401496
Ank3	-0.335645	6.50973	1.02311	0.321763	0.557751
Ccdc6	0.199086	6.05771	1.93149	0.177216	0.394353
Phyhipl	-2.60211	-2.26278	3.5296	0.0763381	0.231848
Bicc1	-2.52158	-1.49446	4.35788	0.0475079	0.167922
Tfam	0.0366852	5.43626	0.0228377	0.881129	0.944507
Ube2d1	-0.316248	4.14393	2.86263	0.103463	0.280172
Cisd1	0.698647	5.27168	8.11281	0.00881594	0.0518856
Ipmk	0.0104532	8.2073	0.00175667	0.966911	0.985345
Zwint	-0.6167	5.37342	13.8748	0.00103828	0.0115783
Rab36	-1.90343	-0.518388	20.708	0.000127204	0.00239478
Bcr	0.4517	6.78165	3.52717	0.0724395	0.224075
Specc1l	0.142132	7.14844	0.517764	0.478671	0.692181
Adora2a	-0.868322	-0.46689	1.65594	0.210293	0.437376
Upb1	-1.15385	0.445307	5.03674	0.0341967	0.133631
Gucd1	0.638939	7.95521	8.91891	0.00636162	0.0418458
Snrpd3	0.383038	5.24234	4.24429	0.0502608	0.17397
Lrrc75b	-1.09627	0.263587	0.96092	0.338514	0.573345
Ggt1	1.29843	7.65734	6.39005	0.0183872	0.0860837
Susd2	1.8527	6.4249	7.99253	0.00926417	0.0535008
Cabin1	-0.325256	5.92838	0.572523	0.456542	0.676379
Ddt	0.0389185	4.6732	0.00554114	0.941271	0.97315
Gstt3	0.0918461	5.50808	0.168678	0.684893	0.838419
Gstt1	0.369106	3.01161	0.560191	0.461377	0.679582
Gstt2	0.596753	4.74218	2.05641	0.164329	0.376355
Mif	0.25648	4.58819	0.109839	0.743173	0.871621
Derl3	0.244952	0.186055	0.0910935	0.765363	0.885872
Smarcb1	0.231833	5.39698	0.645471	0.429537	0.655057
Chchd10	1.13205	5.51731	4.49535	0.0444005	0.1607
Vpreb3	-0.499	-1.89341	0.0936967	0.76214	0.883717
Zfp280b	0.336919	4.59006	3.40818	0.0771082	0.23338
Slc5a4b	0.161385	4.98338	0.0780947	0.782264	0.896082
Slc5a4a	-0.156361	4.59951	0.040977	0.84127	0.924863
Prmt2	0.126589	3.89295	0.123576	0.728222	0.864235
S100b	2.30868	2.14821	31.2013	1.45754636215573e-05	0.000438345
Dip2a	0.168951	5.84532	0.52434	0.47592	0.690766
Pcnt	0.132237	5.22616	0.30599	0.585212	0.772034
Ybey	-0.0322072	2.55213	0.0276196	0.869383	0.939185
Mcm3ap	0.0207471	5.47812	0.0117213	0.914676	0.960697
Lss	-1.2977	5.64006	42.68	8.83989543946655e-07	5.08138691619659e-05
Ftcd	-4.22025	0.487099	8.37419	0.00957093	0.0547283
Col6a2	-2.84722	1.29716	13.1929	0.00130989	0.0135622
Col6a1	-3.04583	1.86872	15.5482	0.000598567	0.00755258
Pcbp3	-0.994253	-1.29235	1.55049	0.224954	0.452527
Slc19a1	1.48857	5.40309	10.2754	0.00375565	0.0291001
Col18a1	-1.19806	1.62485	4.49353	0.04444	0.160732
Gm10941	-0.409414	-0.761291	0.456568	0.505621	0.712457
Pofut2	0.169892	4.77518	0.138952	0.712561	0.853786
Adarb1	-0.205062	-1.46776	0.10712	0.746254	0.873728
Fam207a	0.512777	5.15431	1.79541	0.192682	0.414978
Itgb2	-0.77814	0.634703	1.7377	0.199739	0.424065
Pttg1ip	0.570004	8.21386	7.59065	0.0109532	0.0603108
Sumo3	0.331926	7.62606	3.80446	0.0627579	0.203622
Ube2g2	0.307658	4.91304	1.44792	0.240471	0.471085
Lrrc3	-2.57507	-0.176566	9.72871	0.00462975	0.0337195
Trpm2	-0.666849	0.477596	1.1055	0.303421	0.539199
1810043G02Rik	-1.1455	1.17675	4.69163	0.0403515	0.150655
Pfkl	0.402636	6.26641	0.462887	0.502718	0.71027
Icosl	1.27693	4.00017	29.9899	1.20595198717547e-05	0.000384685
D10Jhu81e	0.374754	5.05429	1.45756	0.238956	0.469162
Pwp2	0.212395	3.84938	0.476248	0.496675	0.705241
Trappc10	0.19469	7.14667	1.38668	0.250387	0.482405
Agpat3	2.16739	8.41474	39.8023	1.52391096885666e-06	7.75337498312553e-05
Rrp1	0.71829	7.18085	11.1989	0.00266108	0.0226327
Cstb	-0.298523	7.5809	1.27099	0.270607	0.505942
Pdxk	0.346186	7.11386	2.0161	0.168359	0.381523
Ilvbl	0.637862	7.04519	3.965	0.0578285	0.192018
Syde1	-2.54365	2.86754	41.4847	1.10505607920674e-06	6.03318117089986e-05
Casp14	-2.44248	-0.0862042	17.8758	0.000290071	0.00438504
2610008E11Rik	-0.25449	3.60757	0.396313	0.534882	0.734441
Ppap2c	0.236132	7.61163	0.576544	0.454984	0.674606
Mier2	0.187937	4.14713	0.107369	0.74597	0.873467
C2cd4c	-0.773889	-0.469799	2.56227	0.122382	0.311999
Shc2	-1.55766	-1.3044	4.01044	0.056514	0.188712
Tpgs1	0.422699	2.40891	0.329341	0.571329	0.760932
Cdc34	0.363328	5.36759	0.410777	0.527582	0.728928
Gzmm	1.1535	-0.812573	3.51634	0.072851	0.224906
Bsg	-0.310506	9.0884	1.47177	0.236744	0.466423
Hcn2	-0.336704	1.80399	0.547423	0.466471	0.683667
Polrmt	0.27057	4.59763	0.201077	0.657831	0.821638
Rnf126	0.29568	4.36706	0.259787	0.614871	0.793401
Fstl3	-0.144614	0.489305	0.132331	0.719178	0.858237
Palm	0.318283	1.94484	0.273727	0.605588	0.786602
Misp	0.402275	9.14663	0.766863	0.389776	0.621731
E130317F20Rik	0.622611	0.75819	1.72083	0.201862	0.426915
Ptbp1	0.0557952	8.08979	0.0260675	0.873072	0.94109
Med16	0.21827	4.79559	0.150468	0.701471	0.84686
R3hdm4	0.266165	5.55977	0.954655	0.338178	0.572913
Kiss1r	0.144841	-1.0728	0.0586634	0.810656	0.911106
Arid3a	0.283796	6.56204	1.88538	0.182281	0.401657
Wdr18	0.519288	4.98667	1.02266	0.321866	0.557794
Tmem259	1.01121	6.16531	3.25354	0.0836997	0.245783
Cnn2	-0.305027	2.7414	0.631142	0.434638	0.65935
Abca7	0.399239	5.34365	0.658456	0.424994	0.651746
Hmha1	-1.47054	0.767061	3.70162	0.0661659	0.211422
Polr2e	0.458912	5.2421	0.582725	0.452604	0.672887
Gpx4	0.825489	8.16055	5.00509	0.0347151	0.135008
Sbno2	0.986218	6.14755	3.44548	0.0756088	0.230501
Stk11	0.543403	5.70267	1.74048	0.199392	0.423517
Dos	-1.01057	0.708994	2.18892	0.151873	0.357876
Atp5d	1.09395	7.97606	2.86174	0.103514	0.280221
Midn	0.0949648	7.18536	0.0723506	0.790218	0.900786
Cirbp	0.509875	5.22155	3.03217	0.0942949	0.264329
1600002K03Rik	0.0919734	2.41763	0.0541425	0.817957	0.913597
Efna2	0.137736	-0.141535	0.0672889	0.797514	0.90383
Mum1	0.180129	4.48117	0.217979	0.644749	0.813209
Ndufs7	1.13049	6.16504	2.69853	0.113338	0.297107
Gamt	0.593887	3.77821	0.927237	0.345081	0.579969
Dazap1	0.408286	5.82453	3.01984	0.0949288	0.265625
Rps15	0.0292722	8.55011	0.00177316	0.966757	0.985345
Apc2	-0.399248	-1.31066	0.216035	0.646801	0.814526
2310011J03Rik	0.885788	5.73683	4.0287	0.0559952	0.187474
Pcsk4	2.16195	5.03353	13.136	0.00133586	0.0137709
Reep6	1.22286	8.10933	8.13823	0.0087243	0.0515241
Adamtsl5	0.250292	6.47143	0.463333	0.502514	0.71027
Plk5	-0.56161	-0.494833	0.734911	0.399684	0.629992
Mex3d	0.423154	2.51314	1.51617	0.230001	0.458741
Mbd3	0.514391	5.38607	0.50559	0.483834	0.695989
Uqcr11	0.966004	6.56741	2.18727	0.152021	0.358165
Tcf3	0.47	5.92911	0.783903	0.38464	0.617434
Onecut3	-1.02997	-1.30573	2.37226	0.136448	0.334061
Rexo1	0.238375	5.76972	0.175612	0.678858	0.835187
Klf16	0.28922	3.70923	0.994344	0.328524	0.564644
Abhd17a	0.76246	5.90607	1.17155	0.289723	0.526179
Adat3	0.436741	1.8237	0.34534	0.562192	0.754211
Scamp4	0.723902	6.46028	2.55748	0.122715	0.312567
Csnk1g2	0.515524	6.66009	0.841063	0.368118	0.603077
Btbd2	0.417945	5.35699	0.510105	0.481908	0.694537
Mknk2	0.542935	6.76068	1.45435	0.23946	0.469704
Mob3a	-0.355784	4.18447	1.25444	0.27367	0.509263
Izumo4	-0.140843	2.10598	0.151802	0.700218	0.846716
Ap3d1	0.0287533	7.52855	0.0153576	0.902395	0.954721
Dot1l	0.577748	5.61384	1.79611	0.192599	0.414862
Plekhj1	0.254062	4.35418	0.457327	0.505271	0.712105
Sf3a2	0.21031	5.16632	0.165027	0.688131	0.840899
Lsm7	0.335738	3.18415	0.313185	0.580862	0.768796
Sppl2b	0.254741	4.61286	0.200647	0.658173	0.821987
Tmprss9	-0.0315662	-1.79832	0.000663395	0.981529	0.991729
Timm13	0.703474	5.62537	1.01035	0.324738	0.560445
Lmnb2	0.901966	5.20206	2.66309	0.115613	0.301123
Gadd45b	0.0441452	2.8568	0.00648463	0.936478	0.970669
Gng7	-2.09042	2.72726285242279e-05	8.71724	0.00689604	0.0442138
Slc39a3	0.196797	4.73492	0.168659	0.684911	0.838419
Sgta	0.356115	6.83568	0.774153	0.387566	0.619847
Thop1	-0.168371	4.22778	0.0686752	0.795487	0.902949
Creb3l3	1.35547	9.2479	5.39555	0.0288868	0.118442
Map2k2	0.871902	7.63666	2.09905	0.160191	0.370163
Zbtb7a	-0.188473	6.47747	1.30901	0.263735	0.497769
Pias4	0.133506	4.8428	0.0607383	0.807406	0.909157
Eef2	0.178903	10.7075	0.0991431	0.755552	0.879825
Dapk3	0.383895	4.56076	0.32977	0.57108	0.760856
Atcay	2.95638	-0.84575	9.46496	0.00512922	0.0361875
Zfr2	0.983736	3.55985	5.95431	0.0223503	0.0983709
Matk	2.60025	0.779795	13.504	0.00117743	0.012595
Mrpl54	0.694131	5.11973	2.8866	0.102106	0.277928
Apba3	1.48164	5.34209	5.9025	0.0228813	0.0998537
Tjp3	0.213401	7.21956	0.18627	0.66985	0.828643
Pip5k1c	0.940022	6.34035	4.39491	0.0466473	0.165996
Cactin	0.470213	4.3358	0.822341	0.373414	0.607103
Hmg20b	0.657054	5.21223	2.84713	0.104352	0.281665
Mfsd12	-0.183637	5.20222	0.118972	0.733124	0.867007
Fzr1	0.766071	5.65537	1.57899	0.220868	0.448417
Dohh	0.490188	4.09615	0.503269	0.484829	0.69671
Smim24	1.41208	9.92247	18.2315	0.000260684	0.00407085
Nfic	-0.248141	4.94408	0.510916	0.481563	0.694412
Celf5	0.591151	1.16539	0.91832	0.347368	0.582365
Ncln	1.00132	7.24441	2.20758	0.150211	0.355375
Gna11	0.247993	9.09489	0.3822	0.542188	0.738826
Aes	0.417628	8.37715	0.773395	0.387795	0.619974
Tle2	-0.12698	-0.691105	0.0380544	0.846958	0.927752
Tle6	0.626248	-0.208599	1.06624	0.311979	0.54829
BC025920	0.142838	0.831464	0.119971	0.732051	0.866823
Sirt6	0.765574	3.613	1.51394	0.230334	0.459018
Ankrd24	0.03052	2.04738	0.00881995	0.925948	0.965603
Gm10778	0.668247	-1.25285	1.15233	0.293621	0.530176
Zfp433	0.28727	1.21596	0.279895	0.601577	0.783894
Zfp781	-0.155678	0.31004	0.0994699	0.755163	0.879516
Zfp873	0.103925	2.50837	0.120124	0.731888	0.866773
AU041133	0.0282102	2.45941	0.00541867	0.941923	0.973377
Zfp938	-0.483529	2.93803	1.82755	0.188885	0.410224
1190007I07Rik	-0.234782	2.19082	0.523547	0.47625	0.691102
Hcfc2	-0.290091	3.78359	0.896685	0.353007	0.587794
Nfyb	-0.105358	4.3049	0.212193	0.649156	0.816333
Txnrd1	0.348461	7.66087	7.11906	0.013381	0.0688948
Eid3	0.441243	-0.672664	0.499932	0.486265	0.697677
Chst11	-1.21675	2.2032	9.83896	0.00443697	0.0327013
Slc41a2	-0.930652	4.2841	6.42082	0.0181382	0.0852555
D10Wsu102e	-0.188756	4.48269	0.757153	0.392748	0.624198
Aldh1l2	-1.52422	-0.17181	4.10414	0.0539085	0.182415
A230046K03Rik	-0.467254	6.34046	1.27295	0.270245	0.505686
Appl2	-0.155173	6.85072	0.287064	0.596986	0.780524
1500009L16Rik	-0.726372	0.519315	2.84048	0.104736	0.282486
Nuak1	-0.733166	-0.910651	1.4645	0.237873	0.467869
Ckap4	-2.33454	2.93024	18.5593	0.000236457	0.00380556
Tcp11l2	-0.838277	2.37558	8.75085	0.00680366	0.0437995
Polr3b	-0.381766	4.5124	6.07835	0.0211335	0.0945649
Ric8b	0.0214725	4.09284	0.0110099	0.917295	0.962025
Tmem263	1.49236	5.04747	19.8356	0.000162967	0.00288084
Mterf2	-0.0647681	3.47229	0.0230668	0.880539	0.944362
Cry1	-0.325478	4.65717	2.0499	0.164971	0.377096
Btbd11	-2.18026	-1.31378	5.2651	0.0307028	0.123845
Pwp1	-0.39475	4.44335	4.0307	0.0559387	0.187454
Prdm4	-0.549228	5.68787	10.6172	0.00330173	0.0265091
Rtcb	-0.238959	6.80718	1.89232	0.181507	0.400511
Fbxo7	0.497408	5.40618	9.47358	0.00511199	0.0361018
Syn3	-0.804042	2.17901	9.05584	0.00602469	0.0402829
Timp3	-0.746484	6.92362	3.45167	0.0753631	0.23011
1810014B01Rik	-0.348681	1.69239	1.40201	0.247857	0.479344
Hsp90b1	-0.522232	9.71141	1.89371	0.181353	0.400296
Ttc41	-0.559403	1.79232	2.16109	0.154392	0.36177
Nt5dc3	-1.40236	2.12918	24.1161	5.06645571592092e-05	0.00114156
Stab2	-4.11938	3.59253	45.3197	5.47699050159747e-07	3.82984631380178e-05
Parpbp	0.276885	2.56871	0.596373	0.447422	0.669035
Nup37	-0.394698	3.35483	2.32914	0.139902	0.339298
Ccdc53	-0.0229897	4.7778	0.0139505	0.906951	0.956352
Dram1	-0.967666	-1.83153	1.56477	0.222896	0.450558
Gnptab	-0.635671	6.46861	9.10541	0.0059076	0.0398188
Sycp3	-2.11084	3.00036	14.2087	0.00110665	0.0121117
Chpt1	0.250288	9.33771	1.05226	0.315105	0.550851
Mybpc1	4.11896	-1.14459	23.725	0.000118086	0.00224154
Arl1	0.554848	6.0642	6.24582	0.0196055	0.0899191
Utp20	-0.744202	4.9916	7.4679	0.0115347	0.0624318
Slc5a8	-5.09191	6.88848	78.4054	4.54844696360217e-09	1.11319318359194e-06
Gas2l3	-2.30381	4.6767	31.7005	8.18638555800469e-06	0.000286928
Nr1h4	-0.12785	7.64537	0.544661	0.467585	0.684265
Slc17a8	-3.08364	0.636358	25.0393	3.99560209951356e-05	0.000937481
Scyl2	-0.261662	5.77962	0.863804	0.36183	0.596262
1500026H17Rik	-0.114025	-0.521649	0.070126	0.79339	0.901943
Actr6	-0.23181	2.04699	0.479866	0.49506	0.704152
Uhrf1bp1l	-0.901376	5.43899	8.79728	0.00667826	0.0432078
Apaf1	0.348779	6.89026	2.20219	0.150689	0.356269
Ikbip	-0.657032	3.3451	3.23441	0.084559	0.24756
Slc25a3	1.12749	9.65214	29.6505	1.30426120345649e-05	0.000402478
Tmpo	-0.0212078	6.76828	0.00824508	0.928395	0.96643
Nedd1	-0.0805506	4.00103	0.063515	0.803146	0.906771
Cdk17	-0.462627	2.7289	1.75596	0.197473	0.42079
Elk3	-2.57867	0.722897	20.8621	0.000121824	0.00230573
Lta4h	0.263744	8.29166	4.14986	0.0526868	0.179436
Hal	-3.33543	0.812994	36.8238	2.75179440026975e-06	0.000124798
Snrpf	0.0096783	3.83543	0.00128339	0.971715	0.987892
Ntn4	-1.49303	1.36513	12.1973	0.00185551	0.0174777
Metap2	-0.267252	6.74597	1.18311	0.287411	0.523741
Vezt	-0.363777	4.38781	5.33528	0.0297104	0.120911
Fgd6	-0.225312	5.19775	0.638181	0.43212	0.657162
Nr2c1	-0.440741	4.19942	7.04579	0.0138089	0.0704083
Ndufa12	0.613377	5.85848	4.43515	0.0457321	0.163931
Tmcc3	1.30441	5.75887	20.3708	0.000139902	0.00255586
Cep83os	-0.369953	3.33108	2.22082	0.149045	0.353737
Cep83	-1.00921	4.29796	5.94242	0.022471	0.0986252
Plxnc1	-1.29995	-0.111143	3.52233	0.072623	0.224495
Gm29684	-1.8588	0.325804	16.0245	0.00051416	0.00672035
Cradd	-0.110715	3.16633	0.29113	0.594415	0.779034
Socs2	-0.36271	6.24065	1.50457	0.231739	0.46054
5730420D15Rik	-0.0778791	-0.158515	0.0438894	0.835808	0.921499
Mrpl42	0.238071	5.31473	1.24	0.276381	0.512572
Ube2n	0.0629653	5.74904	0.114622	0.737854	0.868847
Nudt4	0.141919	8.74617	0.208446	0.652049	0.818159
Mir3058	0.0898038	-0.915067	0.0174813	0.895903	0.950972
Eea1	-0.584367	6.08483	2.41346	0.133243	0.33
Btg1	-0.156119	6.59189	0.679428	0.417813	0.646133
Dcn	-2.64557	2.25927	12.1867	0.00186256	0.0175091
Lum	-3.39924	-0.824915	6.88766	0.0147845	0.074027
Atp2b1	-0.732192	8.20242	3.69471	0.066402	0.211658
Poc1b	-0.205223	4.39917	1.37376	0.252546	0.485101
Galnt4	-0.293569	6.5199	3.4471	0.0755443	0.230441
Dusp6	1.3718	5.46861	10.4618	0.00350022	0.0276338
Kitl	0.354442	6.01479	1.49306	0.23348	0.462238
Tmtc3	-0.572455	4.73607	3.46368	0.0748894	0.229077
Cep290	-0.932777	2.88277	3.08151	0.0918056	0.260047
4930430F08Rik	-0.959333	2.02759	5.52317	0.027225	0.113363
Mgat4c	-2.46602	7.32997	18.533	0.000238308	0.00383102
Nts	-0.940118	6.92046	3.27859	0.0825893	0.243936
Rassf9	-3.90242	-0.976781	17.9261	0.000285704	0.00436079
Tmtc2	-0.811537	4.30604	9.53411	0.00499279	0.0355787
Gm15663	-0.796628	0.0525884	4.00055	0.0567972	0.189435
Mettl25	0.119411	2.66903	0.336476	0.567218	0.758018
Ccdc59	0.481295	5.30886	4.14568	0.0527971	0.179606
Acss3	-3.01331	-1.10725	13.6412	0.00112372	0.0122419
Lin7a	-4.16744	-0.357208	23.4432	6.04229162907401e-05	0.00131877
Ppp1r12a	-0.0813742	6.13126	0.0417106	0.839876	0.924053
Pawr	-0.347362	4.26713	2.69967	0.113266	0.297107
Syt1	-3.14976	-0.849315	8.41363	0.00779582	0.0479262
Nav3	-5.69963	-1.783	6.48969	0.0213186	0.095037
E2f7	0.259616	2.41998	0.709394	0.40787	0.636582
Csrp2	-0.366916	5.26808	0.983352	0.331159	0.56634
Zdhhc17	-0.339866	3.9746	1.56537	0.222809	0.450534
Osbpl8	-0.527097	3.38426	2.31425	0.141119	0.341141
Bbs10	-0.813399	1.05705	4.37736	0.047053	0.167021
Nap1l1	-0.576836	5.80194	3.4648	0.0748452	0.22907
Phlda1	-0.00615957	3.80599	0.000249812	0.987519	0.995372
Krr1	-0.122263	4.70669	0.172256	0.681761	0.837036
Glipr1	0.850665	0.0337624	0.821194	0.373742	0.607258
Caps2	-0.17063	0.173489	0.0712186	0.791826	0.901584
Atxn7l3b	-0.362975	7.44382	3.21522	0.0854313	0.249193
Tbc1d15	-0.131677	6.86807	0.188083	0.668348	0.827926
Rab21	-0.0150144	5.87366	0.00507992	0.943764	0.974001
Tmem19	-0.0216038	6.39384	0.0120519	0.913486	0.960087
Thap2	-0.223491	3.606	0.473895	0.49773	0.706033
Zfc3h1	-0.377957	5.70021	0.708691	0.408099	0.63681
Lgr5	-0.908956	4.67836	9.07455	0.0059802	0.0400994
Tspan8	-1.22786	8.42376	33.1466	5.95689619328756e-06	0.000224292
Ptprr	-0.138074	4.66367	0.0935434	0.762328	0.883717
Ptprb	-1.62725	0.00951267	4.22608	0.0507186	0.174958
Cnot2	-0.17528	5.73595	0.47034	0.499331	0.707386
Myrfl	-0.564026	6.10681	11.8111	0.0021303	0.0192486
Rab3ip	-0.248265	5.01519	2.44233	0.131049	0.326359
4933412E12Rik	1.7951	0.385596	16.8262	0.000399876	0.00557587
Cct2	-0.199964	7.47523	1.82887	0.18873	0.410076
Frs2	-0.21011	5.54616	0.749778	0.395027	0.626037
Yeats4	-0.396248	4.69331	3.53447	0.0721639	0.223563
Lyz2	-1.03558	0.796374	2.2253	0.148654	0.353373
Lyz1	-0.978487	10.4179	4.79986	0.0382972	0.145277
Cpsf6	-0.0135648	6.00649	0.00396451	0.950311	0.976945
Cpm	-0.517781	5.63457	5.26964	0.0306375	0.123767
Mdm2	0.113561	5.64896	0.200131	0.658583	0.822147
Slc35e3	-0.744553	3.99387	5.55599	0.0268152	0.112186
Nup107	-0.038493	4.56783	0.0334219	0.856461	0.932678
Rap1b	-0.614974	7.05108	4.38945	0.0467732	0.166277
Mdm1	-0.300133	2.0881	1.21209	0.28172	0.518007
Dyrk2	-0.122626	5.60455	0.20513	0.654635	0.819693
Cand1	0.0360659	6.66114	0.0657082	0.799852	0.905487
Grip1	-3.86275	-0.108603	30.2855	1.12683234175383e-05	0.000370264
Helb	0.270391	3.815	2.43619	0.131512	0.32711
Irak3	-1.19595	0.0470123	6.07577	0.021158	0.0945649
Tmbim4	0.354453	5.81821	2.98545	0.0967241	0.268584
Llph	0.17545	3.33027	0.672282	0.420239	0.64826
Hmga2	-1.03351	3.91589	8.40249	0.00783119	0.0480287
9230105E05Rik	-1.02952	-0.0336757	4.15896	0.0524473	0.178878
Msrb3	-0.690766	5.43917	1.50175	0.232163	0.460693
Gm15910	-1.87457	-1.76378	4.31535	0.0485182	0.170053
Lemd3	0.315196	4.64341	1.56445	0.222942	0.450558
Tbc1d30	-0.690891	3.87716	10.8208	0.00306012	0.0252025
Gns	-0.385275	8.45038	2.18091	0.152593	0.359095
Rassf3	0.148359	5.96809	1.37547	0.252258	0.48481
Tbk1	0.406295	6.65776	1.99351	0.17067	0.385038
Xpot	0.0607947	5.56569	0.0908957	0.76561	0.886013
BC048403	-0.165249	2.56009	0.376876	0.544993	0.740781
Srgap1	-1.35708	1.81997	12.549	0.00163874	0.0158892
Gm9079	-0.254987	-0.633083	0.341952	0.564103	0.755419
Tmem5	-0.561438	4.20662	4.19417	0.0515324	0.176862
Ppm1h	-0.289455	6.33959	1.34217	0.257927	0.490918
Mon2	0.197503	6.72889	2.05202	0.164762	0.376815
Usp15	-0.306635	6.54333	0.817759	0.374727	0.608123
Slc16a7	-1.96416	-1.34205	7.5311	0.0112312	0.0613257
Lrig3	0.0740457	4.72183	0.0539521	0.818272	0.913732
Xrcc6bp1	-0.0828421	1.28376	0.0445596	0.834579	0.920572
Ctdsp2	0.302843	7.9827	1.66553	0.20902	0.436265
Avil	-0.721541	0.715923	2.88241	0.102342	0.278234
Tsfm	0.306837	3.86422	0.926046	0.345385	0.580274
Mettl21b	-1.21628	-2.22319	0.978151	0.334318	0.568954
Mettl1	0.100174	2.73678	0.0643747	0.801848	0.906301
March9	0.253059	2.80467	0.308143	0.583903	0.771191
Cdk4	0.446338	7.51949	2.63834	0.117233	0.303616
Tspan31	1.70353	7.62136	55.0617	1.08576247884165e-07	1.10880563936383e-05
LOC100504703	0.147513	0.03697	0.128133	0.723471	0.860827
Agap2	-0.938558	-0.665646	0.594502	0.448127	0.669531
Os9	0.704572	8.03533	5.55291	0.0268533	0.112278
B4galnt1	0.75804	7.19492	1.64026	0.212396	0.439673
Dtx3	-0.981314	3.57536	9.58876	0.00488779	0.0350769
Pip4k2c	0.113285	6.9705	0.414617	0.525675	0.727641
Kif5a	0.0259004	0.0682386	0.000999587	0.975037	0.988884
Dctn2	0.446183	7.42208	2.52848	0.124753	0.315668
Mbd6	0.498297	6.34383	1.55217	0.22471	0.452335
Ddit3	1.67512	5.34559	14.5087	0.000840099	0.00987186
Mars	0.0691809	5.45831	0.102888	0.751137	0.876914
Arhgap9	1.00723	3.13951	8.15841	0.00865231	0.0512603
R3hdm2	0.0941063	6.13306	0.543244	0.468159	0.684681
Stac3	0.496993	0.422748	0.808241	0.377476	0.610768
Shmt2	-0.0311701	4.96035	0.00495136	0.944479	0.974001
Lrp1	0.962184	8.52794	3.47074	0.0746122	0.228653
Stat6	0.378551	7.08632	4.67368	0.040704	0.151469
Nab2	-1.27329	2.13366	6.49773	0.0175322	0.0831228
Tmem194	0.260612	4.14121	1.30591	0.264287	0.498413
Myo1a	-0.0716265	9.75962	0.0803139	0.779276	0.894242
Zbtb39	-0.190686	4.42017	0.942705	0.341163	0.576435
Rdh1	-3.05471	0.713312	33.1081	6.0067957011363e-06	0.000225573
Rdh9	0.122626	4.92524	0.0423665	0.83864	0.923473
Rdh16	-0.967841	2.32157	0.877034	0.358243	0.593379
Rdh18-ps	-0.59272	-0.636044	0.495391	0.488232	0.699073
BC089597	-0.185092	0.439788	0.119656	0.732389	0.866936
Rdh7	2.41251	4.14353	19.4015	0.000184716	0.00314416
Hsd17b6	2.278	4.19972	7.82944	0.00991239	0.056036
Prim1	-0.0366972	3.75668	0.0128513	0.910675	0.958339
Naca	-0.0615508	8.17928	0.10172	0.752504	0.877788
Ptges3	-0.549183	6.86528	3.79237	0.0631479	0.204467
Atp5b	0.634285	10.697	9.12268	0.00586738	0.0396418
Baz2a	0.123359	7.2545	0.503148	0.484881	0.69671
Rbms2	-0.00355203	4.92656	0.000557573	0.981354	0.991697
Gls2	1.3589	0.29259	5.66769	0.0254705	0.108023
Spryd4	0.122312	4.17913	0.345783	0.561944	0.754021
Timeless	0.428392	3.17489	1.09074	0.306601	0.542466
Stat2	-0.00575426	7.18311	0.000556886	0.981366	0.991697
Pan2	0.386978	6.04832	3.40535	0.0772237	0.233409
Cnpy2	0.218072	6.43352	0.898839	0.35244	0.587379
Cs	0.188516	9.52455	1.0114	0.324493	0.560294
Coq10a	0.526741	4.13792	7.90361	0.00961161	0.0548821
Ankrd52	0.426298	6.17473	2.37992	0.135846	0.333103
Slc39a5	0.378942	7.71139	0.363369	0.552234	0.747136
Nabp2	0.351244	5.59658	2.14515	0.155858	0.363702
Rnf41	0.0125901	5.59503	0.00425982	0.948496	0.976282
Smarcc2	0.298868	7.05849	4.03663	0.0557715	0.187025
Myl6	0.0708698	9.14433	0.0497633	0.825343	0.91744
Myl6b	0.874555	-0.66887	1.63462	0.213159	0.440116
A430046D13Rik	-0.027797	0.904936	0.0103327	0.91987	0.963089
Esyt1	0.00563728	4.15014	0.000373542	0.984738	0.993691
Zc3h10	0.268056	3.66663	0.821109	0.373766	0.607258
Rpl41	0.0152934	8.63285	0.000555056	0.981397	0.991697
Pa2g4	-0.229705	6.72681	1.60327	0.217461	0.44505
Erbb3	0.413952	7.87103	2.79707	0.107283	0.286924
Rps26	0.0768877	7.76474	0.0202353	0.888056	0.946673
Suox	-2.23546	6.80697	52.3013	1.68067388291915e-07	1.62293644680526e-05
Rab5b	0.0794038	6.27732	0.145373	0.706315	0.850103
Cdk2	0.258432	4.54157	1.3067	0.264146	0.498345
Pmel	0.0611648	1.3021	0.0185901	0.892673	0.948659
Dgka	-0.63159	6.66603	6.45426	0.0178719	0.0843111
Wibg	0.81153	4.07122	4.73051	0.0395997	0.14863
Tmem198b	0.294471	1.98729	0.986433	0.330417	0.565843
Dnajc14	0.21267	6.14429	2.40963	0.133537	0.330343
Ormdl2	-0.133111	5.66501	0.505688	0.483792	0.695989
Sarnp	-0.236182	4.857	0.519156	0.478086	0.692109
Cd63	-0.121214	8.53986	0.221059	0.642432	0.81104
Rdh5	1.83674	3.38604	15.4616	0.000615486	0.00771804
Bloc1s1	0.598923	5.40999	2.12401	0.157828	0.366552
Itga7	0.426237	0.391756	1.09112	0.306518	0.542386
Mettl7b	1.09783	7.68505	10.4227	0.00355222	0.0278892
Mir684-1	0.147941	-0.506177	0.116915	0.735348	0.867653
Pisd-ps1	-0.0543409	6.85502	0.0183505	0.893363	0.949016
Sfi1	-0.144075	4.12977	0.166557	0.686769	0.839815
Eif4enif1	-0.0471193	5.74468	0.111581	0.741222	0.870997
Drg1	-0.368769	5.61536	3.73848	0.0649207	0.208548
Patz1	-0.393035	3.348	1.61329	0.216074	0.44381
Gm11944	-0.55399	-0.448956	1.47967	0.235527	0.465019
Pik3ip1	-1.4529	-0.813977	3.91566	0.059295	0.195379
Limk2	-0.397583	7.98714	4.41511	0.0461855	0.164859
Rnf185	0.0702951	6.35378	0.170007	0.683726	0.838117
8430429K09Rik	-0.991959	1.30599	9.51679	0.00502658	0.0357359
Pla2g3	0.200115	0.394823	0.229429	0.636236	0.8063
Inpp5j	0.30803	5.25812	0.485003	0.492782	0.702575
Selm	0.433952	5.84885	1.0418	0.317473	0.553064
Smtn	0.828232	3.17184	1.67318	0.208011	0.434933
Tug1	-0.137359	7.43655	0.169776	0.683928	0.838117
Morc2a	-0.357953	5.33713	4.68827	0.0404172	0.150742
Osbp2	-1.45114	2.40848	10.3359	0.00367057	0.0285813
4921536K21Rik	-1.58116	-0.639152	6.74619	0.0157222	0.0770904
Dusp18	-0.877548	1.69339	9.28276	0.0055086	0.0380879
Slc35e4	-1.4146	-0.195451	5.44736	0.0281989	0.116268
Tcn2	-0.0822836	9.80789	0.038118	0.846832	0.927752
Pes1	-0.0908911	5.97613	0.14058	0.710962	0.852471
Gal3st1	0.802915	4.78171	2.68384	0.114275	0.298679
Mtfp1	1.21336	3.95967	13.3197	0.00125403	0.0131836
Sec14l2	2.259	6.20615	60.3896	4.87390664841713e-08	5.96423317881734e-06
Rnf215	0.550598	3.81336	3.52839	0.0723936	0.223982
Ccdc157	0.373261	2.20823	1.89327	0.181401	0.40034
Sf3a1	0.0544175	6.07835	0.108746	0.744406	0.872283
Tbc1d10a	0.430561	5.1639	0.559578	0.461619	0.67981
Gatsl3	1.29514	2.86441	6.68204	0.0161689	0.0787564
Osm	-0.266764	-1.1453	0.146945	0.70481	0.849158
Lif	0.187867	3.8275	0.740852	0.397813	0.628348
Mtmr3	0.0460448	6.45741	0.0985512	0.756258	0.880286
Ascc2	0.0416001	5.73929	0.0417763	0.839752	0.924053
Uqcr10	0.894251	6.81519	2.39047	0.13502	0.331766
Zmat5	0.253984	4.2639	0.19659	0.661415	0.823996
Nf2	-0.0303165	6.44672	0.0597866	0.808889	0.909889
Nipsnap1	0.0584278	6.16882	0.143197	0.708414	0.851151
Thoc5	-0.0708814	5.16809	0.152219	0.699828	0.846532
Ap1b1	0.542449	8.09868	2.83614	0.104987	0.282904
Gas2l1	-0.145651	4.7527	0.105738	0.747837	0.874686
Ewsr1	0.115223	7.69714	0.332204	0.569673	0.75988
Rhbdd3	0.526557	3.66769	0.919597	0.347039	0.582089
Emid1	-1.71115	4.07769	6.05512	0.0213556	0.0951186
Kremen1	0.108233	5.10979	0.155452	0.696822	0.845418
Znrf3	-0.43648	3.42187	2.43221	0.131813	0.327687
Xbp1	-0.00859828	7.55066	0.00184108	0.966126	0.985
Ccdc117	-0.155078	4.29466	0.489508	0.4908	0.700755
Mrps24	0.147747	4.5163	0.214897	0.647087	0.814526
Urgcp	0.169685	6.0275	0.3836	0.541455	0.738316
2210015D19Rik	0.262386	2.91197	1.49511	0.233168	0.461686
Dbnl	0.192322	7.33429	0.440072	0.513341	0.71824
Pgam2	-2.78176	0.968921	11.9299	0.00204133	0.0185986
Polm	0.162335	4.9453	0.304308	0.586239	0.772886
Aebp1	-1.86641	0.578044	5.25323	0.0308742	0.124329
Pold2	-0.773348	4.85449	1.6417	0.212203	0.439611
Myl7	2.02403	2.32965	11.6992	0.00221799	0.0198639
Gck	0.28773	-0.117577	0.29437	0.592382	0.778166
Ykt6	0.516164	7.44998	11.3598	0.00250883	0.0216538
Camk2b	1.25943	4.40134	4.02813	0.0560112	0.187474
Nudcd3	-0.000124857	5.95371	7.28721690948435e-07	0.999326	1
Rps15a-ps6	-1.37621	2.03361	7.98073	0.00930946	0.0536968
Npc1l1	1.08008	9.90503	8.51496	0.00748195	0.0466431
Ddx56	0.191354	5.2153	0.330862	0.570448	0.760439
Tmed4	1.61717	7.55895	45.1673	5.62758719613678e-07	3.8591111231479e-05
Ogdh	1.00526	9.80483	18.1558	0.000266656	0.00411881
Zmiz2	0.146326	6.39012	0.0790784	0.780934	0.895208
Ppia	-0.268191	9.02698	1.58714	0.219718	0.44717
H2afv	0.407358	6.1692	1.82019	0.189746	0.411399
Purb	-0.208049	7.54495	0.411435	0.527255	0.728918
Myo1g	-1.08199	-0.0614568	2.22317	0.14884	0.353615
Gm11974	-0.35741	1.74533	1.22338	0.279543	0.516057
Ccm2	-0.0267568	4.03626	0.00318326	0.955469	0.979551
Tbrg4	0.674491	6.14969	4.07722	0.0546428	0.184241
Snora5c	0.597731	-0.926867	0.445162	0.510937	0.716818
Adcy1	0.358771	0.234626	0.239412	0.629025	0.801838
Igfbp3	-1.79642	1.15182	4.37403	0.0471303	0.167128
Tns3	-0.169969	7.58412	1.23563	0.277208	0.513637
Hus1	-0.690587	3.13893	4.67173	0.0407427	0.151518
Sun3	-1.54004	1.31108	6.67855	0.0161936	0.0788299
Gm11992	-2.03281	1.37416	10.6946	0.0032076	0.0259645
Upp1	-1.13359	6.45486	3.79417	0.0630898	0.204326
Abca13	-4.45533	4.03075	22.9291	6.92504841594805e-05	0.00147157
Ikzf1	-1.59963	0.244315	4.08476	0.054436	0.183631
Fignl1	0.19245	3.15638	0.271503	0.607048	0.788024
Ddc	0.449895	5.84523	6.04478	0.0214553	0.0954728
Grb10	-0.57715	4.46994	5.11271	0.0329873	0.130252
Cobl	-0.930654	6.6778	10.7845	0.00310175	0.0254505
Sec61g	0.181523	5.44066	0.463903	0.502254	0.710195
Egfr	-0.452255	4.97342	5.23575	0.0311288	0.124999
Eldr	0.584599	1.91195	3.20946	0.0856955	0.249627
Fbxo48	0.504741	0.450326	1.03015	0.320138	0.555892
Plek	-1.68972	-0.34382	5.39783	0.028856	0.118351
Ppp3r1	-0.377645	6.95283	1.77342	0.195334	0.41855
Pno1	-0.388659	4.70752	2.02054	0.167909	0.380768
Wdr92	-0.0886547	3.84432	0.19371	0.663742	0.825352
C1d	0.219715	5.7559	0.878956	0.357726	0.592656
Etaa1	-0.385519	3.43336	0.995422	0.328267	0.564489
Etaa1os	-0.623991	-0.706385	0.883932	0.356393	0.591488
Meis1	-2.70779	-1.50178	12.0762	0.00193728	0.0179854
Spred2	0.051877	4.63579	0.0900345	0.766689	0.886538
Actr2	-0.0305818	8.1965	0.00794239	0.929718	0.967122
Rab1	0.674023	9.37665	5.51535	0.0273238	0.11367
Cep68	-0.229652	3.48438	0.521791	0.476983	0.691563
Slc1a4	-1.36735	2.42253	21.1698	0.000111804	0.0021611
Sertad2	0.244601	6.03287	1.25727	0.273143	0.508694
Aftph	0.0242041	6.99167	0.00574289	0.940214	0.972623
Lgalsl	-0.368206	5.17744	1.57121	0.221974	0.449513
Peli1	0.769255	5.78543	8.67519	0.00701357	0.0446847
Vps54	0.830027	7.2151	6.92134	0.0145705	0.0731876
Ugp2	-0.212016	7.94612	0.357631	0.555366	0.749136
Mdh1	0.840888	9.57176	13.9583	0.0010095	0.0113101
Wdpcp	-0.375159	2.60746	0.639095	0.431795	0.656808
Ehbp1	-0.293246	3.92981	1.05474	0.314547	0.550554
Tmem17	-0.656742	1.27578	2.64902	0.116531	0.302814
B3gnt2	0.100765	5.39204	0.170474	0.683317	0.837841
Commd1	0.469717	5.35187	4.3227	0.0483419	0.169858
Zrsr1	-0.183984	3.44251	0.332187	0.569682	0.75988
Cct4	-0.33718	7.23314	1.58572	0.219918	0.44737
Fam161a	-0.195877	1.72101	0.248361	0.622719	0.798323
Xpo1	-0.277577	6.79936	0.597356	0.447052	0.668906
Usp34	-0.32873	7.16055	0.884601	0.356214	0.591329
Ahsa2	0.244124	4.42288	0.688489	0.414768	0.643175
0610010F05Rik	-0.913508	4.05063	5.3744	0.0291729	0.11934
Pex13	0.0688457	5.57982	0.0547452	0.816966	0.913487
Pus10	-0.0733726	4.75982	0.0554162	0.815869	0.912988
Rel	-1.06588	1.34115	9.90489	0.00432589	0.0321161
Papolg	-0.275943	3.96636	0.547346	0.466502	0.683667
Bcl11a	0.195886	2.89108	0.503015	0.484938	0.69671
Fancl	-0.319911	2.80298	1.1321	0.297802	0.533481
Vrk2	0.169132	3.08095	0.560457	0.461272	0.679582
Efemp1	-2.48265	0.198316	4.37042	0.0472144	0.167277
Pnpt1	-0.258169	5.08839	0.417222	0.524388	0.726781
Smek2	-0.0625763	6.81861	0.0295735	0.864888	0.937001
Cfap36	-1.2921	3.14897	8.89186	0.00643058	0.0420615
Ccdc88a	-2.87414	-0.0461168	11.5768	0.00231837	0.020419
Prorsd1	-0.178921	2.93122	0.502682	0.485081	0.696724
Mtif2	-0.0502186	5.25268	0.0205931	0.887078	0.946491
Rps27a	-0.524227	8.63324	4.31766	0.0484627	0.169958
Clhc1	-1.70129	-1.76931	4.0077	0.0565922	0.188885
Rtn4	-0.94275	7.84883	9.87189	0.00438109	0.032399
Eml6	-0.428593	1.14783	0.916965	0.347717	0.582745
4931440F15Rik	-3.64527	-2.08888	4.59162	0.0475841	0.168013
Sptbn1	-0.365908	9.09371	2.09071	0.16099	0.371043
Acyp2	-0.406001	0.0741751	0.960929	0.336626	0.571306
Psme4	-0.0857628	7.04258	0.068788	0.795323	0.902949
Erlec1	-0.238331	5.51304	0.70593	0.409001	0.637809
Asb3	-0.508002	3.3241	3.72231	0.0654635	0.209846
Chac2	0.557725	2.74943	4.21713	0.0509454	0.175442
Stc2	-0.559904	-0.500457	0.551318	0.464907	0.682739
Bod1	0.11865	4.60117	0.5413	0.468947	0.685128
D630024D03Rik	-0.0707938	0.0992497	0.0193102	0.890628	0.948023
Cpeb4	-0.273752	7.4899	0.569094	0.457878	0.677463
Nsg2	-4.48479	-0.907048	8.02699	0.00960639	0.0548743
Snrnp25	0.379413	3.04038	1.06446	0.312375	0.548646
Rhbdf1	-0.180254	4.68639	0.0919986	0.764237	0.885001
Mpg	0.4293	3.83785	1.89151	0.181597	0.400648
Nprl3	0.317709	3.96422	1.05574	0.314322	0.550358
Sh3pxd2b	-1.07041	4.19279	7.39165	0.0119129	0.0638127
Ubtd2	-0.69636	2.38096	6.14333	0.0205255	0.0927305
Efcab9	-1.31032	-1.79913	1.2892	0.268831	0.504019
Stk10	0.226953	4.79576	0.171522	0.6824	0.837223
Fbxw11	0.276618	6.46922	3.8953	0.0599125	0.196729
Npm1	-0.636394	7.95133	3.28671	0.0822333	0.243556
Ranbp17	-3.93455	-1.08071	20.6646	0.000128764	0.00240818
Lcp2	-1.30508	-0.810822	3.9874	0.0571762	0.190475
Dock2	-2.05648	0.422524	4.79259	0.0384314	0.145553
Spdl1	-0.318466	2.87407	0.878813	0.357765	0.592656
Pank3	0.967661	9.16934	9.17925	0.00573775	0.0391198
Rars	-0.0636317	7.32016	0.0649066	0.801049	0.905754
Wwc1	0.0676794	6.93478	0.0388128	0.845461	0.927752
Mat2b	0.164729	6.08704	0.979181	0.332166	0.566933
Hmmr	0.336967	3.9685	0.583835	0.452179	0.672466
Nudcd2	0.123197	4.61865	0.250829	0.621005	0.796966
Ccng1	0.339746	6.93232	0.938776	0.342152	0.577259
Gabra1	-2.98527	-1.5087	7.09072	0.0144636	0.0728827
Gabrb2	-3.03635	-1.59475	6.49905	0.0185634	0.0867373
Atp10b	-0.384359	6.32393	2.78354	0.108092	0.288294
Pttg1	1.13808	4.36543	14.8936	0.000740135	0.00894908
Slu7	-0.0777416	5.78249	0.101235	0.753075	0.878165
Ccnjl	1.05055	4.32683	34.3416	4.60924364797447e-06	0.000184825
Fabp6	-6.50184	10.2726	43.1056	8.17261648176049e-07	4.8536649101856e-05
Pwwp2a	-0.234481	4.89325	0.509679	0.482089	0.694545
Ttc1	0.0516478	4.78782	0.062116	0.80528	0.907777
Ublcp1	-0.163935	4.78127	0.262393	0.613112	0.792481
Rnf145	-0.668113	5.56058	17.8933	0.000288545	0.00437595
Ebf1	-1.15099	-1.33938	1.33179	0.259727	0.492891
Clint1	1.29801	8.49052	50.3569	2.30879684932083e-07	2.11441105007156e-05
Lsm11	-0.094743	3.15744	0.187472	0.668853	0.82819
Thg1l	0.144054	3.08438	0.261553	0.613678	0.792572
Adam19	-2.78316	0.281841	8.38112	0.00789956	0.048209
Cyfip2	-1.36307	0.847688	4.20653	0.0512153	0.176029
Itk	-1.2659	-1.17842	2.58739	0.120652	0.309312
Med7	-0.243624	3.97776	1.22075	0.28005	0.516387
Havcr2	-2.15719	-1.78385	6.69683	0.0166985	0.0804651
Gnb2l1	-0.137369	9.41226	0.108596	0.744576	0.872357
Snord96a	-0.133623	1.65895	0.126617	0.725041	0.862045
Trim41	0.463795	5.50032	8.39472	0.00785595	0.0481084
Trim7	0.710025	1.14854	3.68218	0.0668335	0.212761
Irgm1	-0.00310305	5.04884	4.22459805083296e-05	0.994867	0.998525
Gm5431	1.49736	4.54023	8.13243	0.00874512	0.0515948
Gm12185	1.16958	-1.40362	0.929943	0.344391	0.579207
Psme2b	0.299089	0.861082	0.467478	0.500627	0.708586
Tgtp1	-1.44517	-0.88428	2.1281	0.157444	0.36608
Olfr56	0.475711	0.308653	0.656682	0.42561	0.652088
Tgtp2	-1.42918	-0.332269	1.40112	0.248002	0.479422
Ifi47	0.408843	5.62939	1.30833	0.263857	0.497932
Zfp62	-0.285959	4.51673	0.566411	0.458928	0.677681
Mgat1	0.854039	6.85622	5.32836	0.0298067	0.121095
Cnot6	0.11473	7.07809	0.121551	0.730366	0.865358
Gfpt2	0.822775	-1.49448	1.62994	0.215477	0.443025
Mapk9	0.533346	5.87943	9.09496	0.00593206	0.0399457
Rnf130	-1.09471	4.63883	8.54759	0.00738385	0.0463163
Tbc1d9b	0.249128	6.12181	0.840552	0.368262	0.603077
3010026O09Rik	0.904528	1.72569	3.65715	0.0677043	0.214894
Sqstm1	-0.103911	7.50598	0.164718	0.688406	0.84103
Mgat4b	-0.168141	6.14844	0.23378	0.633069	0.804419
Ltc4s	4.89016	1.98621	39.1258	1.73842189262256e-06	8.57268140267223e-05
Maml1	0.0262713	4.35839	0.0247828	0.876212	0.942469
Canx	-0.49652	9.45674	3.35681	0.0792296	0.237421
Hnrnph1	-0.142656	7.41899	0.187232	0.669052	0.828291
Rufy1	-0.141664	5.09942	0.843327	0.367485	0.602362
Adamts2	-2.62709	-0.843159	8.68241	0.00699324	0.0445952
Zfp354c	-3.35464	-1.81879	11.1792	0.00268043	0.02277
Zfp2	-0.87482	1.95887	6.4765	0.0176972	0.0837371
Zfp354b	-0.193631	-1.69819	0.0612694	0.806583	0.908648
Zfp354a	-0.901476	1.78129	5.17325	0.0320577	0.127682
BC049762	0.393226	-1.39064	0.322677	0.575222	0.764396
Clk4	0.19218	5.25443	0.355172	0.556719	0.75013
Col23a1	-2.52996	-0.772737	10.0109	0.00415358	0.0312951
Phykpl	0.979209	3.92288	42.7699	8.69417185664073e-07	5.05794137315636e-05
Hnrnpab	0.0707459	7.90225	0.202714	0.656536	0.820742
Nhp2	0.451886	4.85891	1.11989	0.300363	0.535972
Rmnd5b	0.192017	4.84637	0.72803	0.401867	0.631678
N4bp3	0.212911	2.88007	0.0910399	0.76543	0.885877
D930048N14Rik	-0.274116	2.28084	1.06956	0.311242	0.547402
0610009B22Rik	0.131734	4.32275	0.436055	0.515253	0.719105
Sec24a	0.770133	7.61627	9.08757	0.00594946	0.0399569
Sar1b	1.07617	7.32386	33.2963	5.76670266032734e-06	0.000218873
Jade2	0.235408	4.43063	0.835809	0.369594	0.604352
Cdkn2aipnl	0.0813868	5.34606	0.123405	0.728403	0.864294
Ube2b	0.172396	6.72172	0.528018	0.474393	0.68964
Cdkl3	-0.804351	0.977679	3.45377	0.07528	0.229955
Ppp2ca	-0.0129119	7.67119	0.00322399	0.955185	0.979551
Mir3061	1.46602	-1.04799	5.90234	0.022883	0.0998537
Skp1a	-0.105586	7.96236	0.193327	0.664053	0.825414
Tcf7	0.527575	2.21319	2.71778	0.112125	0.295096
Vdac1	0.188796	8.0895	1.43504	0.242514	0.47349
9530068E07Rik	-0.475712	6.25899	9.48857	0.00508219	0.0359988
Fstl4	4.88617	1.16848	36.9698	2.67136578997601e-06	0.000122323
Hspa4	-0.153598	7.91398	0.344054	0.562916	0.75469
Zcchc10	0.205044	2.69518	0.542145	0.468604	0.685093
Aff4	-0.527274	7.16963	2.31104	0.141382	0.341547
Leap2	4.00391	6.97957	39.3938	1.64973823418011e-06	8.27492375766315e-05
Uqcrq	0.945478	7.06951	7.49927	0.0113829	0.0618845
Gdf9	4.24751	2.41102	43.0832	8.20626684356846e-07	4.8536649101856e-05
Shroom1	2.2505	3.6388	28.7895	1.59490188361294e-05	0.000465836
Sowaha	0.153076	4.39544	0.222868	0.641081	0.810126
Sept8	-0.818195	5.94325	22.5747	7.61465134490016e-05	0.00158841
Kif3a	-0.900862	3.46428	8.57718	0.00729611	0.0459079
Rad50	-0.230329	5.21945	0.511288	0.481406	0.694255
Irf1	1.09371	7.4896	23.9788	5.25071713652443e-05	0.00117799
Gm12216	2.48876	1.27192	43.7247	7.2975202415434e-07	4.559101739318e-05
Slc22a5	0.520896	7.01275	7.12963	0.0133205	0.0686332
Slc22a21	-0.0897848	4.07048	0.103891	0.74997	0.876127
Slc22a4	-1.36066	3.51385	12.9107	0.00144422	0.0146225
Pdlim4	-4.40237	-1.5104	14.3701	0.00087963	0.010218
P4ha2	-1.91831	-0.347362	12.2098	0.00184733	0.0174213
Csf2	2.78052	-0.445855	9.41565	0.00522898	0.0367527
Fnip1	-0.197572	5.38205	0.287178	0.596913	0.780524
Rapgef6	-0.18583	5.6696	0.411015	0.527464	0.728918
Cdc42se2	0.0549479	7.17135	0.0663026	0.798969	0.90507
Lyrm7	-0.00467361	1.4401	9.50863491579383e-05	0.9923	0.996935
Hint1	-0.267167	7.06326	1.26711	0.27132	0.506695
Gpx3	-0.126696	12.8066	0.0916274	0.764698	0.885463
Tnip1	0.734318	6.7115	2.80764	0.106657	0.286178
Anxa6	-1.94934	1.9888	30.5678	1.05651807516441e-05	0.000353709
Ccdc69	-1.90891	-1.10391	8.30748	0.00814017	0.0491211
Gm2a	-1.77367	3.19851	37.3124	2.49249014236659e-06	0.000114501
Slc36a1	0.270935	7.27613	0.666673	0.422158	0.64971
Sparc	-2.552	3.06198	10.4918	0.00346087	0.0273994
Atox1	0.47875	6.59957	1.19948	0.284178	0.520473
G3bp1	-0.0457407	6.81201	0.0565828	0.813978	0.91198
Gria1	-3.5445	-1.69243	3.69231	0.0704077	0.220264
Fam114a2	0.0228043	6.54394	0.0217057	0.88409	0.945643
Mfap3	0.0306267	6.02566	0.0131515	0.909643	0.957666
Galnt10	1.54716	6.89747	11.64	0.00226589	0.0201153
2010001A14Rik	0.51759	3.28711	4.67875	0.0406041	0.15124
Sap30l	0.465028	4.43912	1.94399	0.175872	0.39214
Larp1	-0.0170146	7.13451	0.0065572	0.936125	0.970444
Cnot8	0.905506	5.51927	55.7854	9.70760361001809e-08	1.02073654254968e-05
Gemin5	0.77419	4.38359	9.87665	0.00437309	0.0323649
Mrpl22	0.474823	3.96355	4.54697	0.043293	0.158429
Gm12250	2.54372	3.87976	17.9089	0.000287185	0.00436465
Igtp	1.35635	4.79833	5.78491	0.0241395	0.103774
Irgm2	1.60051	4.80444	7.65823	0.010647	0.0590135
Zfp692	0.323695	3.59401	0.718019	0.405075	0.634312
Zfp672	-0.132112	3.9466	0.583429	0.452335	0.672627
Sh3bp5l	0.409675	4.55582	1.1948	0.285096	0.521245
Lypd8	-0.456153	11.0899	3.96643	0.0577866	0.191968
1810065E05Rik	0.570589	3.67142	0.510027	0.481941	0.694537
2210407C18Rik	1.77757	5.47546	16.7334	0.000411569	0.00569417
Fam183b	-0.395445	-0.255884	0.711843	0.407074	0.635794
2810021J22Rik	-0.285465	3.14204	0.816586	0.375064	0.608269
Zfp39	-0.91438	2.07027	5.59395	0.0263495	0.110726
Rnf187	0.323281	5.79059	0.973948	0.333436	0.568109
Hist3h2a	-0.0885533	2.26276	0.0219285	0.883501	0.945529
Trim11	0.176489	4.02016	0.374797	0.546096	0.741589
Iba57	0.073272	3.37429	0.0561885	0.814615	0.912276
Guk1	-0.179222	4.96138	0.314473	0.58009	0.768377
2610507I01Rik	-0.419279	3.19412	0.356044	0.556238	0.749767
Mrpl55	0.866862	4.04102	4.77091	0.038835	0.146649
2310033P09Rik	0.221793	3.52519	0.947399	0.339986	0.574878
Arf1	0.694585	9.05501	10.8299	0.00304988	0.0251411
Snap47	-0.326538	4.33113	2.52815	0.124777	0.315668
Jmjd4	-0.228906	3.42134	1.87339	0.183626	0.403745
Zfp867	-1.24486	1.27648	9.22686	0.00563109	0.0386151
Zkscan17	-0.0126901	3.70024	0.00110173	0.973793	0.988557
4933439C10Rik	0.121333	1.78456	0.0691393	0.794814	0.902541
Mprip	0.263344	6.89167	1.10045	0.304504	0.540312
Pld6	-0.751531	-1.03311	1.42005	0.24492	0.476501
Flcn	0.25037	6.6704	1.19941	0.284191	0.520473
Gm16062	-1.13867	-0.923904	2.64521	0.116781	0.30322
Cops3	0.0568152	6.05158	0.0775445	0.783012	0.896626
Nt5m	0.24108	3.42844	0.79461	0.381464	0.614489
Med9	0.390442	3.40178	2.67972	0.114539	0.298984
Rasd1	-1.40562	2.01225	5.82332	0.0237203	0.102312
Pemt	0.022062	0.799538	0.001905	0.965543	0.98476
Rai1	0.459297	4.87684	0.711589	0.407156	0.635817
Srebf1	0.44825	7.02924	0.681519	0.417107	0.645323
Tom1l2	0.485962	7.60173	2.57098	0.121779	0.311177
Lrrc48	0.704168	1.42927	8.04502	0.00906556	0.0527616
Atpaf2	0.207559	5.52819	1.27185	0.270448	0.505932
Gid4	-0.095255	5.68512	0.340411	0.564976	0.755733
Drg2	0.0639809	5.50115	0.0593311	0.809604	0.910283
Alkbh5	-0.0403534	7.08534	0.0508827	0.823423	0.916806
Llgl1	0.290658	4.74804	0.420953	0.522556	0.724949
Flii	-0.0973279	7.07781	0.108067	0.745176	0.872754
Mief2	1.12801	3.05678	7.91592	0.00956264	0.0547283
Top3a	0.123352	3.25832	0.232666	0.633877	0.804812
Smcr8	-0.0394284	6.47787	0.0362644	0.850555	0.929011
Shmt1	0.247245	5.41605	0.610939	0.441994	0.664912
Dhrs7b	0.727448	6.63697	4.43268	0.0457877	0.164089
Tmem11	0.278514	4.59168	1.01059	0.32468	0.560413
Natd1	-0.123819	4.97666	0.257206	0.616625	0.794426
Map2k3os	-0.184372	0.0751347	0.304395	0.586186	0.772886
Map2k3	0.337484	6.92324	2.15337	0.1551	0.36241
Usp22	-0.208074	6.34494	2.51544	0.125683	0.317621
Aldh3a2	0.0695928	7.4393	0.162307	0.690569	0.842367
Slc47a1	0.0742599	3.819	0.0232494	0.880071	0.944362
Mapk7	0.140239	4.40472	0.133623	0.717872	0.857399
B9d1	-1.14816	0.616495	7.49639	0.0113968	0.0619302
Epn2	-0.0159566	3.96467	0.00772366	0.93069	0.967566
Grap	0.4742	-0.148255	0.536556	0.47088	0.686469
Fam83g	1.03716	6.52474	6.53533	0.0172441	0.082141
Prpsap2	-0.123218	4.53187	0.537369	0.470548	0.686267
Ulk2	-0.00687685	4.79937	0.000978636	0.9753	0.988884
Akap10	-0.181946	5.21689	0.766814	0.38979	0.621731
Specc1	-0.00471834	5.76276	0.000759495	0.978239	0.990097
Adora2b	6.0286	5.01627	146.122	9.24381218265175e-12	1.07048483435815e-08
Zswim7	0.895238	3.2025	17.7828	0.000298331	0.00448127
Ttc19	0.354573	4.41064	1.62892	0.213933	0.441121
Ncor1	0.22526	8.06805	1.10893	0.302689	0.5387
Pigl	0.23625	3.74765	1.55878	0.223756	0.451136
Cenpv	0.680801	5.47534	4.7929	0.0384256	0.145553
Ubb	0.713673	7.40564	0.77746	0.38657	0.619131
Gm1821	0.249246	2.74971	0.388032	0.539147	0.737526
Trpv2	0.48094	-0.0603479	0.482132	0.494053	0.703662
2410006H16Rik	0.284465	4.71122	0.606047	0.443805	0.666436
Snord49a	1.80629	-0.344604	15.0996	0.000692019	0.00849024
Snord65	-0.606958	-1.77066	0.443968	0.511499	0.717043
Lrrc75a	-0.0842163	6.40675	0.174336	0.679958	0.836072
Mmgt2	-0.245835	5.24858	2.06413	0.16357	0.375228
Zfp287	-0.853925	-0.309615	2.36493	0.137029	0.334846
Trim16	-0.0413964	5.25358	0.0701925	0.793294	0.901943
Tvp23b	0.394378	5.38104	2.20084	0.150809	0.356433
Pmp22	-3.61538	6.75778	21.0029	0.000117123	0.00223463
Hs3st3b1	-1.2826	-0.879904	4.156	0.0525249	0.179014
Cox10	0.797778	4.60819	5.73012	0.0247518	0.105892
2810001G20Rik	-0.867688	1.29704	10.2899	0.00373505	0.028988
Elac2	0.0265116	4.43052	0.0081268	0.928909	0.966752
Arhgap44	1.34677	3.32612	10.3805	0.00360915	0.0282269
Map2k4	0.295962	6.51874	1.64786	0.211374	0.438791
Zkscan6	0.303084	4.33077	5.03534	0.0342194	0.133667
Dnah9	-1.07791	-0.773293	3.94006	0.0585645	0.193736
Gm12298	-0.478542	-2.13192	0.195699	0.662483	0.82446
Pirt	-2.65329	-0.354602	10.5814	0.0033464	0.0268222
9130409J20Rik	-0.47431	6.46524	4.63173	0.0415414	0.153883
Tmem220	0.429324	3.81663	2.06623	0.163365	0.374933
Adprm	-0.0785156	4.33711	0.0727111	0.789709	0.900629
Sco1	0.095905	4.95012	0.213312	0.648298	0.815398
Myh3	-3.3551	-0.924625	12.183	0.00186501	0.0175091
Gas7	-2.92036	0.0226984	9.47742	0.00510433	0.0361016
Glp2r	-2.93954	-0.934366	10.4239	0.0035506	0.0278892
Usp43	-0.209876	5.24284	0.66144	0.423961	0.650959
Cfap52	-1.73822	-0.452388	10.3491	0.00365224	0.0284854
Stx8	0.15176	4.92197	0.660704	0.424215	0.651203
Pik3r5	0.0602192	0.0372768	0.0106178	0.918776	0.962562
Mfsd6l	1.04839	3.97554	6.63213	0.0165261	0.0799552
Ccdc42	3.33373	-2.02104	3.75065	0.0661874	0.211422
Myh10	-2.97457	-0.20084	11.2069	0.00265332	0.0226268
Ndel1	0.306579	5.68799	3.51155	0.0730338	0.225232
Rnf222	-0.678608	-0.523684	2.63643	0.12157	0.310907
Slc25a35	-1.76346	2.50776	30.3583	1.10822283308741e-05	0.000364994
Rangrf	-0.456863	2.88442	1.11698	0.300978	0.536934
Pfas	-0.00441293	4.70448	0.000414459	0.983924	0.993159
Ctc1	0.147515	4.63361	0.254901	0.6182	0.79528
Aurkb	0.401509	4.3733	1.32486	0.260937	0.494478
2310047M10Rik	0.547752	3.48719	3.4441	0.0756636	0.230581
Tmem107	-0.797788	1.21722	3.88206	0.0603181	0.197604
Vamp2	0.241734	5.35124	1.29753	0.265786	0.500309
Per1	0.253093	4.73843	0.284708	0.598486	0.781412
Aloxe3	-2.05134	0.425751	15.0797	0.000696508	0.00853057
Cntrob	0.456449	4.04319	2.07143	0.162857	0.374071
Trappc1	0.206042	5.72778	1.04406	0.316959	0.552727
Kcnab3	-0.83624	1.36602	5.03045	0.034299	0.133806
Chd3os	-1.70312	2.46529	16.0473	0.000510454	0.00668441
Chd3	1.05155	7.13787	14.9005	0.000738471	0.00893657
Cyb5d1	-0.281731	2.45711	1.13768	0.296641	0.532502
Naa38	0.322866	4.22318	0.536567	0.470876	0.686469
Tmem88	0.573816	-0.693217	1.08064	0.308802	0.544432
Kdm6b	1.07372	6.26516	12.0145	0.00198042	0.0182662
Dnah2	5.4467	5.91523	145.304	9.80366526710531e-12	1.07048483435815e-08
Efnb3	-0.0115648	0.623035	0.000652658	0.979827	0.990645
Wrap53	0.296785	4.10106	0.770448	0.388687	0.620662
Trp53	0.30408	5.97791	0.966769	0.33519	0.569959
Atp1b2	0.899873	-0.886515	1.1118	0.302077	0.537984
Sat2	1.34299	2.91883	37.9938	2.17411316279521e-06	0.00010253
Fxr2	0.329159	5.60164	1.76426	0.196452	0.419849
Mpdu1	0.570614	6.50445	4.09706	0.0541005	0.182891
Cd68	-1.28832	3.72763	11.6222	0.00228061	0.0202229
Eif4a1	-0.11254	8.9108	0.517904	0.478612	0.692181
Senp3	0.288975	5.81071	3.53537	0.0721301	0.22355
Tnfsf13	2.64611	0.842008	16.2492	0.00047892	0.00640384
Polr2a	-0.393133	7.5724	7.10578	0.0134574	0.0691631
Zbtb4	-0.687166	4.14692	9.05786	0.00601987	0.0402829
Chrnb1	-0.800539	0.644102	4.06435	0.0549979	0.184999
Fgf11	-0.353535	1.45383	0.644062	0.430034	0.655534
Tmem102	-0.183858	5.40215	0.497431	0.487347	0.698573
G630025P09Rik	0.0964698	-0.176066	0.047299	0.82965	0.918898
Nlgn2	-1.03737	1.77581	7.56914	0.0110528	0.0606237
Tmem256	-0.108589	5.66077	0.157306	0.695116	0.844503
Plscr3	0.204185	4.5142	0.439975	0.513387	0.71824
Tnk1	-0.0614352	5.85933	0.0310682	0.861551	0.935139
Kctd11	0.138873	2.95557	0.306984	0.584607	0.771699
Acap1	-0.57152	0.0708256	0.644154	0.430002	0.655534
2810408A11Rik	0.216772	2.37736	0.46076	0.503692	0.710726
Neurl4	0.418596	5.42668	1.04133	0.317578	0.553064
Gps2	0.29912	4.91569	1.33826	0.258603	0.491415
Eif5a	0.17441	8.56305	0.353026	0.557905	0.750944
Ybx2	0.173879	1.20814	0.0952533	0.760236	0.882704
Slc2a4	-2.27565	-1.22548	10.004	0.00416462	0.0313272
Cldn7	0.315344	9.32895	0.834208	0.370045	0.604742
Elp5	0.140007	4.8604	0.413699	0.52613	0.727987
Ctdnep1	0.708447	6.41046	5.93312	0.0225659	0.0988617
Gabarap	-0.0752421	8.98689	0.06516	0.80067	0.905694
Phf23	0.167719	5.32526	0.512415	0.480927	0.693918
Dvl2	-0.300327	3.76952	0.587041	0.450955	0.67149
Acadvl	1.34275	7.71134	20.8139	0.000123479	0.0023333
Dlg4	-1.38941	-0.662966	2.1599	0.154501	0.361779
Slc16a11	0.908558	1.04743	2.67056	0.115129	0.300084
Slc16a13	1.09265	4.42223	25.607	3.46086938155389e-05	0.000836917
Bcl6b	-1.02104	-0.769591	2.60509	0.119451	0.30751
0610010K14Rik	0.573462	3.99339	1.6458	0.21165	0.439043
Rnasek	0.395906	6.44112	0.872072	0.359583	0.594419
Pelp1	-0.00311236	4.67538	7.37505903488633e-05	0.993218	0.997434
Arrb2	0.442704	2.11539	1.08529	0.307786	0.543958
Med11	0.0330666	4.06277	0.0171654	0.896842	0.951542
Cxcl16	-0.0853942	4.25157	0.0224918	0.882026	0.944932
Zmynd15	0.819328	-1.07456	1.35649	0.255469	0.487679
Tm4sf5	1.06416	7.62749	8.89446	0.00642393	0.0420607
Gltpd2	0.471476	-0.734103	0.132999	0.718502	0.857863
Psmb6	0.579754	6.68135	2.40609	0.13381	0.330691
Pld2	0.914811	4.63795	9.01874	0.00611401	0.0405743
Mink1	0.269143	6.06401	0.678216	0.418223	0.646414
Slc25a11	1.21457	7.09015	29.053	1.49912349118072e-05	0.000448001
Rnf167	1.13055	6.85225	19.3436	0.000187848	0.00318578
Pfn1	0.327259	8.71521	1.53293	0.227518	0.455736
Eno3	0.586172	2.80741	4.23195	0.0505707	0.17466
Spag7	0.523773	5.0274	7.87169	0.00973978	0.0553402
Camta2	-0.0218109	6.17443	0.00226486	0.962432	0.983565
Inca1	-0.15968	1.12659	0.222941	0.641027	0.810126
Kif1c	0.0599784	7.96644	0.0417102	0.839876	0.924053
Zfp3	0.00895483	1.9547	0.00161393	0.968283	0.986067
Rabep1	0.54873	7.23675	4.25444	0.0500075	0.17339
Nup88	-0.262446	5.6282	1.71192	0.202995	0.428222
Rpain	-0.511883	3.40168	5.70746	0.02501	0.106557
C1qbp	-0.143188	6.01389	0.440089	0.513333	0.71824
Dhx33	-0.282356	4.38902	1.86859	0.184169	0.40452
Derl2	0.191812	5.79354	1.59992	0.217927	0.44531
Mis12	0.101612	4.31309	0.105864	0.747692	0.874617
6330403K07Rik	-0.445352	-0.961514	0.271293	0.607187	0.788092
Nlrp1b	0.717941	2.94389	1.03586	0.318828	0.554492
Fam64a	-3.26473	-0.344672	26.3182	2.89780590501356e-05	0.000728042
Pitpnm3	-0.908746	0.0255103	1.59217	0.219011	0.446475
4933427D14Rik	-0.0439435	3.65984	0.0376713	0.84772	0.927752
Txndc17	0.0698429	8.17796	0.113449	0.739147	0.869883
Med31	0.456028	2.04897	1.67316	0.208014	0.434933
4930563E22Rik	-0.335177	-0.909072	0.4526	0.50746	0.714409
Xaf1	1.01557	5.26469	4.77289	0.0387979	0.14655
Smtnl2	-1.04149	-0.159875	2.51333	0.125834	0.317775
Ggt6	-0.410952	4.73425	1.18465	0.287104	0.523364
Mybbp1a	-0.0880673	6.44353	0.0656125	0.799995	0.905509
[truncated: 12,196 more rows]

## Sheet: P36JejunumvsP36Ileum
	logFC_P36_region	logCPM_P36_region	F_P36_region	PValue_P36_region	FDR_P36_region
Mrpl15	0.277337	5.85159	1.81078	0.190855	0.531212
Lypla1	0.432167	8.01192	3.20092	0.0860882	0.347948
Tcea1	-0.0915088	5.68216	0.09821	0.756666	0.931721
Atp6v1h	-4.69407e-05	7.13021	3.19464e-08	0.999859	1
Oprk1	-4.65328	-2.17012	5.28358	0.0351033	0.203634
Rb1cc1	0.445784	6.10398	1.0321	0.319689	0.669221
St18	-0.295805	-0.200987	0.483073	0.493636	0.796476
Pcmtd1	0.475166	5.50553	1.49424	0.233301	0.584796
Rrs1	-0.475853	3.51955	4.29387	0.0490378	0.248221
Adhfe1	-0.336844	0.597516	0.368379	0.549527	0.832522
Mybl1	-0.867845	0.928166	2.79519	0.107395	0.393052
Vcpip1	0.303116	6.63774	0.702588	0.410096	0.740531
1700034P13Rik	0.540244	-0.0325196	1.47796	0.23579	0.586246
Sgk3	1.24564	6.09807	11.9374	0.00203587	0.0289571
Mcmdc2	3.70038	-1.08638	10.1493	0.0039399	0.04684
Snhg6	-0.244999	2.4187	0.715622	0.405849	0.738087
Tcf24	-1.8577	1.23014	13.1423	0.00133293	0.0213254
Cops5	-0.043415	6.11781	0.0609894	0.807016	0.946937
Cspp1	0.268474	4.72653	0.619532	0.438842	0.759997
Arfgef1	0.280298	8.07478	0.681155	0.41723	0.745749
Prex2	-1.29948	-0.141442	0.386967	0.5397	0.826701
Sulf1	0.21695	-0.517658	0.132642	0.718862	0.91761
Prdm14	-6.21034	-2.11013	17.9467	0.000360674	0.00802471
Ncoa2	-0.00874626	6.14886	0.00155589	0.968859	0.996165
Tram1	0.0523762	7.4046	0.0676753	0.796947	0.945394
Lactb2	0.131262	5.06934	0.171547	0.682379	0.901393
Xkr9	0.946254	5.86484	9.58207	0.00490051	0.0546218
Trpa1	4.71253	-0.215044	30.7601	1.01135e-05	0.000495039
Terf1	-0.057734	3.49927	0.0301697	0.863547	0.968727
Rpl7	-0.267648	9.32638	1.78368	0.194091	0.536433
Rdh10	0.883832	4.10223	15.3536	0.000637301	0.0125471
Stau2	-0.19435	3.63497	0.428538	0.518864	0.812766
Ube2w	-0.0581604	4.45381	0.0500171	0.824906	0.9544
Tceb1	0.269293	5.00879	0.85818	0.363371	0.703475
Tmem70	0.0507302	4.72829	0.0492577	0.826217	0.954637
Ly96	0.0842972	3.32273	0.0407766	0.841653	0.961423
Jph1	-1.57967	-1.13968	3.85249	0.0612348	0.284247
Pkhd1	-1.23418	0.585197	4.88467	0.036769	0.209193
Mcm3	-0.63585	5.04368	3.10982	0.0904116	0.35579
Paqr8	-1.37443	2.62714	15.0996	0.000691998	0.0133827
Tram2	-1.55504	1.79085	13.7341	0.00108887	0.0184392
Tmem14a	0.0114818	1.97895	0.00205199	0.96424	0.995499
Gsta3	0.0807554	4.3705	0.041691	0.839913	0.96049
Ogfrl1	-1.2643	-1.11524	3.78395	0.0634213	0.291099
Smap1	0.217704	6.47986	1.17291	0.289449	0.645418
Sdhaf4	0.245845	3.28823	1.10427	0.303684	0.655934
Fam135a	0.3691	6.89721	1.0034	0.326374	0.674461
Lmbrd1	0.214594	6.80187	0.863866	0.361814	0.70278
Phf3	0.0446032	6.55063	0.0244024	0.877158	0.971905
Ptp4a1	0.423749	4.97542	1.82895	0.188722	0.528488
Prim2	-0.295988	3.36176	1.84388	0.18699	0.526254
Rab23	-0.907555	2.15748	14.8562	0.000749247	0.0141282
Bag2	-0.989537	1.55635	10.4794	0.00347705	0.0432196
Zfp451	0.0219319	3.69801	0.00561352	0.94089	0.98947
Dst	0.346735	7.84069	1.14606	0.294909	0.650037
Ccdc115	-0.207756	4.36996	1.6068	0.216972	0.567203
Imp4	-0.317554	5.15594	2.04528	0.16543	0.495332
Ptpn18	0.297256	4.41036	0.503177	0.484868	0.790499
Arhgef4	0.189653	-1.16684	0.0494	0.825971	0.954637
Fam168b	0.0268548	7.45359	0.0427664	0.837891	0.959415
Plekhb2	0.298043	8.63135	1.70344	0.204079	0.549489
Hs6st1	-0.172921	5.91567	0.629544	0.435213	0.757604
Uggt1	-0.271088	6.80733	2.75486	0.10983	0.397813
Neurl3	0.911089	7.13737	8.61758	0.00717815	0.0716049
Arid5a	-0.638323	1.08048	2.81137	0.106436	0.391415
Kansl3	0.293964	6.57725	3.85431	0.0611778	0.284076
Lman2l	-0.373265	4.17454	3.5906	0.0700832	0.308916
Cnnm4	-0.630837	6.74757	7.33715	0.0121916	0.10168
Cnnm3	-0.692447	4.75506	11.8074	0.00213309	0.0299602
Ankrd23	-0.15708	2.17369	0.112019	0.740733	0.925724
Ankrd39	-0.651095	2.32044	4.93501	0.0358943	0.206116
Sema4c	-0.938605	2.504	2.65261	0.116296	0.408545
Fam178b	-2.31907	-1.33901	4.87036	0.037022	0.210409
Cox5b	0.416458	7.24311	2.53739	0.124123	0.424458
Actr1b	-0.147616	6.19442	0.333357	0.569008	0.843118
Zap70	1.20175	-1.65753	1.97699	0.172385	0.50402
Tmem131	-0.369533	7.44393	5.13657	0.0326174	0.194621
Inpp4a	0.756666	4.5419	6.58464	0.0168742	0.127138
Coa5	0.366799	7.08695	5.66096	0.0255494	0.167362
Unc50	0.0929358	5.04796	0.223795	0.640391	0.883635
Mgat4a	0.396235	9.18043	2.69049	0.113849	0.404601
4930594C11Rik	0.818158	0.249697	2.47733	0.128447	0.433194
2010300C02Rik	-0.374595	5.44002	1.60804	0.216799	0.567044
Tsga10	-0.135864	0.943409	0.0878539	0.769445	0.935538
Lipt1	-0.569085	1.39229	4.64159	0.0413429	0.224975
Mitd1	0.124567	4.46827	0.144591	0.707067	0.911349
Mrpl30	0.0983497	5.74015	0.238772	0.629481	0.877487
Txndc9	0.158899	6.15797	0.521378	0.477156	0.784987
Eif5b	-0.101626	6.35862	0.106204	0.747302	0.927511
Rev1	0.463263	4.38418	2.33806	0.139179	0.451576
Aff3	-0.527501	-1.34674	0.329317	0.571343	0.844802
Pdcl3	0.282138	5.32179	2.29764	0.14249	0.457303
Npas2	-0.281835	5.27515	1.75531	0.197553	0.541049
Rpl31	-0.288038	8.03399	1.28081	0.268809	0.623169
Tbc1d8	-0.17482	3.50194	0.607347	0.443323	0.762847
Cnot11	-0.0741598	5.09545	0.28377	0.599086	0.860252
Snord89	-0.410915	-1.58556	0.266816	0.610151	0.866522
Rnf149	-0.730197	5.38917	17.6803	0.000307736	0.00704567
Map4k4	0.239806	5.77612	1.5404	0.226424	0.578697
Il1r1	-0.105058	-0.738094	0.0102947	0.920017	0.98556
Il1rl1	0.0107507	1.03963	9.06062e-05	0.992483	1
Il18r1	0.325765	4.86458	0.174198	0.680078	0.900401
Il18rap	-0.169414	-1.23569	0.0241585	0.877768	0.971905
Slc9a4	-1.47498	0.434672	6.64189	0.0174664	0.130219
Slc9a2	-0.115761	5.92236	0.213167	0.648409	0.887515
Mfsd9	0.0490167	5.10819	0.0772274	0.783445	0.940422
Mrps9	0.0229058	5.09943	0.0130943	0.909838	0.982295
Tgfbrap1	-0.127025	6.06434	0.694658	0.412714	0.74215
AI597479	-0.157728	4.1458	0.610505	0.442155	0.762173
Fhl2	0.464009	3.94686	2.81679	0.106118	0.390806
Nck2	-0.00246146	4.90077	6.96029e-05	0.993412	1
Uxs1	-0.427953	4.06741	3.82885	0.0619791	0.286764
Tpp2	0.0320588	5.97155	0.00832476	0.928051	0.986867
Tex30	-0.318912	3.26944	1.14483	0.295161	0.650417
Kdelc1	-0.331385	3.47931	1.74712	0.198566	0.542047
Bivm	-0.17083	4.22153	0.395302	0.5354	0.823759
Ercc5	0.141942	4.23051	0.225924	0.638813	0.883093
Gulp1	-1.07066	3.00896	1.07856	0.309258	0.660217
Col3a1	0.976356	3.38285	1.72148	0.20178	0.546093
Col5a2	0.65584	0.56608	0.493343	0.489123	0.793939
Wdr75	-0.61981	4.24745	3.99166	0.0570529	0.272179
Slc40a1	-3.86544	9.74393	64.9761	2.54604e-08	4.86214e-06
Slc39a10	-0.807396	3.14718	5.02868	0.0343278	0.200859
Sdpr	0.84304	-0.316214	0.551173	0.464965	0.777609
Nabp1	-0.249514	4.76961	0.316023	0.579164	0.850315
Myo1b	-0.763095	3.82994	9.63793	0.00479538	0.0538958
Stat4	0.922596	-1.49999	1.16225	0.2916	0.647289
Stat1	0.274668	6.95297	0.963713	0.33594	0.682214
Gls	-0.0910347	7.97432	0.0787057	0.781437	0.940189
Nab1	-0.374176	5.10983	1.82452	0.189238	0.529513
Tmem194b	-0.499169	2.32024	1.61776	0.215459	0.565172
Mfsd6	-0.836385	6.34809	10.9372	0.00293076	0.0380275
Inpp1	0.0802971	4.28094	0.191029	0.665926	0.895239
Hibch	0.380025	4.34656	1.05907	0.313577	0.664759
1700019D03Rik	-0.954818	3.71747	8.5797	0.00728869	0.0722507
Pms1	-0.144398	2.90558	0.103954	0.749897	0.929099
Ormdl1	0.286747	5.93764	0.990385	0.329469	0.677113
Osgepl1	0.738388	3.62789	5.60077	0.0262668	0.170609
Asnsd1	0.246004	5.72652	1.06882	0.311406	0.66205
Dnah7a	0.525562	-0.789394	0.233163	0.633516	0.88078
Stk17b	-0.503851	5.80572	2.2083	0.150147	0.470742
Ccdc150	-0.176855	-1.43353	0.0463104	0.831411	0.957245
Gtf3c3	0.0531551	4.52586	0.0427946	0.837839	0.959415
Pgap1	0.720099	6.70083	4.32635	0.0482546	0.246836
Ankrd44	0.001981	4.7228	3.24964e-05	0.995498	1
Sf3b1	0.132455	8.35122	0.171053	0.68281	0.901589
Coq10b	0.370816	4.43372	1.4905	0.23387	0.585222
Hspd1	0.16631	8.30324	0.331978	0.569803	0.843503
Hspe1	0.226468	6.55219	0.83549	0.369683	0.709334
Mob4	0.117091	5.98589	0.194645	0.662984	0.894332
Rftn2	-1.63751	-0.124642	10.2287	0.00382278	0.0460066
Mars2	-0.597836	3.07957	5.3262	0.0298369	0.185111
Satb2	-1.18076	4.93261	26.3883	2.84791e-05	0.00109556
9130024F11Rik	-2.405	1.27112	50.9139	2.10624e-07	2.44245e-05
1700066M21Rik	-0.34749	2.74833	1.4027	0.247744	0.601189
Tyw5	-0.362363	2.57499	0.657722	0.425249	0.751551
9430016H08Rik	-0.0725331	4.12389	0.0963528	0.758902	0.932305
Spats2l	-0.63116	5.28008	3.57911	0.0705036	0.309682
Kctd18	-0.547949	2.73354	4.38153	0.0469563	0.242644
Sgol2a	-0.423797	3.31951	0.963725	0.335938	0.682214
Aox2	-0.352319	-0.891993	0.0775595	0.782992	0.940313
Bzw1	-0.194513	8.128	0.375996	0.545459	0.830045
Clk1	0.576754	6.79839	2.11828	0.158366	0.483651
Ppil3	-0.198726	3.31154	0.694678	0.412707	0.74215
Nif3l1	-0.403539	4.49215	5.91589	0.0227428	0.155134
Orc2	-0.33046	3.79057	0.852367	0.364974	0.704327
Fam126b	0.971628	5.62745	5.55523	0.0268245	0.172844
Ndufb3	0.732692	5.53111	17.0339	0.000374996	0.00825283
Gm20257	-0.00351547	0.759017	9.87113e-05	0.992154	1
Als2cr12	0.439621	4.0722	1.98219	0.171843	0.503366
Cflar	0.516946	6.1962	3.56686	0.0709548	0.310769
Casp8	-0.201108	6.93437	0.352668	0.558103	0.837206
Trak2	-0.00174874	5.55422	6.44106e-05	0.993662	1
Stradb	0.447582	4.81849	6.39306	0.0183626	0.134637
Tmem237	0.254059	0.620564	0.447019	0.510065	0.807696
Mpp4	3.67618	-0.366527	16.7595	0.00040824	0.00879358
Als2	1.49687	5.40888	32.8924	6.29543e-06	0.000338498
Fzd7	0.217847	4.02251	0.676375	0.418847	0.746347
Sumo1	0.105924	6.11954	0.160611	0.692101	0.904701
Nop58	-0.228407	5.85009	0.321848	0.57571	0.847564
Bmpr2	0.369368	5.96418	1.2625	0.272173	0.626684
Fam117b	-0.380929	4.97837	4.98668	0.0350205	0.203486
Wdr12	-0.0936651	3.89112	0.182664	0.672863	0.897977
Carf	0.0783079	2.68441	0.0403976	0.84238	0.961762
Nbeal1	0.402375	4.8212	0.867936	0.360705	0.702649
Cyp20a1	-0.712695	2.94547	7.56511	0.0110715	0.0947864
Abi2	-0.780211	3.64566	2.9402	0.099146	0.375701
Raph1	-0.0122379	6.69226	0.00098915	0.975167	0.998161
Cd28	0.33333	-2.25756	0.078955	0.781313	0.940189
Ctla4	1.03286	-2.01928	1.08313	0.316595	0.667342
Pard3b	-0.730629	5.54155	9.48389	0.00509146	0.056005
Nrp2	-1.40415	0.951746	5.35583	0.0294267	0.18331
Ino80d	0.142909	6.32133	0.215741	0.646445	0.887026
Ino80dos	0.0543172	-0.500301	0.0152008	0.902892	0.979709
Ndufs1	0.453572	7.40754	3.36014	0.0790902	0.332845
Eef1b2	-0.109854	8.33412	0.249262	0.622092	0.873143
Snora41	0.301097	-0.347336	0.312947	0.581005	0.850816
Fastkd2	-0.243285	4.84692	0.700491	0.410786	0.740929
Klf7	0.369036	1.00225	0.817542	0.374789	0.712868
Creb1	-0.0318101	5.59087	0.0105487	0.91904	0.985268
Mettl21a	-0.549568	2.7667	6.39552	0.0183426	0.134629
2810408I11Rik	0.983758	1.25132	11.1067	0.00275292	0.0363986
Ccnyl1	0.802705	4.30713	9.914	0.00431078	0.0499522
Fzd5	-0.183223	6.76508	0.558683	0.461974	0.775651
Plekhm3	0.320698	2.4853	0.841111	0.368105	0.707419
D630023F18Rik	0.970665	-1.15374	2.51256	0.125889	0.427922
Idh1	0.450632	7.92862	2.9972	0.0961061	0.367919
Pikfyve	0.248032	5.56174	0.5428	0.468338	0.779806
Map2	-0.899087	1.02533	1.34706	0.257084	0.61107
Unc80	0.0526137	-1.19618	0.00592345	0.939283	0.98947
Rpe	0.33111	6.09952	0.995981	0.328134	0.676228
Kansl1l	-0.258881	4.42359	0.346423	0.561584	0.839797
Acadl	-0.138928	8.77582	0.441011	0.512896	0.809144
Lancl1	-0.325745	4.17851	0.989798	0.32961	0.677303
Cps1	-0.068503	11.1505	0.0678164	0.79674	0.945353
Ikzf2	-0.588299	1.02245	1.16515	0.291012	0.646871
Bard1	-0.284172	2.37368	0.896466	0.353065	0.697041
Atic	-0.543089	5.93926	6.4002	0.0183046	0.134509
Fn1	1.73786	2.00415	1.96986	0.17313	0.505572
Mreg	-0.561613	6.81485	5.38085	0.0290853	0.1822
Pecr	-0.516961	4.83703	7.23918	0.0127108	0.10478
Tmem169	1.21887	-0.829865	1.28195	0.268602	0.622803
Xrcc5	-0.739596	4.43158	5.41186	0.0286682	0.181004
2025-03-04	0.111005	-0.977806	0.0371812	0.848701	0.963647
Smarcal1	-0.396094	4.186	5.263	0.0307331	0.188042
Rpl37a	-0.187489	7.73777	0.13287	0.718632	0.917562
Igfbp5	0.284121	0.889497	0.159159	0.693421	0.90506
Tns1	0.12728	-0.0461478	0.010306	0.919973	0.98556
Arpc2	-0.00991907	8.36376	0.0024784	0.960702	0.994426
Aamp	-0.0183523	6.88556	0.00147452	0.969683	0.996324
Pnkd	0.602872	4.48944	1.4104	0.246486	0.599743
Tmbim1	0.444511	7.11364	4.29037	0.049123	0.248415
Ctdsp1	0.0857086	6.9302	0.094676	0.76094	0.932535
Vil1	0.537085	10.9675	3.71695	0.0656448	0.297328
Usp37	0.354845	4.63962	2.03155	0.1668	0.496796
Rqcd1	0.32769	5.95775	5.52984	0.0271412	0.174567
Zfp142	-0.0925631	3.67135	0.108903	0.744228	0.926434
Bcs1l	-0.0894125	3.32189	0.125615	0.726084	0.920247
Rnf25	0.0831625	4.48252	0.133343	0.718154	0.917322
Stk36	0.576584	-0.510216	0.73371	0.400063	0.733329
Ttll4	0.0743694	3.99542	0.0705174	0.792828	0.944065
Cyp27a1	2.10086	3.9536	25.6895	3.38981e-05	0.00126627
Prkag3	0.680196	-1.53739	0.494185	0.488757	0.793784
Wnt6	0.946916	-1.47196	1.8996	0.185723	0.524464
Fev	0.923332	-0.415566	3.07729	0.0920152	0.358976
Ihh	0.0948025	5.70084	0.0351543	0.852832	0.965309
Nhej1	-0.16468	1.82413	0.368787	0.549307	0.832522
Slc23a3	-0.642226	1.64062	2.39081	0.134994	0.444303
Cnppd1	-0.0978802	6.38225	0.166931	0.686437	0.902859
Fam134a	-0.389016	6.97319	1.75921	0.197072	0.540748
Zfand2b	-0.252323	4.94101	0.285342	0.598082	0.859637
Abcb6	-0.433393	4.76973	2.94257	0.0990172	0.375414
Atg9a	-0.106577	6.54657	0.0926722	0.763403	0.933135
Ankzf1	0.207418	4.65769	1.00609	0.325739	0.67378
Glb1l	-0.172517	2.51611	0.432548	0.516932	0.811476
Stk16	0.215768	5.6547	1.00976	0.324876	0.673658
Tuba4a	-0.892923	6.78301	8.89258	0.00642873	0.0660796
Dnajb2	-0.698934	3.81693	5.84294	0.0235092	0.158534
Ptprn	0.338174	1.09315	0.457508	0.505188	0.804818
Resp18	0.42861	0.601303	0.800538	0.379722	0.717635
Dnpep	0.31809	6.84563	0.499124	0.486614	0.79178
Des	1.33715	-0.108272	0.799818	0.379933	0.717655
Speg	0.130415	0.11226	0.00687951	0.934577	0.98836
Gmppa	0.249137	6.40957	0.377735	0.544538	0.829547
Chpf	-0.718278	3.31649	1.19482	0.285094	0.641523
Tmem198	-0.965135	-0.359323	1.87248	0.183729	0.522442
Obsl1	-2.65648	3.49639	1.89779	0.1809	0.517367
Inha	-0.139241	2.33348	0.025772	0.873787	0.971065
Stk11ip	-0.195442	5.65882	0.363453	0.552188	0.834231
Slc4a3	1.60051	-1.23292	1.34179	0.257992	0.612086
Epha4	-2.51091	1.51608	20.2998	0.000142745	0.00394983
Sgpp2	-0.191844	7.44945	1.92157	0.17829	0.513454
Farsb	0.0365554	6.04039	0.0384	0.846274	0.962979
Mogat1	-1.62406	-1.38513	1.51863	0.231279	0.582809
Acsl3	-0.539884	7.67885	2.06923	0.163071	0.490996
Utp14b	-0.891114	5.00966	4.72238	0.0397555	0.220011
Scg2	0.368512	2.56964	0.603927	0.444594	0.763569
Ap1s3	0.322826	5.26345	2.04815	0.165146	0.494774
Wdfy1	0.725444	5.8852	1.33292	0.259529	0.613084
Mrpl44	-0.126362	4.307	0.37372	0.546669	0.83012
Serpine2	-1.02707	-0.664215	0.516849	0.479056	0.786694
Cul3	0.196977	6.7477	0.351775	0.558598	0.837206
Dock10	0.728356	0.200576	1.29091	0.266977	0.620659
Irs1	0.143459	0.044716	0.0553098	0.816042	0.951178
Rhbdd1	0.0805821	4.946	0.18435	0.67145	0.897472
Mff	0.19795	5.84385	0.848282	0.366106	0.705617
Tm4sf20	0.299923	8.15058	1.28622	0.267826	0.622123
Agfg1	0.298287	6.96477	2.1985	0.151018	0.47166
Slc19a3	4.40358	3.90875	64.1402	2.85853e-08	5.20216e-06
Ccl20	1.3082	2.111	9.31136	0.00544707	0.0587101
Sphkap	0.340761	-0.20138	0.358407	0.55494	0.83589
Pid1	2.24216	5.29999	11.9552	0.00202287	0.028801
Dner	0.592641	-0.790692	0.455726	0.50601	0.805075
Trip12	-0.023629	8.2959	0.00695643	0.934214	0.98836
Fbxo36	-0.160925	2.2879	0.557784	0.46233	0.775651
Sp110	0.401475	0.20074	0.594907	0.447974	0.765887
Sp140	0.139043	-0.0760684	0.0617138	0.805898	0.946937
Sp100	1.31706	2.77144	7.6828	0.010538	0.0917047
A630001G21Rik	-0.1996	-1.35728	0.049237	0.826253	0.954637
Cab39	0.0113001	7.75807	0.00136093	0.970874	0.996424
Itm2c	-0.0100474	6.59005	0.000589014	0.980836	1
Gpr55	1.15929	1.22163	8.12194	0.00878291	0.081646
2810459M11Rik	0.292724	3.4922	1.02897	0.32041	0.669867
Psmd1	-0.143669	6.98093	0.314008	0.580368	0.850716
Armc9	-0.379863	3.31421	1.66674	0.20886	0.555875
B3gnt7	-0.763167	4.39151	3.11466	0.0901756	0.355469
Ncl	-0.183978	8.44674	0.309077	0.583338	0.85205
Snora75	0.102571	-1.50819	0.0168956	0.897651	0.977234
C130036L24Rik	-0.577798	-1.87483	0.43348	0.516485	0.811284
Ptma	-0.293454	8.4372	1.09562	0.305545	0.657722
Pde6d	-0.242562	3.96262	1.11353	0.30171	0.654346
Cops7b	0.0555035	4.33754	0.0752939	0.786102	0.941242
Dis3l2	-0.224003	4.83545	1.9388	0.176428	0.510373
Alppl2	1.66346	0.322188	4.65564	0.0410618	0.224095
Alpi	1.5802	11.0918	11.9319	0.00203987	0.028985
Akp3	3.17885	-0.457743	44.2872	6.58989e-07	5.95818e-05
Eif4e2	0.0465647	6.6833	0.0992837	0.755385	0.931051
Efhd1	-0.324314	0.345343	0.348764	0.560274	0.838492
Gigyf2	0.357894	6.59185	2.29764	0.14249	0.457303
Kcnj13	0.336617	0.276026	0.146894	0.705946	0.911227
Ngef	0.118452	6.05567	0.109401	0.743666	0.926434
Neu2	0.257063	1.74325	0.425752	0.520215	0.813803
Inpp5d	0.217509	0.31201	0.111892	0.740874	0.925724
Atg16l1	0.0307759	4.92791	0.0264752	0.872093	0.970854
Dgkd	-0.1953	7.3632	0.654575	0.426344	0.752255
Usp40	0.700921	5.84594	4.99472	0.0348868	0.202905
Ugt1a10	1.55582	-1.01551	0.325813	0.574118	0.846448
Ugt1a9	3.21704	5.46211	4.37216	0.047174	0.243327
Ugt1a7c	0.946259	6.07334	9.48279	0.00509366	0.056005
Ugt1a6b	2.68221	-1.65555	4.23323	0.0505384	0.25287
Ugt1a6a	-1.39399	-0.0521129	13.7082	0.00109846	0.0184917
Dnajb3	-0.116351	1.4393	0.0558314	0.815193	0.951148
Ugt1a1	1.62118	6.05224	47.8495	3.52178e-07	3.62258e-05
Mroh2a	0.293425	0.271581	0.320583	0.576457	0.847959
Hjurp	0.488438	4.55909	3.91312	0.0593716	0.278513
Spp2	-0.149489	6.60869	0.0193015	0.890652	0.975065
Arl4c	0.659815	0.121423	1.92707	0.177694	0.512304
Sh3bp4	-1.72993	3.36599	18.8668	0.000215935	0.00537754
Agap1	-0.123566	5.58561	0.553818	0.463908	0.776842
Ackr3	-0.799343	0.7926	1.1613	0.291792	0.647289
Cops8	-0.0454339	5.24092	0.0929952	0.763004	0.933135
Col6a3	0.0318097	1.63662	0.000893559	0.976397	0.998648
Mlph	-0.870935	5.98214	7.99998	0.00923568	0.0841613
Rab17	0.380297	6.75898	2.03332	0.166623	0.496581
Lrrfip1	0.686612	6.81485	4.97041	0.0352931	0.204115
Ramp1	-1.02977	2.46951	3.11002	0.0904017	0.35579
Ube2f	0.224819	4.84016	1.03841	0.318244	0.668463
Scly	0.480281	5.3236	2.40886	0.133596	0.442763
Fam132b	-0.715005	3.22831	2.48401	0.127958	0.432466
Ilkap	0.00526142	4.92151	0.000810251	0.977524	0.998653
Hes6	0.0592064	5.25878	0.0193862	0.890414	0.975065
Per2	0.606254	6.73005	5.16615	0.0321653	0.193168
Traf3ip1	-0.152907	3.17255	0.659498	0.424633	0.75129
Asb1	0.18256	3.13047	0.935028	0.343099	0.68913
Hdac4	-0.428294	3.57444	1.7746	0.19519	0.537796
Ndufa10	0.267525	7.02566	1.42847	0.243565	0.596232
Myeov2	0.147275	5.03822	0.333679	0.568823	0.843015
Gpc1	-0.61206	-0.283728	1.0095	0.324938	0.673658
Dusp28	0.00110249	3.36701	1.17816e-05	0.997289	1
Rnpepl1	0.0528101	7.77674	0.01153	0.915372	0.98467
9430060I03Rik	0.545903	0.0351601	1.10085	0.304417	0.656541
Capn10	-0.63136	5.5114	3.44889	0.0754734	0.322666
Gpr35	0.0467121	4.46045	0.0795735	0.780268	0.939698
Kif1a	-0.232731	0.426993	0.0707589	0.792482	0.94389
Agxt	0.599534	0.815328	1.0873	0.307348	0.658337
2310007B03Rik	-0.530892	5.38673	5.06486	0.0337434	0.19877
Sned1	-2.2015	0.64364	19.3136	0.00018949	0.00489056
Mterf4	-0.299953	3.24811	2.68202	0.114391	0.405461
Pask	-0.512197	2.52903	2.40681	0.133755	0.442763
Ppp1r7	-0.191137	5.44041	0.930205	0.344324	0.689484
Ano7	-0.0792377	4.5735	0.0308428	0.862049	0.968697
Hdlbp	0.0369929	9.24876	0.0534097	0.81917	0.952416
2025-09-02	0.01048	7.09495	0.00118554	0.972815	0.997119
Farp2	0.015783	5.356	0.00547065	0.941645	0.989849
Stk25	-0.0424693	7.36747	0.0354643	0.852192	0.964974
Bok	-0.628096	4.24922	2.60233	0.119638	0.414918
Thap4	0.113336	5.69281	0.165971	0.68729	0.902859
Atg4b	-0.119076	5.90953	0.341576	0.564316	0.84121
Dtymk	-0.367823	4.31449	2.04003	0.165952	0.495934
Ing5	-0.261152	4.5967	2.60417	0.119513	0.41475
D2hgdh	0.139376	4.60131	0.649617	0.428078	0.753587
Gal3st2	0.356628	6.47264	1.22536	0.279165	0.634834
Gm9994	0.916614	-0.551422	1.83919	0.187532	0.526657
Gm6086	-0.504626	-0.491221	0.368513	0.549455	0.832522
Fam174a	-0.700815	2.8805	6.1733	0.0202516	0.143091
St8sia4	0.674582	-0.627531	0.704189	0.409571	0.74035
Panct2	-0.294517	0.665137	0.152185	0.69986	0.907593
D1Ertd622e	0.122192	5.88045	0.243197	0.62634	0.87526
Ppip5k2	0.5953	7.1541	2.77629	0.108528	0.395093
Gin1	0.749202	3.55002	6.30381	0.0191052	0.138116
Pam	-0.469685	6.07526	1.9658	0.173557	0.506298
B230216N24Rik	-0.0917444	0.189255	0.0196932	0.889556	0.974999
Rnf152	-2.24416	6.0073	9.34372	0.00537835	0.0581459
Pign	0.0594427	5.51968	0.0229114	0.880939	0.973071
2310035C23Rik	-0.272212	6.28484	1.04295	0.317211	0.667876
Tnfrsf11a	-0.142646	6.07915	0.2005	0.658289	0.893092
Zcchc2	-0.208786	4.8278	0.481361	0.494395	0.796859
Phlpp1	0.404348	4.00089	4.76446	0.038956	0.217366
Bcl2	-0.858158	2.19596	9.73383	0.00462059	0.0527989
Kdsr	0.489333	4.56172	7.43262	0.011708	0.098632
Vps4b	-0.0704234	7.30272	0.0527327	0.820299	0.952841
Serpinb5	-2.68912	0.942488	26.2333	3.78949e-05	0.00138282
Dsel	-1.76529	3.18337	8.23925	0.00837032	0.0792111
Tsn	-0.133265	5.87745	0.661748	0.423854	0.750833
Nifk	-0.26671	5.05748	1.03366	0.319332	0.669105
Clasp1	0.083542	5.33648	0.214165	0.647645	0.887194
2900060B14Rik	-1.05238	-0.865622	1.83358	0.188183	0.527707
Tfcp2l1	-1.51393	5.92356	22.3276	8.13938e-05	0.00247937
Ralb	-0.141593	7.11115	0.739069	0.398373	0.731837
Tmem185b	0.131362	4.87387	0.346043	0.561797	0.839797
Epb4.1l5	-0.65268	5.36104	6.79568	0.0153869	0.119354
Ptpn4	-0.383185	2.95267	0.91633	0.347881	0.692591
Tmem177	0.0577605	3.56114	0.0629117	0.804063	0.946667
Tmem37	1.19976	8.34429	6.32346	0.0189389	0.137504
Dbi	0.599701	8.46452	6.3415	0.0187876	0.136694
3110009E18Rik	0.400055	1.0175	0.708818	0.408058	0.739456
Steap3	-1.1554	2.49846	3.64411	0.0681629	0.304364
Insig2	-0.982907	5.89709	6.24538	0.0196093	0.140158
Ccdc93	-0.156376	6.69745	0.124555	0.727193	0.920352
Ddx18	-0.357937	4.91787	3.35326	0.0793787	0.333485
Actr3	0.151739	8.76065	0.243932	0.625822	0.874967
Slc35f5	0.274038	6.79512	1.12281	0.299748	0.653127
Gpr39	2.02274	4.83405	33.6151	5.38341e-06	0.000293829
Lypd1	3.38418	-1.64645	3.64574	0.0697972	0.30798
Nckap5	-0.692068	5.69251	2.25743	0.145877	0.463179
Mgat5	-0.430684	4.86992	3.06159	0.0928009	0.360413
Ccnt2	0.151123	5.59163	0.193971	0.66353	0.894559
Rab3gap1	0.0484538	5.69849	0.0808697	0.778535	0.939106
Zranb3	-0.0843822	2.59187	0.0684469	0.79582	0.945327
R3hdm1	0.0267766	5.34775	0.0148981	0.903858	0.980196
Ubxn4	-0.0457262	6.77559	0.0296107	0.864804	0.968727
Lct	6.57797	11.2523	52.029	1.7562e-07	2.16777e-05
Mcm6	-0.439174	6.60995	4.43006	0.0458469	0.238939
Dars	-0.298935	6.01441	1.02007	0.322469	0.672095
Cxcr4	-0.200975	0.217174	0.0600348	0.808501	0.947546
Cd55	-0.856022	6.16498	2.64314	0.116917	0.40998
C4bp	-0.99063	1.08541	6.82123	0.015217	0.118647
C4bp-ps1	1.79601	-0.595896	7.18674	0.0129987	0.106542
Pfkfb2	0.587266	6.73244	2.98598	0.0966962	0.368937
Yod1	0.549504	3.4198	2.73452	0.111082	0.400205
AA986860	-0.0368294	7.11981	0.0182991	0.893511	0.97579
Pigr	0.731366	10.2135	4.33813	0.0479741	0.245994
Fcmr	-0.765043	-1.18348	0.547145	0.467574	0.779199
Mapkapk2	0.271092	6.73658	0.956387	0.337749	0.683637
Dyrk3	-0.312448	0.0783711	0.563049	0.460249	0.774906
Eif2d	-0.273638	5.12039	2.03478	0.166477	0.496353
Rassf5	0.353239	3.48225	0.934865	0.34314	0.68913
Ikbke	-0.16864	5.84493	0.51012	0.481902	0.788905
Srgap2	-0.550583	3.49465	4.59875	0.0422135	0.227581
Fam72a	-0.0730681	0.250965	0.030173	0.863539	0.968727
Ctse	0.456121	-0.573316	0.371622	0.547788	0.831019
Pm20d1	0.593235	7.59102	0.470784	0.499131	0.800131
Slc41a1	-0.895104	2.83389	11.1582	0.00270119	0.0358685
Rab29	-0.232462	2.87973	1.34192	0.25797	0.612086
Nucks1	-0.235032	6.47547	1.14428	0.295276	0.650417
Slc45a3	-3.03947	-0.706552	14.7903	0.000765632	0.0143379
Elk4	0.29927	4.48616	0.904378	0.350987	0.69507
Mfsd4	-0.10338	4.23896	0.0664491	0.798752	0.945724
Cdk18	0.799831	7.56412	3.97414	0.0575613	0.272906
Klhdc8a	-1.79331	0.943432	14.3113	0.000896992	0.0162408
Nuak2	-0.172584	6.82628	0.304122	0.586353	0.853305
Tmcc2	-2.48792	-1.97716	1.42765	0.245304	0.598207
Dstyk	-0.180669	3.84341	0.315416	0.579526	0.850359
Rbbp5	0.0308661	5.49936	0.0372488	0.848566	0.963647
Tmem81	0.49311	2.78371	3.14529	0.0886992	0.352394
Cntn2	0	0.173697	0	1	1
Nfasc	-0.943433	2.21087	9.26349	0.00555049	0.0595985
Mdm4	0.335754	7.14025	0.77991	0.385835	0.722644
Pik3c2b	-0.419295	5.4593	4.70053	0.040178	0.2214
Ppp1r15b	0.0446416	7.76504	0.0443703	0.834925	0.958248
Plekha6	-0.439272	7.03708	3.15749	0.088119	0.351234
Golt1a	0.856276	6.12757	4.17387	0.0520577	0.257905
Kiss1	1.0483	0.225291	4.54176	0.0434034	0.231273
Etnk2	-0.517258	3.06565	0.253391	0.619236	0.87191
Sox13	-0.481299	6.48126	1.27097	0.27061	0.625112
Snrpe	-0.0967088	5.22797	0.188936	0.667645	0.895914
Zc3h11a	0.402733	7.50674	1.79252	0.193028	0.535256
Zbed6	0.460349	5.76132	0.888223	0.355248	0.698552
Lax1	0.462562	-0.774866	0.368483	0.549471	0.832522
Atp2b4	0.201759	0.598339	0.0735024	0.788597	0.942664
Prelp	-1.4866	1.65157	6.05227	0.021383	0.148572
Fmod	0.127096	-1.62102	0.0172158	0.896692	0.977089
Btg2	-0.155867	5.54662	0.383942	0.541276	0.828043
Adora1	-0.0751813	1.37947	0.0257962	0.873729	0.971065
Ppfia4	0.557416	-0.169242	0.490392	0.490413	0.794772
Tmem183a	0.2347	7.01022	2.33469	0.139452	0.452246
Cyb5r1	0.0344243	3.3679	0.0145273	0.905056	0.980558
Adipor1	-0.166372	7.17914	0.823227	0.373161	0.711678
Klhl12	-0.0842275	4.29915	0.158768	0.693778	0.90506
Rabif	0.185815	4.86464	1.28254	0.268495	0.622657
Kdm5b	0.273538	5.42934	1.52976	0.227986	0.579987
Syt2	-9.29518	-0.579003	59.675	2.55874e-07	2.81561e-05
Ppp1r12b	0.0817287	1.48186	0.0387886	0.845508	0.962979
Ube2t	-0.244523	1.72338	0.564625	0.459629	0.774322
Ptpn7	0.242119	-1.42252	0.10574	0.747835	0.927825
Arl8a	0.251519	5.86164	0.831198	0.370895	0.710219
Elf3	-0.332372	8.38095	0.67104	0.420662	0.747404
Rnpep	0.241406	7.70858	0.885624	0.355941	0.699266
Timm17a	0.188011	5.10264	1.34881	0.256783	0.610559
Ipo9	-0.507134	5.53632	9.22904	0.00562624	0.0602296
Nav1	-0.0649113	3.14838	0.0462154	0.831581	0.957364
Csrp1	-1.01813	4.29185	9.35162	0.00536173	0.058099
Phlda3	-1.42987	-0.435193	3.19396	0.0864101	0.348661
Tnni1	-0.882674	0.416473	1.85074	0.186202	0.524952
Lad1	-0.272334	8.89436	0.582016	0.452877	0.769951
Tnnt2	0.560629	0.0251076	1.07534	0.309965	0.660754
Pkp1	-0.865771	3.988	2.9444	0.0989184	0.37524
Igfn1	1.92	-1.16906	1.31943	0.261892	0.616104
Tmem9	-0.837409	7.54128	4.1596	0.0524305	0.2586
Kif21b	0.1688	6.80691	0.256161	0.617338	0.870906
5730559C18Rik	-1.21788	5.49458	12.7111	0.00154823	0.0237334
Camsap2	-1.89012	2.04083	10.0672	0.00406517	0.0480475
9230116N13Rik	-1.55605	-1.39832	5.46725	0.0279397	0.178409
Ddx59	-0.820329	2.68979	10.4962	0.00345524	0.0430238
Kif14	-0.452981	2.90454	1.86411	0.184676	0.52331
Zfp281	0.232293	3.51046	0.375734	0.545598	0.830045
Nr5a2	-0.826513	5.55206	8.32226	0.00809125	0.077397
Ptprc	0.747864	1.98218	1.37141	0.252941	0.604868
Nek7	-0.676022	3.03744	1.69138	0.205635	0.552003
2310009B15Rik	-0.180564	0.669349	0.136374	0.715116	0.915814
Dennd1b	0.801593	6.25507	4.40881	0.046329	0.240717
Zbtb41	0.0145594	4.66274	0.00203812	0.964361	0.995499
Aspm	-0.444771	3.86784	1.23917	0.276538	0.631435
F13b	0	-1.49141	0	1	1
Cfhr2	-3.4214	0.213967	6.42534	0.0181019	0.133415
Cfh	-0.648915	0.3417	1.34889	0.25677	0.610559
Cdc73	-0.104612	4.83357	0.123075	0.72875	0.921096
Glrx2	0.00339032	4.65235	0.000167879	0.989768	1
Trove2	-0.666299	3.30946	2.68245	0.114363	0.405461
Uchl5	0.272921	5.12447	0.879182	0.357665	0.700792
Rgs2	-1.46275	3.81043	12.5313	0.00164892	0.0247164
Rgs13	0.473034	-0.490818	0.660042	0.426471	0.752255
Rgs1	1.40334	0.379551	4.53205	0.0436099	0.232112
Pla2g4a	-1.40826	3.19028	10.7936	0.00309133	0.0395328
Ptgs2	0.591117	0.967132	0.195606	0.662208	0.894332
BC003331	0.493352	5.35037	1.40011	0.248168	0.60134
Tpr	0.0258744	7.16341	0.00488099	0.944874	0.990653
Hmcn1	0	1.69768	0	1	1
C730036E19Rik	1.0999	-0.753679	1.13437	0.299371	0.652762
Ivns1abp	0.18548	9.19995	0.3728	0.547159	0.830512
Swt1	0.788615	5.80542	4.45993	0.0451786	0.236646
Trmt1l	0.72267	5.64717	14.221	0.000924431	0.0165076
Rnf2	-0.346163	5.38273	1.63415	0.213223	0.562112
Fam129a	-1.28111	1.40626	5.12448	0.0328043	0.195162
Edem3	0.262217	6.5658	0.689491	0.414433	0.743852
1700025G04Rik	0.0374108	6.04505	0.0177848	0.895009	0.976393
Tsen15	-0.0948115	2.78659	0.168942	0.684661	0.90238
Rgl1	0.256956	5.77217	0.264582	0.611643	0.867577
Arpc5	-0.0787105	8.24646	0.125675	0.726022	0.920247
Ncf2	-1.43791	3.45343	8.55465	0.00736281	0.0727455
Smg7	0.0295521	6.30417	0.0380416	0.846984	0.963144
Nmnat2	-1.9969	-1.65482	3.49707	0.0735895	0.317213
Lamc2	-1.0086	4.23609	31.1381	9.2854e-06	0.000463489
Lamc1	-1.05769	5.86819	30.5488	1.06109e-05	0.000508858
E330020D12Rik	1.70079	2.99345	1.01279	0.324166	0.673338
Dhx9	-0.0679297	7.85598	0.0423413	0.838687	0.959939
Npl	2.92885	10.3351	15.9626	0.000524362	0.010779
Rgs16	-1.52947	-1.65382	2.0786	0.165436	0.495332
Rnasel	-0.371599	7.75598	1.30773	0.263963	0.617493
Glul	-1.04201	6.59114	13.8891	0.0010333	0.0177707
Cacna1e	0.52167	-1.57157	0.205308	0.654496	0.890862
Ier5	-0.105311	5.32197	0.167324	0.686089	0.902859
Mr1	0.85212	-1.96634	0.526936	0.474842	0.783953
Stx6	0.126134	4.68151	0.641077	0.431091	0.755092
Xpr1	0.531666	6.64322	3.80223	0.0628296	0.289661
Acbd6	-0.211781	3.57338	0.571832	0.456811	0.772325
Qsox1	-0.79351	5.61664	4.2651	0.0497432	0.250392
Cep350	0.55216	7.61729	3.20191	0.0860427	0.347948
Tor1aip1	-0.0485186	5.56724	0.0857886	0.772091	0.936636
Tor1aip2	0.474682	9.12102	3.39335	0.0777142	0.328979
Tdrd5	-3.25486	1.41169	2.00519	0.171243	0.502443
Soat1	-0.159221	6.54904	0.292679	0.593441	0.85722
Abl2	0.0715429	5.04345	0.132112	0.7194	0.91761
Tor3a	-0.541599	3.28425	1.33019	0.260006	0.613596
Fam20b	0.0413976	7.89038	0.0677965	0.796769	0.945353
Ralgps2	0.516996	5.68451	6.66712	0.0162748	0.123805
Angptl1	-2.87723	-1.35952	4.31348	0.0501152	0.251213
Rasal2	0.164441	3.22837	0.25059	0.62117	0.872742
2810025M15Rik	-0.404411	2.39436	1.77362	0.19531	0.538022
BC026585	-0.142879	3.31402	0.366799	0.550378	0.832522
Sec16b	1.14851	7.31262	40.6233	1.30132e-06	0.000101496
Brinp2	0	-0.0981892	0	1	1
Rfwd2	-0.00594409	5.6757	0.000457129	0.983117	1
4930523C07Rik	0.266698	1.31407	0.528629	0.474141	0.783581
Mrps14	-0.0293507	5.03293	0.0213906	0.884928	0.97357
Cacybp	-0.0507258	5.60408	0.0189207	0.891729	0.97528
Rabgap1l	0.611234	6.09748	3.7957	0.0630404	0.290064
Rc3h1	0.270272	6.1714	0.82937	0.371413	0.710569
Serpinc1	1.4688	0.590199	8.99373	0.00617504	0.0639521
Zbtb37	0.416077	1.66391	1.50358	0.231888	0.583119
Gas5	0.162664	6.26761	0.324157	0.574353	0.846672
Snord47	0.237441	-0.141169	0.154356	0.697837	0.906622
Dars2	-0.131541	4.63634	0.516718	0.47911	0.786694
Cenpl	0.0803219	3.68418	0.0950331	0.760504	0.932535
Klhl20	0.0815246	3.79413	0.122898	0.728937	0.921149
Prdx6	0.404096	7.62614	2.6549	0.116146	0.408403
Suco	0.698514	6.45617	3.95413	0.058148	0.275045
Pigc	0.719379	5.09187	13.1818	0.00131494	0.0210911
Dnm3	1.94213	1.88578	3.37379	0.0785211	0.331137
Mettl13	-0.549548	3.325	2.22794	0.148423	0.467763
Vamp4	0.257485	2.95988	0.570149	0.457466	0.772696
Prrc2c	-0.147547	7.596	0.325511	0.573561	0.846148
Fmo4	1.02754	5.4596	18.1858	0.000264277	0.00628166
Fmo1	1.88288	2.75461	37.9694	2.1847e-06	0.000146559
Fmo2	-0.460296	1.24142	1.11239	0.301952	0.654584
Prrx1	3.64247	3.74797	19.2044	0.000195611	0.00500307
Gorab	-0.215056	4.15597	0.791601	0.382353	0.71994
Kifap3	-0.563566	3.8603	2.57722	0.121349	0.41809
Scyl3	0.167076	5.34453	0.969847	0.334437	0.681013
BC055324	-0.370068	2.64204	1.6059	0.217097	0.567355
Mettl18	-0.181281	2.3124	0.263512	0.61236	0.867856
Sell	0.140152	-1.11608	0.0313241	0.861119	0.968696
F5	1.75949	0.431928	12.2257	0.00183692	0.0268262
Slc19a2	0.719739	4.14228	12.3404	0.00176379	0.0261074
Ccdc181	0.0980773	3.4991	0.133732	0.717762	0.917322
Blzf1	0.361863	4.60661	1.24719	0.275026	0.630355
Nme7	0.104417	3.5299	0.150113	0.701805	0.908704
Atp1b1	0.806004	9.73308	16.8942	0.000391533	0.00852426
Sft2d2	0.447834	7.95117	7.65283	0.0106711	0.092435
Tiprl	0.313973	4.90331	2.62273	0.118268	0.412993
Dcaf6	0.17888	4.8586	0.606731	0.443552	0.762858
Mpc2	0.281252	4.8615	1.13825	0.296523	0.650845
Mpzl1	-0.546701	4.89787	9.30228	0.00546651	0.0588749
Rcsd1	0.784428	-0.291553	1.37015	0.253153	0.605064
Creg1	-0.437335	7.33647	2.09138	0.160926	0.487669
Pou2f1	0.140318	4.98563	0.27601	0.604096	0.862951
Gpa33	0.005793	8.43087	0.000272068	0.986975	1
Ildr2	0.183476	-1.47885	0.0560974	0.814762	0.951116
Tada1	-0.13768	4.30087	0.816808	0.375001	0.713079
Pogk	-0.652531	4.95816	6.85071	0.0150234	0.117594
Uck2	-0.512308	3.24358	1.85717	0.185466	0.524084
Tmco1	0.230629	6.06416	2.07108	0.16289	0.49075
Aldh9a1	0.287914	8.58418	4.11416	0.0536381	0.262007
Mgst3	0.702814	7.44481	1.67021	0.208402	0.555231
Lmx1a	1.28882	0.507074	5.22665	0.031262	0.189887
Pbx1	-0.948838	4.57398	16.765	0.000407541	0.00879186
Nuf2	-0.109771	3.4751	0.123454	0.72835	0.920899
Rgs5	-2.41986	-0.956701	0.945148	0.341887	0.688277
Rgs4	1.01959	0.609722	2.72299	0.111799	0.40162
1700084C01Rik	1.04012	3.04482	0.720835	0.404169	0.73619
Hsd17b7	-0.723939	5.54451	5.90128	0.0228941	0.155792
3110045C21Rik	-0.124878	-0.443971	0.0498097	0.825263	0.954637
Ddr2	1.0677	0.456482	0.997069	0.327875	0.67615
Uap1	0.0121834	5.63836	0.00359808	0.95266	0.992951
Uhmk1	-0.265344	4.13404	0.973879	0.333453	0.680865
Gm7694	-0.235469	3.74936	0.7366	0.399151	0.732531
Nos1ap	-0.420203	1.53698	1.16279	0.291491	0.647263
Atf6	-0.296684	5.89514	1.43972	0.241769	0.594475
Dusp12	-0.678137	4.73809	1.15769	0.292528	0.6473
Fcrla	-0.188485	-1.04582	0.0472884	0.830025	0.956426
Fcgr2b	-0.320174	-1.77723	0.115962	0.736648	0.923494
Fcgr3	2.54105	-1.55382	4.62692	0.0416388	0.225511
Cfap126	0.148912	0.598279	0.067864	0.79667	0.945353
Sdhc	0.632977	7.67433	5.0208	0.0344566	0.201305
Pcp4l1	3.40192	-1.44743	6.56889	0.0176424	0.131095
Nr1i3	3.50913	5.25261	60.5846	4.73778e-08	7.73021e-06
Tomm40l	0.265577	4.40799	0.750394	0.394836	0.729768
Apoa2	0.979332	0.789575	0.845288	0.366938	0.706667
Fcer1g	2.12819	-0.245005	9.45355	0.00515211	0.0564307
Ndufs2	0.36874	7.81794	1.43223	0.242962	0.59568
B4galt3	0.27487	4.72158	0.752191	0.394279	0.729414
Ppox	0.520279	4.01659	1.94813	0.17543	0.508729
Usp21	0.245604	4.30532	1.39991	0.248201	0.60134
Ufc1	-0.202572	6.06292	1.297	0.26588	0.619293
Dedd	0.0114691	5.08209	0.00248152	0.960678	0.994426
Nit1	0.461833	5.71684	8.21393	0.00845756	0.0798769
Pfdn2	0.115858	4.31494	0.246463	0.624044	0.874118
Klhdc9	-1.77352	-1.63012	2.36982	0.136642	0.447434
Pvrl4	-0.420329	-0.877755	0.452188	0.507651	0.806084
Arhgap30	0.377117	0.203649	0.288225	0.596249	0.859059
Usf1	0.0653029	4.91569	0.0211795	0.885493	0.973631
Tstd1	-0.196362	3.04678	0.15481	0.697416	0.906577
F11r	0.10973	7.77205	0.374472	0.546268	0.830045
Alyref2	0.262798	1.84793	0.741932	0.397475	0.730981
Itln1	-0.50994	9.26372	0.0811342	0.778183	0.939106
Cd244	0.286547	-0.0426545	0.216715	0.645705	0.886767
Ly9	-0.0897012	-1.53142	0.0110733	0.917059	0.985066
Slamf7	0.463213	-1.89509	0.26497	0.611798	0.86758
Cd48	-0.0115513	-1.0462	0.000182575	0.98934	1
Cd84	1.05521	-1.74209	1.18065	0.288848	0.645144
Slamf6	0.308022	-1.41258	0.08332	0.775643	0.937769
Vangl2	-0.680189	0.329405	1.18016	0.287997	0.64458
Ncstn	-0.0792853	8.15776	0.12264	0.72921	0.921329
Copa	0.342276	9.01753	4.12658	0.0533049	0.260918
Pex19	0.42371	7.15006	5.72535	0.0248059	0.164311
Dcaf8	0.0603908	6.43094	0.141702	0.709867	0.912692
Pea15a	-0.628366	3.46612	2.81318	0.106329	0.391258
Atp1a2	-2.38468	-1.09005	1.17376	0.290761	0.64682
Igsf8	-0.568473	3.85683	1.13769	0.296638	0.650845
Pigm	-0.141863	5.2723	0.328505	0.571815	0.845124
Slamf9	0.316828	0.743146	0.41728	0.52436	0.816037
Igsf9	0.649926	8.8918	1.43612	0.242342	0.594958
Tagln2	-0.342953	8.51034	1.3744	0.252438	0.604685
4933439K11Rik	-1.80041	-1.01893	6.30594	0.0190871	0.138115
Dusp23	-0.245206	2.56229	0.63387	0.43366	0.755962
Mptx2	-0.501453	7.33653	0.223414	0.640674	0.883635
Cadm3	1.53438	-1.82131	0.558679	0.466936	0.778958
Aim2	-1.29444	3.95177	2.48125	0.128159	0.432839
Pyhin1	-0.0324885	-1.22004	0.00135428	0.971004	0.996424
Pydc3	-0.344481	-2.12825	0.157517	0.695231	0.905401
AI607873	3.95457	-1.24544	4.29476	0.0500061	0.251003
Ifi204	-1.20062	1.57459	0.44297	0.51197	0.808749
Mndal	1.56124	-0.695078	2.27214	0.144628	0.461242
Mnda	1.6214	-0.150157	0.699937	0.410969	0.741069
Ifi203	0.00134894	0.449006	1.22456e-06	0.999126	1
Ifi202b	-2.459	3.97101	0.615626	0.440271	0.761309
Ifi205	0.923864	-1.95731	0.290842	0.594595	0.858101
Mptx1	0.487838	5.88764	0.178624	0.67628	0.899953
Grem2	2.7731	-2.22658	1.50798	0.235037	0.585942
Rgs7	-0.25135	-1.42807	0.130181	0.721367	0.918121
Fh1	0.154961	6.76478	0.913491	0.348615	0.692904
Kmo	-0.0710246	-0.818369	0.00926571	0.924106	0.985773
Opn3	-0.783123	0.280893	3.09395	0.0911896	0.356893
Chml	-0.0026728	3.41911	4.0319e-05	0.994986	1
Exo1	-0.52967	2.72721	1.8573	0.185451	0.524084
Cep170	0.323242	1.02859	0.176123	0.678419	0.900401
Sdccag8	0.107923	3.74182	0.249137	0.622179	0.873143
Akt3	0.11525	0.0706913	0.019859	0.889095	0.974706
Zbtb18	0.0306591	5.28822	0.0171034	0.897027	0.977126
1700016C15Rik	1.00487	1.76778	3.98829	0.0571502	0.272322
Adss	0.42855	6.39892	1.92085	0.178368	0.513468
Desi2	-0.0787193	5.4341	0.0859331	0.771905	0.936636
Cox20	0.060297	4.31692	0.0414599	0.840351	0.960758
Hnrnpu	-0.140236	8.44086	0.21034	0.650583	0.888837
Efcab2	-0.292983	2.48845	0.910803	0.349313	0.693477
Kif26b	-2.19301	-0.581691	9.12852	0.00585385	0.061781
Smyd3	-0.335835	3.06703	2.00041	0.169961	0.50137
Tfb2m	-0.0974487	3.37599	0.109439	0.743624	0.926434
Cnst	-0.0038296	4.90595	0.000449943	0.98325	1
Sccpdh	0.672427	6.54602	4.71215	0.0399528	0.220845
Ahctf1	-0.225909	6.1517	0.466719	0.500972	0.801551
Cdc42bpa	-0.353249	4.7442	1.50809	0.23121	0.582809
Adck3	-0.0146656	5.47658	0.00146178	0.969815	0.996324
Psen2	-0.336807	3.83045	0.629689	0.435161	0.757604
Gm5069	-0.703102	0.277444	3.20571	0.0858677	0.347736
Itpkb	-0.750501	1.69316	3.66063	0.0675824	0.302742
6330403A02Rik	0.88918	-1.3628	0.287086	0.596971	0.859346
Parp1	-0.781919	5.26723	6.29604	0.0191714	0.138493
Lin9	-0.503405	2.98329	2.01018	0.168962	0.499478
Acbd3	-0.421572	5.94166	2.70616	0.112855	0.403722
H3f3a	-0.35909	7.69335	6.04199	0.0214823	0.148897
Sde2	-0.205628	4.55873	1.4682	0.237298	0.588259
Pycr2	-0.881074	2.73083	4.52031	0.0438612	0.233012
Lefty1	-0.508863	-1.35908	0.425465	0.520355	0.813868
Tmem63a	-0.965925	4.5651	7.24691	0.012669	0.104617
Ephx1	0.328197	0.699303	0.469602	0.499665	0.800654
Nvl	-0.115816	4.46629	0.298761	0.589651	0.855314
Cnih4	0.535785	5.32839	3.0411	0.0938382	0.362279
Wdr26	0.152137	7.05082	0.303578	0.586686	0.853454
Lbr	-0.563743	5.81282	6.22675	0.0197731	0.140778
Enah	0.35928	1.78736	0.0528583	0.820089	0.952807
Srp9	0.152247	5.03725	0.0902714	0.766392	0.934512
Degs1	1.10367	5.27084	16.9657	0.000382973	0.00840232
Fbxo28	0.121213	5.16274	0.330794	0.570487	0.843977
Trp53bp2	0.00675063	5.68812	0.00161307	0.968292	0.996007
Capn2	-1.09217	3.35424	3.82101	0.0622282	0.287636
Capn8	-0.921415	2.902	6.76054	0.0156242	0.120601
Susd4	-0.952433	-0.597017	1.03348	0.319373	0.669105
Tlr5	-0.974685	4.51983	20.5443	0.000133205	0.00375167
Disp1	0.0163184	3.48526	0.00362519	0.952482	0.992951
Brox	0.279148	6.32953	1.94816	0.175426	0.508729
Aida	0.139323	4.82756	0.221786	0.641889	0.884111
Mia3	0.235171	6.77508	1.4263	0.243914	0.596698
Taf1a	0.0158605	2.9076	0.00444193	0.947408	0.991774
Dusp10	-0.468048	0.329658	0.900653	0.351963	0.696036
2025-03-01	3.29977	-0.613435	16.6491	0.000422514	0.00897842
2025-03-02	2.13488	7.72384	66.7332	2.00318e-08	4.18163e-06
C130074G19Rik	0.145035	6.56533	0.281255	0.6007	0.861221
Mark1	-0.555766	2.57865	0.60564	0.443957	0.762858
Rab3gap2	0.477043	6.43564	9.85231	0.00441422	0.0509016
Iars2	-0.630844	6.88743	9.02754	0.0060927	0.0634053
Mir194-1	2.27566	-1.26984	11.1828	0.00267693	0.0356464
Mir215	1.86871	0.938417	11.6153	0.00228625	0.0316309
Bpnt1	1.84545	8.05003	114.815	1.10454e-10	7.46616e-08
Eprs	-0.149716	6.87544	0.348985	0.560151	0.838395
9630028B13Rik	-0.488609	3.20543	0.191783	0.66531	0.895239
Gm2061	-1.51355	7.53977	11.9841	0.00200207	0.0286486
Slc30a10	-0.694147	6.70309	3.61139	0.0693301	0.306873
5033404E19Rik	-0.971325	-1.65205	0.524949	0.475667	0.783963
Lyplal1	-0.624104	3.9798	4.9335	0.0359202	0.206174
Tgfb2	0.256407	-1.53248	0.124127	0.727643	0.920352
Rrp15	-0.267625	3.16517	1.43842	0.241976	0.594574
Spata17	1.65651	-1.49404	3.88692	0.0601689	0.280953
Gpatch2	0.541284	4.98454	5.90435	0.0228621	0.155649
Esrrg	0.984528	2.5053	4.71736	0.0398522	0.22046
Kctd3	-0.446136	4.98784	9.7572	0.00457906	0.0524615
Cenpf	-0.438019	4.75533	0.998115	0.327626	0.675954
Ptpn14	-0.921926	0.650887	1.87633	0.183294	0.521625
Smyd2	-0.417867	5.01032	2.49397	0.127232	0.430731
Prox1	-1.57475	1.34895	8.44063	0.00771079	0.0751233
Rps6kc1	0.0570755	4.38018	0.0648675	0.801108	0.946225
Angel2	0.209105	5.75444	1.39656	0.248752	0.60134
Mfsd7b	1.32956	7.4767	8.12479	0.00877262	0.081646
Tatdn3	0.241287	3.47073	1.29474	0.266287	0.619752
Nsl1	-0.538686	2.66581	4.18196	0.0518474	0.257154
Fam71a	-2.01365	-0.693592	3.48524	0.0740469	0.318417
Atf3	-0.990806	4.93714	8.62093	0.00716847	0.0715586
Nenf	-0.170488	5.35256	0.139182	0.712335	0.914474
Tmem206	0.178251	5.78652	0.642474	0.430596	0.754707
Ppp2r5a	-0.236846	6.44048	1.82991	0.188609	0.528277
Dtl	-0.303251	3.99398	0.776245	0.386936	0.723942
Ints7	-0.340049	5.35084	3.31458	0.0810238	0.337085
Lpgat1	1.96048	8.55167	36.5593	2.90424e-06	0.000183869
Nek2	-0.355845	4.46062	2.30328	0.142023	0.456214
1700034H15Rik	-0.105581	1.66604	0.0574393	0.812603	0.949922
Slc30a1	-0.939775	6.64114	14.6494	0.000801948	0.0149001
Traf5	-0.73181	1.8342	3.55596	0.0713589	0.31177
Rcor3	0.246964	4.95065	1.64342	0.21197	0.559947
Gm10516	0.11451	3.68542	0.15613	0.696197	0.905998
Kcnh1	-2.66222	2.41345	12.9752	0.00141222	0.0221752
Hhat	-0.275042	2.02408	0.992243	0.329025	0.676689
Sertad4	0.0632321	0.0346734	0.024195	0.877677	0.971905
Syt14	1.98469	2.91201	12.69	0.00155968	0.0238317
Diexf	-0.334435	3.27215	2.21539	0.149522	0.469468
Irf6	0.142798	8.1403	0.491637	0.489868	0.79445
A130010J15Rik	-0.169268	3.82827	0.537348	0.470557	0.781325
Traf3ip3	0.668831	-1.07615	0.875298	0.358711	0.70178
Lamb3	-3.04096	3.67607	31.7369	8.12024e-06	0.000414629
Plxna2	-0.353005	6.42666	1.99465	0.170553	0.501969
Cd34	0.736688	0.93227	0.491788	0.489802	0.79445
A330023F24Rik	1.07738	1.23464	2.9985	0.0960383	0.367853
Cd46	0.844766	0.853563	3.93366	0.0587551	0.276168
Cr1l	-0.00846558	6.30508	0.00138289	0.97064	0.996424
Cr2	-0.225893	-1.15108	0.0316456	0.861147	0.968696
Ppp1r14c	-0.532624	-1.28848	0.520794	0.4774	0.784987
Iyd	1.29637	2.70507	10.8925	0.00297974	0.0384872
Plekhg1	-0.0866552	3.45904	0.0837748	0.774704	0.937558
Mthfd1l	-0.822301	3.83686	14.0649	0.000973987	0.0170899
Akap12	0.056479	-0.825659	0.00211609	0.963686	0.995309
Zbtb2	-0.0581005	3.38706	0.0900089	0.766721	0.934616
Armt1	0.143515	3.90759	1.22547	0.279143	0.634834
Esr1	-0.301993	1.06305	0.0879885	0.769274	0.935538
Syne1	-0.473651	5.32069	1.32318	0.261233	0.61496
Fbxo5	-0.222646	3.12888	0.38261	0.541973	0.828107
Mtrf1l	0.181694	3.14782	0.404152	0.530903	0.820308
Rgs17	0.748523	-0.519095	0.813916	0.375833	0.713515
Ipcef1	1.86024	-0.458456	10.5861	0.00334052	0.0418154
Cnksr3	-0.283954	4.13768	1.4872	0.234372	0.58548
Ulbp1	-1.58061	-0.127319	9.31285	0.00544387	0.0587101
Lrp11	0.321945	0.491712	0.382021	0.542282	0.828107
Pcmt1	0.109422	5.47669	0.570519	0.457322	0.772696
A630066F11Rik	0.0947693	0.898792	0.0443393	0.834982	0.958248
Nup43	-0.315307	3.02643	1.11952	0.300442	0.653498
BC020402	0.790383	0.0852218	5.15179	0.032384	0.193962
Lats1	0.0679871	6.6237	0.0612638	0.806592	0.946937
Katna1	0.110083	5.34193	0.320711	0.576381	0.847936
Ginm1	-0.00307787	5.54716	0.00010158	0.992041	1
Ppil4	0.108044	4.70442	0.106974	0.74642	0.927261
Zc3h12d	1.0398	3.37863	17.3326	0.000342112	0.00770838
Tab2	-0.149796	7.3097	0.322575	0.575282	0.847285
Sash1	-0.521639	5.57727	2.773	0.108727	0.395484
Samd5	-1.26456	-0.242976	1.97977	0.172095	0.503634
Stxbp5	0.218349	5.62044	0.730351	0.401129	0.733903
Adgb	0.251755	-1.07201	0.0743438	0.787421	0.94221
Rab32	-0.274102	3.81161	0.895005	0.353451	0.697129
Shprh	0.0798961	4.53864	0.0554448	0.815822	0.951178
Fbxo30	0.160686	3.88632	0.21845	0.644393	0.885666
Epm2a	-1.39912	-0.485309	3.50972	0.0731038	0.316278
Utrn	0.147042	6.46645	0.309245	0.583236	0.852015
Stx11	0.289947	-1.60367	0.165214	0.687964	0.902984
Sf3b5	-0.433926	3.83321	0.648536	0.428458	0.753837
Plagl1	-1.635	6.38587	10.2254	0.00382754	0.0460066
Hymai	-1.66347	-1.53324	1.33671	0.26044	0.614378
Ltv1	-0.108847	5.15553	0.162074	0.690778	0.904576
Phactr2	-0.183531	4.90177	0.338182	0.566244	0.842452
Fuca2	0.382864	10.5463	1.51462	0.230232	0.581935
Pex3	0.332478	4.80286	1.72922	0.200803	0.544857
Adat2	-0.457266	1.64666	2.21625	0.149447	0.469451
Aig1	-0.0698965	5.33789	0.235459	0.631857	0.879249
Hivep2	-0.526278	4.33207	4.19904	0.0514072	0.255657
Adgrg6	-1.66259	0.0432003	4.43297	0.0457813	0.238746
Vta1	-0.0173551	5.42597	0.0171621	0.896852	0.977121
Cited2	-0.0183168	5.34838	0.0070493	0.933777	0.98836
Heca	-0.250593	4.96396	0.923915	0.34593	0.690062
Abracl	-0.20513	5.56963	0.646443	0.429194	0.754158
Reps1	-0.622459	4.24163	16.076	0.000505843	0.0104977
Ccdc28a	0.136012	4.327	0.314689	0.579961	0.85055
Nhsl1	0.235058	7.33465	1.65452	0.210483	0.558306
Hebp2	-1.60321	0.232103	6.91037	0.0146398	0.115644
Arfgef3	-1.32272	3.58797	11.2061	0.00265415	0.0354427
Perp	-0.401708	8.64509	2.45193	0.13033	0.436638
Tnfaip3	1.0355	5.30279	18.6862	0.000227744	0.00561743
Ifngr1	-0.31675	7.10642	3.29025	0.0820786	0.338712
Il22ra2	0.174504	-1.55731	0.0340693	0.855394	0.966548
Pex7	-0.0378154	5.30614	0.0549153	0.816687	0.951314
Map3k5	-0.123907	4.37882	0.228197	0.637139	0.882516
Map7	0.00688915	7.90746	0.00138434	0.970625	0.996424
4930405J17Rik	-0.824674	-1.59392	0.405581	0.530184	0.819931
Gm6251	-0.246576	-0.543817	0.259607	0.614993	0.869362
Bclaf1	0.0306802	6.80601	0.00615483	0.938111	0.989305
Mtfr2	-0.229896	1.63463	0.528378	0.474244	0.783581
Pde7b	0.119917	1.33692	0.0193857	0.890415	0.975065
Ahi1	-0.00125714	0.504963	4.94917e-06	0.998243	1
Myb	-0.431059	5.07521	2.05326	0.164639	0.493778
Hbs1l	0.684716	5.94799	14.9772	0.00072017	0.0137403
Aldh8a1	-0.174736	-0.306557	0.010474	0.919326	0.985488
1700020N01Rik	0.153131	-0.891124	0.0396367	0.843851	0.962435
Gm5420	-0.0855802	-1.60957	0.0065433	0.936192	0.98862
Sgk1	-0.0462896	7.88597	0.0105509	0.919031	0.985268
E030030I06Rik	-0.180999	1.9852	0.301859	0.587741	0.854027
Raet1e	-2.20808	-1.78335	3.88749	0.0601514	0.280953
H60b	0	1.98301	0	1	1
C920009B18Rik	0.1535	-1.72692	0.012307	0.91266	0.983318
Slc2a12	-0.122411	-0.290848	0.0245193	0.876866	0.971905
Tbpl1	0.0126863	4.49958	0.00340107	0.953972	0.993298
Eya4	1.53771	0.659066	0.778032	0.387606	0.724528
Rps12	-0.261359	8.7207	0.656988	0.425504	0.751808
Snora33	0.0539942	-0.673694	0.00965276	0.922542	0.985578
Snord100	0.662106	-0.805053	1.5138	0.230355	0.58209
Slc18b1	0.465946	5.36665	5.05171	0.0339545	0.19951
Vnn1	0.298718	5.8305	0.31278	0.581105	0.850829
Stx7	0.214248	7.84805	0.93234	0.343781	0.689484
Moxd1	2.713	0.217436	16.9227	0.000388095	0.00847539
Ctgf	-0.158556	-1.04348	0.00680287	0.934942	0.988419
Enpp1	0.745511	5.83086	9.53557	0.00498997	0.0552516
Enpp3	3.35496	8.26561	45.0712	5.72482e-07	5.31136e-05
Med23	0.210338	5.22857	2.44793	0.130629	0.437118
Akap7	0.533606	5.2215	7.1324	0.0133047	0.108105
Epb4.1l2	-0.620354	5.07378	10.1736	0.00390358	0.0465641
Smlr1	1.60799	5.0016	40.9713	1.21782e-06	9.65755e-05
L3mbtl3	-0.379012	4.286	1.85426	0.185799	0.524545
Arhgap18	0.472321	6.32246	2.26673	0.145086	0.461875
Ptprk	-0.328657	7.03177	3.57527	0.0706446	0.31008
Echdc1	-0.144394	5.45982	0.172698	0.681377	0.901243
Rnf146	0.160748	5.15235	0.388531	0.538888	0.825992
Cenpw	-0.359817	1.66263	1.07604	0.309812	0.660654
Trmt11	-0.153421	3.35511	0.208921	0.65168	0.889444
Gm20300	0.52436	4.31774	2.78816	0.107815	0.39373
Hint3	0.161636	4.59833	0.519536	0.477927	0.785436
Ncoa7	0.984688	4.76389	7.90738	0.00959658	0.0863664
Hddc2	-0.567624	2.83565	5.78542	0.0241338	0.161062
Tpd52l1	-1.76868	0.662052	19.9187	0.000159129	0.00429438
Rnf217	-0.467266	4.22629	2.88492	0.102201	0.382781
Rsph4a	2.90948	0.550776	5.83219	0.0236246	0.159085
Zufsp	0.589602	3.99443	2.41397	0.133204	0.441886
A830082N09Rik	0.201871	-1.08055	0.1057	0.747881	0.927825
Rwdd1	-0.0512796	4.13549	0.029799	0.864379	0.968727
Dse	1.1521	-0.201502	0.906784	0.350359	0.694311
Tspyl1	-0.110804	5.8163	0.381719	0.54244	0.828218
Tspyl4	0.00616728	-0.183951	7.97918e-05	0.992946	1
Nt5dc1	-0.238167	4.18779	0.565684	0.459213	0.773897
Frk	0.606262	6.79256	3.15728	0.0881286	0.351234
Hdac2	-0.192497	5.50993	0.304499	0.586122	0.853305
Marcks	-0.408725	5.23537	2.90276	0.101203	0.380249
Lama4	0.721156	0.150239	0.674389	0.419521	0.746347
Tube1	-0.529558	1.54697	4.08676	0.0543814	0.264093
Fyn	-0.114748	4.44657	0.126537	0.725123	0.919865
Traf3ip2	-0.0958625	4.86699	0.165358	0.687835	0.902984
E130307A14Rik	-0.277723	0.145568	0.520872	0.477367	0.784987
Rev3l	0.0980058	5.27089	0.0850228	0.773081	0.936881
AA474331	1.26317	-0.315693	6.58159	0.0168968	0.127241
2010001E11Rik	1.49493	4.18302	14.9798	0.000719568	0.0137403
G630090E17Rik	1.0925	4.48912	18.1886	0.000264053	0.00628166
BC021785	0.901536	0.649248	4.83278	0.0376957	0.21276
AI317395	1.22623	2.79668	2.57814	0.121286	0.41809
Slc16a10	2.0572	7.89994	39.4442	1.63362e-06	0.000121786
Rpf2	-0.334268	3.85114	0.79726	0.380684	0.718552
Gtf3c6	-0.0321406	4.2772	0.0182822	0.89356	0.97579
Cdk19	-0.549557	4.79628	6.16269	0.020348	0.143487
Cdc40	0.0412392	5.25733	0.0269369	0.870993	0.970623
Wasf1	-0.877077	-1.46573	0.610284	0.442236	0.762173
Fig4	-0.149347	4.76707	0.892582	0.354092	0.697617
Zbtb24	0.546119	4.78732	15.4571	0.000616379	0.0123059
Mical1	2.46253	6.40849	19.3593	0.000186993	0.0048349
Smpd2	1.06781	6.51711	11.4077	0.00246543	0.0335539
Ppil6	-0.345601	0.704835	0.562258	0.460561	0.774978
Cd164	-0.46574	9.1859	2.91881	0.100315	0.378215
Ccdc162	-1.89671	2.69869	16.0179	0.00051524	0.010646
Cep57l1	-0.11956	2.82416	0.234445	0.632588	0.879662
Sesn1	0.737239	6.08402	7.67499	0.0105725	0.0917897
Armc2	1.13837	-0.318715	4.23104	0.0527928	0.259575
Foxo3	-0.122792	4.69426	0.162553	0.690347	0.904344
Lace1	0.18731	4.61317	1.42491	0.244137	0.596784
Snx3	0.192848	8.00505	0.844192	0.367244	0.706829
Ostm1	-0.00188067	5.47287	3.20429e-05	0.99553	1
Sec63	0.319113	6.80162	1.17297	0.289438	0.645418
Scml4	0.121449	6.08881	0.476865	0.496399	0.798424
Pdss2	-0.195097	3.62779	1.13996	0.296168	0.65079
Bend3	-0.359793	3.44735	2.82308	0.105749	0.389998
1700021F05Rik	0.372795	4.31127	4.39425	0.0466625	0.241831
Cd24a	-0.343172	6.1629	1.52609	0.228527	0.580584
Qrsl1	0.184602	3.3371	0.91528	0.348152	0.692742
Rtn4ip1	0.352985	4.02822	4.40893	0.0463261	0.240717
Aim1	-0.683534	6.47317	10.9952	0.00286856	0.0374258
Atg5	0.065687	5.74495	0.112322	0.740396	0.925495
Prdm1	0.157474	7.39328	0.219226	0.643809	0.885083
Prep	-0.554707	5.49756	12.022	0.0019751	0.0283197
Hace1	0.762312	4.13931	5.10319	0.0331363	0.196359
Ascc3	0.293209	6.05305	0.659362	0.42468	0.75129
Rfx6	1.01947	1.15642	4.23374	0.0505255	0.25287
Ros1	4.33125	8.08534	103.618	3.08415e-10	1.56355e-07
Dcbld1	0.222078	6.3047	2.47085	0.128925	0.433979
Gopc	-0.30562	5.16803	0.858287	0.363342	0.703475
Nus1	0.112648	7.40903	0.150712	0.701241	0.908305
Cep85l	-0.881573	-1.45972	0.938754	0.342157	0.68834
Mcm9	0.099814	3.3917	0.241273	0.627702	0.87587
Asf1a	0.0266566	3.18164	0.00685845	0.934677	0.98836
Man1a	0.625128	7.7895	8.55851	0.00735132	0.0727442
Gm16998	1.12158	-0.17931	3.81231	0.062506	0.288544
Tbc1d32	0.221354	3.8645	0.405772	0.530088	0.819931
Msl3l2	-2.08726	0.231239	9.7252	0.00463604	0.0529007
Gja1	0.753415	0.425495	0.353	0.557919	0.837206
Hsf2	-0.4175	3.16029	1.8007	0.192051	0.533287
Serinc1	-0.0203354	6.98252	0.00370222	0.95198	0.992754
Fabp7	-1.65991	-1.48737	0.577774	0.455532	0.7718
Smpdl3a	-0.0663368	8.57133	0.04091	0.841398	0.961337
Gcc2	0.166342	6.51819	0.245752	0.624542	0.874156
Lims1	-0.224282	5.49881	0.687377	0.415139	0.744372
Ranbp2	0.0958984	7.14497	0.0539194	0.818326	0.952011
Ccdc138	0.456849	2.27948	2.43039	0.131952	0.439375
2025-09-10	-0.272108	3.1248	0.950141	0.339301	0.685478
Sowahc	-0.578303	4.0272	4.48672	0.0445886	0.234856
P4ha1	-0.422057	2.27468	0.705909	0.409008	0.740224
Pla2g12b	0.833486	5.96419	9.40716	0.00524636	0.0571105
Oit3	1.18009	-1.59517	2.31969	0.140673	0.454242
Mcu	0.255375	7.09482	3.51393	0.0729426	0.31587
Micu1	0.0964698	7.03655	0.107803	0.745476	0.927261
Dnajb12	-0.0401185	5.5842	0.0227629	0.881322	0.973191
Ddit4	-0.248069	5.01275	0.284002	0.598938	0.860252
Anapc16	0.0290223	5.64321	0.0287496	0.866764	0.968949
Ascc1	-0.127333	4.72975	0.202971	0.656333	0.891804
Spock2	0.111463	0.0639311	0.0217189	0.884055	0.973191
Chst3	-0.328187	-0.827775	0.120174	0.7321	0.922053
Psap	-0.48469	9.50277	3.00604	0.0956446	0.36684
Cdh23	0.279107	0.0797169	0.080061	0.779615	0.939522
4632428N05Rik	1.08303	3.36972	2.94594	0.098835	0.375023
Slc29a3	-0.274961	4.90536	2.01487	0.168484	0.498971
Unc5b	0.0934838	4.6554	0.0434258	0.836665	0.959216
Pcbd1	0.0744363	5.27669	0.19024	0.666573	0.895513
Sgpl1	2.22671	9.46838	70.466	1.22208e-08	2.74206e-06
Pald1	-1.42887	-0.379238	4.49871	0.0443274	0.234088
Eif4ebp2	-0.158241	6.248	0.557481	0.462451	0.775669
Lrrc20	0.091753	2.447	0.120785	0.731181	0.922053
Ppa1	0.944909	6.70863	15.4443	0.000618923	0.0123393
Sar1a	-0.101153	6.39359	0.594589	0.448094	0.765887
Tysnd1	0.0963176	4.63982	0.0970672	0.758039	0.932121
Aifm2	-0.211211	4.15951	0.819943	0.3741	0.712439
H2afy2	-0.88723	-0.0390443	1.95074	0.175152	0.508544
2010107G23Rik	-0.374021	4.18028	2.20015	0.15087	0.471511
Neurog3	0.550612	0.812091	1.29821	0.265663	0.619269
Tspan15	0.0346847	7.56063	0.0305009	0.862807	0.968722
Hk1	-1.39306	2.11706	10.8517	0.00302524	0.0387951
Hkdc1	0.599896	7.86701	3.32673	0.0805026	0.335901
Supv3l1	-0.0710914	4.44485	0.137457	0.714039	0.915482
Vps26a	0.0242575	7.61718	0.0064163	0.936813	0.988998
Srgn	0.729946	0.452691	1.53593	0.227078	0.579222
Kif1bp	-0.47242	5.48046	6.34881	0.0187267	0.136531
Ddx21	-0.300195	6.08561	1.21687	0.280796	0.637235
Ddx50	0.111344	5.98044	0.106111	0.747409	0.927563
Stox1	1.68618	-1.12585	4.79099	0.0384611	0.215452
Ccar1	0.32093	6.73654	0.873022	0.359325	0.702179
Tet1	0.264485	0.180817	0.351836	0.558564	0.837206
Slc25a16	0.0424951	4.99264	0.0308555	0.862021	0.968697
Dna2	-0.239721	4.6912	1.16539	0.290964	0.646871
Rufy2	0.154529	4.1911	0.28775	0.59655	0.859175
Hnrnph3	0.330892	4.58081	1.53781	0.226803	0.57909
Pbld2	0.711093	6.52071	9.65912	0.00475614	0.0536672
Pbld1	1.88921	2.37416	24.08	5.11425e-05	0.00176206
Herc4	0.0828943	5.63014	0.0636138	0.802997	0.946667
Sirt1	0.148936	5.10564	0.198518	0.65987	0.893836
Dnajc12	-0.89305	0.421721	4.16607	0.052261	0.258392
Reep3	0.428931	7.62615	2.71551	0.112267	0.402331
Jmjd1c	0.332505	6.979	0.78522	0.384247	0.721508
Nrbf2	0.153376	3.65619	0.682012	0.416941	0.745749
Egr2	-2.62964	1.60705	11.7135	0.00220656	0.0307985
Ado	-0.283254	4.10806	2.84973	0.104202	0.387314
Rtkn2	-0.616527	-0.838312	0.881452	0.357056	0.700154
Arid5b	-0.667634	4.67303	7.86264	0.00977649	0.0873362
1700040L02Rik	-0.510855	1.29594	3.08485	0.0916397	0.35796
Rhobtb1	0.407727	1.88863	1.09445	0.305797	0.657794
Cdk1	-0.386463	5.10559	2.47015	0.128976	0.434049
Ank3	0.0708056	6.50973	0.0454422	0.832974	0.957864
Ccdc6	0.320946	6.05771	5.0274	0.0343486	0.200898
Phyhipl	0	-2.26278	0	1	1
Bicc1	0.588414	-1.49446	0.245085	0.62501	0.874522
Tfam	0.0768172	5.43626	0.100372	0.754094	0.930496
Ube2d1	-0.341037	4.14393	3.31897	0.080835	0.336595
Cisd1	0.356181	5.27168	2.13294	0.156992	0.481987
Ipmk	-0.356401	8.2073	2.03735	0.16622	0.496109
Zwint	-0.271353	5.37342	2.69216	0.113743	0.404592
Rab36	-0.0183923	-0.518388	0.00164475	0.967982	0.996007
Bcr	0.308337	6.78165	1.64356	0.211952	0.559947
Specc1l	-0.367864	7.14844	3.46199	0.0749559	0.321062
Adora2a	0.630042	-0.46689	0.942089	0.341317	0.687527
Upb1	1.57193	0.445307	10.4305	0.00354174	0.0437936
Gucd1	0.238129	7.95521	1.24611	0.275229	0.630355
Snrpd3	0.100519	5.24234	0.294736	0.592153	0.85658
Lrrc75b	-0.297756	0.263587	0.152365	0.700358	0.90786
Ggt1	0.957505	7.65734	3.65712	0.0677052	0.303083
Susd2	0.526476	6.4249	0.684784	0.416009	0.745329
Cabin1	0.113105	5.92838	0.0694732	0.794331	0.944896
Ddt	0.135427	4.6732	0.0673763	0.797385	0.945407
Gstt3	0.340608	5.50808	2.32078	0.140584	0.454242
Gstt1	2.64468	3.01161	27.0862	2.39924e-05	0.000956662
Gstt2	0.202642	4.74218	0.240296	0.628395	0.876579
Mif	-0.226827	4.58819	0.0862905	0.771445	0.936274
Derl3	-0.533486	0.186055	0.416369	0.524809	0.816137
Smarcb1	-0.312136	5.39698	1.17383	0.289265	0.645209
Chchd10	0.528864	5.51731	1.01108	0.324566	0.673658
Vpreb3	-0.209378	-1.89341	0.0449948	0.833785	0.958043
Zfp280b	-0.170024	4.59006	0.864943	0.36152	0.702739
Slc5a4b	3.6443	4.98338	37.2244	2.53718e-06	0.000166737
Slc5a4a	3.1696	4.59951	35.3429	3.73335e-06	0.000220812
Prmt2	-1.10028	3.89295	8.91183	0.00637958	0.0657438
S100b	1.55566	2.14821	1.49372	0.25859	0.612086
Dip2a	-0.382252	5.84532	2.66756	0.115323	0.407037
Pcnt	-0.348642	5.22616	2.11846	0.158349	0.483651
Ybey	-0.416966	2.55213	4.56142	0.0429887	0.230273
Mcm3ap	-0.220805	5.47812	1.32135	0.261553	0.615611
Lss	-0.958394	5.64006	23.6805	5.67663e-05	0.00190496
Ftcd	0	0.487099	0	1	1
Col6a2	0.156907	1.29716	0.0420588	0.839218	0.960237
Col6a1	-0.0598976	1.86872	0.00653003	0.936257	0.98862
Pcbp3	-0.518755	-1.29235	0.321133	0.576132	0.847748
Slc19a1	-0.554512	5.40309	1.4521	0.239812	0.591328
Col18a1	0.043407	1.62485	0.00535707	0.942253	0.989939
Gm10941	-0.0684859	-0.761291	0.00588652	0.939472	0.98947
Pofut2	-0.308679	4.77518	0.455515	0.506108	0.805114
Adarb1	-0.525267	-1.46776	0.448825	0.509219	0.807097
Fam207a	0.0410204	5.15431	0.0115502	0.915298	0.98467
Itgb2	0.226928	0.634703	0.154834	0.697394	0.906577
Pttg1ip	0.15957	8.21386	0.597925	0.446839	0.765216
Sumo3	-0.0298814	7.62606	0.0308278	0.862082	0.968697
Ube2g2	-0.227652	4.91304	0.78929	0.383037	0.720387
Lrrc3	3.6674	-0.176566	21.0128	0.0001168	0.00336304
Trpm2	1.14317	0.477596	2.86454	0.103354	0.384988
1810043G02Rik	-0.587508	1.17675	1.12937	0.298373	0.651903
Pfkl	-0.177038	6.26641	0.0890521	0.767926	0.935232
Icosl	0.275467	4.00017	1.39692	0.248693	0.60134
D10Jhu81e	0.0838918	5.05429	0.0732956	0.788887	0.942806
Pwp2	-0.311394	3.84938	1.03383	0.319291	0.669105
Trappc10	0.146713	7.14667	0.788193	0.383363	0.720677
Agpat3	2.02212	8.41474	34.7407	4.23593e-06	0.000242456
Rrp1	-0.063808	7.18085	0.0891066	0.767857	0.935232
Cstb	0.175	7.5809	0.430778	0.517783	0.812191
Pdxk	0.815257	7.11386	10.9923	0.00287162	0.0374312
Ilvbl	0.4034	7.04519	1.5935	0.218825	0.568921
Syde1	-1.29744	2.86754	12.331	0.00176964	0.0261667
Casp14	-2.15053	-0.0862042	8.06168	0.00900352	0.0827651
2610008E11Rik	0.0112295	3.60757	0.000758959	0.978247	0.998937
Ppap2c	-0.194633	7.61163	0.392585	0.536794	0.824552
Mier2	-0.316051	4.14713	0.307712	0.584165	0.852497
C2cd4c	0.0696453	-0.469799	0.0213601	0.88501	0.97357
Shc2	0.391407	-1.3044	0.176567	0.678038	0.900401
Tpgs1	-0.114351	2.40891	0.0247827	0.876212	0.971611
Cdc34	-0.0735582	5.36759	0.0169429	0.897509	0.977155
Gzmm	-0.62111	-0.812573	1.09203	0.30632	0.657809
Bsg	0.361056	9.0884	1.98889	0.171148	0.502443
Hcn2	-0.451713	1.80399	0.977626	0.332543	0.680092
Polrmt	-0.26008	4.59763	0.186667	0.66952	0.89651
Rnf126	-0.192493	4.36706	0.111088	0.741772	0.925911
Fstl3	-0.164734	0.489305	0.177893	0.676904	0.900156
Palm	-1.29246	1.94484	4.5485	0.0432607	0.230946
Misp	-0.393159	9.14663	0.732799	0.400352	0.733384
E130317F20Rik	-0.507343	0.75819	1.06585	0.312064	0.662868
Ptbp1	-0.405579	8.08979	1.37363	0.252567	0.604832
Med16	-0.345446	4.79559	0.376124	0.545391	0.830045
R3hdm4	-0.479841	5.55977	3.09535	0.0911207	0.356828
Kiss1r	-0.876392	-1.0728	1.43797	0.242047	0.594605
Arid3a	-0.449384	6.56204	4.14759	0.0527465	0.259575
Wdr18	-0.484802	4.98667	0.895446	0.353334	0.697093
Tmem259	0.168948	6.16531	0.0925672	0.763532	0.933214
Cnn2	-0.961194	2.7414	6.1942	0.020063	0.142206
Abca7	-0.11407	5.34365	0.0542976	0.817702	0.95156
Hmha1	0.240762	0.767061	0.12989	0.721664	0.918212
Polr2e	-0.38884	5.2421	0.421098	0.522484	0.81475
Gpx4	1.07612	8.16055	8.42277	0.00776691	0.0753597
Sbno2	-0.0282144	6.14755	0.00288769	0.957584	0.993966
Stk11	-0.0608901	5.70267	0.0220363	0.883217	0.973191
Dos	0.140703	0.708994	0.0385219	0.846033	0.962979
Atp5d	0.291143	7.97606	0.207466	0.652811	0.889997
Midn	0.0648627	7.18536	0.0337439	0.855779	0.966582
Cirbp	-0.140434	5.22155	0.228478	0.636933	0.882516
1600002K03Rik	-0.375244	2.41763	0.917955	0.347462	0.692171
Efna2	-1.46329	-0.141535	3.74485	0.0647081	0.295091
Mum1	-0.335906	4.48117	0.755268	0.393329	0.729081
Ndufs7	0.172317	6.16504	0.0643836	0.801835	0.946279
Gamt	-0.37918	3.77821	0.325939	0.57331	0.846136
Dazap1	-0.128624	5.82453	0.300922	0.588317	0.854512
Rps15	-0.231908	8.55011	0.111237	0.741605	0.925911
Apc2	-2.38435	-1.31066	2.02123	0.169614	0.500763
2310011J03Rik	0.106097	5.73683	0.058603	0.810752	0.949165
Pcsk4	1.3965	5.03353	5.38478	0.0290321	0.181968
Reep6	1.16972	8.10933	7.44642	0.0116399	0.0982915
Adamtsl5	0.780929	6.47143	4.43549	0.0457245	0.238564
Plk5	0.708712	-0.494833	1.67466	0.207817	0.555139
Mex3d	-0.489619	2.51314	1.87374	0.183586	0.522351
Mbd3	-0.482876	5.38607	0.446735	0.510198	0.807696
Uqcr11	0.209538	6.56741	0.105225	0.748428	0.928097
Tcf3	-0.165366	5.92911	0.0973236	0.75773	0.932121
Onecut3	0.0219571	-1.30573	0.00111125	0.97368	0.997502
Rexo1	-0.115336	5.76972	0.0410071	0.841212	0.961306
Klf16	-0.11039	3.70923	0.145634	0.706065	0.911227
Abhd17a	0.342106	5.90607	0.23813	0.62994	0.877838
Adat3	-0.400891	1.8237	0.292127	0.593788	0.857546
Scamp4	-0.0551016	6.46028	0.0149668	0.903638	0.980194
Csnk1g2	-0.470902	6.66009	0.701696	0.41039	0.740778
Btbd2	-0.346156	5.35699	0.349895	0.559643	0.837989
Mknk2	-0.360385	6.76068	0.642462	0.4306	0.754707
Mob3a	-0.403858	4.18447	1.63371	0.213282	0.562112
Izumo4	-0.132105	2.10598	0.134231	0.71726	0.917322
Ap3d1	-0.019336	7.52855	0.00693619	0.934309	0.98836
Dot1l	-0.000868422	5.61384	4.09859e-06	0.998401	1
Plekhj1	-0.158933	4.35418	0.179519	0.675519	0.899446
Sf3a2	-0.435018	5.16632	0.703382	0.409836	0.74035
Lsm7	-0.279045	3.18415	0.221535	0.642077	0.884111
Sppl2b	0.00569627	4.61286	0.000101019	0.992063	1
Tmprss9	4.11709	-1.79832	24.3147	6.03151e-05	0.00198188
Timm13	0.167653	5.62537	0.0582458	0.811318	0.949505
Lmnb2	0.0103716	5.20206	0.000360456	0.985008	1
Gadd45b	0.0278376	2.8568	0.00265882	0.959298	0.994267
Gng7	-1.16189	2.72726e-05	1.99121	0.170908	0.502389
Slc39a3	-0.182863	4.73492	0.144768	0.706896	0.911349
Sgta	-0.0281602	6.83568	0.00484347	0.945086	0.990653
Thop1	-0.73267	4.22778	1.2967	0.265935	0.619293
Creb3l3	3.36632	9.2479	28.5726	1.67873e-05	0.000711332
Map2k2	0.572686	7.63666	0.913392	0.348641	0.692904
Zbtb7a	-0.299426	6.47747	3.30224	0.0815568	0.338054
Pias4	-0.251863	4.8428	0.214141	0.647664	0.887194
Eef2	-0.302555	10.7075	0.283246	0.599421	0.860499
Dapk3	-0.255664	4.56076	0.146465	0.705269	0.91078
Atcay	2.40474	-0.84575	3.53376	0.0721905	0.313563
Zfr2	0.654181	3.55985	2.31577	0.140994	0.454865
Matk	0.86975	0.779795	1.66378	0.209252	0.555992
Mrpl54	-0.0733131	5.11973	0.0326436	0.858123	0.967452
Apba3	0.481819	5.34209	0.641234	0.431035	0.755092
Tjp3	-0.540084	7.21956	1.18969	0.286104	0.642705
Pip5k1c	-0.421591	6.34035	0.885149	0.356068	0.699266
Cactin	-0.239018	4.3358	0.213433	0.648205	0.887468
Hmg20b	-0.102524	5.21223	0.0698959	0.793721	0.944811
Mfsd12	-0.546155	5.20222	0.943825	0.340881	0.687266
Fzr1	-0.17936	5.65537	0.0879262	0.769353	0.935538
Dohh	0.0393544	4.09615	0.0032766	0.954822	0.993381
Smim24	1.55464	9.92247	21.9328	9.06131e-05	0.0027309
Nfic	-0.667638	4.94408	3.38989	0.0778562	0.329409
Celf5	0.12224	1.16539	0.0724242	0.790114	0.943254
Ncln	0.00477922	7.24441	5.1314e-05	0.994343	1
Gna11	0.1723	9.09489	0.184729	0.671133	0.897426
Aes	0.0699018	8.37715	0.0217563	0.883956	0.973191
Tle2	0.45397	-0.691105	0.467248	0.500732	0.801431
Tle6	-0.630198	-0.208599	1.12718	0.298831	0.652303
BC025920	-0.610548	0.831464	2.01115	0.168863	0.499405
Sirt6	-0.124796	3.613	0.0404719	0.842238	0.961703
Ankrd24	0.2083	2.04738	0.359497	0.554344	0.835695
Gm10778	-0.319095	-1.25285	0.253365	0.619254	0.87191
Zfp433	-0.212622	1.21596	0.151068	0.700906	0.908203
Zfp781	-0.776916	0.31004	2.22761	0.148452	0.467763
Zfp873	-0.130099	2.50837	0.180113	0.675016	0.899182
AU041133	-0.413875	2.45941	1.10281	0.303997	0.656211
Zfp938	-0.192271	2.93803	0.276967	0.603474	0.862409
1190007I07Rik	-0.114195	2.19082	0.126526	0.725135	0.919865
Hcfc2	0.0908177	3.78359	0.0874836	0.769917	0.93558
Nfyb	-0.409582	4.3049	3.21364	0.0855036	0.346877
Txnrd1	0.0671164	7.66087	0.265212	0.611222	0.867456
Eid3	0.915338	-0.672664	2.19663	0.151184	0.471868
Chst11	-0.581686	2.2032	2.12286	0.157935	0.483374
Slc41a2	0.935919	4.2841	7.38318	0.0119558	0.100125
D10Wsu102e	-0.359745	4.48269	2.74195	0.110622	0.399563
Aldh1l2	-0.720977	-0.17181	1.10056	0.304481	0.656541
A230046K03Rik	0.300212	6.34046	0.519656	0.477877	0.785436
Appl2	0.408533	6.85072	1.96858	0.173266	0.505863
1500009L16Rik	-0.583919	0.519315	1.98243	0.171818	0.503366
Nuak1	-0.824702	-0.910651	1.57409	0.221564	0.572558
Ckap4	-1.53759	2.93024	10.3954	0.00358893	0.0441846
Tcp11l2	-0.41371	2.37558	2.1052	0.159605	0.48518
Polr3b	-0.143225	4.5124	0.858757	0.363213	0.703475
Ric8b	0.0496893	4.09284	0.0585399	0.810852	0.949203
Tmem263	1.88116	5.04747	30.5675	1.0566e-05	0.000508858
Mterf2	1.1906	3.47229	7.50391	0.0113607	0.0965243
Cry1	-0.0672	4.65717	0.0847946	0.773377	0.936881
Btbd11	-0.0151422	-1.31378	0.000209832	0.988561	1
Pwp1	-0.543721	4.44335	7.65726	0.0106513	0.0923612
Prdm4	-0.0577328	5.68787	0.117826	0.734361	0.922669
Rtcb	-0.141695	6.80718	0.666318	0.42228	0.749189
Fbxo7	0.156214	5.40618	0.914077	0.348464	0.692904
Syn3	-0.732905	2.17901	6.51699	0.017384	0.129876
Timp3	0.00337094	6.92362	5.41636e-05	0.994188	1
1810014B01Rik	-0.464627	1.69239	2.50605	0.126358	0.428897
Hsp90b1	-0.124137	9.71141	0.107531	0.745785	0.927261
Ttc41	0.168925	1.79232	0.183275	0.67235	0.897836
Nt5dc3	-1.72815	2.12918	34.6868	4.28436e-06	0.000244243
Stab2	2.3464	3.59253	2.21646	0.149429	0.469451
Parpbp	-0.338275	2.56871	0.927797	0.344938	0.689543
Nup37	-0.262995	3.35483	1.04852	0.31595	0.666742
Ccdc53	-0.0285126	4.7778	0.0213455	0.885049	0.97357
Dram1	0.775947	-1.83153	0.388947	0.538673	0.825751
Gnptab	0.367714	6.46861	3.04243	0.0937708	0.362198
Sycp3	-2.38136	3.00036	1.51642	0.231607	0.582919
Chpt1	1.48665	9.33771	35.501	3.61239e-06	0.000216362
Mybpc1	0	-1.14459	0	1	1
Arl1	-0.282227	6.0642	1.62776	0.214091	0.563469
Utp20	-0.713609	4.9916	6.89041	0.014767	0.116148
Slc5a8	-1.32673	6.88848	7.38513	0.0119459	0.100101
Gas2l3	-0.430444	4.6767	1.19548	0.284963	0.641359
Nr1h4	-2.03773	7.64537	127.93	3.67091e-11	3.25679e-08
Slc17a8	-3.99608	0.636358	41.6804	1.06511e-06	8.63958e-05
Scyl2	0.227231	5.77962	0.651073	0.427568	0.753111
1500026H17Rik	0.611221	-0.521649	1.62568	0.214375	0.563946
Actr6	-0.281571	2.04699	0.698297	0.41151	0.74148
Uhrf1bp1l	0.445782	5.43899	2.18189	0.152505	0.474635
Apaf1	0.417333	6.89026	3.15048	0.0884516	0.351996
Ikbip	0.0144649	3.3451	0.00154083	0.96901	0.996165
Slc25a3	0.519216	9.65214	6.41169	0.0182117	0.134084
Tmpo	-0.424052	6.76828	3.29143	0.0820268	0.338677
Nedd1	-0.0196678	4.00103	0.00376443	0.951579	0.992754
Cdk17	0.223679	2.7289	0.407118	0.529412	0.819341
Elk3	-0.671905	0.722897	1.51831	0.229682	0.581611
Lta4h	0.549359	8.29166	17.9222	0.000286036	0.00666713
Hal	0.940026	0.812994	2.33941	0.13907	0.451576
Snrpf	-0.110884	3.83543	0.171013	0.682845	0.901589
Ntn4	-1.12555	1.36513	9.09802	0.00592488	0.0623915
Metap2	-0.328334	6.74597	1.78565	0.193853	0.536403
Vezt	0.131781	4.38781	0.70078	0.410691	0.740851
Fgd6	0.212904	5.19775	0.567823	0.458375	0.773265
Nr2c1	0.225128	4.19942	1.84011	0.187426	0.526657
Ndufa12	0.421991	5.85848	2.11682	0.158504	0.483966
Tmcc3	0.182198	5.75887	0.416659	0.524666	0.816137
Cep83os	-0.417365	3.33108	2.69582	0.11351	0.404592
Cep83	-0.292728	4.29796	0.507738	0.482916	0.789661
Plxnc1	-0.439613	-0.111143	0.392446	0.536866	0.824552
Gm29684	-1.55398	0.325804	13.6654	0.0011145	0.0186122
Cradd	0.108593	3.16633	0.276369	0.603863	0.862803
Socs2	-0.365104	6.24065	1.51839	0.22967	0.581611
5730420D15Rik	0.531656	-0.158515	1.91954	0.178511	0.513468
Mrpl42	0.0932178	5.31473	0.191591	0.665467	0.895239
Ube2n	-0.134546	5.74904	0.524168	0.475992	0.783989
Nudt4	-1.16362	8.74617	13.6408	0.00112386	0.0187087
Mir3058	0.0924575	-0.915067	0.0133432	0.908989	0.982191
Eea1	-0.0272871	6.08483	0.00528623	0.942636	0.989939
Btg1	0.12324	6.59189	0.424689	0.520732	0.813876
Dcn	0.248351	2.25927	0.130579	0.72096	0.91785
Lum	-0.145301	-0.824915	0.0135499	0.90829	0.982038
Atp2b1	-1.32765	8.20242	11.8583	0.00209446	0.0295874
Poc1b	-0.304944	4.39917	3.05128	0.0933216	0.361592
Galnt4	-0.531993	6.5199	11.2931	0.00257085	0.0345907
Dusp6	0.286406	5.46861	0.476699	0.496473	0.798424
Kitl	0.306321	6.01479	1.12291	0.299728	0.653127
Tmtc3	-0.0295396	4.73607	0.00926962	0.92409	0.985773
Cep290	-0.130831	2.88277	0.0610674	0.806896	0.946937
4930430F08Rik	-0.00867122	2.02759	0.000431142	0.983604	1
Mgat4c	-2.29045	7.32997	16.2699	0.000475798	0.00992489
Nts	0.308881	6.92046	0.356313	0.55609	0.836552
Rassf9	-2.17581	-0.976781	3.839	0.0616582	0.285837
Tmtc2	-0.308281	4.30604	1.40206	0.247848	0.601261
Gm15663	-0.758033	0.0525884	4.0067	0.0566209	0.270526
Mettl25	0.0185992	2.66903	0.00795519	0.929662	0.987248
Ccdc59	0.315958	5.30886	1.75853	0.197156	0.540748
Acss3	-2.97233	-1.10725	13.2237	0.00129611	0.0208597
Lin7a	-1.62093	-0.357208	3.66888	0.0672943	0.30191
Ppp1r12a	-0.037532	6.13126	0.00886583	0.925756	0.98652
Pawr	-0.273507	4.26713	1.69016	0.205794	0.552013
Syt1	-0.510296	-0.849315	0.158353	0.694156	0.90506
Nav3	2.25363	-1.783	0.707544	0.412456	0.74215
E2f7	-0.52755	2.41998	3.02225	0.0948046	0.364505
Csrp2	-0.837542	5.26808	5.14368	0.0325081	0.194459
Zdhhc17	0.113153	3.9746	0.174368	0.67993	0.900401
Osbpl8	-0.0463552	3.38426	0.0179403	0.894554	0.976258
Bbs10	-0.164623	1.05705	0.156444	0.695908	0.905847
Nap1l1	-0.683057	5.80194	4.83663	0.0376261	0.212536
Phlda1	-0.46794	3.80599	1.45367	0.239566	0.59121
Krr1	0.0165166	4.70669	0.00314028	0.95577	0.99364
Glipr1	2.55261	0.0337624	6.21731	0.0198567	0.141215
Caps2	0.726701	0.173489	0.722984	0.403479	0.735647
Atxn7l3b	0.602723	7.44382	8.81657	0.00662691	0.0673365
Tbc1d15	0.0685104	6.86807	0.0508517	0.823476	0.954183
Rab21	0.0182284	5.87366	0.0074595	0.931882	0.988054
Tmem19	0.681368	6.39384	11.8763	0.00208097	0.0294804
Thap2	-0.0513309	3.606	0.0250437	0.875568	0.971598
Zfc3h1	0.774954	5.70021	2.95679	0.0982501	0.373503
Lgr5	-1.97563	4.67836	39.3824	1.65343e-06	0.000122242
Tspan8	-0.558234	8.42376	7.0269	0.0139215	0.111396
Ptprr	0.0966137	4.66367	0.0470228	0.83014	0.95648
Ptprb	-0.438536	0.00951267	0.301977	0.587668	0.854027
Cnot2	0.24727	5.73595	0.935523	0.342974	0.689103
Myrfl	-0.44368	6.10681	7.37234	0.0120108	0.100468
Rab3ip	0.106549	5.01519	0.453369	0.507102	0.805541
4933412E12Rik	0.48366	0.385596	1.32427	0.261041	0.61496
Cct2	-0.21766	7.47523	2.16876	0.153693	0.476502
Frs2	0.195032	5.54616	0.643337	0.430291	0.754455
Yeats4	-0.0459547	4.69331	0.0475367	0.82923	0.956052
Lyz2	0.663105	0.796374	1.01713	0.323151	0.672713
Lyz1	-0.629419	10.4179	2.07095	0.162904	0.49075
Cpsf6	0.0438904	6.00649	0.0414727	0.840326	0.960758
Cpm	-0.392697	5.63457	2.94888	0.0986758	0.37462
Mdm2	0.393106	5.64896	2.38815	0.135202	0.444462
Slc35e3	1.56645	3.99387	22.8414	7.08909e-05	0.00223126
Nup107	-0.11139	4.56783	0.279703	0.6017	0.861871
Rap1b	-0.0413866	7.05108	0.0199936	0.888722	0.974706
Mdm1	-0.833542	2.0881	9.07698	0.00597444	0.0626808
Dyrk2	0.343932	5.60455	1.60165	0.217687	0.567818
Cand1	-0.0622977	6.66114	0.195915	0.661959	0.894332
Grip1	-1.61844	-0.108603	5.93625	0.0225338	0.154079
Helb	-0.0490877	3.815	0.0803921	0.779172	0.939467
Irak3	-1.387	0.0470123	9.14833	0.0058082	0.0615739
Tmbim4	0.317007	5.81821	2.38895	0.135139	0.444378
Llph	-0.0577284	3.33027	0.0730633	0.789213	0.942925
Hmga2	-0.630889	3.91589	3.08707	0.0915299	0.357629
9230105E05Rik	-2.03423	-0.0336757	14.7843	0.000767142	0.0143473
Msrb3	-0.157648	5.43917	0.0229964	0.88072	0.973056
Gm15910	0.304585	-1.76378	0.049506	0.825787	0.954637
Lemd3	0.107343	4.64341	0.180267	0.674885	0.899182
Tbc1d30	0.245103	3.87716	1.36838	0.253452	0.605479
Gns	0.211949	8.45038	0.659071	0.424781	0.75129
Rassf3	0.25378	5.96809	4.02822	0.0560086	0.268873
Tbk1	0.83718	6.65776	8.37106	0.00793194	0.0762832
Xpot	0.560926	5.56569	7.70878	0.010424	0.0910018
BC048403	-0.708072	2.56009	6.57697	0.0169311	0.127432
Srgap1	-1.11461	1.81997	8.58538	0.00727199	0.0721355
Gm9079	-0.361964	-0.633083	0.580469	0.453471	0.770255
Tmem5	-0.492811	4.20662	3.18439	0.0868547	0.34966
Ppm1h	0.408886	6.33959	2.67063	0.115124	0.406755
Mon2	0.249465	6.72889	3.27186	0.082886	0.340385
Usp15	0.123084	6.54333	0.131835	0.719681	0.917703
Slc16a7	-1.31094	-1.34205	4.79777	0.0383357	0.215004
Lrig3	-0.405964	4.72183	1.64986	0.211106	0.559077
Xrcc6bp1	-0.298979	1.28376	0.595818	0.447631	0.765857
Ctdsp2	-0.207242	7.9827	0.780681	0.385603	0.722589
Avil	0.373203	0.715923	0.996554	0.327997	0.67615
Tsfm	-0.0414959	3.86422	0.0173707	0.896231	0.976819
Mettl21b	-1.29035	-2.22319	3.16691	0.0901467	0.355453
Mettl1	-0.335969	2.73678	0.743283	0.397052	0.730828
2025-03-09	-0.651912	2.80467	1.81426	0.190444	0.530823
Cdk4	-0.163648	7.51949	0.354989	0.55682	0.836594
Tspan31	0.399847	7.62136	3.18156	0.0869868	0.349994
LOC100504703	0.463649	0.03697	1.18595	0.286846	0.64349
Agap2	0.766984	-0.665646	0.49778	0.487196	0.792074
Os9	0.431025	8.03533	2.08939	0.161117	0.487669
B4galnt1	0.305868	7.19492	0.272983	0.606075	0.86428
Dtx3	0.495496	3.57536	1.89001	0.181764	0.518411
Pip4k2c	-0.111057	6.9705	0.397008	0.534527	0.822952
Kif5a	0.42961	0.0682386	0.247594	0.623254	0.873643
Dctn2	0.00629398	7.42208	0.000505165	0.982252	1
Mbd6	-0.0237505	6.34383	0.00353688	0.953064	0.993194
Ddit3	0.699566	5.34559	2.58509	0.12081	0.417656
Mars	-0.352183	5.45831	2.67355	0.114936	0.406459
Arhgap9	-0.39414	3.13951	1.23863	0.276639	0.631435
R3hdm2	-0.0327066	6.13306	0.065492	0.800174	0.946225
Stac3	0.993304	0.422748	3.17098	0.0874824	0.350791
Shmt2	-0.311497	4.96035	0.498979	0.486677	0.791791
Lrp1	-0.0989178	8.52794	0.0373181	0.848427	0.963647
Stat6	0.361809	7.08632	4.27303	0.0495477	0.249762
Nab2	1.88595	2.13366	19.4637	0.000181414	0.00473562
Tmem194	-0.154827	4.14121	0.464437	0.50201	0.802061
Myo1a	0.318587	9.75962	1.58756	0.219658	0.570131
Zbtb39	0.00436516	4.42017	0.000494471	0.982441	1
Rdh1	-3.2636	0.713312	37.6141	2.34572e-06	0.000155596
Rdh9	0.18169	4.92524	0.104582	0.74917	0.928668
Rdh16	0.157319	2.32157	0.0891015	0.767864	0.935232
Rdh18-ps	0.423973	-0.636044	0.433586	0.516434	0.811284
BC089597	3.91709	0.439788	42.3043	9.47812e-07	7.91872e-05
Rdh7	3.72451	4.14353	46.6342	4.34525e-07	4.19597e-05
Hsd17b6	3.6851	4.19972	51.2899	1.98044e-07	2.36238e-05
Prim1	-0.176871	3.75668	0.301578	0.587914	0.854179
Naca	-0.0846759	8.17928	0.192464	0.664755	0.895149
Ptges3	-0.11736	6.86528	0.174	0.680249	0.900447
Atp5b	0.343175	10.697	2.68592	0.114142	0.405344
Baz2a	-0.0281873	7.2545	0.0262723	0.872579	0.971025
Rbms2	-0.0836684	4.92656	0.307481	0.584305	0.852525
Gls2	0.197594	0.29259	0.160827	0.691906	0.904701
Spryd4	-0.291981	4.17913	1.9704	0.173074	0.505513
Timeless	-0.640311	3.17489	2.44935	0.130523	0.436871
Stat2	0.700485	7.18311	8.13688	0.00872916	0.0814415
Pan2	0.321472	6.04832	2.34574	0.13856	0.450851
Cnpy2	-0.0319838	6.43352	0.0193026	0.890649	0.975065
Cs	0.645069	9.52455	11.7567	0.0021724	0.0303814
Coq10a	0.0180295	4.13792	0.00908383	0.924852	0.986124
Ankrd52	-0.368832	6.17473	1.77809	0.194768	0.537644
Slc39a5	0.1801	7.71139	0.0823217	0.776611	0.938532
Nabp2	0.0747915	5.59658	0.0977117	0.757264	0.931842
Rnf41	0.0841499	5.59503	0.187969	0.668443	0.896136
Smarcc2	-0.127154	7.05849	0.730722	0.401011	0.733903
Myl6	-0.134897	9.14433	0.180293	0.674863	0.899182
Myl6b	0.570015	-0.66887	0.662406	0.423627	0.750833
A430046D13Rik	0.289531	0.904936	0.987315	0.330205	0.678134
Esyt1	-0.976492	4.15014	11.0604	0.00280024	0.0368647
Zc3h10	-0.331216	3.66663	1.24639	0.275177	0.630355
Rpl41	-0.338369	8.63285	0.271423	0.607101	0.864823
Pa2g4	-0.404269	6.72681	4.96763	0.0353398	0.204209
Erbb3	-0.156401	7.87103	0.400455	0.532773	0.821587
Rps26	-0.569791	7.76474	1.10616	0.303279	0.655704
Suox	-6.01713	6.80697	301.834	3.39065e-15	4.81303e-11
Rab5b	-0.425153	6.27732	4.14283	0.0528726	0.259788
Cdk2	-0.572184	4.54157	6.41986	0.0181459	0.13367
Pmel	-0.706333	1.3021	2.51918	0.125415	0.426863
Dgka	-0.265649	6.66603	1.15904	0.292252	0.647295
Wibg	-0.181088	4.07122	0.24035	0.628357	0.876579
Tmem198b	-0.115322	1.98729	0.14693	0.704824	0.910454
Dnajc14	-0.0273157	6.14429	0.0397286	0.843673	0.962435
Ormdl2	-0.105989	5.66501	0.321412	0.575968	0.847717
Sarnp	-0.0550965	4.857	0.0282813	0.867843	0.969468
Cd63	0.0898197	8.53986	0.121155	0.730787	0.922009
Rdh5	1.1254	3.38604	5.48585	0.0276997	0.177275
Bloc1s1	0.252809	5.40999	0.378699	0.544029	0.829395
Itga7	0.395078	0.391756	1.0386	0.318202	0.668463
Mettl7b	-0.933574	7.68505	7.5119	0.0113225	0.0963413
Mir684-1	-0.11283	-0.506177	0.0709563	0.7922	0.943755
Pisd-ps1	0.224707	6.85502	0.313152	0.580881	0.850816
Sfi1	0.437702	4.12977	1.52181	0.229162	0.581195
Eif4enif1	0.00460175	5.74468	0.00106413	0.974244	0.997647
Drg1	-0.162541	5.61536	0.727571	0.402013	0.734437
Patz1	-0.305021	3.348	0.95868	0.337181	0.683369
Gm11944	0.73862	-0.448956	2.31347	0.141182	0.454956
Pik3ip1	-0.437898	-0.813977	0.378458	0.544156	0.829423
Limk2	-0.461418	7.98714	5.92202	0.0226796	0.154849
Rnf185	0.05921	6.35378	0.119955	0.732069	0.922053
8430429K09Rik	-0.505582	1.30599	2.40469	0.133918	0.443011
Pla2g3	-1.78417	0.394823	24.4901	4.59919e-05	0.00161598
Inpp5j	-1.74938	5.25812	14.8513	0.000750449	0.0141282
Selm	-1.60264	5.84885	13.4739	0.00118958	0.0196317
Smtn	-0.158078	3.17184	0.0639719	0.802455	0.946453
Tug1	0.13208	7.43655	0.156687	0.695684	0.905653
Morc2a	-0.231558	5.33713	1.9562	0.174571	0.508004
Osbp2	-0.173585	2.40848	0.0814512	0.777762	0.939044
4921536K21Rik	-1.48972	-0.639152	6.50916	0.017444	0.13012
Dusp18	-1.29456	1.69339	20.9237	0.000119742	0.00341999
Slc35e4	-1.55206	-0.195451	6.70204	0.0160281	0.122452
Tcn2	0.484948	9.80789	1.31706	0.262309	0.616104
Pes1	-0.352701	5.97613	2.11153	0.159004	0.484248
Gal3st1	0.789047	4.78171	2.59622	0.120052	0.416048
Mtfp1	0.767649	3.95967	5.53184	0.0271161	0.174485
Sec14l2	2.23278	6.20615	59.3927	5.63939e-08	8.89457e-06
Rnf215	-0.160462	3.81336	0.29924	0.589355	0.855059
Ccdc157	0.405181	2.20823	2.08691	0.161356	0.488056
Sf3a1	-0.354778	6.07835	4.61603	0.0418599	0.22619
Tbc1d10a	0.0729735	5.1639	0.0158072	0.900984	0.979241
Gatsl3	-0.110149	2.86441	0.0306878	0.862392	0.968697
Osm	0.251144	-1.1453	0.052642	0.820451	0.952841
Lif	0.630554	3.8275	7.98001	0.00931225	0.0845188
Mtmr3	-0.0899273	6.45741	0.374916	0.546032	0.830045
Ascc2	0.0667382	5.73929	0.107443	0.745885	0.927261
Uqcr10	0.226491	6.81519	0.156098	0.696227	0.905998
Zmat5	0.0230226	4.2639	0.00161587	0.968264	0.996007
Nf2	0.34792	6.44672	7.8639	0.00977136	0.0873362
Nipsnap1	0.298168	6.16882	3.69935	0.0662434	0.29906
Thoc5	-0.284972	5.16809	2.45949	0.129766	0.435571
Ap1b1	0.0523682	8.09868	0.0265528	0.871907	0.970723
Gas2l1	-0.345431	4.7527	0.600251	0.445967	0.76459
Ewsr1	-0.103391	7.69714	0.267425	0.609747	0.866347
Rhbdd3	-0.0635505	3.66769	0.0133513	0.908962	0.982191
Emid1	0.729577	4.07769	0.499236	0.486566	0.79178
Kremen1	-0.131149	5.10979	0.22541	0.639194	0.883395
Znrf3	-0.59695	3.42187	4.51119	0.0440573	0.233544
Xbp1	-0.100044	7.55066	0.249445	0.621965	0.873143
Ccdc117	-0.0584703	4.29466	0.0700451	0.793506	0.944714
Mrps24	-0.233648	4.5163	0.543333	0.468123	0.779655
Urgcp	0.0603633	6.0275	0.0486657	0.827247	0.955318
2210015D19Rik	-0.277245	2.91197	1.62625	0.214298	0.563847
Dbnl	-0.223285	7.33429	0.5931	0.448656	0.765955
Pgam2	1.4762	0.968921	2.18905	0.151861	0.473566
Polm	-0.0373317	4.9453	0.0160587	0.900204	0.978887
Aebp1	-0.0845539	0.578044	0.0124188	0.912184	0.983245
Pold2	-0.709912	4.85449	1.4019	0.247875	0.601261
Myl7	0.305104	2.32965	0.359531	0.554325	0.835695
Gck	1.1932	-0.117577	4.75307	0.0391706	0.217964
Ykt6	0.570687	7.44998	13.8679	0.0010407	0.0178589
Camk2b	0.0260574	4.40134	0.00171772	0.96728	0.995984
Nudcd3	0.00501734	5.95371	0.0011744	0.972943	0.997178
Rps15a-ps6	-0.0403348	2.03361	0.00724176	0.932881	0.988357
Npc1l1	0.90694	9.90503	6.04298	0.0214728	0.148897
Ddx56	-0.269702	5.2153	0.658215	0.425078	0.751544
Tmed4	1.01676	7.55895	18.377	0.000249611	0.00601566
Ogdh	0.665765	9.80483	8.05252	0.00903758	0.0829272
Zmiz2	-0.281944	6.39012	0.293597	0.592866	0.856833
Ppia	-0.23003	9.02698	1.1683	0.290376	0.646587
H2afv	0.184766	6.1692	0.375666	0.545634	0.830045
Purb	0.140021	7.54495	0.186406	0.669737	0.89651
Myo1g	0.389574	-0.0614568	0.349575	0.559822	0.838079
Gm11974	-0.0877997	1.74533	0.0742068	0.787612	0.942359
Ccm2	-0.468515	4.03626	0.967086	0.335112	0.68141
Tbrg4	-0.0738605	6.14969	0.0494964	0.825804	0.954637
Snora5c	-0.527937	-0.926867	0.403302	0.531332	0.820435
Adcy1	2.47496	0.234626	8.36912	0.00793821	0.0762918
Igfbp3	1.55449	1.15182	1.78008	0.194527	0.537324
Tns3	-0.474456	7.58412	9.55359	0.00495508	0.0549776
Hus1	-0.0486573	3.13893	0.0231236	0.880393	0.972846
Sun3	-0.18643	1.31108	0.0796434	0.780174	0.939698
Gm11992	-0.193601	1.37416	0.096511	0.75871	0.93229
Upp1	-0.498999	6.45486	1.21997	0.280198	0.636523
Abca13	-1.83662	4.03075	1.3189	0.261985	0.616104
Ikzf1	-0.316709	0.244315	0.193182	0.664171	0.895149
Fignl1	-0.546318	3.15638	2.23178	0.148089	0.467449
Ddc	1.83703	5.84523	96.0552	6.50512e-10	2.71589e-07
Grb10	-0.992377	4.46994	9.27294	0.00552991	0.0594675
Cobl	0.505652	6.6778	3.27196	0.0828817	0.340385
Sec61g	0.10545	5.44066	0.157758	0.694701	0.905286
Egfr	-0.123465	4.97342	0.388227	0.539045	0.826145
Eldr	0.641819	1.91195	3.87611	0.0605013	0.281856
Fbxo48	0.489469	0.450326	0.963143	0.336081	0.682401
Plek	0.406053	-0.34382	0.423708	0.521209	0.813876
Ppp3r1	0.0549342	6.95283	0.0375727	0.847917	0.963589
Pno1	-0.347461	4.70752	1.61962	0.215205	0.565015
Wdr92	-0.0898404	3.84432	0.199275	0.659265	0.893438
C1d	0.14367	5.7559	0.374918	0.546031	0.830045
Etaa1	-0.441744	3.43336	1.29456	0.26632	0.619752
Etaa1os	0.137205	-0.706385	0.039474	0.844168	0.962555
Meis1	1.07033	-1.50178	1.78412	0.194039	0.536433
Spred2	-0.107426	4.63579	0.384411	0.541031	0.827758
Actr2	-0.118939	8.1965	0.120077	0.731938	0.922053
Rab1	0.510026	9.37665	3.16799	0.0876231	0.35086
Cep68	-0.480833	3.48438	2.25124	0.146408	0.463893
Slc1a4	-0.688125	2.42253	5.89669	0.0229417	0.156041
Sertad2	0.508889	6.03287	5.39918	0.028838	0.181211
Aftph	0.147341	6.99167	0.212268	0.649098	0.887965
Lgalsl	-0.0296944	5.17744	0.0103092	0.919961	0.98556
Peli1	0.755194	5.78543	8.41193	0.00780119	0.0754817
Vps54	0.0219744	7.2151	0.00490634	0.944732	0.990653
Ugp2	0.16673	7.94612	0.22076	0.642656	0.88428
Mdh1	1.12409	9.57176	24.688	4.37096e-05	0.00156287
Wdpcp	1.79763	2.60746	14.2443	0.000917248	0.0164398
Ehbp1	1.33959	3.92981	20.9296	0.000119545	0.00341999
Tmem17	-0.0544283	1.27578	0.0148668	0.903959	0.980196
B3gnt2	0.370146	5.39204	2.27842	0.144098	0.460303
Commd1	0.0686768	5.35187	0.0927909	0.763256	0.933135
Zrsr1	-0.317904	3.44251	0.922595	0.346268	0.690639
Cct4	-0.193851	7.23314	0.524918	0.47568	0.783963
Fam161a	-2.15925	1.72101	18.1813	0.000264631	0.00628166
Xpo1	-0.180038	6.79936	0.251335	0.620654	0.872742
Usp34	0.117491	7.16055	0.113155	0.739472	0.924787
Ahsa2	0.462924	4.42288	2.45281	0.130264	0.436638
0610010F05Rik	-0.368293	4.05063	0.874654	0.358885	0.7018
Pex13	0.364921	5.57982	1.52479	0.22872	0.580802
Pus10	-0.0391817	4.75982	0.0157387	0.901198	0.979241
Rel	-0.270182	1.34115	0.66224	0.423684	0.750833
Papolg	-0.0580179	3.96636	0.0242137	0.87763	0.971905
Bcl11a	0.333069	2.89108	1.46244	0.238193	0.589565
Fancl	-0.251896	2.80298	0.700809	0.410681	0.740851
Vrk2	-0.120984	3.08095	0.279777	0.601653	0.861871
Efemp1	0.443463	0.198316	0.17761	0.677145	0.900156
Pnpt1	0.0830357	5.08839	0.0434301	0.836657	0.959216
Smek2	0.250551	6.81861	0.472968	0.498147	0.799547
Cfap36	-0.465219	3.14897	1.12515	0.299256	0.652762
[truncated: 12,564 more rows]
