# Supplementary material for: The mouse neonatal small intestine is regionally specialized for protein absorption and transepithelial transport
Source: Development. 2025 Dec 10;152(23):dev205127. doi: 10.1242/dev.205127 (PMC12746077; doi:10.1242/dev.205127)
Supplement: Table S2. Single-cell count data, related to Figure 3 [file develop-152-205127-TableS2.xlsx]

## Sheet: Sheet1
Cluster	Total Cells	Jejunum	Ileum	Percent Jejunum	Percent Ileum
1	2470	2450	20	0.991903	0.00809717
2	4651	4590	61	0.986885	0.0131155
3	816	795	21	0.974265	0.0257353
4	5618	5134	484	0.913848	0.0861517
5	4819	9	4810	0.00186761	0.998132
6	2145	571	1574	0.2662	0.7338
7	848	2	846	0.00235849	0.997642
8	733	3	730	0.00409277	0.995907
9	4628	2	4626	0.000432152	0.999568
10	1342	7	1335	0.0052161	0.994784
EECs	313	144	169	0.460064	0.539936
Goblet	18	14	4	0.777778	0.222222
Immune	191	15	176	0.078534	0.921466
Stem Cells	1929	983	946	0.50959	0.49041
