# Supplementary material for: The mouse neonatal small intestine is regionally specialized for protein absorption and transepithelial transport
Source: Development. 2025 Dec 10;152(23):dev205127. doi: 10.1242/dev.205127 (PMC12746077; doi:10.1242/dev.205127)
Supplement: Table S3. Cluster markers in P6 jejunal enterocytes, related to Fig. 3 [file develop-152-205127-TableS3.xlsx]

## Sheet: Readme
This table includes marker genes for each cluster originating from jejunum enterocytes
The Findmarkers function in the Seurat package was used to generate these lists of marker genes.
Columns
A-B) Genes with positive LOG2FC values are marker genes for the cluster
C) pct.1 is the percentage of cells in the cluster that express the gene
D) pct.2 is the percentage of cells in other clusters that express the gene
E) padj is the adjusted p-value with bonferonni correction against other genes in the dataset
F) diff is the difference in percentage expression between pct.1 and pct.2, a positive number indicates a greater percentage of cells expressing the gene in pct1

## Sheet: Jejunum_1
gene	avg_log2FC	pct.1	pct.2	p_val_adj	diff
Ccl25	2.23619	0.802	0.377	0	0.425
Snhg20	3.64078	0.496	0.107	0	0.389
Edn1	2.48294	0.607	0.252	0	0.355
Lypd8	1.00295	0.75	0.415	1.84323e-240	0.335
Gm2000	1.83589	0.787	0.453	0	0.334
Rps19	1.60352	0.838	0.523	0	0.315
Pabpc4	2.04915	0.759	0.456	0	0.303
Ccnb1ip1	3.45865	0.412	0.123	6.76814e-294	0.289
Rpl36	1.54322	0.793	0.51	0	0.283
Zfp791	2.30179	0.762	0.483	4.19471e-276	0.279
Sltm	2.56589	0.871	0.594	0	0.277
Rpl10a	1.49335	0.894	0.617	0	0.277
Chd9	1.72275	0.881	0.606	0	0.275
Pigr	1.55928	0.71	0.437	4.91273e-225	0.273
Aadac	1.122	0.833	0.561	4.80233e-266	0.272
Mgst1	1.43547	0.87	0.602	0	0.268
Tex14	2.55556	0.952	0.686	0	0.266
Kif12	1.85388	0.485	0.224	5.26884e-204	0.261
Krt19	3.10652	0.338	0.082	1.95648e-281	0.256
S100g	1.68948	0.494	0.241	2.14549e-181	0.253
Rpl6	1.44612	0.919	0.673	0	0.246
Gpx1	1.34099	0.904	0.659	0	0.245
Peak1	2.35194	0.831	0.591	2.73778e-297	0.24
Trim58	2.76173	0.37	0.133	5.79662e-200	0.237
Ucp2	2.5614	0.361	0.124	8.23691e-211	0.237
Aldh1a1	2.45592	0.337	0.106	5.95238e-210	0.231
Rps18	1.17364	0.744	0.521	3.05975e-183	0.223
Mt2	1.98503	0.373	0.151	1.09543e-165	0.222
Rdm1	2.17346	0.454	0.234	1.02286e-154	0.22
Rpl5	0.969789	0.887	0.67	2.29205e-248	0.217
Slc38a2	1.30947	0.716	0.503	1.06699e-193	0.213
Cisd3	1.72833	0.466	0.256	3.76476e-142	0.21
Cldn15	2.64184	0.303	0.095	1.50774e-186	0.208
Rpl7	0.883301	0.797	0.59	2.32516e-151	0.207
Tecpr2	1.39964	0.621	0.415	4.07718e-159	0.206
Rpl27a	1.03155	0.829	0.623	2.40769e-186	0.206
Cyp2d26	1.32767	0.495	0.292	1.29393e-122	0.203
H2aj	1.20545	0.692	0.49	7.61097e-168	0.202
Rmrp	3.23452	0.257	0.059	3.40104e-211	0.198
Rps7	0.959569	0.795	0.598	3.87496e-184	0.197
Gm17494	2.28097	0.277	0.08	2.81733e-174	0.197
Abcb1a	1.35641	0.64	0.444	8.42842e-143	0.196
Celf2	2.22633	0.919	0.725	0	0.194
Kalrn	1.16617	0.668	0.475	2.60292e-151	0.193
Gm9750	1.27744	0.589	0.396	5.27359e-138	0.193
Rack1	0.94816	0.883	0.692	1.52401e-186	0.191
Dusp5	1.19433	0.7	0.51	1.25892e-162	0.19
Nfkbia	1.18603	0.789	0.601	4.37154e-192	0.188
Rpl31	1.1043	0.902	0.714	0	0.188
Cyp2j6	1.11174	0.584	0.398	1.3222e-116	0.186
Carf	1.12696	0.9	0.715	1.60979e-302	0.185
Lgals2	0.997503	0.546	0.363	4.03013e-88	0.183
Nlrp6	1.13707	0.518	0.337	9.48123e-99	0.181
Gm40271	1.31176	0.952	0.771	0	0.181
Nr2e3	1.0357	0.729	0.548	5.01348e-143	0.181
Taf1d	1.67715	0.46	0.28	7.29848e-106	0.18
Rpl15	1.07384	0.603	0.423	5.63486e-114	0.18
Myo5a	0.711679	0.497	0.317	2.43956e-64	0.18
Gm40645	1.11253	0.56	0.381	5.30675e-93	0.179
Rpl35a	0.990297	0.827	0.648	4.07375e-189	0.179
Kcnq5	2.12931	0.345	0.167	2.02161e-112	0.178
Rpl21	0.93436	0.735	0.557	1.16968e-136	0.178
Rpl35	1.12062	0.896	0.72	1.27497e-267	0.176
Rpl22	0.883122	0.725	0.549	2.62285e-112	0.176
Polr2f	1.52047	0.581	0.407	3.205e-115	0.174
Anpep	1.5571	0.976	0.803	0	0.173
Rpl7a	0.992113	0.856	0.683	4.03277e-235	0.173
Cd24a	1.89895	0.31	0.138	7.73853e-110	0.172
Ckb	1.26854	0.796	0.625	3.036e-189	0.171
Rpl13	1.10215	0.96	0.789	4.42076e-290	0.171
Rps9	1.01038	0.899	0.729	2.31061e-196	0.17
Rpl12	1.09216	0.803	0.634	1.87526e-157	0.169
Btg2	0.842502	0.682	0.515	1.20846e-91	0.167
Net1	0.983437	0.779	0.613	1.10544e-182	0.166
Ms4a18	2.28524	0.238	0.073	4.29963e-138	0.165
Coro2a	1.01066	0.678	0.515	1.41375e-116	0.163
Rps3	0.965774	0.896	0.733	2.93082e-199	0.163
Phb	1.37883	0.431	0.268	3.44163e-90	0.163
Gm10076	0.965259	0.702	0.539	3.49272e-123	0.163
Rps3a1	1.05087	0.89	0.728	5.409e-281	0.162
Cldn4	0.908954	0.813	0.651	1.56796e-167	0.162
Rpl8	1.11793	0.888	0.729	2.61435e-238	0.159
Rpl39	0.675016	0.656	0.497	1.54986e-68	0.159
Tmem86a	1.37552	0.427	0.268	5.90432e-83	0.159
Tkfc	1.10917	0.518	0.363	5.44093e-83	0.155
Efnb2	1.91821	0.287	0.134	7.66672e-93	0.153
Nfib	1.6865	0.584	0.431	3.82862e-98	0.153
Mgam	0.902555	0.657	0.506	1.21356e-88	0.151
Rps4x	1.36405	0.962	0.811	0	0.151
Mlxipl	1.69867	0.313	0.163	7.45029e-81	0.15
Sfn	1.95645	0.277	0.128	4.206e-90	0.149
Nqo1	0.781968	0.5	0.351	1.14446e-54	0.149
Ccdc88c	1.2295	0.477	0.329	3.32834e-78	0.148
Rps13	0.645074	0.774	0.627	9.62421e-81	0.147
Taco1	2.10689	0.343	0.197	5.3973e-76	0.146
Gls	0.655947	0.857	0.712	1.52528e-104	0.145
Gm15738	2.58373	0.21	0.065	4.82696e-118	0.145
Rps8	1.29051	0.972	0.831	0	0.141
Uba52	1.18012	0.957	0.816	0	0.141
Slc22a27	0.864517	0.833	0.692	4.93723e-172	0.141
Psmb10	0.777142	0.771	0.63	2.86536e-119	0.141
Rpl3	0.742186	0.651	0.51	2.33997e-55	0.141
Nmt1	0.996322	0.621	0.481	1.25049e-89	0.14
Prpsap1	0.893973	0.604	0.464	1.35148e-82	0.14
Gxylt1	2.14606	0.342	0.203	7.31384e-74	0.139
Rbbp6	0.906177	0.665	0.526	2.19584e-88	0.139
Nop56	2.57177	0.23	0.092	2.23636e-92	0.138
Lurap1l	0.974266	0.504	0.366	6.666e-64	0.138
mt-Atp8	0.704698	0.792	0.654	3.4697e-119	0.138
Pdk4	1.52654	0.321	0.184	3.40446e-66	0.137
Nedd4	0.820033	0.705	0.568	1.65387e-107	0.137
Rpl17	1.05727	0.94	0.803	0	0.137
Dedd2	0.933332	0.49	0.354	9.70415e-64	0.136
Rpl10	0.799204	0.563	0.429	2.13795e-58	0.134
Ces2a	1.99965	0.242	0.109	6.54598e-79	0.133
Rps18-ps5	1.11724	0.509	0.376	1.58533e-70	0.133
Krt8	0.887574	0.892	0.759	2.27169e-215	0.133
Fkbp4	1.2444	0.415	0.283	2.15932e-61	0.132
Rpl11	0.796885	0.92	0.788	1.18264e-172	0.132
Rps5	0.752987	0.85	0.719	9.94609e-117	0.131
Mgst3	0.73386	0.63	0.499	4.22136e-60	0.131
Son	0.820031	0.883	0.753	2.72113e-199	0.13
Tipin	3.46427	0.172	0.042	5.44894e-128	0.13
Ptma	0.793042	0.762	0.633	1.70653e-70	0.129
mt-Nd4l	0.683805	0.643	0.515	5.48389e-61	0.128
Scaper	1.49449	0.466	0.34	1.2117e-65	0.126
Rpl19	0.641869	0.838	0.712	1.30694e-91	0.126
Chd2	0.813734	0.718	0.593	3.2255e-93	0.125
Ccnd2	2.53711	0.2	0.076	1.87484e-80	0.124
Gphn	1.07986	0.773	0.649	3.36379e-101	0.124
Nomo1	1.02944	0.487	0.363	4.15298e-61	0.124
Rps24	0.653407	0.945	0.821	2.99313e-143	0.124
Ptbp1	0.859679	0.553	0.43	2.63939e-58	0.123
2900060B14Rik	2.19311	0.186	0.063	3.1092e-88	0.123
Krt20	1.50589	0.249	0.126	2.59979e-59	0.123
Cldn23	1.16002	0.386	0.263	6.51981e-51	0.123
Abcf1	0.77378	0.724	0.601	8.83943e-96	0.123
Atf3	0.556583	0.87	0.747	3.93983e-93	0.123
Eif4a2	1.50049	0.815	0.693	2.41628e-124	0.122
Rpl26	0.975207	0.938	0.816	0	0.122
Tra2b	0.764309	0.754	0.632	1.19387e-92	0.122
Ccn1	0.556369	0.707	0.585	1.42144e-50	0.122
Kxd1	1.12078	0.963	0.842	0	0.121
Eif3i	0.945467	0.52	0.399	1.12275e-58	0.121
Hsp90ab1	0.989047	0.942	0.823	5.07547e-226	0.119
Nfkbiz	0.849236	0.509	0.391	5.52382e-52	0.118
Zyx	1.25634	0.337	0.22	3.22522e-48	0.117
Rpl41	0.961656	0.955	0.838	1.58523e-303	0.117
Srsf11	0.766222	0.83	0.713	1.30848e-157	0.117
Ifrd1	0.682944	0.77	0.653	5.33134e-88	0.117
Hnrnpa3	0.611488	0.679	0.564	5.14203e-54	0.115
Onecut2	1.36523	0.259	0.144	3.34016e-48	0.115
Stard10	0.932899	0.486	0.371	4.70419e-51	0.115
Egr1	0.694686	0.672	0.557	2.41798e-53	0.115
Gm11808	0.669174	0.749	0.634	1.90296e-80	0.115
Ugt1a1	0.658149	0.61	0.495	1.17932e-51	0.115
Mt1	0.531328	0.934	0.82	1.88784e-79	0.114
B4galnt1	2.48548	0.171	0.057	2.52891e-84	0.114
Rpl18	0.668906	0.9	0.786	3.23275e-119	0.114
Rpl36al	0.66483	0.68	0.567	2.29647e-54	0.113
Tmem63c	1.74066	0.234	0.121	7.43015e-56	0.113
Tecr	0.81814	0.541	0.429	2.21095e-53	0.112
Tufm	0.983151	0.447	0.335	5.03206e-49	0.112
Pgk1	0.776636	0.573	0.461	5.51431e-57	0.112
Fsip1	2.84848	0.161	0.05	1.03853e-85	0.111
Phgr1	2.31401	0.183	0.072	3.82499e-71	0.111
Gnl3	1.92678	0.194	0.083	7.22994e-64	0.111
Rpsa	1.77051	0.993	0.882	0	0.111
Nars	0.81515	0.641	0.53	2.3045e-65	0.111
Bpnt1	0.773333	0.82	0.709	4.60876e-151	0.111
Rpl37a	0.795444	0.946	0.836	5.11044e-216	0.11
Acaa1b	0.768636	0.473	0.363	5.65855e-41	0.11
Trim2	0.783531	0.575	0.465	7.80665e-48	0.11
Eci1	0.845136	0.54	0.431	6.58434e-54	0.109
Ncl	1.01215	0.566	0.457	1.32599e-58	0.109
Lars2	1.09746	0.538	0.43	1.20595e-48	0.108
H19	2.06864	0.261	0.153	3.39502e-43	0.108
Ppan	3.19751	0.145	0.037	1.47438e-100	0.108
Ppa1	0.815692	0.432	0.324	2.14801e-35	0.108
Tle4	0.65455	0.843	0.735	1.12675e-102	0.108
Gpd1	0.567912	0.783	0.675	2.48205e-76	0.108
Aldh1a7	2.49693	0.166	0.059	5.87702e-76	0.107
Ica1	1.85891	0.202	0.095	2.42079e-54	0.107
Eprs	0.953242	0.428	0.321	1.88643e-43	0.107
Eef1g	0.82846	0.614	0.507	2.20238e-55	0.107
Rps20	0.808028	0.919	0.813	5.05855e-179	0.106
Khk	0.838998	0.452	0.346	9.04294e-43	0.106
Nop58	1.09721	0.387	0.281	1.70826e-42	0.106
Irs2	0.729951	0.581	0.475	2.27055e-53	0.106
Epha2	0.68179	0.618	0.513	6.36622e-48	0.105
Gm41545	0.938267	0.452	0.348	9.16512e-44	0.104
Hspe1	0.737938	0.532	0.428	3.74626e-40	0.104
Gm31458	1.27885	0.199	0.095	1.01298e-46	0.104
Gm47283	1.50768	0.239	0.135	4.35197e-43	0.104
Ncln	0.688348	0.621	0.517	1.25823e-54	0.104
Eif4g1	0.588371	0.736	0.632	5.91973e-60	0.104
Rpl4	0.577934	0.924	0.821	1.07123e-111	0.103
Tkt	0.949442	0.523	0.42	6.60989e-49	0.103
Dao	1.04134	0.33	0.227	3.29202e-36	0.103
Eif5a	0.738334	0.615	0.512	2.48544e-54	0.103
Eif3a	0.599876	0.703	0.6	7.68273e-55	0.103
Gm48619	2.5509	0.154	0.052	2.60276e-73	0.102
Nasp	1.30092	0.336	0.234	1.85157e-41	0.102
Naa15	0.787653	0.607	0.505	4.53149e-58	0.102
Atf4	0.66289	0.748	0.646	1.7873e-77	0.102
Kcnip1	1.23815	0.462	0.361	4.54654e-41	0.101
Unc5cl	1.1715	0.323	0.222	2.06256e-38	0.101
Cym	1.37268	0.2	0.1	2.54865e-44	0.1
Rpl32	1.07105	0.983	0.883	0	0.1
Eif4a1	0.620174	0.898	0.798	4.97032e-65	0.1
Arl4a	0.468057	0.807	0.708	2.77815e-58	0.099
Casp1	0.723012	0.556	0.457	3.10518e-44	0.099
Plk2	1.87881	0.21	0.111	3.95222e-45	0.099
Pgls	0.993188	0.432	0.333	2.76507e-41	0.099
Plxnb3	2.75094	0.138	0.04	6.44777e-79	0.098
Ifitm2	2.27932	0.163	0.066	3.61012e-58	0.097
Eif5b	0.680561	0.715	0.618	8.15867e-67	0.097
Adgb	0.665122	0.829	0.732	3.11238e-120	0.097
Rpl18a	0.542422	0.869	0.772	3.15214e-76	0.097
Tmem236	0.968143	0.362	0.266	1.51542e-33	0.096
Rpl38	0.721016	0.962	0.866	1.89153e-196	0.096
Trib1	0.538112	0.595	0.499	1.13511e-32	0.096
Rps21	0.381639	0.823	0.727	2.59856e-27	0.096
Cep112	2.54822	0.162	0.067	1.24166e-54	0.095
Hydin	0.897448	0.428	0.333	4.63787e-34	0.095
Dstn	0.650885	0.857	0.762	6.10569e-108	0.095
Rps27	0.332184	0.839	0.744	7.56298e-39	0.095
Nrip3	3.1973	0.121	0.027	2.27685e-94	0.094
Cwf19l1	2.71527	0.133	0.039	8.76131e-75	0.094
Rsrc1	1.37738	0.349	0.255	2.46838e-35	0.094
Hnrnpa1	0.654327	0.619	0.525	1.22302e-41	0.094
Gpi1	0.759305	0.543	0.45	2.30883e-44	0.093
Lmo4	1.33782	0.307	0.214	3.30816e-35	0.093
Atp5d	0.709129	0.885	0.792	1.65509e-173	0.093
Rpl23a	0.131097	0.721	0.628	5.13391e-05	0.093
Rpl27	0.324242	0.81	0.718	2.12967e-22	0.092
Nlrp4e	0.603874	0.621	0.529	1.161e-39	0.092
Slc6a20a	1.49218	0.239	0.148	7.71299e-35	0.091
Hjurp	1.2891	0.255	0.164	3.62017e-32	0.091
Zfand5	0.595577	0.754	0.663	3.58042e-70	0.091
Rpl10-ps3	0.480538	0.643	0.552	2.38264e-31	0.091
Zfp949	1.37004	0.243	0.153	6.88482e-32	0.09
Timd2	2.4291	0.14	0.051	1.62144e-58	0.089
Lmna	1.86812	0.191	0.102	3.71697e-38	0.089
Itpkc	1.15529	0.283	0.194	4.66476e-30	0.089
Gcat	0.769058	0.478	0.389	1.73006e-35	0.089
Rps10	0.714849	0.958	0.869	2.63366e-158	0.089
Ier2	0.645451	0.701	0.612	2.34059e-46	0.089
Rpl24	0.603987	0.855	0.766	2.21959e-96	0.089
Pfdn6	0.758783	0.437	0.349	1.14828e-30	0.088
Arhgap27	1.5091	0.216	0.129	1.68425e-33	0.087
2310033P09Rik	1.03371	0.301	0.214	2.22147e-27	0.087
Plec	0.564293	0.734	0.647	6.08953e-53	0.087
Vcp	0.545697	0.734	0.647	4.81497e-43	0.087
Hsd17b13	0.512994	0.747	0.66	5.62682e-52	0.087
Sumf1	0.685731	0.687	0.601	6.03429e-52	0.086
Wnt5b	2.55123	0.124	0.038	7.00292e-64	0.086
Rps26	0.840042	0.978	0.892	7.45851e-248	0.086
Dleu2	0.754341	0.49	0.404	6.73922e-33	0.086
Rplp1	0.612216	0.962	0.876	2.19881e-138	0.086
Baiap2l1	0.542289	0.755	0.669	2.92247e-58	0.086
Smarca4	0.664553	0.661	0.576	5.07816e-52	0.085
Ggnbp2	0.568618	0.775	0.69	6.88821e-66	0.085
Ddx21	1.27093	0.26	0.175	6.39858e-28	0.085
Arglu1	0.996178	0.319	0.234	9.21021e-27	0.085
Timm13	0.656992	0.724	0.639	8.52658e-69	0.085
Hnrnpl	0.620011	0.597	0.512	7.99762e-35	0.085
Mgam2-ps	0.615482	0.628	0.543	7.39939e-40	0.085
C9orf72	0.424586	0.855	0.77	1.66327e-24	0.085
Park7	0.966778	0.376	0.292	7.19946e-30	0.084
Atf5	0.869448	0.402	0.318	2.55932e-26	0.084
Dtnbp1	0.643561	0.502	0.418	4.60109e-28	0.084
Hao2	1.16615	0.255	0.171	4.09556e-27	0.084
Nfil3	0.509401	0.607	0.523	4.53302e-31	0.084
Tpm1	0.639785	0.646	0.563	2.67739e-39	0.083
Vil1	0.616698	0.914	0.831	6.62342e-159	0.083
Rbm25	0.64606	0.873	0.79	6.37511e-119	0.083
Tuft1	0.641496	0.596	0.513	4.53907e-36	0.083
Prrc2c	0.632064	0.694	0.611	1.59997e-51	0.083
Hbegf	0.351382	0.864	0.781	8.957e-38	0.083
Rngtt	0.576648	0.496	0.414	2.12359e-24	0.082
Calb1	0.813998	0.25	0.168	2.86955e-20	0.082
1700016D06Rik	0.729788	0.574	0.492	9.58546e-40	0.082
Rpl9	0.265192	0.694	0.612	2.30447e-11	0.082
Rhob	0.290936	0.685	0.604	1.70288e-14	0.081
Rps28	0.213747	0.896	0.815	1.05608e-13	0.081
Ndrg1	1.09915	0.255	0.174	4.53394e-24	0.081
Hspd1	0.731131	0.514	0.433	1.22648e-29	0.081
Sox9	1.74986	0.187	0.106	1.75881e-31	0.081
Ltc4s	1.18801	0.208	0.127	3.66189e-27	0.081
9330185C12Rik	1.27575	0.199	0.119	1.72451e-26	0.08
Fam107b	1.15697	0.268	0.188	1.63215e-24	0.08
Fam133b	1.07547	0.277	0.197	1.10765e-24	0.08
Slc20a1	0.85522	0.389	0.309	1.07223e-25	0.08
Tbc1d2b	0.750999	0.506	0.426	9.3596e-33	0.08
Atp10b	2.61949	0.112	0.032	2.51948e-63	0.08
Mrpl52	0.77698	0.421	0.341	6.7152e-27	0.08
Gas5	1.5496	0.329	0.25	2.601e-29	0.079
Ppp6r1	0.737827	0.406	0.327	1.35126e-25	0.079
Got2	0.637465	0.501	0.422	5.92025e-31	0.079
Atp1b1	0.571976	0.833	0.754	6.18153e-82	0.079
Heph	0.402569	0.866	0.787	7.54231e-40	0.079
Rps15a	0.18138	0.71	0.631	1.43142e-05	0.079
Spag6l	0.929856	0.3	0.222	1.99544e-21	0.078
Rps12	0.82924	0.981	0.903	7.0042e-246	0.078
Prpf38b	0.833064	0.428	0.351	7.15981e-28	0.077
Etfa	0.572221	0.762	0.685	7.72279e-71	0.077
Dgat1	0.478431	0.843	0.766	6.57722e-70	0.077
Pdgfa	0.610196	0.788	0.712	2.22545e-82	0.076
Rsbn1l	0.795101	0.43	0.354	9.12409e-27	0.076
Apobec1	0.725292	0.342	0.266	5.21793e-20	0.076
Plscr1	0.603572	0.516	0.44	1.57894e-25	0.076
Gabrb1	1.05393	0.24	0.164	5.41446e-22	0.076
Tm4sf5	0.545263	0.577	0.501	3.22538e-28	0.076
Slc26a3	0.517358	0.728	0.652	2.26477e-34	0.076
Gstm3	2.77687	0.113	0.038	1.89841e-51	0.075
Amd1	1.39627	0.275	0.2	1.4593e-25	0.075
Idh3b	0.72651	0.467	0.392	4.91682e-28	0.075
Plcb3	0.544388	0.756	0.681	1.40178e-40	0.075
Aldh1b1	0.540274	0.849	0.774	4.15984e-86	0.075
Fosb	0.556599	0.543	0.469	4.44718e-22	0.074
Pa2g4	1.17426	0.275	0.201	1.03185e-21	0.074
Hnrnpa2b1	0.429515	0.822	0.748	3.04598e-30	0.074
Rnd3	0.413214	0.591	0.517	1.67735e-18	0.074
Gstm2	1.70816	0.164	0.091	6.27258e-29	0.073
Ctla4	0.965989	0.231	0.158	8.03932e-20	0.073
Sh3tc1	0.887472	0.334	0.261	7.78018e-22	0.073
Txnrd1	0.831196	0.467	0.394	1.93682e-28	0.073
Steep1	0.660729	0.596	0.523	1.59498e-34	0.073
Hsp90aa1	0.564227	0.82	0.747	6.18673e-76	0.073
Hadhb	0.429917	0.698	0.625	8.97326e-31	0.073
Rps25	0.340419	0.859	0.786	1.43351e-21	0.073
Dync1h1	0.570744	0.654	0.582	1.5988e-37	0.072
1700064H15Rik	3.12454	0.095	0.023	1.35328e-63	0.072
Traf5	0.598393	0.54	0.468	1.95473e-25	0.072
Prdx6	0.508851	0.613	0.541	1.06562e-26	0.072
Gm11335	3.01563	0.095	0.024	3.32291e-61	0.071
Snhg1	1.88283	0.226	0.155	1.06756e-23	0.071
Mtcl1	1.8257	0.117	0.046	3.51705e-40	0.071
Snhg5	2.76114	0.105	0.034	2.72838e-51	0.071
Slc39a5	0.530879	0.629	0.558	1.40911e-31	0.071
Rpl23	0.214034	0.879	0.808	2.28505e-15	0.071
Gstm1	2.84839	0.107	0.037	4.11475e-47	0.07
Ptpn18	1.19274	0.215	0.145	2.13549e-20	0.07
Fhl2	0.999281	0.25	0.18	8.9958e-19	0.07
Naa10	1.18237	0.236	0.166	7.89583e-20	0.07
Ahcy	0.96949	0.285	0.215	2.52407e-19	0.07
Acot1	0.696108	0.825	0.755	3.37119e-126	0.07
Fkbp2	0.537622	0.604	0.534	1.71598e-27	0.07
Tle5	0.507249	0.871	0.801	8.59339e-77	0.07
Rps27a	0.416539	0.902	0.833	5.6361e-42	0.069
Shcbp1l	4.20709	0.078	0.009	3.47429e-97	0.069
Rgn	2.49198	0.11	0.041	1.7519e-41	0.069
Nr4a1	2.17628	0.117	0.048	1.50931e-37	0.069
Ahcyl1	0.714098	0.406	0.337	2.08514e-21	0.069
Gm12940	0.694983	0.454	0.385	2.29909e-25	0.069
Rps16	0.523663	0.941	0.872	3.15358e-119	0.069
Cgn	0.522516	0.681	0.613	3.74724e-40	0.068
Neurl3	2.79982	0.098	0.03	7.5933e-51	0.068
Mrpl54	0.557066	0.527	0.459	2.63635e-25	0.068
Sec16b	0.498781	0.595	0.527	3.27079e-28	0.068
Sowaha	2.00774	0.133	0.066	1.2102e-29	0.067
Plp2	1.84857	0.157	0.09	8.75039e-25	0.067
Gamt	1.03176	0.256	0.189	8.03747e-18	0.067
Pycard	0.465055	0.535	0.468	4.93277e-15	0.067
Zfp318	1.76992	0.282	0.215	5.94957e-19	0.067
Fbp2	0.705936	0.912	0.846	1.98547e-209	0.066
Gnas	0.575796	0.921	0.855	3.24992e-146	0.066
Cyc1	0.425731	0.769	0.703	1.11633e-41	0.066
Ubr1	1.37295	0.23	0.164	8.45818e-19	0.066
Ccdc68	0.514928	0.512	0.446	3.47351e-21	0.066
Deptor	1.55109	0.145	0.079	1.52414e-24	0.066
Stambpl1	0.722756	0.346	0.28	2.57989e-17	0.066
Myh9	0.607571	0.577	0.511	9.44517e-28	0.066
Cox7b	0.323928	0.874	0.808	3.6938e-33	0.066
Cth	1.89137	0.127	0.062	4.53827e-28	0.065
Acot11	1.17114	0.195	0.13	4.01452e-18	0.065
Cda	1.13855	0.197	0.132	2.27878e-17	0.065
C1qbp	0.863516	0.351	0.286	5.51077e-19	0.065
G3bp1	0.711814	0.54	0.476	1.42641e-27	0.064
Uba1	0.517659	0.562	0.498	3.14603e-25	0.064
Dancr	3.65691	0.077	0.013	4.56613e-72	0.064
Impdh2	1.57197	0.187	0.123	4.89091e-19	0.064
Slc7a6os	1.42201	0.159	0.095	2.58032e-20	0.064
Mocs1	0.786257	0.302	0.238	1.19257e-15	0.064
2010110G14Rik	0.510375	0.325	0.261	1.08083e-11	0.064
Slc25a25	0.446335	0.732	0.668	1.87804e-42	0.064
Ccnl1	0.525731	0.654	0.591	1.44341e-35	0.063
Ctrb1	1.54463	0.137	0.074	1.42826e-21	0.063
Exo1	3.54573	0.077	0.014	3.40223e-70	0.063
Ddit3.1	0.917959	0.229	0.166	7.36182e-14	0.063
Ythdc1	0.603428	0.47	0.407	8.07514e-20	0.063
Tcea3	1.45396	0.144	0.081	4.92327e-22	0.063
Usp10	1.43465	0.179	0.116	1.1071e-18	0.063
Cebpa	0.489945	0.618	0.555	2.20069e-22	0.063
Myh14	0.481124	0.817	0.754	1.26174e-61	0.063
Pdia3	0.302076	0.845	0.782	1.344e-28	0.063
Naprt	0.538315	0.65	0.588	1.94684e-38	0.062
Calm2	0.418076	0.802	0.74	1.8326e-17	0.062
Tfrc	1.8972	0.135	0.073	4.79841e-23	0.062
Tox	1.06939	0.197	0.135	1.4399e-15	0.062
Ndufa10	0.458201	0.726	0.664	8.85522e-39	0.062
Rps14	0.22262	0.922	0.861	3.30497e-11	0.061
D830025C05Rik	1.43395	0.106	0.045	1.89406e-29	0.061
Rab39	0.761078	0.393	0.332	2.33201e-18	0.061
Agmat	0.527037	0.362	0.301	1.4534e-10	0.061
B930036N10Rik	2.06514	0.118	0.057	3.6356e-26	0.061
Rbm39	0.550582	0.866	0.805	3.16355e-104	0.061
Mrpl12	0.581332	0.535	0.475	1.06598e-23	0.06
Aspg	1.60682	0.132	0.072	9.02346e-22	0.06
Gm11205	1.70394	0.091	0.031	3.22528e-37	0.06
Clcn2	1.58042	0.125	0.065	1.94518e-22	0.06
Gadd45gip1	1.0148	0.247	0.187	3.88148e-15	0.06
Hnrnph1	0.705755	0.39	0.33	5.06934e-16	0.06
Uqcrc2	0.454046	0.613	0.553	1.62319e-24	0.06
Pabpc1	0.324015	0.817	0.757	3.09712e-15	0.06
Brd2	0.594023	0.665	0.606	3.7905e-31	0.059
Serbp1	0.44719	0.648	0.589	1.21549e-18	0.059
Prdx2	0.516077	0.525	0.466	2.70998e-18	0.059
Tert	1.10774	0.195	0.137	3.03179e-14	0.058
Malrd1	0.923734	0.236	0.178	8.98222e-13	0.058
Gm48099	0.792242	0.227	0.169	8.43816e-11	0.058
1110038B12Rik	0.637045	0.507	0.449	2.99866e-20	0.058
Tgif1	0.556849	0.444	0.386	8.08861e-14	0.058
Ugt1a10	0.89973	0.286	0.228	1.59451e-14	0.058
Unc45a	0.84178	0.286	0.228	3.93144e-13	0.058
Cluh	0.476845	0.583	0.525	1.05501e-16	0.058
Sub1	0.441883	0.584	0.526	1.63883e-15	0.058
Sod1	0.272896	0.754	0.697	1.25398e-11	0.057
Ppp1r1b	2.00936	0.118	0.061	1.74567e-22	0.057
Ripk3	1.47493	0.149	0.092	2.47104e-17	0.057
Acbd4	0.769759	0.255	0.198	1.16955e-11	0.057
Pdap1	0.739134	0.419	0.362	8.75802e-18	0.057
Plk3	0.666399	0.36	0.303	1.76608e-11	0.057
Tob2	0.62001	0.456	0.399	5.94098e-17	0.057
Xbp1	0.566959	0.449	0.392	4.6435e-15	0.057
Areg	0.527177	0.524	0.467	4.49504e-16	0.057
Pop5	1.30118	0.172	0.115	2.50938e-15	0.057
Pmepa1	0.465267	0.597	0.54	2.44958e-21	0.057
Tmem160	0.425308	0.53	0.474	6.28239e-18	0.056
Tmem176b	0.696828	0.278	0.222	2.73164e-10	0.056
Nolc1	1.78105	0.138	0.082	5.44942e-18	0.056
Slc25a28	0.787665	0.245	0.189	4.73244e-11	0.056
Tmem234	0.472052	0.517	0.461	1.2482e-17	0.056
Gnl2	1.26236	0.173	0.117	3.59725e-14	0.056
Ctbp2	0.515113	0.604	0.548	7.65849e-22	0.056
Dhrs1	0.430682	0.702	0.646	4.83632e-31	0.056
Mapk13	0.521025	0.641	0.586	3.29044e-28	0.055
Ssh2	0.494018	0.618	0.563	2.28587e-23	0.055
St3gal4	0.141053	0.911	0.856	1.15924e-05	0.055
Thoc2l	0.918818	0.236	0.181	8.63435e-12	0.055
Zfp280d	0.805526	0.394	0.339	1.70729e-16	0.055
Pcf11	0.594501	0.447	0.392	5.70129e-17	0.055
Dhrs4	0.569539	0.499	0.444	4.55941e-19	0.055
Txn1	0.469914	0.896	0.842	5.01151e-76	0.054
4930533K18Rik	3.17738	0.068	0.014	2.37203e-54	0.054
Arnt2	2.1118	0.142	0.088	1.0105e-16	0.054
Spata5	1.55863	0.182	0.128	1.14036e-13	0.054
Dnajc15	0.882691	0.219	0.165	4.18894e-11	0.054
Top1	0.480125	0.695	0.641	4.33089e-31	0.054
Uqcrc1	0.420535	0.706	0.652	4.334e-32	0.054
Gsdmd	0.370435	0.694	0.64	1.77628e-24	0.054
Atp5g1	0.24248	0.702	0.648	6.92977e-09	0.054
Cpt1a	0.394366	0.752	0.699	3.64368e-31	0.053
Ecsit	0.914169	0.201	0.148	8.62092e-11	0.053
Cnn2	1.4565	0.128	0.075	9.27238e-16	0.053
Gm41724	1.35971	0.102	0.049	2.43063e-21	0.053
Srcap	1.00537	0.371	0.318	1.27051e-16	0.053
Slc7a4	0.987792	0.19	0.137	1.52657e-11	0.053
Taf13	0.935814	0.223	0.17	2.50557e-10	0.053
Snrnp48	0.908802	0.235	0.182	4.85827e-11	0.053
Magoh	0.747631	0.36	0.307	4.09123e-14	0.053
Eif3j1	0.729015	0.391	0.338	4.52416e-15	0.053
Hnrnpdl	0.591486	0.462	0.41	1.32347e-17	0.052
Cfl1	0.397302	0.88	0.828	1.58491e-63	0.052
Rplp0	0.169423	0.755	0.703	1	0.052
Il17rc	2.18637	0.093	0.041	8.47632e-25	0.052
Pnrc1	0.68241	0.863	0.811	5.83349e-151	0.052
Taf1c	0.605913	0.467	0.416	1.38444e-16	0.051
Ccar1	0.553587	0.562	0.511	3.67764e-23	0.051
Cpt2	0.507596	0.46	0.409	3.26934e-13	0.051
Rpl14	0.204739	0.679	0.628	0.00131735	0.051
Nes	1.55446	0.116	0.065	1.00531e-16	0.051
Atp6v0a4	2.737	0.074	0.023	6.45873e-35	0.051
Lvrn	2.48309	0.086	0.035	1.71256e-26	0.051
Vgll4	0.811779	0.214	0.163	4.53864e-09	0.051
Atrx	0.731261	0.317	0.266	3.22355e-11	0.051
Huwe1	0.612773	0.45	0.399	2.92698e-16	0.051
Per1	0.57616	0.381	0.33	6.37766e-11	0.051
Slc12a2	1.08079	0.168	0.118	6.76489e-11	0.05
Snhg4	3.12863	0.066	0.016	1.90058e-42	0.05
9130221F21Rik	2.74898	0.067	0.017	3.46626e-41	0.05
Timm9	1.17608	0.174	0.124	3.86482e-11	0.05
Chkb	0.629687	0.319	0.269	6.66539e-10	0.05
Sf3b1	0.448683	0.609	0.559	8.0074e-19	0.05
Cfb	0.391366	0.578	0.528	1.90875e-14	0.05
Rps15	0.74845	0.994	0.945	1.89245e-259	0.049
Eif2s2	0.379217	0.74	0.691	1.27766e-20	0.049
Nfkb2	0.924237	0.198	0.149	6.65521e-09	0.049
Slc44a3	1.10347	0.219	0.17	7.32599e-10	0.049
Npm1	0.743431	0.373	0.324	9.37382e-13	0.049
Eef1a1	-0.127011	0.981	0.932	1	0.049
Ankrd11	0.532311	0.863	0.815	1.50634e-78	0.048
Rplp2-ps1	1.32618	0.134	0.086	8.119e-12	0.048
Fdx2	1.13152	0.168	0.12	1.50664e-10	0.048
Stk40	0.626634	0.266	0.218	1.33141e-07	0.048
Gm1123	1.16302	0.158	0.11	2.1068e-10	0.048
Dmd	1.29555	0.36	0.312	8.6853e-16	0.048
Gm11867	1.22727	0.184	0.136	1.31573e-09	0.048
Gm19951	0.70651	0.492	0.444	1.12672e-15	0.048
Ahcyl2	0.545454	0.504	0.456	1.35424e-16	0.048
Micos13	0.412276	0.715	0.667	4.65896e-32	0.048
Prkar2a	0.435066	0.557	0.51	2.53676e-13	0.047
Rps2	0.417308	0.526	0.479	2.21832e-10	0.047
Baiap2l2	0.94996	0.272	0.225	1.92753e-09	0.047
Ahcyl	0.857229	0.265	0.218	2.55944e-09	0.047
F3	0.740027	0.226	0.179	3.03802e-07	0.047
Plppr1	2.73816	0.066	0.019	1.91565e-33	0.047
Zfp185	1.15364	0.124	0.077	2.39406e-11	0.047
Zc3h12a	1.58937	0.105	0.058	1.55455e-14	0.047
Hif3a	0.663567	0.351	0.304	1.63178e-10	0.047
Rsrc2	0.500707	0.487	0.44	5.83302e-14	0.047
Eif4b	0.435234	0.594	0.547	4.69943e-16	0.047
Bnip5	0.24562	0.733	0.686	7.11136e-12	0.047
Fmn1	0.764346	0.685	0.639	3.08246e-22	0.046
Brd4	0.44462	0.669	0.623	2.40365e-24	0.046
Cep295	1.77473	0.101	0.055	2.84536e-15	0.046
Ntng1	2.0053	0.081	0.035	8.72444e-21	0.046
Snhg3	1.26068	0.148	0.102	1.33944e-09	0.046
Mcrip2	1.23603	0.13	0.084	4.19306e-11	0.046
Fyb	1.04263	0.151	0.105	1.98214e-09	0.046
Slc9a9	0.348316	0.211	0.165	3.80473e-05	0.046
Asxl1	0.605879	0.389	0.344	4.65364e-11	0.045
Ryr3	1.02384	0.234	0.189	1.62411e-07	0.045
Rpl36a-ps1	1.02306	0.262	0.217	7.04284e-10	0.045
Sdccag8	0.864694	0.27	0.225	7.20087e-09	0.045
Pou3f1	2.58269	0.062	0.017	2.19605e-33	0.045
Sox4	1.79777	0.11	0.065	5.42549e-13	0.045
Snhg9	1.51974	0.142	0.097	7.75036e-10	0.045
Nemf	0.589636	0.372	0.327	1.00454e-09	0.045
Dusp8	0.463227	0.307	0.262	3.37038e-06	0.045
Camk1d	0.694459	0.847	0.802	3.44762e-29	0.045
U2surp	0.411413	0.592	0.547	2.54198e-15	0.045
Trim31	0.690337	0.342	0.298	9.21917e-10	0.044
Btg1	0.415951	0.558	0.514	2.13487e-09	0.044
Chd4	0.394524	0.757	0.713	3.93041e-18	0.044
Foxp1	0.308448	0.752	0.708	1.63725e-13	0.044
Uap1	1.42908	0.132	0.088	6.08339e-10	0.044
Fnbp4	0.796058	0.226	0.182	7.81224e-07	0.044
Usp29	0.643005	0.198	0.154	1.26394e-05	0.044
Snd1	1.18728	0.283	0.239	6.24255e-09	0.044
Cnksr3	0.713286	0.298	0.254	4.25102e-08	0.044
Nr1i3	0.626584	0.322	0.278	2.16103e-08	0.044
Brwd1	0.615659	0.373	0.329	1.18504e-09	0.044
Srsf3	0.46346	0.576	0.532	6.43528e-15	0.044
Dnaja3	0.641191	0.331	0.288	3.38744e-08	0.043
Tspan3	0.521914	0.396	0.353	4.42482e-09	0.043
Shmt1	1.39817	0.136	0.093	3.65286e-09	0.043
Gm26903	1.35732	0.083	0.04	2.19555e-16	0.043
Cbfb	1.43225	0.143	0.1	1.14051e-08	0.043
Mpnd	0.663444	0.354	0.311	1.16503e-09	0.043
Hmgb2	0.647021	0.379	0.336	2.02837e-09	0.043
Cbx4	0.568707	0.419	0.376	2.28772e-11	0.043
Rps23	0.425445	0.313	0.27	3.73611e-05	0.043
Chd7	0.511734	0.597	0.554	3.70613e-22	0.043
Agrp	0.388587	0.73	0.687	9.47779e-12	0.043
Dhx15	0.798878	0.331	0.289	2.54942e-09	0.042
Pgam1	0.542981	0.456	0.414	1.67407e-11	0.042
Cnbp	0.502589	0.453	0.411	1.00875e-10	0.042
Zzef1	0.419	0.624	0.582	2.73182e-18	0.042
Vcl	0.40282	0.609	0.567	3.60488e-13	0.042
Prss32	2.08169	0.085	0.043	4.73454e-15	0.042
Myo10	1.02057	0.193	0.151	3.16492e-07	0.042
Qtrt1	0.85786	0.169	0.127	6.26559e-07	0.042
Gm38560	1.42349	0.073	0.031	2.61699e-19	0.042
Usp36	1.12745	0.156	0.114	1.74611e-07	0.042
Tmco4	0.89116	0.172	0.13	8.80286e-07	0.042
Aldh9a1	0.27223	0.693	0.651	1.09092e-10	0.042
Smchd1	0.409812	0.644	0.603	8.71157e-21	0.041
Syvn1	0.860528	0.226	0.185	2.66546e-06	0.041
Dock5	0.822075	0.167	0.126	2.7262e-05	0.041
4933404O12Rik	2.33031	0.083	0.042	1.02948e-14	0.041
Gm43305	1.96433	0.082	0.041	1.50092e-15	0.041
Morrbid	1.53782	0.146	0.105	1.49491e-07	0.041
Mtfp1	0.960874	0.153	0.112	1.05354e-06	0.041
Ihh	0.639674	0.374	0.333	1.5229e-09	0.041
Jun	0.20307	0.951	0.91	2.95313e-13	0.041
Klf6	0.128374	0.839	0.798	0.00105126	0.041
Atp5j	0.262133	0.784	0.744	1.04325e-13	0.04
Simc1	1.28788	0.116	0.076	1.13817e-08	0.04
Trrap	0.823193	0.22	0.18	5.39411e-06	0.04
Cks2	2.02547	0.086	0.046	1.20028e-12	0.04
Dmbt1	1.65349	0.15	0.11	4.40569e-07	0.04
Irf6	1.17017	0.124	0.084	1.44415e-07	0.04
Pkp2	0.833112	0.206	0.166	8.5323e-06	0.04
D8Ertd738e	0.433527	0.416	0.376	6.47234e-08	0.04
Hsp90b1	0.390651	0.947	0.907	7.83153e-64	0.04
Srsf6	0.640914	0.4	0.361	6.91762e-11	0.039
Rps29	0.628717	0.987	0.948	6.17544e-186	0.039
Tpi1	0.516678	0.917	0.878	2.5839e-124	0.039
Gm9926	0.506771	0.389	0.35	2.02806e-08	0.039
Gna11	0.157462	0.928	0.889	0.0459406	0.039
Fli1	2.88246	0.05	0.011	6.11974e-36	0.039
Dhrs11	1.23555	0.136	0.097	1.39629e-06	0.039
Prpf19	0.821608	0.26	0.221	5.29447e-07	0.039
Dkc1	1.53583	0.097	0.058	9.71849e-10	0.039
Gm6169	1.28429	0.143	0.104	8.97929e-07	0.039
Samm50	0.466411	0.44	0.401	2.53674e-08	0.039
Uqcrfs1	0.479992	0.704	0.665	2.17912e-39	0.039
mt-Nd5	0.630021	0.984	0.946	3.52193e-165	0.038
Reep6	0.608265	0.93	0.892	1.27082e-194	0.038
Paxbp1	0.562596	0.273	0.235	3.16516e-05	0.038
Fosl2	0.445239	0.542	0.504	1.6915e-10	0.038
Tm4sf20	0.378496	0.781	0.743	2.52068e-31	0.038
Rpl34	0.123479	0.757	0.719	1	0.038
Trip6	2.60099	0.056	0.018	2.47873e-24	0.038
Gdpd2	2.4045	0.058	0.02	1.77099e-22	0.038
Slc4a5	1.27468	0.117	0.079	2.37063e-07	0.038
Chil5	3.00498	0.051	0.013	7.91062e-30	0.038
Ptprt	1.47034	0.094	0.056	1.17569e-09	0.038
Pdss1	1.37826	0.107	0.069	2.52069e-08	0.038
Zfp131	0.703049	0.285	0.247	5.49585e-06	0.038
Afdn	0.520244	0.478	0.44	1.95682e-11	0.038
Hnf4g	0.314107	0.702	0.664	1.05737e-15	0.038
Sympk	0.62389	0.274	0.237	3.55616e-05	0.037
Chka	0.618098	0.975	0.938	1.52536e-238	0.037
Capn1	0.505716	0.521	0.484	1.23172e-13	0.037
Otc	0.454135	0.451	0.414	9.3479e-08	0.037
Tra2a	0.44534	0.535	0.498	5.31324e-13	0.037
Rpl9-ps6	0.426571	0.462	0.425	4.16149e-07	0.037
Ndufa13	0.366138	0.685	0.648	8.9154e-22	0.037
Rock2	0.358629	0.642	0.605	1.31714e-12	0.037
Chd3	0.350851	0.653	0.616	3.09777e-18	0.037
Hadha	0.261948	0.896	0.859	6.32322e-31	0.037
Lad1	0.22703	0.673	0.636	0.000295047	0.037
Creb3l3	0.145552	0.915	0.878	4.61106e-05	0.037
Rpl37	0.127579	0.77	0.733	1	0.037
Ccnd1	2.52795	0.057	0.02	7.70856e-21	0.037
Lsm7	1.11976	0.23	0.193	7.45027e-07	0.037
Prpf8	0.761443	0.255	0.218	6.84964e-06	0.037
Tbc1d9	0.721269	0.226	0.189	7.41742e-05	0.037
Tubal3	0.64933	0.317	0.28	5.7267e-07	0.037
Ddx24	0.516695	0.358	0.321	1.01052e-06	0.037
Safb2	0.585166	0.324	0.288	1.34452e-05	0.036
Ak2	0.405446	0.893	0.857	5.58129e-72	0.036
Jund	0.157534	0.883	0.847	2.61652e-05	0.036
Svip	1.22896	0.128	0.092	6.8689e-06	0.036
Mink1	1.18594	0.128	0.092	9.16316e-06	0.036
Farp1	0.831805	0.125	0.089	8.78542e-06	0.036
Large1	0.80701	0.248	0.212	0.000301101	0.036
Tmem214	0.612386	0.27	0.234	7.22366e-05	0.036
Ksr2	1.61305	0.09	0.054	1.24921e-08	0.036
Gtf2ird2	1.21741	0.102	0.066	2.39588e-07	0.036
Rbm10	0.684617	0.292	0.256	2.26683e-06	0.036
Abcb8	0.640822	0.306	0.27	2.16121e-06	0.036
Srek1ip1	0.596896	0.371	0.335	1.25814e-07	0.036
Hnrnpm	0.571085	0.485	0.449	2.5355e-11	0.036
2010003K11Rik	0.440356	0.471	0.435	2.11859e-10	0.036
Use1	0.370026	0.491	0.455	5.12298e-09	0.036
Macroh2a1	0.443987	0.57	0.534	7.88341e-14	0.036
Taldo1	0.238737	0.84	0.804	1.59597e-12	0.036
Cdkn1a	0.573341	0.34	0.305	4.28413e-05	0.035
Atp5o	0.48273	0.9	0.865	4.9981e-107	0.035
Pvr	0.456493	0.33	0.295	0.000200798	0.035
Atpif1	0.357057	0.851	0.816	1.72585e-48	0.035
Elf1	0.277363	0.732	0.697	6.72637e-15	0.035
Nr1h4	0.240573	0.627	0.592	2.22811e-06	0.035
Atp5b	0.153444	0.853	0.818	2.02914e-06	0.035
Tgm2	1.68829	0.069	0.034	2.55253e-12	0.035
Lamc2	1.64042	0.079	0.044	6.48156e-10	0.035
1110019D14Rik	0.711995	0.111	0.076	0.000123681	0.035
Ddx49	0.545805	0.228	0.193	0.00075254	0.035
Rarb	1.44223	0.092	0.057	3.89122e-07	0.035
Rexo1	0.59951	0.365	0.33	1.22878e-07	0.035
Ppdpf	0.575393	0.426	0.391	9.4535e-10	0.035
Sptssa	0.48763	0.434	0.399	2.3236e-08	0.035
Gapdh	0.455449	0.362	0.327	4.00686e-05	0.035
Srrm1	0.470332	0.595	0.56	5.78228e-16	0.035
Me1	0.502886	0.389	0.355	1.35953e-06	0.034
Lmbr1l	0.430485	0.543	0.509	1.71554e-13	0.034
Uqcr10	0.358428	0.785	0.751	2.22866e-32	0.034
Fam83e	1.95658	0.07	0.036	4.14678e-11	0.034
H4c3	3.04464	0.045	0.011	8.62199e-27	0.034
Zan	2.80119	0.049	0.015	7.18623e-22	0.034
Dtx4	2.23619	0.057	0.023	5.85097e-16	0.034
Top2a	1.68824	0.068	0.034	6.28861e-12	0.034
Gm6133	1.12288	0.094	0.06	1.07911e-06	0.034
Tomm40	0.676758	0.29	0.256	3.37238e-05	0.034
Rrbp1	0.601286	0.97	0.936	1.99193e-202	0.034
Ankrd17	0.326803	0.741	0.708	2.83062e-20	0.033
A730060N03Rik	2.58228	0.044	0.011	3.30245e-26	0.033
Rab26os	2.35896	0.05	0.017	1.23152e-18	0.033
Cyp4a10	2.34766	0.051	0.018	3.62381e-18	0.033
AI506816	2.22923	0.062	0.029	1.52745e-12	0.033
Neto2	2.17958	0.054	0.021	1.99411e-15	0.033
H2ac6	2.05703	0.049	0.016	8.25825e-19	0.033
Myc	1.86545	0.061	0.028	4.06909e-12	0.033
Dynll1	1.68051	0.08	0.047	1.31294e-07	0.033
Styk1	1.26882	0.104	0.071	1.17989e-05	0.033
Esrrg	1.07763	0.1	0.067	3.68917e-05	0.033
Ddx27	1.07662	0.109	0.076	0.000196154	0.033
Rabggtb	0.814473	0.24	0.207	0.000231271	0.033
Irf3	0.75681	0.201	0.168	0.0011307	0.033
Wdr18	0.755165	0.178	0.145	0.00328395	0.033
mt-Nd6	0.68706	0.124	0.091	0.00068577	0.033
Sharpin	0.633465	0.191	0.158	0.0050064	0.033
Vars2	1.35629	0.091	0.058	4.8827e-07	0.033
Gt(ROSA)26Sor	1.18364	0.146	0.113	0.00031567	0.033
1100001I12Rik	0.528992	0.285	0.252	0.00167866	0.033
Rpia	0.517163	0.414	0.381	2.06655e-07	0.033
Cdc42bpb	0.496716	0.475	0.442	2.6578e-10	0.033
Arid4b	0.384436	0.568	0.535	2.40148e-11	0.033
Arpp19	0.332947	0.706	0.673	2.81334e-18	0.033
Fau	0.315919	0.969	0.936	1.06831e-62	0.033
Rhpn2	0.264066	0.824	0.791	2.484e-18	0.033
Actg1	0.146086	0.949	0.916	6.34066e-09	0.033
Acads	0.466307	0.524	0.492	3.16194e-12	0.032
Wwc1	0.419519	0.75	0.718	2.21672e-22	0.032
4833445I07Rik	3.25538	0.039	0.007	8.2803e-33	0.032
Mir22hg	2.47437	0.042	0.01	3.31461e-27	0.032
Gadd45b	2.1217	0.064	0.032	9.96715e-11	0.032
Vav3	1.97878	0.064	0.032	4.73467e-10	0.032
Thop1	1.8258	0.061	0.029	1.09132e-10	0.032
Apol10a	1.69622	0.067	0.035	3.13223e-10	0.032
2410002F23Rik	1.57182	0.093	0.061	6.27814e-06	0.032
Eri3	1.14407	0.214	0.182	0.00102948	0.032
Trmt1	0.941008	0.123	0.091	0.000611669	0.032
Esf1	0.825496	0.232	0.2	0.000228756	0.032
Armc5	0.712898	0.211	0.179	0.00151456	0.032
Acsf3	0.529019	0.223	0.191	0.00937088	0.032
Fkbp11	1.25239	0.087	0.055	2.83555e-06	0.032
Slc7a1	1.25316	0.102	0.07	5.28876e-05	0.032
Gm34821	0.60075	0.362	0.33	1.01904e-06	0.032
Hmgcs2	0.575142	0.968	0.936	1.02869e-181	0.032
Acaa2	0.572652	0.94	0.908	6.29647e-191	0.032
Krt18	0.456738	0.957	0.925	7.59337e-131	0.032
Safb	0.535156	0.398	0.367	6.37024e-07	0.031
Myo1a	0.532117	0.4	0.369	2.9167e-06	0.031
Upf2	0.527111	0.33	0.299	0.000499266	0.031
Flrt3	0.213366	0.602	0.571	0.000850554	0.031
Pik3r1	0.926584	0.139	0.108	0.00399605	0.031
Tbc1d16	1.21093	0.092	0.061	1.25262e-05	0.031
Asmt	1.05974	0.113	0.082	0.000817164	0.031
2310039H08Rik	0.781178	0.162	0.131	0.00687064	0.031
Adcy6	0.715596	0.251	0.22	0.000433602	0.031
Coq4	0.640213	0.247	0.216	0.00164488	0.031
Tcp1	0.832727	0.295	0.264	7.39912e-06	0.031
Aamdc	0.582796	0.344	0.313	8.47488e-06	0.031
Ano9	0.573672	0.344	0.313	1.56774e-05	0.031
Mast4	0.556554	0.302	0.271	0.00215984	0.031
Stt3b	0.444531	0.47	0.439	1.35081e-05	0.031
Rps6	0.283154	0.573	0.542	0.000631304	0.031
Fos	0.261233	0.696	0.665	0.14939	0.031
Cd302	0.686103	0.316	0.286	2.9379e-05	0.03
Eif3b	0.672655	0.338	0.308	2.52023e-06	0.03
Acin1	0.440766	0.655	0.625	5.14578e-17	0.03
Ndufs7	0.383166	0.773	0.743	1.28598e-37	0.03
Mme	0.324247	0.343	0.313	0.117079	0.03
Dbi	0.281854	0.927	0.897	3.89007e-43	0.03
Rhbdf1	0.688502	0.139	0.109	0.0198403	0.03
S100b	1.05103	0.083	0.053	2.435e-05	0.03
1110035H17Rik	2.19054	0.046	0.016	3.19777e-16	0.03
Acer2	2.17164	0.045	0.015	1.30957e-16	0.03
Elovl7	1.40905	0.095	0.065	0.000168841	0.03
Adck5	0.788831	0.23	0.2	0.00261516	0.03
Ankrd10	0.73295	0.245	0.215	0.000818747	0.03
Haus7	0.688435	0.183	0.153	0.02212	0.03
Baiap2	2.01355	0.051	0.021	8.48696e-13	0.03
Mvp	0.534216	0.412	0.382	2.7994e-08	0.03
Gpx4	0.529027	0.943	0.913	6.06369e-146	0.03
Myo7b	0.360969	0.835	0.805	2.5972e-50	0.03
Errfi1	0.180724	0.691	0.661	0.0486338	0.03
Ap1g2	0.37898	0.504	0.475	7.33963e-09	0.029
Eif3c	0.268194	0.662	0.633	6.15206e-05	0.029
Slc16a5	2.65772	0.043	0.014	4.94986e-17	0.029
Csrp2	1.88246	0.063	0.034	1.43631e-07	0.029
Isyna1	1.5308	0.062	0.033	1.50485e-07	0.029
Gnpat	1.09871	0.194	0.165	0.0039803	0.029
Rbmx	1.06331	0.122	0.093	0.00942804	0.029
Bri3bp	0.868908	0.22	0.191	0.00123675	0.029
Luc7l3	0.571372	0.495	0.466	7.56308e-12	0.029
Puf60	0.498395	0.372	0.343	2.57472e-05	0.029
Mgst2	0.517865	0.326	0.298	0.00352332	0.028
Abcd3	0.514275	0.373	0.345	3.23808e-05	0.028
Pkp3	0.483014	0.389	0.361	1.12639e-05	0.028
Sart1	0.432493	0.383	0.355	4.48728e-05	0.028
Lonp2	0.420581	0.508	0.48	1.44645e-09	0.028
Psme1	0.289393	0.681	0.653	9.76019e-10	0.028
Ppp2r5c	0.24552	0.632	0.604	2.34856e-06	0.028
Nop14	0.89083	0.138	0.11	0.0127671	0.028
Tmprss11c	3.46663	0.035	0.007	1.2066e-28	0.028
H4f16	2.72345	0.035	0.007	1.43279e-25	0.028
Il27	2.51855	0.04	0.012	1.02227e-19	0.028
H1f4	1.99859	0.049	0.021	6.50978e-11	0.028
Fcgr3	1.55683	0.078	0.05	0.000215481	0.028
Ube2c	1.5268	0.073	0.045	1.2581e-05	0.028
Nrg1	0.97894	0.153	0.125	0.0306512	0.028
Ipo5	0.970222	0.168	0.14	0.0144623	0.028
Xylb	0.708581	0.246	0.218	0.00350499	0.028
Hivep1	0.690612	0.217	0.189	0.0440786	0.028
Pitpnm1	0.663063	0.198	0.17	0.0966479	0.028
Myo7a	0.455837	0.483	0.455	3.70481e-09	0.028
Prpf40a	0.387018	0.567	0.539	5.72481e-10	0.028
Odc1	1.20241	0.39	0.363	8.41575e-11	0.027
Sfxn1	0.503797	0.379	0.352	0.000196262	0.027
Gata4	0.496853	0.443	0.416	4.92414e-07	0.027
Azin1	0.387222	0.551	0.524	1.3769e-09	0.027
Txn2	0.38335	0.523	0.496	9.8887e-09	0.027
Malat1	0.379051	0.989	0.962	3.67863e-149	0.027
Zc3h11a.1	0.303461	0.761	0.734	9.47495e-20	0.027
Galnt6	0.269821	0.794	0.767	1.17576e-19	0.027
Smoc1	1.50523	0.07	0.043	1.81362e-05	0.027
Alkbh1	1.0963	0.117	0.09	0.0242482	0.027
Ccdc9	0.740054	0.129	0.102	0.16201	0.027
Bmp3	1.98937	0.049	0.022	6.8015e-11	0.027
Slc5a3	1.66749	0.085	0.058	0.00156153	0.027
Ube2s	1.36948	0.068	0.041	2.56194e-05	0.027
Gm4131	0.98264	0.081	0.054	0.0011599	0.027
Slc25a17	1.37982	0.071	0.044	0.000121606	0.027
Cox10	0.716166	0.195	0.168	0.0432412	0.027
Prxl2a	0.711377	0.12	0.093	0.101287	0.027
Lrch4	0.498964	0.23	0.203	0.238903	0.027
Gorasp1	0.745032	0.17	0.144	0.111211	0.026
Gtf2f1	0.399623	0.323	0.297	0.0280153	0.026
Palld	0.363438	0.467	0.441	4.68002e-05	0.026
Septin5	1.0341	0.115	0.089	0.0541971	0.026
Ryr1	0.931984	0.136	0.11	0.169822	0.026
Tsacc	0.888179	0.114	0.088	0.139598	0.026
Arc	3.6632	0.033	0.007	1.46755e-23	0.026
Gm13936	3.21092	0.033	0.007	7.59824e-25	0.026
Dusp4	2.58196	0.041	0.015	1.01288e-12	0.026
H4c8	2.54742	0.04	0.014	1.78994e-14	0.026
Gm49774	2.12372	0.04	0.014	3.19127e-13	0.026
Rgcc	2.63431	0.038	0.012	9.99106e-15	0.026
Cyp2c66	2.17962	0.043	0.017	2.19216e-11	0.026
Knop1	0.83379	0.184	0.158	0.120439	0.026
Timm44	0.701261	0.221	0.195	0.0435125	0.026
Zc3h15	0.410583	0.491	0.465	1.78066e-07	0.026
Sbno1	0.367768	0.574	0.548	2.17205e-09	0.026
Eef2	0.616116	0.989	0.964	1.3513e-278	0.025
Srp72	0.464225	0.463	0.438	9.86515e-09	0.025
Ets2	0.346112	0.434	0.409	0.00487661	0.025
Pkm	0.342256	0.494	0.469	1.53373e-07	0.025
Magi3	0.332905	0.652	0.627	2.74431e-10	0.025
Tnrc6a	0.320103	0.655	0.63	3.57187e-13	0.025
Nufip2	0.273995	0.639	0.614	9.98577e-05	0.025
Misp	0.255813	0.764	0.739	8.43415e-13	0.025
Gem	1.26967	0.068	0.043	0.000854214	0.025
Pcdh17	3.11511	0.035	0.01	2.49463e-18	0.025
5031415H12Rik	2.58189	0.034	0.009	4.12292e-17	0.025
Prom1	2.26276	0.045	0.02	7.11441e-10	0.025
Sorbs2	1.25777	0.088	0.063	0.0250079	0.025
Dlgap1	0.82026	0.104	0.079	0.106473	0.025
Ggact	0.679827	0.227	0.202	0.036904	0.025
Tfip11	0.524297	0.211	0.186	0.252259	0.025
Rassf3	0.506309	0.407	0.382	3.145e-05	0.025
Cldn3	0.302164	0.493	0.468	0.0175302	0.025
St13	0.425294	0.567	0.542	9.38698e-12	0.025
Ipo7	0.861793	0.171	0.147	0.211622	0.024
Mrpl33	0.635477	0.275	0.251	0.0107338	0.024
Spr	0.506403	0.325	0.301	0.00618606	0.024
Crebbp	0.380924	0.588	0.564	4.61524e-12	0.024
Eno1	0.324513	0.612	0.588	3.67633e-11	0.024
Gcnt2	0.143994	0.806	0.782	1	0.024
Inava	1.18719	0.096	0.072	0.0636322	0.024
Prkcg	0.986241	0.112	0.088	0.20049	0.024
Zfp281	0.967556	0.113	0.089	0.165512	0.024
Rph3al	0.934942	0.135	0.111	0.284556	0.024
Sms	1.69818	0.062	0.038	0.000232989	0.024
Snhg6	1.5114	0.082	0.058	0.0241985	0.024
H2ac23	1.35082	0.066	0.042	0.00142327	0.024
Pclaf	1.35067	0.054	0.03	1.94222e-05	0.024
Sars2	1.2948	0.064	0.04	0.000924192	0.024
Prss43	0.515412	0.049	0.025	1.38278e-06	0.024
Edn2	3.12426	0.036	0.012	1.01388e-13	0.024
Prmt5	1.23715	0.093	0.069	0.0592014	0.024
Acvr2b	0.99088	0.119	0.095	0.188498	0.024
Pgap4	0.903618	0.16	0.136	0.151169	0.024
Kri1	0.850506	0.118	0.094	0.277605	0.024
Srrt	0.740916	0.217	0.193	0.178246	0.024
Fam13b	0.478617	0.353	0.329	0.00363313	0.024
Tcf20	0.796834	0.326	0.303	0.00237413	0.023
Rsbn1	0.568304	0.278	0.255	0.063497	0.023
Ubap2	0.506749	0.319	0.296	0.00483371	0.023
Rpl28	0.410069	0.989	0.966	2.74786e-118	0.023
Cmbl	0.366177	0.436	0.413	0.000431828	0.023
Slc35a4	0.350811	0.261	0.238	1	0.023
Wdr26	0.321274	0.751	0.728	7.87003e-21	0.023
9330111N05Rik	0.254593	0.901	0.878	4.43329e-27	0.023
4932438A13Rik	0.24592	0.653	0.63	1.66111e-06	0.023
Cox7c	0.187051	0.937	0.914	6.47068e-20	0.023
Srsf5	0.163891	0.783	0.76	0.0215043	0.023
Pdlim1	1.15218	0.131	0.108	0.485379	0.023
Hsd17b10	1.08332	0.129	0.106	0.285682	0.023
Trap1	0.957379	0.128	0.105	0.620904	0.023
Agap3	0.775094	0.098	0.075	0.515516	0.023
H4c4	2.14699	0.034	0.011	3.68322e-12	0.023
Gm26810	2.22116	0.032	0.009	1.72327e-14	0.023
Slc22a1	1.88618	0.048	0.025	5.91694e-06	0.023
Arrb1	1.60869	0.055	0.032	0.000279582	0.023
Ccdc107	1.33812	0.087	0.064	0.0714979	0.023
Amd2	1.12423	0.143	0.12	0.393085	0.023
Cebpz	0.96826	0.147	0.124	0.857852	0.023
Shank2	0.88799	0.148	0.125	0.684377	0.023
Txndc11	0.721035	0.223	0.2	0.17205	0.023
Ints1	0.56756	0.221	0.198	0.906186	0.023
Ptges2	0.538292	0.289	0.266	0.0238947	0.023
Ubr5	0.522054	0.421	0.398	2.26516e-06	0.023
Phykpl	0.766984	0.168	0.146	1	0.022
Tmem147	0.668406	0.258	0.236	0.0922834	0.022
Svil	0.576877	0.331	0.309	0.00279186	0.022
Topors	0.533136	0.309	0.287	0.0129796	0.022
Pebp1	0.447348	0.461	0.439	1.76052e-06	0.022
Tomm6	0.293172	0.531	0.509	0.00127055	0.022
Bsg	0.274904	0.897	0.875	3.23226e-30	0.022
Zfp36	-0.384584	0.8	0.778	3.60472e-22	0.022
Mettl1	1.41073	0.067	0.045	0.0134532	0.022
Cdh12	1.18491	0.083	0.061	0.364301	0.022
Znrf3	0.860785	0.111	0.089	1	0.022
Plch2	2.19198	0.04	0.018	3.40255e-07	0.022
Ms4a12	3.04238	0.031	0.009	5.28456e-15	0.022
Gm15832	2.59206	0.028	0.006	2.44233e-18	0.022
Rhobtb1	1.62916	0.052	0.03	0.000257184	0.022
Wdr43	1.14289	0.153	0.131	0.559211	0.022
Hdac11	1.09972	0.071	0.049	0.029807	0.022
5031425E22Rik	1.08967	0.122	0.1	1	0.022
Slit2	0.945869	0.089	0.067	0.809283	0.022
Phex	0.861667	0.092	0.07	0.67896	0.022
Stk39	0.768005	0.177	0.155	1	0.022
Chd6	0.731466	0.162	0.14	1	0.022
Glod5	0.666972	0.118	0.096	1	0.022
Slc2a5	0.625647	0.184	0.162	1	0.022
Sqstm1	0.369335	0.49	0.468	1.84378e-05	0.022
Acadvl	0.329102	0.415	0.393	0.086535	0.022
Eif3h	0.315908	0.481	0.459	0.00368139	0.022
Ccnyl1	0.635023	0.197	0.176	1	0.021
Hyou1	0.601131	0.326	0.305	0.00178714	0.021
Rmnd1	0.58716	0.162	0.141	1	0.021
Snx7	0.533257	0.342	0.321	0.0057532	0.021
Cyb5r3	0.356786	0.524	0.503	1.30899e-05	0.021
Ppp1r12a	0.300514	0.758	0.737	1.99899e-20	0.021
Gm14164	0.186593	0.912	0.891	6.24617e-08	0.021
Rps27l	0.181031	0.561	0.54	1	0.021
Fcsk	1.19731	0.107	0.086	0.778862	0.021
Caskin2	0.919613	0.123	0.102	1	0.021
4932422M17Rik	2.04441	0.033	0.012	6.64313e-09	0.021
Prdm11	1.69683	0.049	0.028	0.00120257	0.021
Prmt7	1.55284	0.049	0.028	0.000563636	0.021
Gm42797	4.53827	0.023	0.002	2.24013e-28	0.021
H4c17	2.81536	0.031	0.01	5.48053e-13	0.021
Rnf225	2.51188	0.037	0.016	3.80996e-08	0.021
Metap1d	1.01699	0.078	0.057	0.664833	0.021
Ftsj1	0.884057	0.075	0.054	0.440604	0.021
Tmem79	0.97125	0.089	0.068	0.766147	0.021
Nup210l	0.761541	0.16	0.139	1	0.021
Lrp6	0.718934	0.253	0.232	0.502903	0.021
Olfm4	0.54519	0.12	0.099	1	0.021
Lrpprc	0.64207	0.286	0.265	0.0179478	0.021
Prdm16	0.45904	0.409	0.388	0.00160951	0.021
Aldoa	0.385462	0.415	0.394	0.0100186	0.021
Rps17	0.230933	0.485	0.464	1	0.021
Ascc3	0.30802	0.568	0.547	6.20367e-07	0.021
Dnlz	0.730847	0.164	0.144	1	0.02
Mst1r	0.664672	0.197	0.177	1	0.02
Vps16	0.561611	0.23	0.21	1	0.02
Luc7l	0.517026	0.461	0.441	1.08295e-06	0.02
Slc27a2	0.425467	0.329	0.309	0.816643	0.02
Map2k2	0.313036	0.887	0.867	2.33694e-49	0.02
H2az1	0.309551	0.53	0.51	2.2875e-05	0.02
Atp5md	0.175726	0.727	0.707	1.21414e-06	0.02
Cox5b	0.128801	0.811	0.791	0.00121471	0.02
Tyms	1.21897	0.083	0.063	0.733282	0.02
Rhof	1.10278	0.066	0.046	0.125666	0.02
Nr4a3	0.945162	0.08	0.06	0.863053	0.02
Rif1	0.917096	0.125	0.105	1	0.02
Ddx56	0.899346	0.134	0.114	1	0.02
Nol12	0.737382	0.099	0.079	1	0.02
Angptl8	0.614279	0.122	0.102	1	0.02
H3c1	2.79956	0.027	0.007	2.98355e-14	0.02
Slc16a12	1.50417	0.048	0.028	0.00264979	0.02
Ttc39b	1.81241	0.045	0.025	0.000574543	0.02
Rasl11b	1.74589	0.051	0.031	0.00455211	0.02
Far2	1.58928	0.062	0.042	0.136923	0.02
D030028A08Rik	1.19883	0.074	0.054	0.394918	0.02
Apoc1	0.963619	0.075	0.055	0.821303	0.02
Egr2	0.922973	0.102	0.082	1	0.02
Timm8a1	0.901388	0.151	0.131	1	0.02
Unc13b	0.83632	0.103	0.083	1	0.02
Hmgn5	0.745385	0.213	0.193	1	0.02
Pom121	0.735673	0.146	0.126	1	0.02
Kansl2	0.714104	0.153	0.133	1	0.02
Retsat	0.673416	0.179	0.159	1	0.02
Lratd1	0.54502	0.244	0.224	1	0.02
Nabp1	0.503518	0.247	0.227	1	0.02
Ccnl2	0.432117	0.358	0.338	0.0103133	0.02
Ndufa9	0.372679	0.426	0.407	0.00165294	0.019
Ndufs6	0.256864	0.766	0.747	1.19668e-16	0.019
Raly	2.93363	0.025	0.006	3.09653e-16	0.019
Cd3eap	1.02982	0.094	0.075	1	0.019
Fads2	0.999342	0.127	0.108	1	0.019
Dnajb4	0.923191	0.122	0.103	1	0.019
Bach2	0.82996	0.084	0.065	1	0.019
Uhrf1	2.14611	0.031	0.012	8.62196e-08	0.019
Pprc1	1.60667	0.046	0.027	0.00415578	0.019
4930558K02Rik	1.30347	0.036	0.017	0.000106985	0.019
Polrmt	1.05727	0.076	0.057	1	0.019
Gm26759	0.985107	0.051	0.032	0.0246336	0.019
Kremen2	0.868479	0.074	0.055	1	0.019
Mecr	0.98712	0.104	0.085	1	0.019
Fubp1	0.772896	0.186	0.167	1	0.019
Nrep	0.709264	0.12	0.101	1	0.019
Usp53	0.622673	0.24	0.221	0.484791	0.019
Adss	0.587222	0.219	0.2	1	0.019
Tgfbi	0.429704	0.148	0.129	1	0.019
Zfp524	0.42128	0.206	0.187	1	0.019
Sdc1	1.03986	0.139	0.121	1	0.018
Kitl	0.720442	0.199	0.181	1	0.018
Bcl11b	0.681525	0.271	0.253	0.102434	0.018
Add3	0.577146	0.388	0.37	4.67634e-05	0.018
Chd1	0.562315	0.226	0.208	1	0.018
Bptf	0.363768	0.562	0.544	3.88903e-07	0.018
Srrm2	0.251862	0.765	0.747	2.41239e-05	0.018
Atp13a3	0.249826	0.675	0.657	2.2584e-05	0.018
Baz2b	0.232067	0.712	0.694	1.92669e-05	0.018
Btbd9	0.221022	0.77	0.752	5.40883e-07	0.018
Eif5	0.182727	0.862	0.844	1.05781e-10	0.018
Akr1a1	0.162069	0.792	0.774	1.45459e-05	0.018
Lypd8l	2.74019	0.024	0.006	2.23384e-12	0.018
Fras1	1.93605	0.05	0.032	0.0724968	0.018
Dclk1	1.61257	0.04	0.022	0.0115603	0.018
1700110K17Rik	1.53409	0.05	0.032	0.067216	0.018
Rcc2	1.45706	0.055	0.037	0.266986	0.018
Filip1l	1.25315	0.05	0.032	0.110411	0.018
Bco2	1.07788	0.092	0.074	1	0.018
Gm44710	0.816491	0.049	0.031	0.13072	0.018
Sh3d21	0.785645	0.131	0.113	1	0.018
Nrxn1	0.740516	0.077	0.059	1	0.018
Rnf125	0.728258	0.099	0.081	1	0.018
Cyp2w1	3.22673	0.022	0.004	9.56678e-18	0.018
Aqp1	2.38017	0.03	0.012	2.59096e-06	0.018
Gpx2	1.79181	0.043	0.025	0.00570148	0.018
Rasef	1.43109	0.052	0.034	0.358816	0.018
Pank4	1.31283	0.043	0.025	0.0397122	0.018
Cep131	1.28974	0.052	0.034	0.178673	0.018
Eif3j2	0.806306	0.153	0.135	1	0.018
Lnx1	0.683746	0.217	0.199	1	0.018
Srrd	0.65492	0.103	0.085	1	0.018
Nrd1	0.611666	0.217	0.199	1	0.018
Flad1	0.550941	0.216	0.198	1	0.018
Flnb	0.612103	0.296	0.278	0.0825607	0.018
Fasn	0.95019	0.16	0.143	1	0.017
Homer2	0.828714	0.16	0.143	1	0.017
Gfer	0.742724	0.171	0.154	1	0.017
Zfp326	0.692157	0.19	0.173	1	0.017
Thrap3	0.597876	0.321	0.304	0.0326875	0.017
Arfgap2	0.543534	0.2	0.183	1	0.017
Ep400	0.525372	0.317	0.3	0.0338702	0.017
Hyal3	0.478613	0.197	0.18	1	0.017
Tsc2	0.412945	0.201	0.184	1	0.017
Usp7	0.401257	0.43	0.413	0.00183438	0.017
Pdxdc1	0.340604	0.622	0.605	5.02672e-10	0.017
Etf1	0.287753	0.536	0.519	0.00069835	0.017
Odad1	0.277878	0.734	0.717	8.36113e-17	0.017
Ndufa5	0.25912	0.548	0.531	0.00286561	0.017
Cox6b1	0.221393	0.866	0.849	4.8511e-15	0.017
Angptl4	2.78857	0.025	0.008	2.20274e-08	0.017
H3c6	2.68732	0.023	0.006	6.52033e-11	0.017
Cabyr	2.62546	0.023	0.006	5.20279e-11	0.017
Fosl1	2.29358	0.028	0.011	9.71605e-06	0.017
Ambp	2.19078	0.026	0.009	4.27653e-07	0.017
Ier5l	2.09832	0.029	0.012	2.68751e-05	0.017
Slc23a2	1.58208	0.047	0.03	0.499014	0.017
Nr4a2	1.43191	0.057	0.04	0.862032	0.017
St8sia3os	1.00496	0.047	0.03	0.320755	0.017
Lrig1	0.842168	0.127	0.11	1	0.017
Acot9	0.609351	0.131	0.114	1	0.017
Plod2	1.87192	0.036	0.019	0.00200683	0.017
Mdn1	1.54123	0.046	0.029	0.131114	0.017
Itga2	1.34885	0.073	0.056	1	0.017
Rhbdf2	0.688897	0.182	0.165	1	0.017
Kcnq1ot1	0.572579	0.208	0.191	1	0.017
Elf3	0.311147	0.693	0.676	1.11888e-06	0.017
Gcnt4	0.727097	0.201	0.185	1	0.016
Efl1	0.646503	0.167	0.151	1	0.016
Atg2a	0.494284	0.251	0.235	1	0.016
Hes1	0.48156	0.599	0.583	3.74199e-07	0.016
Zfand2b	0.476549	0.194	0.178	1	0.016
Bmpr1a	0.469693	0.362	0.346	0.0372893	0.016
Stk17b	0.446151	0.277	0.261	1	0.016
Rassf7	0.444206	0.189	0.173	1	0.016
Psmb6	0.429619	0.496	0.48	3.15843e-06	0.016
Ndufv3	0.328171	0.863	0.847	8.87794e-47	0.016
Kdm6b	0.200856	0.715	0.699	6.02749e-06	0.016
Mtarc2	0.19906	0.758	0.742	0.000337825	0.016
Rsrp1	0.130493	0.711	0.695	1	0.016
Adrb2	1.72622	0.035	0.019	0.0230491	0.016
Niban2	1.6056	0.042	0.026	0.449159	0.016
B230208H11Rik	1.41836	0.035	0.019	0.0160297	0.016
Fmnl3	2.56826	0.023	0.007	5.58851e-10	0.016
Map3k19	2.21772	0.026	0.01	1.58839e-06	0.016
Syt6	2.14526	0.027	0.011	2.04042e-05	0.016
Srm	2.10924	0.032	0.016	0.000673848	0.016
1700018A04Rik	1.76065	0.031	0.015	0.00280868	0.016
Ehf	1.65117	0.04	0.024	0.0626009	0.016
Gm8739	1.48058	0.039	0.023	0.0728228	0.016
Gpatch4	1.46645	0.054	0.038	1	0.016
Gvin2	1.31475	0.048	0.032	1	0.016
Zc3h6	1.2141	0.054	0.038	1	0.016
Rabggta	0.813627	0.115	0.099	1	0.016
Brcc3	0.70701	0.122	0.106	1	0.016
Leo1	0.700784	0.093	0.077	1	0.016
Aifm3	0.675075	0.098	0.082	1	0.016
Emc9	0.657217	0.091	0.075	1	0.016
Ly6e	1.62633	0.036	0.02	0.0222308	0.016
Prss30	1.51395	0.036	0.02	0.0242499	0.016
Ccdc86	1.07637	0.072	0.056	1	0.016
Zfp618	0.895981	0.074	0.058	1	0.016
Tmem245	0.996959	0.208	0.192	1	0.016
Naip6	0.845611	0.237	0.221	0.925097	0.016
Mrpl35	0.795436	0.172	0.156	1	0.016
Bcar1	0.329583	0.479	0.463	0.000688777	0.016
Cmss1	1.1417	0.751	0.736	4.00559e-34	0.015
Gm15657	0.624375	0.162	0.147	1	0.015
Srsf1	0.59783	0.309	0.294	0.0528837	0.015
Eif3g	0.588637	0.229	0.214	1	0.015
Trp53bp2	0.503654	0.335	0.32	0.080642	0.015
Leng9	0.48441	0.189	0.174	1	0.015
Aimp1	0.367685	0.44	0.425	0.0148475	0.015
F11r	0.232255	0.672	0.657	1	0.015
Sdhb	0.227545	0.73	0.715	1.59236e-07	0.015
Fgfr3	1.52701	0.042	0.027	1	0.015
Gm11924	1.36207	0.034	0.019	0.0623852	0.015
Treh	1.26269	0.034	0.019	0.0155579	0.015
Erdr1	2.96129	0.021	0.006	3.56159e-09	0.015
4930523C07Rik	1.71449	0.031	0.016	0.00592087	0.015
H2ac24	1.17934	0.065	0.05	1	0.015
Selenbp2	1.10619	0.062	0.047	1	0.015
Pakap.1	0.977292	0.054	0.039	1	0.015
Arhgap27os2	0.973068	0.089	0.074	1	0.015
Slc23a4	0.954106	0.081	0.066	1	0.015
Prrg1	0.905372	0.059	0.044	1	0.015
Lss	0.867804	0.109	0.094	1	0.015
Coq6	0.829081	0.094	0.079	1	0.015
9130008F23Rik	0.793996	0.095	0.08	1	0.015
Grb10	0.744338	0.089	0.074	1	0.015
Leng1	0.675698	0.098	0.083	1	0.015
Slc1a1	1.72781	0.036	0.021	0.248276	0.015
Miga1	0.719978	0.072	0.057	1	0.015
Zswim6	0.489232	0.345	0.33	0.192655	0.015
Mrps28	0.438585	0.476	0.461	0.000334938	0.015
Eny2	0.399506	0.414	0.399	0.00402549	0.015
Hexim1	0.612938	0.398	0.384	0.00752505	0.014
Senp6	0.562967	0.272	0.258	1	0.014
Ppp4r3a	0.520242	0.299	0.285	1	0.014
Mrps7	0.500384	0.249	0.235	1	0.014
Foxp4	0.4807	0.281	0.267	1	0.014
Slc33a1	0.450091	0.332	0.318	0.113752	0.014
Nol7	0.440477	0.363	0.349	0.107707	0.014
Arid4a	0.421745	0.401	0.387	0.0114223	0.014
Dapk3	0.380359	0.261	0.247	1	0.014
Immt	0.346816	0.49	0.476	0.000851217	0.014
Nos1ap	0.342023	0.85	0.836	9.11678e-39	0.014
Ndufa2	0.193814	0.807	0.793	9.1016e-09	0.014
Cldn7	0.102202	0.991	0.977	0.0154762	0.014
Chdh	1.19984	0.069	0.055	1	0.014
Phldb2	1.25351	0.035	0.021	0.592981	0.014
Snhg17	2.3584	0.023	0.009	0.000832117	0.014
Ppp1r8	1.74891	0.079	0.065	1	0.014
Taf4b	1.54977	0.046	0.032	1	0.014
Telo2	1.46038	0.037	0.023	0.927873	0.014
Snapc4	1.23802	0.044	0.03	1	0.014
E330011O21Rik	1.19918	0.045	0.031	1	0.014
Col6a6	1.14436	0.053	0.039	1	0.014
Ccdc34	0.992942	0.121	0.107	1	0.014
Arhgef19	0.944266	0.089	0.075	1	0.014
Ncapd3	0.941103	0.092	0.078	1	0.014
Gm10131	0.903993	0.096	0.082	1	0.014
Gdf15	0.886256	0.06	0.046	1	0.014
Apbb3	0.80767	0.06	0.046	1	0.014
Gm17276	0.624374	0.044	0.03	1	0.014
Srgap1	0.58545	0.055	0.041	1	0.014
Rgl2	0.482546	0.114	0.1	1	0.014
Sap25	0.67329	0.072	0.058	1	0.014
Prpf39	0.644836	0.153	0.139	1	0.014
Pdgfb	0.597787	0.235	0.221	1	0.014
Ndufaf2	0.805079	0.1	0.087	1	0.013
Cdkn2b	0.619141	0.22	0.207	1	0.013
Srpk1	0.565177	0.319	0.306	0.192198	0.013
Mtif2	0.553207	0.191	0.178	1	0.013
Nr2f6	0.442124	0.358	0.345	0.173571	0.013
Mrps18a	0.372824	0.305	0.292	1	0.013
Shb	0.345058	0.436	0.423	0.0148076	0.013
Uso1	0.331584	0.501	0.488	0.000355816	0.013
Erbb2	0.327926	0.487	0.474	0.0010899	0.013
Ap3d1	0.303792	0.582	0.569	9.42148e-08	0.013
Sh3d19	0.281539	0.756	0.743	4.89647e-11	0.013
Myo1d	0.276767	0.879	0.866	1.22657e-12	0.013
Mtch2	0.233451	0.653	0.64	0.000396408	0.013
Atp5c1	0.230632	0.827	0.814	4.60716e-18	0.013
Eef1b2	0.12437	0.606	0.593	1	0.013
St3gal2	1.55087	0.035	0.022	1	0.013
Npepl1	1.08302	0.049	0.036	1	0.013
Thap2	1.07386	0.069	0.056	1	0.013
3010003L21Rik	1.0193	0.056	0.043	1	0.013
Gm13483	0.752021	0.035	0.022	1	0.013
Usp20	0.686964	0.068	0.055	1	0.013
C730034F03Rik	2.65329	0.016	0.003	8.12531e-10	0.013
2810408I11Rik	1.30059	0.041	0.028	1	0.013
Palm	1.25011	0.029	0.016	0.395569	0.013
Pgam2	2.4098	0.022	0.009	0.0033619	0.013
H4c18	2.16184	0.023	0.01	0.00120327	0.013
Cd38	1.99278	0.027	0.014	0.102986	0.013
Gm42031	1.86744	0.023	0.01	0.00129087	0.013
Tnnt2	1.70322	0.023	0.01	0.0040215	0.013
H2-DMa	1.50404	0.027	0.014	0.319744	0.013
Bin1	1.16358	0.026	0.013	0.0659034	0.013
H2bc11	2.5081	0.018	0.005	4.60266e-08	0.013
Pcsk9	1.99027	0.03	0.017	0.591297	0.013
Hells	1.48618	0.043	0.03	1	0.013
Irgm1	1.43602	0.036	0.023	1	0.013
Cyp2j9	1.40793	0.036	0.023	1	0.013
Stamos	1.28856	0.03	0.017	0.220053	0.013
D630039A03Rik	1.1738	0.063	0.05	1	0.013
Rdh7	1.07543	0.046	0.033	1	0.013
Gm9044	1.0201	0.037	0.024	1	0.013
Gm10138	1.01208	0.048	0.035	1	0.013
Gm9747	0.964484	0.036	0.023	1	0.013
Slc25a37	0.938008	0.107	0.094	1	0.013
Glt28d2	0.934794	0.089	0.076	1	0.013
Rpa3	0.884737	0.059	0.046	1	0.013
Rnf145	0.86121	0.087	0.074	1	0.013
Gm26873	0.805867	0.046	0.033	1	0.013
Gm38825	0.758288	0.053	0.04	1	0.013
Mast3	0.692684	0.081	0.068	1	0.013
Gm15446	0.638807	0.125	0.112	1	0.013
Trmt2a	0.564763	0.079	0.066	1	0.013
Tysnd1	0.574949	0.21	0.197	1	0.013
Clasrp	0.559555	0.153	0.14	1	0.013
Kmt2e	0.230713	0.699	0.686	1.66958e-06	0.013
R3hcc1	1.00877	0.083	0.071	1	0.012
Pitx1	0.79892	0.134	0.122	1	0.012
Sdad1	0.788173	0.156	0.144	1	0.012
Reps2	0.774631	0.098	0.086	1	0.012
Rps19bp1	0.74468	0.164	0.152	1	0.012
Rangap1	0.641718	0.138	0.126	1	0.012
Sdsl	0.611685	0.164	0.152	1	0.012
Cobl	0.570488	0.134	0.122	1	0.012
Nudt19	0.555504	0.269	0.257	1	0.012
Jmjd8	0.531448	0.185	0.173	1	0.012
Rai14	0.474858	0.294	0.282	1	0.012
Firre	0.450117	0.296	0.284	1	0.012
Mical1	0.38982	0.22	0.208	1	0.012
Ppargc1a	0.38591	0.374	0.362	0.994521	0.012
Irf2	0.363697	0.314	0.302	1	0.012
Pipox	0.33359	0.382	0.37	0.30844	0.012
Gm20529	0.320146	0.453	0.441	0.0399636	0.012
Pdlim5	0.262463	0.598	0.586	0.00263946	0.012
Arl4d	1.75891	0.035	0.023	1	0.012
Fgr	1.59436	0.035	0.023	1	0.012
Fxn	1.10659	0.042	0.03	1	0.012
Piezo1	1.01024	0.057	0.045	1	0.012
Tmed1	0.939176	0.058	0.046	1	0.012
Trmu	0.854049	0.049	0.037	1	0.012
Mfsd13b	0.807868	0.065	0.053	1	0.012
Cmc2	0.703031	0.069	0.057	1	0.012
Echdc3	1.54371	0.025	0.013	0.831208	0.012
H4c1	3.5011	0.014	0.002	1.98272e-12	0.012
Gm29170	3.34464	0.015	0.003	2.40998e-07	0.012
Dut	1.66107	0.027	0.015	1	0.012
Cyp2d40	1.40981	0.028	0.016	0.922254	0.012
Epha4	1.28852	0.04	0.028	1	0.012
Prdx6b	1.16238	0.023	0.011	0.0293151	0.012
Hddc2	1.42699	0.037	0.025	1	0.012
Zfp808	1.29861	0.046	0.034	1	0.012
Spc24	1.26391	0.046	0.034	1	0.012
Aacs	1.20274	0.051	0.039	1	0.012
Mto1	0.926597	0.06	0.048	1	0.012
2600014E21Rik	0.906685	0.077	0.065	1	0.012
Acrbp	0.82975	0.051	0.039	1	0.012
Gm45455	0.825698	0.044	0.032	1	0.012
Thada	0.793404	0.12	0.108	1	0.012
Heg1	0.779366	0.108	0.096	1	0.012
Czib	0.477329	0.112	0.1	1	0.012
Egln3	0.789114	0.142	0.13	1	0.012
Tnpo2	0.730753	0.206	0.194	1	0.012
Cnbd2	0.614765	0.147	0.135	1	0.012
Tcf3	0.607519	0.291	0.279	0.250884	0.012
Gm9774	0.369159	0.292	0.28	1	0.012
Pcyt2	0.310561	0.824	0.812	3.47639e-32	0.012
Rbm26	0.680339	0.233	0.222	1	0.011
Itsn1	0.659181	0.114	0.103	1	0.011
Gm16066	0.608025	0.297	0.286	0.297494	0.011
Macrod2	0.602606	0.157	0.146	1	0.011
Dpp9	0.594445	0.084	0.073	1	0.011
St6galnac2	0.585525	0.16	0.149	1	0.011
Ccdc84	0.585009	0.099	0.088	1	0.011
Mapk8ip3	0.570728	0.132	0.121	1	0.011
Hdgf	0.528353	0.401	0.39	0.00640211	0.011
Rex1bd	0.52546	0.256	0.245	1	0.011
2310061I04Rik	0.506192	0.17	0.159	1	0.011
Sil1	0.499873	0.297	0.286	1	0.011
Zcchc9	0.481766	0.166	0.155	1	0.011
Pak1ip1	0.472397	0.367	0.356	0.0896907	0.011
Csk	0.462366	0.308	0.297	1	0.011
Zfp622	0.454301	0.293	0.282	1	0.011
Clip2	0.429288	0.373	0.362	0.07992	0.011
Mast2	0.409394	0.251	0.24	1	0.011
Mvb12a	0.252715	0.509	0.498	0.00412488	0.011
Golga4	0.247765	0.775	0.764	5.74019e-11	0.011
Ndufb7	0.240277	0.796	0.785	5.57767e-19	0.011
Myo15b	0.227965	0.97	0.959	1.49953e-42	0.011
Nipal1	0.213529	0.483	0.472	1	0.011
Ctnna1	0.190159	0.8	0.789	3.16271e-09	0.011
Apba2	1.50504	0.029	0.018	1	0.011
Atg16l2	1.36048	0.034	0.023	1	0.011
Arhgef38	1.19818	0.049	0.038	1	0.011
Spry2	1.01985	0.058	0.047	1	0.011
Ftsj3	0.999928	0.064	0.053	1	0.011
Wnk4	0.96644	0.047	0.036	1	0.011
Arid5a	0.950363	0.034	0.023	1	0.011
Lonrf3	0.805729	0.054	0.043	1	0.011
Card10	0.753985	0.049	0.038	1	0.011
Zfp799	0.722653	0.054	0.043	1	0.011
Trmt10a	0.630955	0.068	0.057	1	0.011
Gadd45g	2.62401	0.021	0.01	0.126364	0.011
Gm48882	2.02159	0.017	0.006	9.75915e-05	0.011
Impa2	1.87884	0.02	0.009	0.0308181	0.011
Nlrc3	1.67954	0.021	0.01	0.366211	0.011
Impdh1	1.60787	0.025	0.014	1	0.011
Gm10801	1.3687	0.02	0.009	0.0975676	0.011
Gm30301	1.06884	0.025	0.014	1	0.011
2700038G22Rik	3.00808	0.014	0.003	4.94905e-07	0.011
Ces2c	2.47323	0.018	0.007	0.000559716	0.011
Tmco5b	2.37801	0.015	0.004	1.84219e-05	0.011
2810408A11Rik	2.31001	0.018	0.007	0.00056761	0.011
Nr1d1	2.01451	0.023	0.012	0.419421	0.011
Id4	2.01358	0.016	0.005	9.21972e-05	0.011
Gsdmc4	1.83587	0.022	0.011	0.516073	0.011
Gm14798	1.72672	0.023	0.012	0.582141	0.011
Dynlt4	1.66129	0.019	0.008	0.00924742	0.011
5430416N02Rik	1.52225	0.03	0.019	1	0.011
Mir17hg	1.50189	0.032	0.021	1	0.011
Mvk	1.43125	0.026	0.015	1	0.011
Klhl17	1.35386	0.028	0.017	1	0.011
Fam131c	1.31242	0.026	0.015	1	0.011
Ltbp1	1.30625	0.028	0.017	1	0.011
Gm15908	1.25578	0.028	0.017	1	0.011
Sun2	1.2507	0.027	0.016	1	0.011
Dysf	1.2122	0.023	0.012	1	0.011
Ccdc192	0.993975	0.032	0.021	1	0.011
Marcks	1.43264	0.044	0.033	1	0.011
Zbed3	1.41183	0.076	0.065	1	0.011
Gm49980	1.15019	0.036	0.025	1	0.011
Tcof1	1.10228	0.075	0.064	1	0.011
Flnc	1.09054	0.045	0.034	1	0.011
Ppwd1	1.0174	0.087	0.076	1	0.011
Phf21b	1.01136	0.036	0.025	1	0.011
Bop1	0.84377	0.105	0.094	1	0.011
Slc2a1	0.839287	0.075	0.064	1	0.011
Nav1	0.822033	0.045	0.034	1	0.011
Gan	0.772028	0.079	0.068	1	0.011
Fam204a	0.73084	0.088	0.077	1	0.011
Tnfrsf21	0.510521	0.102	0.091	1	0.011
Phax	1.03985	0.174	0.163	1	0.011
Cblb	0.668335	0.299	0.289	1	0.01
Diaph2	0.664981	0.096	0.086	1	0.01
Gcdh	0.662276	0.097	0.087	1	0.01
Dhx34	0.57621	0.096	0.086	1	0.01
Ccdc171	0.570732	0.137	0.127	1	0.01
Pitpnb	0.510491	0.253	0.243	1	0.01
Cops5	0.498884	0.272	0.262	1	0.01
Foxo3	0.428961	0.514	0.504	0.000153171	0.01
Phb2	0.387652	0.432	0.422	1	0.01
Tff3	0.269728	0.191	0.181	1	0.01
Blnk	0.267516	0.579	0.569	0.0405283	0.01
Nectin2	0.258165	0.676	0.666	6.38758e-06	0.01
Gm43653	1.9249	0.017	0.007	0.00825782	0.01
Gm15614	1.37938	0.033	0.023	1	0.01
Wdr36	1.20598	0.054	0.044	1	0.01
Mpzl2	1.08141	0.058	0.048	1	0.01
Cbwd1	0.875972	0.055	0.045	1	0.01
Rassf4	0.870834	0.066	0.056	1	0.01
Kcnk1	0.870208	0.056	0.046	1	0.01
Rccd1	0.797541	0.068	0.058	1	0.01
Prrg4	0.709834	0.042	0.032	1	0.01
Scin	0.675854	0.068	0.058	1	0.01
Slc17a9	0.570735	0.034	0.024	1	0.01
Defa30	0.307301	0.048	0.038	1	0.01
H2ac11	3.01651	0.014	0.004	3.90187e-05	0.01
Bcas3os1	2.38903	0.014	0.004	0.000239414	0.01
C430049B03Rik	2.04276	0.016	0.006	0.0314325	0.01
Gm45904	1.98011	0.019	0.009	0.637852	0.01
Trub1	1.86441	0.023	0.013	1	0.01
Cc2d2a	1.80724	0.019	0.009	1	0.01
Ankrd13b	1.79874	0.023	0.013	0.792524	0.01
Cage1	1.30274	0.02	0.01	0.790762	0.01
H2bc18	3.72154	0.011	0.001	3.7077e-11	0.01
Rasd1	2.7372	0.015	0.005	0.00638314	0.01
Mcm5	2.7154	0.018	0.008	0.0760286	0.01
Mrgpra3	2.53527	0.013	0.003	1.51109e-05	0.01
Grk3	2.17725	0.018	0.008	0.136083	0.01
Fcgr4	2.1145	0.018	0.008	0.0450384	0.01
Slc6a9	1.99509	0.018	0.008	0.0594724	0.01
Gm15591	1.93332	0.013	0.003	3.3621e-05	0.01
Pold2	1.63744	0.031	0.021	1	0.01
Adh6a	1.47829	0.022	0.012	1	0.01
Phkg1	1.4732	0.03	0.02	1	0.01
Gvin1	1.14886	0.026	0.016	1	0.01
Gm9049	1.03357	0.027	0.017	1	0.01
Tmprss2	0.987583	0.026	0.016	1	0.01
Gm4651	0.981998	0.036	0.026	1	0.01
Ncapd2	1.1468	0.045	0.035	1	0.01
Cped1	1.09459	0.044	0.034	1	0.01
Heatr3	0.971937	0.071	0.061	1	0.01
Slc1a5	0.790216	0.078	0.068	1	0.01
Wrap53	0.720255	0.087	0.077	1	0.01
Kif26b	0.653899	0.044	0.034	1	0.01
Clpb	0.632563	0.089	0.079	1	0.01
Defa24	0.365429	0.119	0.109	1	0.01
Serhl	0.5764	0.172	0.162	1	0.01
Pdcd4	0.396809	0.415	0.405	0.110261	0.01
Map3k13	0.274521	0.566	0.556	0.00151776	0.01
Noc4l	1.01334	0.083	0.074	1	0.009
Npm3	0.927335	0.098	0.089	1	0.009
Ammecr1	0.815348	0.099	0.09	1	0.009
Otud7a	0.803546	0.069	0.06	1	0.009
Pam16l	0.569594	0.08	0.071	1	0.009
Zfp444	0.560608	0.085	0.076	1	0.009
Srf	0.54608	0.233	0.224	1	0.009
Blvrb	0.516024	0.334	0.325	0.393998	0.009
Tbrg4	0.504656	0.301	0.292	1	0.009
Crybg2	0.493222	0.257	0.248	1	0.009
Fam98a	0.480478	0.161	0.152	1	0.009
Grhl2	0.478409	0.23	0.221	1	0.009
Setd1b	0.464992	0.326	0.317	1	0.009
Ddx47	0.437731	0.15	0.141	1	0.009
Lmf1	0.413333	0.168	0.159	1	0.009
Spink4	0.384334	0.07	0.061	1	0.009
Mbtd1	0.323205	0.537	0.528	0.000817404	0.009
Pias4	0.31541	0.449	0.44	0.0216814	0.009
Tpt1	0.278143	0.992	0.983	2.28242e-86	0.009
Ilrun	0.277544	0.48	0.471	0.0152234	0.009
Eppk1	0.138288	0.716	0.707	1	0.009
Junb	-0.167847	0.704	0.695	3.48174e-05	0.009
Morc4	1.43672	0.035	0.026	1	0.009
Chrm3	1.20703	0.035	0.026	1	0.009
4931428L18Rik	0.950712	0.035	0.026	1	0.009
Gm48681	4.01952	0.01	0.001	3.9521e-11	0.009
Gm42743	2.83661	0.012	0.003	1.89519e-06	0.009
Fam72a	2.71323	0.014	0.005	0.00976031	0.009
Pard3bos1	1.84341	0.017	0.008	0.230223	0.009
Gm1043	1.83023	0.02	0.011	1	0.009
Grwd1	1.54758	0.025	0.016	1	0.009
Hgh1	1.48997	0.028	0.019	1	0.009
Olfr1033	1.38224	0.021	0.012	1	0.009
Gsta1	1.27447	0.034	0.025	1	0.009
E230029C05Rik	1.27188	0.024	0.015	1	0.009
Car2	1.2472	0.02	0.011	1	0.009
Syt7	1.1722	0.027	0.018	1	0.009
Fam189b	1.16113	0.017	0.008	1	0.009
Tmppe	1.14989	0.042	0.033	1	0.009
Cyp11a1	1.08974	0.042	0.033	1	0.009
Dzip3	1.08799	0.039	0.03	1	0.009
Ccl20	1.0807	0.029	0.02	1	0.009
Nsun5	1.07246	0.028	0.019	1	0.009
Layn	1.02798	0.025	0.016	1	0.009
Serpinf2	0.927511	0.032	0.023	1	0.009
Pag1	0.917991	0.063	0.054	1	0.009
Caprin2	0.879251	0.065	0.056	1	0.009
L3hypdh	0.85826	0.049	0.04	1	0.009
Adgrv1	0.816429	0.057	0.048	1	0.009
Gm11906	0.675324	0.045	0.036	1	0.009
Zfp629	0.667602	0.057	0.048	1	0.009
H2bc24	2.69561	0.013	0.004	0.000177116	0.009
H2bc9	2.10083	0.015	0.006	0.0116676	0.009
Gm36283	2.0177	0.015	0.006	0.0274071	0.009
Gm12724	1.67447	0.018	0.009	1	0.009
Cd83	1.58785	0.022	0.013	1	0.009
Ttc36	1.53551	0.018	0.009	1	0.009
Zbed5	1.46865	0.019	0.01	1	0.009
Coro2b	1.46658	0.022	0.013	1	0.009
Cntnap4	1.27398	0.022	0.013	1	0.009
Neu3	1.16984	0.023	0.014	1	0.009
Avil	1.0166	0.023	0.014	1	0.009
Papln	1.70446	0.03	0.021	1	0.009
4921531C22Rik	1.42786	0.026	0.017	1	0.009
AI480526	1.36481	0.036	0.027	1	0.009
Zswim3	1.264	0.038	0.029	1	0.009
Nup85	1.23341	0.036	0.027	1	0.009
A730063M14Rik	0.882224	0.038	0.029	1	0.009
Cpt1b	0.879309	0.036	0.027	1	0.009
Spc25	0.615666	0.036	0.027	1	0.009
Mtg1	1.12142	0.043	0.034	1	0.009
Cep89	0.748733	0.075	0.066	1	0.009
Gm26549	0.659711	0.043	0.034	1	0.009
4930511M06Rik	0.570975	0.072	0.063	1	0.009
Il1rapl1	0.314482	0.121	0.112	1	0.009
Mak16	0.839415	0.08	0.072	1	0.008
Hnf1aos1	0.817239	0.067	0.059	1	0.008
Eif1ax	0.816729	0.154	0.146	1	0.008
Eef2kmt	0.676077	0.112	0.104	1	0.008
Ppp5c	0.644013	0.163	0.155	1	0.008
Tlcd4	0.636439	0.404	0.396	0.0145904	0.008
Miga2	0.611481	0.116	0.108	1	0.008
Acy1	0.493544	0.227	0.219	1	0.008
Htatsf1	0.465598	0.162	0.154	1	0.008
Sfpq	0.456292	0.507	0.499	0.000222075	0.008
Map4	0.404991	0.404	0.396	0.305478	0.008
Hsd3b3	0.370196	0.356	0.348	1	0.008
Tmem120a	0.339317	0.441	0.433	0.0345674	0.008
Tiparp	0.32474	0.418	0.41	1	0.008
Ndufb8	0.224567	0.678	0.67	1.75265e-05	0.008
Clic6	0.183965	0.644	0.636	0.19716	0.008
Pard3b	0.178052	0.756	0.748	1	0.008
Plin2	0.162153	0.881	0.873	5.35493e-11	0.008
Ociad2	0.132711	0.596	0.588	1	0.008
Rpl36a	0.12209	0.504	0.496	1	0.008
Utp20	1.17629	0.034	0.026	1	0.008
Tmigd3	1.01487	0.035	0.027	1	0.008
Mab21l3	1.69802	0.017	0.009	1	0.008
Gm9725	1.29454	0.017	0.009	1	0.008
H2ac18	2.99563	0.011	0.003	0.0061879	0.008
Slco4a1	2.68969	0.011	0.003	0.00159814	0.008
Defb37	2.58785	0.014	0.006	1	0.008
Tamalin	2.52686	0.013	0.005	0.228009	0.008
Ostn	2.32211	0.013	0.005	0.0417527	0.008
Gm14963	2.30146	0.013	0.005	0.0661099	0.008
Kcnn4	2.29497	0.012	0.004	0.333997	0.008
Tspan1	2.1477	0.015	0.007	1	0.008
H4c12	2.14677	0.011	0.003	0.0036557	0.008
Gm50019	2.1346	0.012	0.004	0.0362991	0.008
Ms4a15	2.01603	0.013	0.005	0.232828	0.008
Rps18-ps6	2.00452	0.015	0.007	1	0.008
H2ac15	1.95432	0.012	0.004	0.0566981	0.008
1700010K24Rik	1.91581	0.014	0.006	1	0.008
Gm44613	1.83153	0.016	0.008	1	0.008
Sned1	1.7487	0.02	0.012	1	0.008
Septin3	1.72514	0.012	0.004	0.0581135	0.008
H3c4	1.71969	0.016	0.008	1	0.008
Htr1f	1.69982	0.02	0.012	1	0.008
Sytl4	1.56685	0.015	0.007	1	0.008
A730036I17Rik	1.56545	0.02	0.012	1	0.008
Snhg16	1.41144	0.042	0.034	1	0.008
Ankrd6	1.38519	0.05	0.042	1	0.008
Nt5c3b	1.33718	0.029	0.021	1	0.008
Sumf2	1.2702	0.025	0.017	1	0.008
Gm45589	1.22532	0.014	0.006	1	0.008
Reep1	1.14493	0.023	0.015	1	0.008
Tma16	1.14291	0.033	0.025	1	0.008
Tln2	1.11333	0.029	0.021	1	0.008
Asns	1.0944	0.044	0.036	1	0.008
Capg	1.08063	0.038	0.03	1	0.008
Gm9908	1.067	0.042	0.034	1	0.008
Gm49171	1.06374	0.045	0.037	1	0.008
Gm13053	1.03824	0.05	0.042	1	0.008
Nyap2	1.03651	0.025	0.017	1	0.008
Rassf5	1.02251	0.04	0.032	1	0.008
A230004M16Rik	1.00472	0.019	0.011	1	0.008
Gm9895	0.931315	0.02	0.012	1	0.008
Map2k6	0.892106	0.054	0.046	1	0.008
Pbld1	0.876539	0.038	0.03	1	0.008
Jag2	0.853338	0.048	0.04	1	0.008
Polr2l	0.841002	0.061	0.053	1	0.008
Wdr74	0.791545	0.051	0.043	1	0.008
Eef1akmt4	0.756361	0.053	0.045	1	0.008
Gm20033	0.635367	0.033	0.025	1	0.008
Zfp707	0.614448	0.061	0.053	1	0.008
Smim5	0.595916	0.057	0.049	1	0.008
2610528A11Rik	1.97723	0.018	0.01	1	0.008
1700054A03Rik	1.80375	0.018	0.01	1	0.008
Gm16046	1.04935	0.022	0.014	1	0.008
Gm20337	1.01302	0.022	0.014	1	0.008
S100a6	1.01857	0.036	0.028	1	0.008
Tex10	0.870066	0.122	0.114	1	0.008
Bcl11a	0.79531	0.073	0.065	1	0.008
E2f2	0.783985	0.071	0.063	1	0.008
Rmdn1	0.55742	0.074	0.066	1	0.008
Wdfy1	0.425017	0.174	0.166	1	0.008
Piwil2	1.10004	0.05	0.043	1	0.007
Dvl2	0.816275	0.093	0.086	1	0.007
Ror2	0.788064	0.099	0.092	1	0.007
Tars2	0.765981	0.081	0.074	1	0.007
Atad3a	0.690395	0.184	0.177	1	0.007
Vps13a	0.564801	0.156	0.149	1	0.007
Ktn1	0.562019	0.261	0.254	1	0.007
Faap100	0.535395	0.069	0.062	1	0.007
Ebag9	0.531578	0.168	0.161	1	0.007
Cnep1r1	0.527697	0.155	0.148	1	0.007
Hmgcs1	0.525858	0.245	0.238	1	0.007
Atp13a2	0.452601	0.135	0.128	1	0.007
Ndufaf8	0.446131	0.36	0.353	0.41574	0.007
Rorc	0.394954	0.522	0.515	1.42925e-05	0.007
Smc1a	0.393368	0.331	0.324	1	0.007
Veph1	0.37362	0.1	0.093	1	0.007
Bsdc1	0.359328	0.481	0.474	0.000643559	0.007
Micall2	0.35029	0.255	0.248	1	0.007
Usp16	0.349792	0.315	0.308	1	0.007
Usp4	0.312189	0.334	0.327	1	0.007
Rnf19a	0.294345	0.498	0.491	0.0254208	0.007
Stard4	0.277363	0.398	0.391	1	0.007
Tcim	0.259418	0.444	0.437	1	0.007
Pcbp1	0.193422	0.736	0.729	5.93011e-05	0.007
Dnm1	0.190799	0.634	0.627	0.0248376	0.007
Atp5j2	0.131372	0.93	0.923	3.14822e-08	0.007
Mbd4	1.38552	0.034	0.027	1	0.007
Gm14064	1.15363	0.025	0.018	1	0.007
Uck2	0.966624	0.033	0.026	1	0.007
4930555B11Rik	0.833609	0.035	0.028	1	0.007
Corin	1.9131	0.016	0.009	1	0.007
Snhg15	1.83874	0.02	0.013	1	0.007
Eci3	1.59615	0.021	0.014	1	0.007
4921504E06Rik	1.55399	0.016	0.009	1	0.007
Mtap	1.52342	0.02	0.013	1	0.007
Vmn1r88	1.44181	0.017	0.01	1	0.007
Grip2	1.33724	0.016	0.009	1	0.007
Zfp981	1.26648	0.02	0.013	1	0.007
Gm16193	1.03234	0.016	0.009	1	0.007
A630001O12Rik	0.880332	0.021	0.014	1	0.007
Aqp9	-1.10472	0.017	0.01	1	0.007
Fam83d	2.59326	0.012	0.005	1	0.007
H2bc12	2.54743	0.01	0.003	0.0423261	0.007
Ttyh1	2.51951	0.01	0.003	0.116623	0.007
Hoxc8	2.23741	0.012	0.005	1	0.007
Lipn	1.9811	0.012	0.005	1	0.007
Mycl	1.78734	0.012	0.005	1	0.007
Gm49864	1.71743	0.012	0.005	1	0.007
Vmn1r198	1.7013	0.01	0.003	0.00226674	0.007
Gm34510	1.53141	0.014	0.007	1	0.007
Pter	1.30177	0.014	0.007	1	0.007
Hand2os1	1.26246	0.012	0.005	0.196873	0.007
Lipg	2.53908	0.011	0.004	0.282909	0.007
Gsdmc2	2.46941	0.011	0.004	1	0.007
Nctc1	2.32048	0.013	0.006	0.664269	0.007
Togaram2	2.28374	0.011	0.004	0.196795	0.007
Dok2	1.94207	0.011	0.004	1	0.007
Gins2	1.93016	0.015	0.008	1	0.007
Sacs	1.8249	0.015	0.008	1	0.007
Cidea	1.74422	0.013	0.006	1	0.007
Cyp4f40	1.70288	0.022	0.015	1	0.007
Vstm5	1.62712	0.022	0.015	1	0.007
Mroh3	1.56303	0.015	0.008	1	0.007
Cnp	1.45738	0.024	0.017	1	0.007
Slc6a7	1.43679	0.013	0.006	1	0.007
Chek1	1.40287	0.015	0.008	1	0.007
Lepr	1.39257	0.015	0.008	1	0.007
Gm16196	1.38726	0.015	0.008	1	0.007
Tnfrsf1b	1.28644	0.019	0.012	1	0.007
Trim59	1.26644	0.032	0.025	1	0.007
Hoxd4	1.26581	0.027	0.02	1	0.007
Sgf29	1.26247	0.032	0.025	1	0.007
Klhl11	1.17352	0.018	0.011	1	0.007
Dscaml1	1.16843	0.019	0.012	1	0.007
Bnc2	1.1473	0.024	0.017	1	0.007
Pus7	1.14674	0.028	0.021	1	0.007
Gm41664	1.12378	0.022	0.015	1	0.007
Shmt2	1.10193	0.04	0.033	1	0.007
Slc47a2	1.07482	0.015	0.008	1	0.007
Cerk	1.07036	0.03	0.023	1	0.007
Gm26691	1.05112	0.04	0.033	1	0.007
Gm12666	1.0068	0.032	0.025	1	0.007
Pdzrn4	0.950383	0.026	0.019	1	0.007
Gm13684	0.912123	0.018	0.011	1	0.007
Gm42716	0.898999	0.018	0.011	1	0.007
Gm49066	0.89248	0.023	0.016	1	0.007
Polr3d	0.885829	0.065	0.058	1	0.007
Mki67	0.812314	0.028	0.021	1	0.007
Col25a1	0.79838	0.038	0.031	1	0.007
Mob3a	0.718947	0.055	0.048	1	0.007
Wdr4	0.718508	0.052	0.045	1	0.007
Armc6	0.652597	0.049	0.042	1	0.007
Gm43813	0.63846	0.051	0.044	1	0.007
Sipa1	0.636358	0.026	0.019	1	0.007
Gm38642	0.607639	0.031	0.024	1	0.007
Gm14643	0.579787	0.063	0.056	1	0.007
Calcrl	0.389823	0.027	0.02	1	0.007
Tbc1d31	0.743353	0.036	0.029	1	0.007
Aarsd1	0.883273	0.071	0.064	1	0.007
Ropn1l	0.827432	0.092	0.085	1	0.007
Lmf2	0.725964	0.074	0.067	1	0.007
Gtpbp6	0.188762	0.089	0.082	1	0.007
Dnmbp	0.535737	0.35	0.343	0.468606	0.007
Ppif	0.380177	0.284	0.277	1	0.007
Cul7	0.361474	0.288	0.281	1	0.007
Cdk8	1.01819	0.774	0.768	7.2337e-37	0.006
Kcnq1	0.926643	0.068	0.062	1	0.006
Selenoh	0.820154	0.077	0.071	1	0.006
Bola2	0.81785	0.156	0.15	1	0.006
Macrod1	0.781881	0.083	0.077	1	0.006
Gtpbp4	0.730071	0.098	0.092	1	0.006
Fkbp3	0.728392	0.093	0.087	1	0.006
Esrp2	0.709801	0.077	0.071	1	0.006
Cab39l	0.652715	0.135	0.129	1	0.006
Mogs	0.644225	0.149	0.143	1	0.006
Nr1d2	0.641421	0.081	0.075	1	0.006
Tiam2	0.630675	0.147	0.141	1	0.006
Higd1a	0.629662	0.155	0.149	1	0.006
Sdr39u1	0.597071	0.136	0.13	1	0.006
Kdm4b	0.58531	0.11	0.104	1	0.006
Coq3	0.568854	0.126	0.12	1	0.006
Akap8	0.56652	0.129	0.123	1	0.006
Ctnnal1	0.54857	0.1	0.094	1	0.006
Icosl	0.513301	0.084	0.078	1	0.006
Vps37b	0.496903	0.162	0.156	1	0.006
Tmem176a	0.486794	0.19	0.184	1	0.006
E4f1	0.480688	0.083	0.077	1	0.006
Lgals4	0.478933	0.996	0.99	4.98205e-284	0.006
Smc4	0.47664	0.203	0.197	1	0.006
Slc10a3	0.45815	0.155	0.149	1	0.006
Psmc5	0.427137	0.34	0.334	1	0.006
Timm50	0.418099	0.234	0.228	1	0.006
Cyp3a25	0.411488	0.094	0.088	1	0.006
Ap2m1	0.384072	0.415	0.409	0.0231916	0.006
Auts2	0.355542	0.243	0.237	1	0.006
Tln1	0.334907	0.254	0.248	1	0.006
Abl2	0.305188	0.257	0.251	1	0.006
Cdk5rap3	0.283806	0.382	0.376	1	0.006
Sgta	0.281732	0.524	0.518	0.000872671	0.006
Supt5	0.264017	0.553	0.547	0.0247583	0.006
Dpyd	0.239587	0.864	0.858	4.08914e-15	0.006
Rps27rt	0.162059	0.646	0.64	1	0.006
Adk	0.13903	0.696	0.69	1	0.006
Pcsk5	0.134334	0.84	0.834	1	0.006
Hspa8	0.104683	0.975	0.969	1.63643e-05	0.006
Rfx4	1.4421	0.017	0.011	1	0.006
8430429K09Rik	1.25939	0.024	0.018	1	0.006
E130102H24Rik	1.24218	0.017	0.011	1	0.006
Alg8	1.22079	0.028	0.022	1	0.006
Dnah9	1.1305	0.017	0.011	1	0.006
Bckdhb	1.12919	0.028	0.022	1	0.006
Prr16	1.10515	0.017	0.011	1	0.006
Spon1	1.08165	0.028	0.022	1	0.006
Frmpd1	1.01299	0.017	0.011	1	0.006
Fam122a	1.00667	0.028	0.022	1	0.006
1110020A21Rik	0.967364	0.029	0.023	1	0.006
Cdk1	0.953637	0.029	0.023	1	0.006
1700113A16Rik	0.94541	0.021	0.015	1	0.006
Grik5	0.908442	0.017	0.011	1	0.006
Macrod2os1	0.840932	0.025	0.019	1	0.006
BC025920	0.621074	0.021	0.015	1	0.006
Ugt1a7c	2.2509	0.01	0.004	1	0.006
Adora1	2.07305	0.01	0.004	1	0.006
Fam20a	1.88651	0.014	0.008	1	0.006
Gm20831	1.84608	0.01	0.004	1	0.006
Gm15884	1.8097	0.015	0.009	1	0.006
Rcn1	1.63619	0.012	0.006	1	0.006
Col27a1	1.63545	0.015	0.009	1	0.006
Timeless	1.63387	0.015	0.009	1	0.006
Rflnb	1.62373	0.019	0.013	1	0.006
D16Ertd472e	1.57633	0.016	0.01	1	0.006
Eng	1.56116	0.016	0.01	1	0.006
Fam122c	1.5515	0.012	0.006	1	0.006
Ankrd26	1.53364	0.014	0.008	1	0.006
Cfhr2	1.39818	0.01	0.004	1	0.006
Sema3c	1.38544	0.019	0.013	1	0.006
Kank4	1.37978	0.019	0.013	1	0.006
Pate2	1.35162	0.019	0.013	1	0.006
Ccna2	1.34808	0.015	0.009	1	0.006
Smoc2	1.24234	0.019	0.013	1	0.006
Mdk	1.24216	0.019	0.013	1	0.006
Gm26620	1.23061	0.016	0.01	1	0.006
Apoe	1.22837	0.019	0.013	1	0.006
Emilin1	1.13005	0.014	0.008	1	0.006
Cxcr5	1.06776	0.015	0.009	1	0.006
Gm9045	1.05786	0.019	0.013	1	0.006
Racgap1	1.05713	0.015	0.009	1	0.006
Gm36945	1.01939	0.019	0.013	1	0.006
Gm20470	1.00267	0.014	0.008	1	0.006
Lockd	0.958356	0.015	0.009	1	0.006
Slc6a20b	2.44197	0.011	0.005	1	0.006
Gsdmc3	2.27733	0.011	0.005	1	0.006
Slco2b1	2.09217	0.013	0.007	1	0.006
Gm49729	1.8695	0.011	0.005	1	0.006
Hspe1-rs1	1.65244	0.013	0.007	1	0.006
Nfkbid	1.64946	0.013	0.007	1	0.006
A430010J10Rik	1.64765	0.013	0.007	1	0.006
Trim47	1.52773	0.011	0.005	1	0.006
1700008O03Rik	1.48462	0.013	0.007	1	0.006
Sema3e	1.28846	0.013	0.007	1	0.006
Ngp	1.23243	0.013	0.007	1	0.006
2810454H06Rik	1.5781	0.018	0.012	1	0.006
Nynrin	1.57569	0.018	0.012	1	0.006
Rrp1b	1.54753	0.018	0.012	1	0.006
9330159M07Rik	1.46475	0.023	0.017	1	0.006
Smpd3	1.40655	0.026	0.02	1	0.006
Gart	1.3671	0.037	0.031	1	0.006
Zg16	1.2513	0.018	0.012	1	0.006
Gm12536	1.1396	0.022	0.016	1	0.006
Gm3854	1.11348	0.022	0.016	1	0.006
Mthfd2l	1.03339	0.044	0.038	1	0.006
Grm5	1.01386	0.03	0.024	1	0.006
H1f3	0.99448	0.018	0.012	1	0.006
Klhl14	0.977934	0.023	0.017	1	0.006
Ripk2	0.943439	0.04	0.034	1	0.006
Slc12a8	0.938713	0.036	0.03	1	0.006
Mphosph10	0.872791	0.044	0.038	1	0.006
Epo	0.865564	0.043	0.037	1	0.006
Pdlim7	0.860151	0.031	0.025	1	0.006
Esyt1	0.824534	0.059	0.053	1	0.006
Slfn4	0.807212	0.027	0.021	1	0.006
Tgfbr3	0.800342	0.039	0.033	1	0.006
Otud3	0.799898	0.036	0.03	1	0.006
Igsf8	0.793362	0.043	0.037	1	0.006
E2f6	0.775565	0.045	0.039	1	0.006
Gstm6	0.752737	0.043	0.037	1	0.006
Wrap73	0.718418	0.054	0.048	1	0.006
Gm39469	0.691536	0.048	0.042	1	0.006
Tmem88	0.67572	0.022	0.016	1	0.006
Kctd14	0.451779	0.044	0.038	1	0.006
Gm45847	0.252038	0.045	0.039	1	0.006
Akr1d1	0.199238	0.04	0.034	1	0.006
Zfp503	0.733531	0.104	0.098	1	0.006
Itfg2	0.539386	0.071	0.065	1	0.006
Afmid	0.483749	0.072	0.066	1	0.006
Pim3	0.522368	0.237	0.231	1	0.006
Zbtb21	0.420999	0.177	0.171	1	0.006
Ehhadh	0.344753	0.409	0.403	0.440382	0.006
Lrch1	0.817523	0.064	0.059	1	0.005
Pbx1	0.757456	0.179	0.174	1	0.005
Ino80b	0.741878	0.079	0.074	1	0.005
Mcee	0.705772	0.095	0.09	1	0.005
Dus3l	0.692054	0.07	0.065	1	0.005
Ipp	0.663324	0.05	0.045	1	0.005
Pglyrp1	0.652067	0.151	0.146	1	0.005
Aldh6a1	0.647903	0.126	0.121	1	0.005
Elp1	0.64425	0.068	0.063	1	0.005
Tle1	0.63948	0.117	0.112	1	0.005
Gtf3c5	0.620998	0.05	0.045	1	0.005
Zfp276	0.606468	0.077	0.072	1	0.005
Gse1	0.571797	0.264	0.259	1	0.005
Bco1	0.555133	0.041	0.036	1	0.005
Galnt13	0.537881	0.05	0.045	1	0.005
Rida	0.508721	0.076	0.071	1	0.005
Cntnap5b	0.505356	0.07	0.065	1	0.005
Trappc5	0.503184	0.221	0.216	1	0.005
Supv3l1	0.50091	0.126	0.121	1	0.005
Strip1	0.47943	0.17	0.165	1	0.005
Abcf2	0.443889	0.129	0.124	1	0.005
Lin37	0.440702	0.08	0.075	1	0.005
Dnttip2	0.426223	0.198	0.193	1	0.005
Bclaf1	0.336837	0.503	0.498	0.0116967	0.005
Cox4i1	0.33479	0.954	0.949	9.30766e-92	0.005
Nsa2	0.324412	0.445	0.44	0.203484	0.005
Atp5pb	0.264964	0.83	0.825	3.90596e-24	0.005
Rock1	0.216949	0.624	0.619	0.0247856	0.005
Efna1	0.201525	0.611	0.606	0.682882	0.005
Pdhb	0.198815	0.579	0.574	0.0805473	0.005
Chchd2	0.123791	0.947	0.942	1.27343e-08	0.005
Wdr89	0.109041	0.573	0.568	1	0.005
Kctd12	1.98333	0.017	0.012	1	0.005
Gm26820	1.54033	0.014	0.009	1	0.005
Gm11290	1.47218	0.025	0.02	1	0.005
Tgif2	1.44785	0.016	0.011	1	0.005
Parp1	1.41634	0.023	0.018	1	0.005
Gm4876	1.37356	0.014	0.009	1	0.005
Gm11520	1.36523	0.014	0.009	1	0.005
Ugt1a6a	1.35716	0.017	0.012	1	0.005
1700093J21Rik	1.29786	0.014	0.009	1	0.005
Tnfsf13b	1.18945	0.017	0.012	1	0.005
Prickle2	1.16176	0.023	0.018	1	0.005
Ddx11	1.11558	0.017	0.012	1	0.005
9530062K07Rik	1.06502	0.014	0.009	1	0.005
Dusp10	1.05917	0.024	0.019	1	0.005
Lrrc7	1.02726	0.027	0.022	1	0.005
1700031P21Rik	1.02332	0.014	0.009	1	0.005
Gm13648	0.948255	0.029	0.024	1	0.005
Kif23	0.939926	0.017	0.012	1	0.005
Pnliprp1	0.918248	0.017	0.012	1	0.005
Gm4316	0.905178	0.021	0.016	1	0.005
Hecw1	0.891484	0.025	0.02	1	0.005
Nt5dc3	0.871808	0.032	0.027	1	0.005
Frmd6	0.856556	0.02	0.015	1	0.005
Plekhm3	0.807068	0.021	0.016	1	0.005
C130026I21Rik	0.803905	0.028	0.023	1	0.005
D930032P07Rik	0.798797	0.017	0.012	1	0.005
Plscr2	0.748502	0.017	0.012	1	0.005
Coro1b	0.746502	0.02	0.015	1	0.005
Cyp4f37	0.625795	0.034	0.029	1	0.005
Eno3	0.607304	0.029	0.024	1	0.005
Gm27187	0.456207	0.021	0.016	1	0.005
H2-Q10	0.413149	0.033	0.028	1	0.005
Glra3	-0.170081	0.025	0.02	1	0.005
Mcm3	2.27144	0.01	0.005	1	0.005
Pop1	1.7755	0.01	0.005	1	0.005
4732440D04Rik	1.62973	0.01	0.005	1	0.005
AU020206	1.57394	0.012	0.007	1	0.005
Gm31645	1.56443	0.01	0.005	1	0.005
Guca1a	1.42872	0.012	0.007	1	0.005
Rhbg	1.2715	0.012	0.007	1	0.005
Dsg4	0.935705	0.012	0.007	1	0.005
Paics	1.95535	0.013	0.008	1	0.005
Syt13	1.78358	0.011	0.006	1	0.005
Dnajc12	1.75874	0.011	0.006	1	0.005
Gm16351	1.55178	0.013	0.008	1	0.005
Gm43821	1.49972	0.013	0.008	1	0.005
Plscr4	1.39681	0.013	0.008	1	0.005
Cenpf	1.3482	0.013	0.008	1	0.005
Gm10399	1.30947	0.013	0.008	1	0.005
9330020H09Rik	1.27632	0.015	0.01	1	0.005
Gm48727	1.2425	0.011	0.006	1	0.005
Mrln	1.23815	0.011	0.006	1	0.005
Gm49766	1.22931	0.015	0.01	1	0.005
Cyp2j8	1.22721	0.011	0.006	1	0.005
Gm31108	1.22537	0.018	0.013	1	0.005
Ephb6	1.17778	0.015	0.01	1	0.005
Gm47507	1.14545	0.013	0.008	1	0.005
Gm20754	1.13218	0.019	0.014	1	0.005
Gm20319	1.12798	0.013	0.008	1	0.005
Gm27003	1.10412	0.019	0.014	1	0.005
Dock10	1.02198	0.019	0.014	1	0.005
Ccl6	0.963934	0.013	0.008	1	0.005
Lrp3	0.933866	0.013	0.008	1	0.005
Cyp7b1	0.930948	0.019	0.014	1	0.005
Runx1	0.919873	0.019	0.014	1	0.005
Gm16553	0.836499	0.011	0.006	1	0.005
Gm42701	0.630773	0.019	0.014	1	0.005
Zfta	1.15954	0.026	0.021	1	0.005
Acacb	1.0922	0.03	0.025	1	0.005
Klhl32	1.08076	0.022	0.017	1	0.005
Il22ra1	1.04235	0.038	0.033	1	0.005
6430550D23Rik	1.03734	0.026	0.021	1	0.005
6720427I07Rik	1.02751	0.03	0.025	1	0.005
Iffo2	1.01541	0.043	0.038	1	0.005
Iqcb1	1.00385	0.052	0.047	1	0.005
Gm36037	0.975829	0.022	0.017	1	0.005
Rdh13	0.934022	0.046	0.041	1	0.005
Qtrt2	0.933319	0.026	0.021	1	0.005
Nek8	0.892721	0.026	0.021	1	0.005
Cfap61	0.877735	0.03	0.025	1	0.005
A930007I19Rik	0.856564	0.045	0.04	1	0.005
Dlg4	0.822288	0.036	0.031	1	0.005
Ccdc137	0.804539	0.055	0.05	1	0.005
Jmjd7	0.800634	0.052	0.047	1	0.005
Slc2a13	0.762257	0.039	0.034	1	0.005
Gm43260	0.758724	0.053	0.048	1	0.005
Nopchap1	0.70851	0.059	0.054	1	0.005
Tppp	0.669138	0.044	0.039	1	0.005
Wdr17	0.619684	0.026	0.021	1	0.005
Gm13594	0.613804	0.055	0.05	1	0.005
Wbscr25	0.525872	0.045	0.04	1	0.005
Gm11884	0.36917	0.026	0.021	1	0.005
Defa17	0.208031	0.055	0.05	1	0.005
Pnpt1	0.725204	0.075	0.07	1	0.005
Adcy3	0.691329	0.119	0.114	1	0.005
Kpna1	0.44927	0.411	0.406	0.277603	0.005
Rrp15	0.970933	0.035	0.031	1	0.004
Cenpe	0.913392	0.056	0.052	1	0.004
Orc6	0.827092	0.069	0.065	1	0.004
Csmd2	0.797373	0.035	0.031	1	0.004
Rsl1d1	0.786867	0.153	0.149	1	0.004
Ldb2	0.745457	0.034	0.03	1	0.004
Ncor2	0.713211	0.04	0.036	1	0.004
Nfxl1	0.698991	0.064	0.06	1	0.004
Tagap1	0.653005	0.035	0.031	1	0.004
Bfsp1	0.648067	0.11	0.106	1	0.004
Cep43	0.645004	0.084	0.08	1	0.004
Hnrnph3	0.588583	0.196	0.192	1	0.004
Psd3	0.551718	0.07	0.066	1	0.004
9130230L23Rik	0.546981	0.091	0.087	1	0.004
Plcxd2	0.536564	0.106	0.102	1	0.004
Ankrd16	0.532846	0.098	0.094	1	0.004
Nfia	0.529583	0.211	0.207	1	0.004
Igbp1	0.502411	0.165	0.161	1	0.004
Kmt2a	0.499374	0.259	0.255	1	0.004
Phlda1	0.474225	0.184	0.18	1	0.004
Lhpp	0.469691	0.343	0.339	1	0.004
Prrc2a	0.415014	0.517	0.513	0.000227361	0.004
Fh1	0.411489	0.352	0.348	1	0.004
Atp9b	0.407557	0.223	0.219	1	0.004
Bcl6	0.406938	0.249	0.245	1	0.004
Casz1	0.404303	0.18	0.176	1	0.004
Gm48703	0.37117	0.041	0.037	1	0.004
Stpg2	0.366741	0.081	0.077	1	0.004
Thra	0.347087	0.555	0.551	0.000288588	0.004
Ppp2r2d	0.346451	0.315	0.311	1	0.004
Fam13a	0.338283	0.759	0.755	1.60946e-12	0.004
Maea	0.326845	0.387	0.383	1	0.004
Rnf186	0.267708	0.485	0.481	0.47546	0.004
Tsc22d2	0.266096	0.589	0.585	0.00407879	0.004
Purb	0.257612	0.664	0.66	0.000254641	0.004
Mbnl2	0.215089	0.748	0.744	0.0312004	0.004
Clk1	0.170637	0.638	0.634	1	0.004
Tuba1c	0.102592	0.743	0.739	1	0.004
Tspyl2	1.2171	0.017	0.013	1	0.004
Cnpy1	1.05699	0.017	0.013	1	0.004
Tcte2	0.701286	0.017	0.013	1	0.004
Sh3rf2	2.30368	0.01	0.006	1	0.004
Rrm2	1.91896	0.01	0.006	1	0.004
Car1	1.58503	0.013	0.009	1	0.004
Mroh2a	1.55751	0.01	0.006	1	0.004
BC006965	1.43647	0.013	0.009	1	0.004
Trim80	1.43268	0.013	0.009	1	0.004
Bag3	1.43169	0.014	0.01	1	0.004
Gm20752	1.43094	0.013	0.009	1	0.004
Wscd2	1.38969	0.01	0.006	1	0.004
Zfp286	1.38502	0.013	0.009	1	0.004
Cbarp	1.37753	0.013	0.009	1	0.004
Gm15327	1.3643	0.01	0.006	1	0.004
Flna	1.35915	0.014	0.01	1	0.004
Hexim2	1.34538	0.015	0.011	1	0.004
[truncated: 9,071 more rows]

## Sheet: Jejunum_2
gene	avg_log2FC	pct.1	pct.2	p_val_adj	diff
Enpp3	1.12673	0.509	0.394	4.91793e-102	0.115
Myo3a	1.56818	0.848	0.742	0	0.106
Serpina1a	1.28662	0.724	0.627	1.06447e-284	0.097
Celf2	0.556407	0.816	0.732	1.62309e-289	0.084
Ace	0.942992	0.967	0.888	0	0.079
Lgmn	0.908549	0.955	0.876	0	0.079
Npl	0.28241	0.966	0.888	6.10587e-49	0.078
Meltf	0.568562	0.997	0.93	0	0.067
Mmp15	1.61716	0.25	0.195	1.24596e-29	0.055
Myo5a	0.813243	0.385	0.331	4.5552e-25	0.054
Cd36	1.07091	0.526	0.475	4.76413e-79	0.051
Enpp7	1.42487	0.319	0.268	2.19943e-38	0.051
App	0.977302	0.941	0.891	0	0.05
St3gal5	0.940207	0.546	0.499	2.89243e-76	0.047
Gpx3	1.31282	0.996	0.956	0	0.04
Clca4b	0.332947	0.983	0.945	1.20482e-91	0.038
Fuca2	0.480201	0.932	0.895	3.58605e-149	0.037
Guca2b	0.802356	0.972	0.935	0	0.037
Neu1	0.579094	0.982	0.947	0	0.035
Ctsa	0.663628	0.984	0.952	0	0.032
Btnl6	1.27879	0.298	0.267	8.32269e-22	0.031
Fuca1	0.629896	0.98	0.951	0	0.029
H2-D1	1.09645	0.891	0.863	0	0.028
Ifit1	0.844653	0.884	0.858	5.50622e-268	0.026
Ass1	0.298746	0.933	0.91	6.68983e-58	0.023
Cgref1	0.858044	0.943	0.92	0	0.023
Selenop	0.770838	0.994	0.972	0	0.022
Prss43	1.97134	0.043	0.022	1.69542e-08	0.021
Bglap	1.67618	0.074	0.053	0.00138005	0.021
Gm33586	1.42346	0.194	0.174	1.85678e-06	0.02
Ctsz	0.568856	0.993	0.973	0	0.02
E330020D12Rik	1.81645	0.059	0.039	0.000493829	0.02
Clec2d	1.31085	0.456	0.437	4.49611e-61	0.019
Gm50311	1.47351	0.093	0.074	0.0305882	0.019
Apoc3	1.12104	0.997	0.98	0	0.017
H2-K1	1.03927	0.993	0.976	0	0.017
Naga	0.639562	1	0.983	0	0.017
Gm31458	0.977699	0.125	0.108	0.369755	0.017
Oasl2	1.18457	0.484	0.467	4.71589e-63	0.017
Cdhr2	0.604554	0.932	0.916	2.46434e-218	0.016
Ctsb	0.456347	0.988	0.972	7.67284e-196	0.016
B2m	0.783314	0.99	0.975	0	0.015
Tmsb10	0.764707	0.994	0.979	0	0.015
Bglap2	2.24194	0.038	0.023	0.00377616	0.015
Reg3b	1.47815	0.049	0.034	0.087403	0.015
Uap1l1	0.294861	0.966	0.952	3.03502e-73	0.014
3300005D01Rik	1.044	0.22	0.207	0.000696396	0.013
Mfsd2a	0.782156	0.554	0.541	3.55099e-39	0.013
Abcb11	1.41706	0.065	0.054	1	0.011
A230006K03Rik	1.72516	0.032	0.021	1	0.011
Lct	0.156761	0.988	0.978	1.24228e-30	0.01
Spink1	0.11363	0.995	0.986	7.83006e-13	0.009
Spire2	1.84874	0.021	0.012	1	0.009
Gm30301	1.20022	0.021	0.013	1	0.008
Col7a1	1.40722	0.093	0.085	1	0.008
E230032D23Rik	1.37474	0.15	0.143	1	0.007
S100a1	0.122562	0.723	0.716	0.000512255	0.007
Mpp3	1.54551	0.048	0.041	1	0.007
Gm17276	1.27766	0.037	0.03	1	0.007
Gm17494	0.524657	0.12	0.113	1	0.007
Fcgrt	0.751771	1	0.994	0	0.006
Sdcbp	0.528995	0.922	0.916	2.72155e-173	0.006
Gm31822	1.89849	0.016	0.01	1	0.006
Tmprss6	1.73974	0.027	0.021	1	0.006
Calcrl	1.2822	0.026	0.02	1	0.006
Ppm1j	1.39131	0.102	0.096	1	0.006
Apol7a	1.34286	0.176	0.17	0.538622	0.006
Fstl4	1.33602	0.05	0.045	1	0.005
Gm20594	1.2181	0.19	0.185	0.58492	0.005
Apoc2	0.928519	0.999	0.994	0	0.005
Rbp2	0.236373	0.999	0.994	4.5877e-95	0.005
Sucnr1	2.21082	0.011	0.006	1	0.005
Gm11205	0.875029	0.045	0.04	1	0.005
Bst1	0.769349	0.597	0.593	8.22399e-58	0.004
Casr	1.64578	0.017	0.013	1	0.004
Tmem151a	1.53912	0.027	0.023	1	0.004
Gm34045	1.50207	0.022	0.018	1	0.004
Isg15	1.15359	0.311	0.308	3.78715e-11	0.003
Mamdc4	0.367339	0.989	0.986	3.71959e-167	0.003
Cdhr5	0.357495	0.951	0.948	5.85854e-94	0.003
Dgat2	0.162309	0.992	0.989	5.73666e-30	0.003
Kctd17	1.49083	0.026	0.023	1	0.003
Ifit3b	1.38772	0.031	0.028	1	0.003
Stxbp4	1.18527	0.076	0.074	1	0.002
mt-Nd2	0.840563	1	0.998	0	0.002
Malat1	0.831788	0.968	0.966	0	0.002
Alpi	0.488391	0.947	0.945	1.28686e-150	0.002
P4hb	0.450582	1	0.998	0	0.002
Slc17a5	0.293196	0.932	0.93	3.00293e-54	0.002
Gm28102	1.5576	0.012	0.01	1	0.002
D230022J07Rik	1.06483	0.011	0.009	1	0.002
Gm27187	1.34405	0.018	0.016	1	0.002
Eva1b	1.4923	0.01	0.009	1	0.001
Ache	1.45775	0.01	0.009	1	0.001
Olfr629	1.35764	0.016	0.015	1	0.001
Gpr179	1.07223	0.012	0.011	1	0.001
mt-Nd3	1.04249	0.998	0.997	0	0.001
mt-Nd4	0.837492	1	0.999	0	0.001
Gm10801	0.718685	0.012	0.011	1	0.001
Atp6v0c	0.202206	0.943	0.942	3.28414e-26	0.001
Fabp2	-0.381511	0.998	0.997	6.31675e-221	0.001
Gm33450	1.25246	0.011	0.01	1	0.001
Rgl3	1.44854	0.016	0.016	1	0
Trac	1.40528	0.127	0.127	1	0
Gm9856	1.38504	0.014	0.014	1	0
Pkd2l1	1.28117	0.033	0.033	1	0
Hmgcll1	1.25967	0.012	0.012	1	0
Ranbp3l	1.23727	0.013	0.013	1	0
Dtx3	1.20592	0.02	0.02	1	0
Stab1	1.20268	0.011	0.011	1	0
Coro1b	1.1265	0.016	0.016	1	0
Ifit2	1.04602	0.05	0.05	1	0
mt-Cytb	0.796405	0.999	0.999	0	0
mt-Co3	0.773655	1	1	0	0
mt-Atp6	0.748039	1	1	0	0
Apoa1	0.727414	1	1	0	0
mt-Nd1	0.685526	1	1	0	0
Apoa4	0.630513	1	1	0	0
Actb	-0.193988	1	1	2.15705e-92	0
Tgfb1	1.45026	0.017	0.018	1	-0.001
Olfr618	1.37047	0.021	0.022	1	-0.001
Gm17188	1.07877	0.025	0.026	1	-0.001
Reg3g	1.02739	0.029	0.03	1	-0.001
Camk2n2	1.28534	0.014	0.015	1	-0.001
Ceacam5	1.13078	0.012	0.013	1	-0.001
Adam1a	0.972481	0.01	0.011	1	-0.001
Bicc1	0.926951	0.012	0.013	1	-0.001
Slc1a3	0.759936	0.012	0.013	1	-0.001
Ephb3	1.37976	0.06	0.061	1	-0.001
Bend5	1.37353	0.009	0.01	1	-0.001
Tchh	1.37134	0.033	0.034	1	-0.001
Col15a1	1.29385	0.009	0.01	1	-0.001
Gm20631	1.24746	0.009	0.01	1	-0.001
Cpxcr1	1.23733	0.027	0.028	1	-0.001
Gm12145	1.19895	0.009	0.01	1	-0.001
Tmem231	1.19285	0.039	0.04	1	-0.001
Matk	1.08177	0.023	0.024	1	-0.001
Bmp5	1.04947	0.009	0.01	1	-0.001
Dagla	1.0308	0.009	0.01	1	-0.001
Pou6f1	1.00719	0.016	0.017	1	-0.001
Gm49507	0.960012	0.013	0.014	1	-0.001
Cdh22	0.957498	0.011	0.012	1	-0.001
Dgkk	0.956835	0.009	0.01	1	-0.001
mt-Co1	0.923596	0.998	0.999	0	-0.001
Gm12153	0.73728	0.009	0.01	1	-0.001
mt-Co2	0.681524	0.999	1	0	-0.001
Bglap3	0.649155	0.048	0.049	1	-0.001
Mir22hg	0.311198	0.015	0.016	1	-0.001
Smim24	0.113685	0.968	0.969	1.09184e-05	-0.001
Fabp1	-0.647314	0.994	0.995	0	-0.001
Gm35206	1.50533	0.017	0.019	1	-0.002
Ltk	1.43728	0.016	0.018	1	-0.002
Ncam1	2.08111	0.008	0.01	1	-0.002
Igfbpl1	1.2004	0.009	0.011	1	-0.002
6030407O03Rik	1.19277	0.01	0.012	1	-0.002
Arhgap31	1.1304	0.01	0.012	1	-0.002
Gm34517	1.11617	0.008	0.01	1	-0.002
Ctsf	1.11382	0.008	0.01	1	-0.002
Gm6787	1.1059	0.009	0.011	1	-0.002
Gm29010	1.07278	0.008	0.01	1	-0.002
2310014F06Rik	1.05748	0.008	0.01	1	-0.002
Fank1	1.05268	0.011	0.013	1	-0.002
Rsad1	1.0428	0.012	0.014	1	-0.002
Olah	1.02014	0.009	0.011	1	-0.002
Odad2	1.01643	0.008	0.01	1	-0.002
4933432K03Rik	1.01146	0.011	0.013	1	-0.002
Cdiptos	1.00094	0.014	0.016	1	-0.002
Catsper4	0.990686	0.013	0.015	1	-0.002
Ccdc88b	0.95606	0.008	0.01	1	-0.002
Rhbdl3	0.946813	0.011	0.013	1	-0.002
Cit	0.931358	0.014	0.016	1	-0.002
Msh4	0.919758	0.011	0.013	1	-0.002
Tmem44	0.917966	0.008	0.01	1	-0.002
Plekhh2	0.912779	0.008	0.01	1	-0.002
2310016D03Rik	0.91109	0.011	0.013	1	-0.002
Gm31814	0.896889	0.008	0.01	1	-0.002
Amer2	0.894455	0.012	0.014	1	-0.002
4930544I03Rik	0.8924	0.008	0.01	1	-0.002
Gm21411	0.891269	0.008	0.01	1	-0.002
Scube1	0.835937	0.012	0.014	1	-0.002
Col28a1	0.804439	0.008	0.01	1	-0.002
Adgrl4	0.790102	0.008	0.01	1	-0.002
Serpinb9	0.785567	0.008	0.01	1	-0.002
Efhc2	0.769575	0.008	0.01	1	-0.002
Gm12068	0.738501	0.008	0.01	1	-0.002
AV039307	0.735494	0.008	0.01	1	-0.002
Sptssb	0.718949	0.008	0.01	1	-0.002
Gm27246	0.696588	0.009	0.011	1	-0.002
Gm13684	0.688672	0.011	0.013	1	-0.002
Misp3	0.684593	0.008	0.01	1	-0.002
5430401F13Rik	0.604697	0.01	0.012	1	-0.002
Kcnj6	0.580562	0.01	0.012	1	-0.002
A230004M16Rik	0.57807	0.011	0.013	1	-0.002
Nts	0.548374	0.011	0.013	1	-0.002
Gm16193	0.391942	0.009	0.011	1	-0.002
Gm44613	0.210667	0.008	0.01	1	-0.002
Ccnb2	0.155947	0.008	0.01	1	-0.002
Cd68	1.3945	0.026	0.028	1	-0.002
Zfp677	1.29804	0.015	0.017	1	-0.002
Podxl2	1.29291	0.129	0.131	1	-0.002
Ramp1	0.917098	0.015	0.017	1	-0.002
Syt16	0.651933	0.015	0.017	1	-0.002
Prap1	0.436834	0.968	0.97	1.13364e-169	-0.002
Apol9b	1.15229	0.015	0.018	1	-0.003
Atg4a-ps	1.07158	0.016	0.019	1	-0.003
Prss36	1.03782	0.024	0.027	1	-0.003
Nr1h5	1.01196	0.01	0.013	1	-0.003
Olfr912	0.999897	0.027	0.03	1	-0.003
Efcab9	0.972805	0.021	0.024	1	-0.003
Btbd8	0.944192	0.016	0.019	1	-0.003
Tafa4	0.921758	0.008	0.011	1	-0.003
Gm40841	0.919667	0.015	0.018	1	-0.003
Mettl24	0.91378	0.008	0.011	1	-0.003
4930513D17Rik	0.90929	0.012	0.015	1	-0.003
Rgs17	0.89537	0.008	0.011	1	-0.003
Abcb1b	0.856514	0.012	0.015	1	-0.003
Nrros	0.843503	0.008	0.011	1	-0.003
Nova2	0.832407	0.008	0.011	1	-0.003
AI463229	0.831081	0.012	0.015	1	-0.003
Ppp1r42	0.821563	0.012	0.015	1	-0.003
Igflr1	0.807352	0.008	0.011	1	-0.003
Lrrc51	0.806796	0.012	0.015	1	-0.003
Tdrd9	0.800426	0.017	0.02	1	-0.003
Trib3	0.796922	0.008	0.011	1	-0.003
Vstm2a	0.790196	0.008	0.011	1	-0.003
Plac1	0.777298	0.008	0.011	1	-0.003
Tspan4	0.759616	0.008	0.011	1	-0.003
Zp2	0.756923	0.008	0.011	1	-0.003
B230208H11Rik	0.709841	0.02	0.023	1	-0.003
Defa20	0.682942	0.015	0.018	1	-0.003
Gm15290	0.680471	0.01	0.013	1	-0.003
Saa3	0.568459	0.023	0.026	1	-0.003
Agr2	0.546708	0.015	0.018	1	-0.003
Gm13974	0.532604	0.008	0.011	1	-0.003
Bmper	0.494115	0.008	0.011	1	-0.003
B130024G19Rik	0.390757	0.008	0.011	1	-0.003
Acss3	0.372953	0.008	0.011	1	-0.003
Eya2	0.996612	0.007	0.01	1	-0.003
Slc35f4	0.960291	0.007	0.01	1	-0.003
Otof	0.846854	0.007	0.01	1	-0.003
4931403E22Rik	0.809371	0.007	0.01	1	-0.003
Shank3	0.781229	0.007	0.01	1	-0.003
2010109A12Rik	0.771547	0.007	0.01	1	-0.003
Glis2	0.717145	0.007	0.01	1	-0.003
Syt2	0.677108	0.007	0.01	1	-0.003
Erg	0.674819	0.007	0.01	1	-0.003
Slc13a3	0.66512	0.007	0.01	1	-0.003
1700057G04Rik	0.663714	0.007	0.01	1	-0.003
4930586N03Rik	0.655514	0.007	0.01	1	-0.003
Gm52988	0.574648	0.007	0.01	1	-0.003
Cd28	0.555733	0.007	0.01	1	-0.003
Skint1	0.540238	0.007	0.01	1	-0.003
Cntf	0.53939	0.007	0.01	1	-0.003
St6gal1	0.53057	0.007	0.01	1	-0.003
Gm35657	0.468125	0.007	0.01	1	-0.003
Mboat2	0.45752	0.007	0.01	1	-0.003
Gm28175	0.409413	0.007	0.01	1	-0.003
Zbtb46	0.399577	0.007	0.01	1	-0.003
Ccl6	0.276899	0.007	0.01	1	-0.003
Gm21454	1.7015	0.011	0.014	1	-0.003
Gm9866	1.20689	0.009	0.012	1	-0.003
Vmn1r38	1.10273	0.013	0.016	1	-0.003
Fam131a	1.09044	0.011	0.014	1	-0.003
4933421A08Rik	0.998398	0.014	0.017	1	-0.003
Gm35065	0.993193	0.011	0.014	1	-0.003
Efhb	0.987723	0.009	0.012	1	-0.003
Mpdz	0.970809	0.011	0.014	1	-0.003
Lifr	0.958152	0.011	0.014	1	-0.003
Csrnp3	0.922812	0.009	0.012	1	-0.003
Cacna1b	0.919847	0.009	0.012	1	-0.003
Gm17767	0.799606	0.009	0.012	1	-0.003
Tnfrsf19	0.794564	0.011	0.014	1	-0.003
F630040K05Rik	0.784408	0.011	0.014	1	-0.003
Prtg	0.758485	0.009	0.012	1	-0.003
Klrb1c	0.750123	0.009	0.012	1	-0.003
Vwde	0.729255	0.009	0.012	1	-0.003
Gm15398	0.724953	0.009	0.012	1	-0.003
Zfhx4	0.53481	0.009	0.012	1	-0.003
Astn1	0.455426	0.011	0.014	1	-0.003
Gm49766	0.338606	0.009	0.012	1	-0.003
Map3k19	0.144896	0.011	0.014	1	-0.003
4833445I07Rik	-0.527577	0.011	0.014	1	-0.003
9530082P21Rik	1.25945	0.09	0.093	1	-0.003
Gm13305	1.13803	0.043	0.046	1	-0.003
Gm30524	0.949537	0.018	0.021	1	-0.003
Aldob	0.167602	0.986	0.989	9.81015e-32	-0.003
Ccl1	1.17316	0.034	0.038	1	-0.004
BC025920	0.707252	0.014	0.018	1	-0.004
Gm29282	0.868153	0.007	0.011	1	-0.004
Abcb5	0.805042	0.007	0.011	1	-0.004
Asb11	0.801604	0.007	0.011	1	-0.004
Slc5a12	0.798105	0.007	0.011	1	-0.004
Gm33890	0.76757	0.007	0.011	1	-0.004
Slc27a6	0.742776	0.007	0.011	1	-0.004
Gm281	0.713531	0.007	0.011	1	-0.004
Lgals1	0.713517	0.007	0.011	1	-0.004
1500015L24Rik	0.711076	0.007	0.011	1	-0.004
Gm11292	0.709886	0.007	0.011	1	-0.004
Gm12689	0.675733	0.007	0.011	1	-0.004
Fndc7	0.655887	0.007	0.011	1	-0.004
Scn1a	0.5872	0.007	0.011	1	-0.004
Prmt8	0.558714	0.007	0.011	1	-0.004
Dlgap5	0.512207	0.007	0.011	1	-0.004
1700012I11Rik	0.511931	0.007	0.011	1	-0.004
Fam169a	0.462942	0.007	0.011	1	-0.004
Gm20470	0.4527	0.007	0.011	1	-0.004
Adgra2	0.441586	0.007	0.011	1	-0.004
Gm26787	0.439093	0.007	0.011	1	-0.004
Gm47712	0.423782	0.007	0.011	1	-0.004
Paqr5	0.392648	0.007	0.011	1	-0.004
Gm3772	0.283069	0.007	0.011	1	-0.004
Rmst	0.240835	0.007	0.011	1	-0.004
Gm4876	0.152703	0.007	0.011	1	-0.004
H3c4	0.114645	0.007	0.011	1	-0.004
Slc16a14	1.29413	0.008	0.012	1	-0.004
Gm43122	1.26981	0.008	0.012	1	-0.004
Pgf	1.13386	0.015	0.019	1	-0.004
Crispld2	1.08845	0.022	0.026	1	-0.004
4930433N12Rik	1.07157	0.006	0.01	1	-0.004
Gpr17	1.06358	0.024	0.028	1	-0.004
Gm48024	1.04058	0.011	0.015	1	-0.004
Col4a5	1.02442	0.006	0.01	1	-0.004
Pga5	0.995068	0.02	0.024	1	-0.004
Cnksr2	0.989429	0.006	0.01	1	-0.004
Gm34609	0.967067	0.012	0.016	1	-0.004
Antxr1	0.957333	0.006	0.01	1	-0.004
Gm38642	0.926374	0.022	0.026	1	-0.004
Gm41653	0.926135	0.022	0.026	1	-0.004
Mirt1	0.915111	0.011	0.015	1	-0.004
Dnah11	0.904178	0.01	0.014	1	-0.004
Sp100	0.897349	0.008	0.012	1	-0.004
Gm13986	0.889886	0.01	0.014	1	-0.004
Tnfrsf25	0.881222	0.011	0.015	1	-0.004
Gm35154	0.880547	0.01	0.014	1	-0.004
Tedc1	0.875878	0.008	0.012	1	-0.004
Gm31218	0.869742	0.006	0.01	1	-0.004
Pax7	0.851939	0.02	0.024	1	-0.004
2610316D01Rik	0.83683	0.008	0.012	1	-0.004
Gm30835	0.835104	0.009	0.013	1	-0.004
Dnai1	0.814704	0.01	0.014	1	-0.004
Gm10754	0.813802	0.009	0.013	1	-0.004
Ntng2	0.812093	0.008	0.012	1	-0.004
Zfp985	0.809791	0.012	0.016	1	-0.004
Gm20125	0.806072	0.006	0.01	1	-0.004
Ccdc134	0.797333	0.023	0.027	1	-0.004
Gm47096	0.790728	0.011	0.015	1	-0.004
Nxpe4	0.776731	0.009	0.013	1	-0.004
Gbp4	0.768593	0.006	0.01	1	-0.004
Gm28526	0.761489	0.009	0.013	1	-0.004
Enkur	0.760952	0.009	0.013	1	-0.004
Fgf10	0.755098	0.006	0.01	1	-0.004
Frmd8os	0.749683	0.006	0.01	1	-0.004
Gm12239	0.748596	0.009	0.013	1	-0.004
Mapk10	0.736001	0.012	0.016	1	-0.004
A330015K06Rik	0.733997	0.006	0.01	1	-0.004
Pou2f2	0.726149	0.009	0.013	1	-0.004
Pik3ap1	0.723715	0.009	0.013	1	-0.004
Col11a1	0.721779	0.011	0.015	1	-0.004
Kctd7	0.697495	0.009	0.013	1	-0.004
Tnfrsf23	0.693371	0.017	0.021	1	-0.004
9230109A22Rik	0.692322	0.008	0.012	1	-0.004
Dync2i1	0.679692	0.008	0.012	1	-0.004
Apol6	0.674666	0.006	0.01	1	-0.004
Ppp4r4	0.655802	0.011	0.015	1	-0.004
Gm42997	0.651362	0.012	0.016	1	-0.004
Scn9a	0.633227	0.006	0.01	1	-0.004
Wnt3	0.617189	0.008	0.012	1	-0.004
Gm35288	0.60577	0.011	0.015	1	-0.004
Efcab11	0.603045	0.009	0.013	1	-0.004
Slc8a2	0.601398	0.006	0.01	1	-0.004
Gm32926	0.59928	0.009	0.013	1	-0.004
1700020G17Rik	0.591809	0.006	0.01	1	-0.004
Ppfia4	0.589175	0.006	0.01	1	-0.004
Slco6d1	0.587796	0.006	0.01	1	-0.004
Gm17103	0.585768	0.008	0.012	1	-0.004
Gm20319	0.572729	0.006	0.01	1	-0.004
Atp10a	0.551891	0.006	0.01	1	-0.004
Ank1	0.550348	0.01	0.014	1	-0.004
Vcan	0.549176	0.006	0.01	1	-0.004
Tex15	0.545402	0.006	0.01	1	-0.004
Shoc1	0.533432	0.008	0.012	1	-0.004
Nxph1	0.524796	0.008	0.012	1	-0.004
Fam227b	0.523773	0.009	0.013	1	-0.004
Syngap1	0.51635	0.008	0.012	1	-0.004
Ccdc189	0.49838	0.006	0.01	1	-0.004
Itgad	0.49628	0.008	0.012	1	-0.004
Eml5	0.47174	0.009	0.013	1	-0.004
Gnao1	0.465413	0.008	0.012	1	-0.004
Gm33948	0.459567	0.006	0.01	1	-0.004
Ccdc150	0.45204	0.006	0.01	1	-0.004
A630001G21Rik	0.44248	0.006	0.01	1	-0.004
Klhl32	0.419117	0.015	0.019	1	-0.004
Tll1	0.418547	0.01	0.014	1	-0.004
H3c15	0.416646	0.01	0.014	1	-0.004
Slc9a7	0.416577	0.006	0.01	1	-0.004
Gm9725	0.407863	0.008	0.012	1	-0.004
0610043K17Rik	0.407427	0.01	0.014	1	-0.004
Acer1	0.390858	0.006	0.01	1	-0.004
Cdc6	0.387016	0.006	0.01	1	-0.004
Trpm6	0.385452	0.006	0.01	1	-0.004
Ptpro	0.383818	0.006	0.01	1	-0.004
Catsper3	0.372559	0.006	0.01	1	-0.004
4930539J05Rik	0.362039	0.006	0.01	1	-0.004
Chga	0.327941	0.01	0.014	1	-0.004
Gm47507	0.316564	0.006	0.01	1	-0.004
Adamts20	0.293379	0.006	0.01	1	-0.004
Kifc1	0.226499	0.006	0.01	1	-0.004
Gm33906	0.208347	0.01	0.014	1	-0.004
Glra1	0.208016	0.01	0.014	1	-0.004
Ankrd55	0.172224	0.009	0.013	1	-0.004
Gm26810	0.120265	0.011	0.015	1	-0.004
Gm14471	0.102564	0.006	0.01	1	-0.004
Gip	-0.462884	0.008	0.012	1	-0.004
Gm30613	0.723954	0.013	0.017	1	-0.004
Serpina1b	1.20742	0.183	0.187	1	-0.004
Kifc2	1.13384	0.031	0.035	1	-0.004
Lamp1	0.159176	0.931	0.935	2.52473e-15	-0.004
Clec2i	1.0858	0.017	0.022	1	-0.005
Map7d1	1.00202	0.034	0.039	1	-0.005
Gm2164	0.891034	0.025	0.03	1	-0.005
Cemip	0.778492	0.017	0.022	1	-0.005
Lama4	0.759756	0.021	0.026	1	-0.005
Spa17	0.710496	0.017	0.022	1	-0.005
Gm5544	1.48968	0.006	0.011	1	-0.005
Abcc8	0.967172	0.008	0.013	1	-0.005
Tcf7l1	0.920091	0.013	0.018	1	-0.005
Il18bp	0.918248	0.013	0.018	1	-0.005
Nt5e	0.915495	0.013	0.018	1	-0.005
Gtf2a1l	0.818419	0.006	0.011	1	-0.005
Hspb1	0.812593	0.006	0.011	1	-0.005
Gm31763	0.803276	0.014	0.019	1	-0.005
Nxph2	0.794131	0.008	0.013	1	-0.005
Gna14	0.782003	0.013	0.018	1	-0.005
Tnni3k	0.740932	0.013	0.018	1	-0.005
9630028H03Rik	0.734219	0.01	0.015	1	-0.005
Oxgr1	0.73408	0.008	0.013	1	-0.005
Gm4681	0.724556	0.014	0.019	1	-0.005
4933427D06Rik	0.713783	0.01	0.015	1	-0.005
Iqca	0.701934	0.01	0.015	1	-0.005
Ncf4	0.694142	0.008	0.013	1	-0.005
2010106C02Rik	0.692803	0.006	0.011	1	-0.005
2500004C02Rik	0.691252	0.008	0.013	1	-0.005
Lat2	0.682111	0.013	0.018	1	-0.005
Ttn	0.667367	0.008	0.013	1	-0.005
Gm29682	0.647959	0.006	0.011	1	-0.005
Kcnc2	0.631161	0.01	0.015	1	-0.005
Chrna7	0.624807	0.008	0.013	1	-0.005
H2-Ab1	0.620128	0.006	0.011	1	-0.005
Disc1	0.616965	0.008	0.013	1	-0.005
Nell2	0.614889	0.006	0.011	1	-0.005
Lrrc17	0.608804	0.014	0.019	1	-0.005
Gm35330	0.598849	0.008	0.013	1	-0.005
Gm26740	0.597297	0.01	0.015	1	-0.005
Npffr2	0.592763	0.008	0.013	1	-0.005
Zfp37	0.589627	0.008	0.013	1	-0.005
Sult2a5	0.570836	0.006	0.011	1	-0.005
Gm12786	0.569581	0.006	0.011	1	-0.005
Cpne5	0.559928	0.01	0.015	1	-0.005
Stac3	0.554609	0.006	0.011	1	-0.005
Mcf2l	0.554466	0.013	0.018	1	-0.005
Pdzd4	0.554337	0.008	0.013	1	-0.005
Cdh3	0.545969	0.006	0.011	1	-0.005
D830032E09Rik	0.540549	0.008	0.013	1	-0.005
4930557F10Rik	0.530143	0.008	0.013	1	-0.005
Gm34086	0.528688	0.006	0.011	1	-0.005
0610038B21Rik	0.512246	0.006	0.011	1	-0.005
Lhfp	0.509186	0.006	0.011	1	-0.005
Angpt1	0.508991	0.006	0.011	1	-0.005
Fmnl2	0.501784	0.014	0.019	1	-0.005
Serpinb6c	0.496287	0.006	0.011	1	-0.005
Gm31045	0.492459	0.006	0.011	1	-0.005
Lrp8	0.476083	0.006	0.011	1	-0.005
Gm17106	0.468223	0.008	0.013	1	-0.005
Nin	0.457219	0.008	0.013	1	-0.005
Pcsk2	0.451684	0.008	0.013	1	-0.005
Dpf1	0.442397	0.006	0.011	1	-0.005
Col18a1	0.439279	0.006	0.011	1	-0.005
Axdnd1	0.430895	0.008	0.013	1	-0.005
Gm43689	0.425546	0.006	0.011	1	-0.005
Adamts9	0.416304	0.008	0.013	1	-0.005
Rnf150	0.412883	0.008	0.013	1	-0.005
Fam163a	0.40777	0.008	0.013	1	-0.005
Apba1	0.405996	0.006	0.011	1	-0.005
Fam71a	0.404888	0.006	0.011	1	-0.005
Rp1l1	0.398504	0.006	0.011	1	-0.005
Scn8a	0.396404	0.006	0.011	1	-0.005
C130071C03Rik	0.379008	0.006	0.011	1	-0.005
Abca17	0.358711	0.006	0.011	1	-0.005
Rps6ka6	0.354989	0.006	0.011	1	-0.005
Shisa9	0.353631	0.006	0.011	1	-0.005
Caskin1	0.342312	0.006	0.011	1	-0.005
Mroh7	0.34169	0.008	0.013	1	-0.005
Gbx1	0.330331	0.006	0.011	1	-0.005
BB557941	0.32463	0.006	0.011	1	-0.005
Gm34544	0.319067	0.006	0.011	1	-0.005
Gm47782	0.307154	0.006	0.011	1	-0.005
Lama5	0.301811	0.006	0.011	1	-0.005
4930401C15Rik	0.284424	0.006	0.011	1	-0.005
Gm7292	0.282664	0.006	0.011	1	-0.005
Unc13d	0.280292	0.006	0.011	1	-0.005
Alpk3	0.277789	0.008	0.013	1	-0.005
Gm15728	0.276211	0.006	0.011	1	-0.005
Zg16	0.272203	0.01	0.015	1	-0.005
Hdac7	0.261578	0.006	0.011	1	-0.005
Piwil1	0.23989	0.006	0.011	1	-0.005
Eml1	0.22859	0.006	0.011	1	-0.005
Zfp831	0.220651	0.006	0.011	1	-0.005
Gm13832	0.211122	0.006	0.011	1	-0.005
1700028P14Rik	0.211098	0.006	0.011	1	-0.005
Chl1	0.193267	0.006	0.011	1	-0.005
Kif20a	0.153878	0.006	0.011	1	-0.005
Cdyl2	0.131796	0.006	0.011	1	-0.005
Cerkl	-0.13291	0.006	0.011	1	-0.005
Rad51	-0.198926	0.006	0.011	1	-0.005
Sacs	-0.395159	0.006	0.011	1	-0.005
Fmnl3	-0.431685	0.006	0.011	1	-0.005
Ptprz1	-0.555484	0.006	0.011	1	-0.005
Gm13936	-0.74534	0.008	0.013	1	-0.005
Mamld1	2.74527	0.007	0.012	1	-0.005
Atp2b2	1.97054	0.007	0.012	1	-0.005
Gm19569	0.701964	0.005	0.01	1	-0.005
Atp13a5	0.674637	0.005	0.01	1	-0.005
Slc22a22	0.672556	0.007	0.012	1	-0.005
Igsf21	0.655455	0.007	0.012	1	-0.005
Noxa1	0.614195	0.005	0.01	1	-0.005
Ankrd31	0.600216	0.007	0.012	1	-0.005
Mkln1os	0.569546	0.007	0.012	1	-0.005
Catspere1	0.557035	0.007	0.012	1	-0.005
Cplx4	0.513648	0.005	0.01	1	-0.005
Atcay	0.51355	0.007	0.012	1	-0.005
Sgtb	0.506054	0.005	0.01	1	-0.005
Aldh4a1	0.50404	0.005	0.01	1	-0.005
A930012O16Rik	0.50258	0.005	0.01	1	-0.005
Sntg2	0.489764	0.007	0.012	1	-0.005
Gm31243	0.478419	0.007	0.012	1	-0.005
Pfkfb1	0.453909	0.007	0.012	1	-0.005
Marchf4	0.42427	0.005	0.01	1	-0.005
Scn3a	0.42029	0.007	0.012	1	-0.005
Gm12694	0.413661	0.007	0.012	1	-0.005
Abi3bp	0.404844	0.005	0.01	1	-0.005
5330438D12Rik	0.396315	0.007	0.012	1	-0.005
Gm44764	0.385123	0.005	0.01	1	-0.005
Cfap47	0.366608	0.007	0.012	1	-0.005
Atp8b4	0.35877	0.005	0.01	1	-0.005
Ak8	0.355325	0.005	0.01	1	-0.005
Arhgap20	0.34742	0.005	0.01	1	-0.005
Gm7706	0.33316	0.007	0.012	1	-0.005
Dnah3	0.328874	0.007	0.012	1	-0.005
D630033O11Rik	0.32685	0.005	0.01	1	-0.005
Gm6288	0.309885	0.005	0.01	1	-0.005
Trpm8	0.306623	0.007	0.012	1	-0.005
Gm4673	0.299812	0.005	0.01	1	-0.005
Igsf9b	0.267057	0.005	0.01	1	-0.005
Gm47271	0.261777	0.005	0.01	1	-0.005
Lypd6b	0.254061	0.005	0.01	1	-0.005
Gm42917	0.24193	0.005	0.01	1	-0.005
Gpr156	0.237583	0.005	0.01	1	-0.005
Gnrh1	0.231367	0.005	0.01	1	-0.005
Cep170	0.229655	0.005	0.01	1	-0.005
Gm14051	0.222431	0.007	0.012	1	-0.005
Kif6	0.219379	0.007	0.012	1	-0.005
Gm12023	0.217396	0.005	0.01	1	-0.005
Il12rb2	0.210124	0.005	0.01	1	-0.005
Gm16090	0.20815	0.007	0.012	1	-0.005
Rnf165	0.186749	0.005	0.01	1	-0.005
Tulp2	0.17816	0.007	0.012	1	-0.005
Myo15	0.172847	0.005	0.01	1	-0.005
Dnah17	0.169154	0.005	0.01	1	-0.005
Col4a3	0.168899	0.005	0.01	1	-0.005
Loxhd1	0.159258	0.005	0.01	1	-0.005
B930018H19Rik	0.150606	0.005	0.01	1	-0.005
Dkk2	0.138987	0.005	0.01	1	-0.005
Cdh7	0.133308	0.005	0.01	1	-0.005
Adamtsl3	0.131256	0.005	0.01	1	-0.005
4921504E06Rik	0.122678	0.007	0.012	1	-0.005
Ntf3	0.107223	0.005	0.01	1	-0.005
Atf7ip2	0.103923	0.005	0.01	1	-0.005
Corin	0.10335	0.007	0.012	1	-0.005
Gm49189	-0.151355	0.005	0.01	1	-0.005
Galnt18	-0.236281	0.005	0.01	1	-0.005
Gm19585	-0.556311	0.007	0.012	1	-0.005
Gm34549	1.09287	0.02	0.025	1	-0.005
Gm7247	1.08884	0.027	0.032	1	-0.005
T2	0.994507	0.026	0.031	1	-0.005
Mmp20	0.966423	0.016	0.021	1	-0.005
Sema4c	0.949777	0.015	0.02	1	-0.005
Ebf2	0.912315	0.016	0.021	1	-0.005
Hck	0.858044	0.015	0.02	1	-0.005
Gm17660	0.842251	0.026	0.031	1	-0.005
Plxnd1	0.826355	0.011	0.016	1	-0.005
Cd247	0.817742	0.009	0.014	1	-0.005
Filip1	0.808049	0.015	0.02	1	-0.005
Grm3	0.773306	0.009	0.014	1	-0.005
Dmrt1	0.763012	0.009	0.014	1	-0.005
Gm11639	0.758325	0.011	0.016	1	-0.005
Mras	0.758011	0.011	0.016	1	-0.005
Cngb3	0.749978	0.02	0.025	1	-0.005
9330198N18Rik	0.728623	0.009	0.014	1	-0.005
4930599N23Rik	0.723484	0.009	0.014	1	-0.005
Myt1l	0.721939	0.009	0.014	1	-0.005
Tmem255a	0.717062	0.009	0.014	1	-0.005
Gm12649	0.709861	0.009	0.014	1	-0.005
4930556G01Rik	0.693095	0.011	0.016	1	-0.005
Bbof1	0.652053	0.015	0.02	1	-0.005
Mindy4	0.642397	0.009	0.014	1	-0.005
Slc4a10	0.611196	0.015	0.02	1	-0.005
Wdr66	0.609283	0.012	0.017	1	-0.005
Cib2	0.606412	0.009	0.014	1	-0.005
Cyp7b1	0.56137	0.012	0.017	1	-0.005
Fam135b	0.556275	0.009	0.014	1	-0.005
Fer1l4	0.548107	0.009	0.014	1	-0.005
Cers3	0.52322	0.009	0.014	1	-0.005
Cacng2	0.489318	0.009	0.014	1	-0.005
Gm29683	0.457625	0.009	0.014	1	-0.005
D5Ertd615e	0.411859	0.009	0.014	1	-0.005
Frmpd1	0.385196	0.009	0.014	1	-0.005
Hexim2	0.371271	0.009	0.014	1	-0.005
Tmcc2	0.366491	0.009	0.014	1	-0.005
Prr16	0.356671	0.009	0.014	1	-0.005
Gcg	0.136112	0.011	0.016	1	-0.005
H4f16	-0.171035	0.009	0.014	1	-0.005
H4c18	-0.205274	0.009	0.014	1	-0.005
B3galnt1	1.30036	0.037	0.042	1	-0.005
Irf7	1.0939	0.624	0.629	1.68487e-132	-0.005
Mup2	0.9574	0.036	0.041	1	-0.005
Gabarap	0.578956	0.945	0.95	1.25474e-259	-0.005
Rgs6	1.02796	0.097	0.103	1	-0.006
Glra3	1.69591	0.017	0.023	1	-0.006
1700012D14Rik	0.894048	0.02	0.026	1	-0.006
Gm50214	0.891002	0.016	0.022	1	-0.006
Ttll6	0.879273	0.017	0.023	1	-0.006
Gm16146	0.860723	0.02	0.026	1	-0.006
Prkch	0.822633	0.012	0.018	1	-0.006
Kcnn2	0.784213	0.016	0.022	1	-0.006
Gm13483	0.757038	0.02	0.026	1	-0.006
Col19a1	0.707785	0.024	0.03	1	-0.006
St18	0.657748	0.012	0.018	1	-0.006
Treml2	0.614515	0.017	0.023	1	-0.006
Gm13561	0.611802	0.012	0.018	1	-0.006
6430590A07Rik	0.379833	0.012	0.018	1	-0.006
Luzp2	0.163087	0.012	0.018	1	-0.006
Grap2	0.782472	0.007	0.013	1	-0.006
Zfp667	0.684853	0.007	0.013	1	-0.006
Olfr33	0.683975	0.007	0.013	1	-0.006
Kntc1	0.660427	0.007	0.013	1	-0.006
Gm20743	0.63655	0.007	0.013	1	-0.006
Gm15651	0.55719	0.007	0.013	1	-0.006
Gm10550	0.522446	0.007	0.013	1	-0.006
Eif4e3	0.483791	0.007	0.013	1	-0.006
Popdc3	0.451522	0.005	0.011	1	-0.006
Aldh1l2	0.418354	0.007	0.013	1	-0.006
Cacna1e	0.385461	0.007	0.013	1	-0.006
Panct2	0.353973	0.007	0.013	1	-0.006
Trim45	0.33924	0.005	0.011	1	-0.006
Rab27a	0.335702	0.007	0.013	1	-0.006
Gm29478	0.322789	0.007	0.013	1	-0.006
Zdhhc1	0.322222	0.007	0.013	1	-0.006
Stk31	0.313394	0.005	0.011	1	-0.006
Gm16582	0.30217	0.005	0.011	1	-0.006
Fn1	0.299043	0.005	0.011	1	-0.006
Chil6	0.292305	0.005	0.011	1	-0.006
Gm15286	0.275667	0.005	0.011	1	-0.006
Gm47729	0.275055	0.005	0.011	1	-0.006
Gm35721	0.271617	0.005	0.011	1	-0.006
Cd109	0.26742	0.005	0.011	1	-0.006
Gm16062	0.254522	0.005	0.011	1	-0.006
Zbtb16	0.253283	0.007	0.013	1	-0.006
Slc25a53	0.252635	0.005	0.011	1	-0.006
Vmn1r28	0.203333	0.005	0.011	1	-0.006
Svep1	0.202607	0.005	0.011	1	-0.006
BC055324	0.190882	0.005	0.011	1	-0.006
Mirt2	0.189296	0.005	0.011	1	-0.006
Ctcflos	0.174155	0.007	0.013	1	-0.006
Ipcef1	0.173275	0.005	0.011	1	-0.006
Gm49454	0.156994	0.005	0.011	1	-0.006
Rxfp2	0.15375	0.005	0.011	1	-0.006
Gm47352	0.151291	0.007	0.013	1	-0.006
Appbp2os	0.149099	0.005	0.011	1	-0.006
Gm43713	0.14034	0.007	0.013	1	-0.006
Nwd2	0.139593	0.005	0.011	1	-0.006
Zfp763	0.136117	0.005	0.011	1	-0.006
Gm40438	0.13496	0.005	0.011	1	-0.006
Adam5	0.110072	0.005	0.011	1	-0.006
Pak6	0.109028	0.005	0.011	1	-0.006
Evl	-0.102102	0.005	0.011	1	-0.006
Lrp3	-0.111668	0.005	0.011	1	-0.006
Trip13	-0.182173	0.005	0.011	1	-0.006
Gm34510	-0.203077	0.005	0.011	1	-0.006
Kit	-0.229408	0.005	0.011	1	-0.006
Gm29506	-0.232719	0.005	0.011	1	-0.006
Gm48091	-0.272275	0.005	0.011	1	-0.006
Adam32	-0.289761	0.005	0.011	1	-0.006
Gm4022	-0.312531	0.005	0.011	1	-0.006
Nek11	-0.416196	0.007	0.013	1	-0.006
H3c6	-0.694099	0.005	0.011	1	-0.006
Cenpf	-0.721751	0.005	0.011	1	-0.006
F930017D23Rik	-0.911814	0.007	0.013	1	-0.006
Bank1	2.32843	0.009	0.015	1	-0.006
Tacr1	1.11688	0.006	0.012	1	-0.006
Scpep1os	0.99961	0.013	0.019	1	-0.006
Gm2479	0.967779	0.014	0.02	1	-0.006
Gm3137	0.889015	0.01	0.016	1	-0.006
Kctd8	0.888003	0.01	0.016	1	-0.006
Kcnd3	0.79526	0.009	0.015	1	-0.006
Cdh10	0.746212	0.014	0.02	1	-0.006
Ak5	0.739038	0.009	0.015	1	-0.006
Gm26552	0.724731	0.014	0.02	1	-0.006
Gm12408	0.714727	0.006	0.012	1	-0.006
Spock3	0.688707	0.009	0.015	1	-0.006
4933430M04Rik	0.684724	0.01	0.016	1	-0.006
1300017J02Rik	0.67322	0.008	0.014	1	-0.006
Cdh20	0.669017	0.009	0.015	1	-0.006
Cacnb3	0.66697	0.014	0.02	1	-0.006
Mvb12b	0.656271	0.009	0.015	1	-0.006
Nbeal2	0.650397	0.014	0.02	1	-0.006
Mmel1	0.63559	0.009	0.015	1	-0.006
Gm28375	0.601101	0.006	0.012	1	-0.006
Gm11033	0.583511	0.01	0.016	1	-0.006
Gm5592	0.572308	0.01	0.016	1	-0.006
Rimbp2	0.557787	0.008	0.014	1	-0.006
Rps6kl1	0.545754	0.008	0.014	1	-0.006
5031434O11Rik	0.51717	0.008	0.014	1	-0.006
Gm15581	0.514394	0.008	0.014	1	-0.006
Nkapl	0.508841	0.008	0.014	1	-0.006
Cage1	0.49721	0.008	0.014	1	-0.006
Nol4	0.486974	0.009	0.015	1	-0.006
2610020C07Rik	0.481047	0.008	0.014	1	-0.006
Pmm1	0.447299	0.008	0.014	1	-0.006
C3	0.434839	0.01	0.016	1	-0.006
Themis	0.434113	0.008	0.014	1	-0.006
Kcnk6	0.431589	0.008	0.014	1	-0.006
Cenpj	0.430896	0.006	0.012	1	-0.006
M1ap	0.429877	0.008	0.014	1	-0.006
Snca	0.425659	0.01	0.016	1	-0.006
Slc8a1	0.424999	0.01	0.016	1	-0.006
4932412D23Rik	0.42271	0.009	0.015	1	-0.006
Arhgef37	0.415569	0.008	0.014	1	-0.006
Hsf3	0.404005	0.008	0.014	1	-0.006
Pkd1l2	0.401575	0.006	0.012	1	-0.006
Nsl1	0.400671	0.006	0.012	1	-0.006
Card11	0.382682	0.006	0.012	1	-0.006
Gm28905	0.382065	0.006	0.012	1	-0.006
Vit	0.375043	0.008	0.014	1	-0.006
Igfbp7	0.371783	0.006	0.012	1	-0.006
Prune2	0.350405	0.013	0.019	1	-0.006
Mpped2	0.346823	0.01	0.016	1	-0.006
Pcdh7	0.344343	0.013	0.019	1	-0.006
Zbtb7c	0.343734	0.008	0.014	1	-0.006
Chst12	0.339667	0.006	0.012	1	-0.006
Smyd1	0.322034	0.006	0.012	1	-0.006
Ankrd42	0.316837	0.008	0.014	1	-0.006
2210408F21Rik	0.315763	0.006	0.012	1	-0.006
Gadl1	0.310953	0.006	0.012	1	-0.006
F13a1	0.29762	0.01	0.016	1	-0.006
Gm45488	0.295662	0.006	0.012	1	-0.006
Cacna1i	0.290876	0.004	0.01	1	-0.006
Gm16349	0.289062	0.004	0.01	1	-0.006
Gm37184	0.271	0.004	0.01	1	-0.006
Gli3	0.26586	0.008	0.014	1	-0.006
Rnf17	0.260534	0.006	0.012	1	-0.006
Plppr2	0.247697	0.004	0.01	1	-0.006
Gm45353	0.24623	0.006	0.012	1	-0.006
Rex2	0.234146	0.006	0.012	1	-0.006
Rhoj	0.214549	0.004	0.01	1	-0.006
Slc24a2	0.18971	0.008	0.014	1	-0.006
5033417F24Rik	0.177923	0.004	0.01	1	-0.006
Cpvl	0.169527	0.006	0.012	1	-0.006
H1f3	0.166454	0.009	0.015	1	-0.006
Frrs1l	0.159818	0.004	0.01	1	-0.006
4930557K07Rik	0.158213	0.006	0.012	1	-0.006
Pcbp3	0.154724	0.004	0.01	1	-0.006
A430057M04Rik	0.150851	0.004	0.01	1	-0.006
Grik5	0.150471	0.008	0.014	1	-0.006
Wdfy4	0.145459	0.006	0.012	1	-0.006
Zfp383	0.142385	0.004	0.01	1	-0.006
Spire1	0.133374	0.006	0.012	1	-0.006
Pygl	0.132401	0.004	0.01	1	-0.006
Wwtr1	0.130557	0.004	0.01	1	-0.006
4833422C13Rik	0.128469	0.004	0.01	1	-0.006
4930509J09Rik	0.12221	0.009	0.015	1	-0.006
4933436I20Rik	0.119763	0.006	0.012	1	-0.006
Klhl13	0.106116	0.006	0.012	1	-0.006
Kcne3	-0.107399	0.004	0.01	1	-0.006
Gm12724	-0.109907	0.006	0.012	1	-0.006
Ptprs	-0.111415	0.004	0.01	1	-0.006
1700093J21Rik	-0.117916	0.006	0.012	1	-0.006
Gm46392	-0.119576	0.004	0.01	1	-0.006
Kcnmb4	-0.126138	0.004	0.01	1	-0.006
Car1	-0.157495	0.006	0.012	1	-0.006
Has2os	-0.165054	0.006	0.012	1	-0.006
Brca2	-0.167732	0.004	0.01	1	-0.006
Dynlt4	-0.17268	0.006	0.012	1	-0.006
Gm28447	-0.200328	0.004	0.01	1	-0.006
Ccna2	-0.238021	0.006	0.012	1	-0.006
Nlrp1b	-0.263167	0.004	0.01	1	-0.006
Gm10800	-0.282686	0.004	0.01	1	-0.006
Vwa5b2	-0.285667	0.004	0.01	1	-0.006
4930423D22Rik	-0.298588	0.004	0.01	0.815381	-0.006
Slit1	-0.3064	0.006	0.012	1	-0.006
Gm46323	-0.328991	0.004	0.01	1	-0.006
Pax5	-0.332722	0.004	0.01	1	-0.006
Gm12610	-0.334845	0.004	0.01	1	-0.006
Cntln	-0.337144	0.008	0.014	1	-0.006
Ust	-0.338525	0.008	0.014	1	-0.006
Phyhd1	-0.343452	0.004	0.01	1	-0.006
Zfp13	-0.344171	0.004	0.01	1	-0.006
Hrk	-0.365106	0.004	0.01	1	-0.006
Mgll	-0.396859	0.004	0.01	1	-0.006
Nfkbid	-0.40815	0.004	0.01	1	-0.006
Fam184a	-0.423293	0.004	0.01	1	-0.006
Gng7	-0.481801	0.004	0.01	1	-0.006
Nos2	-0.491608	0.004	0.01	1	-0.006
1700010K24Rik	-0.612549	0.004	0.01	1	-0.006
Rps18-ps6	-0.68848	0.004	0.01	1	-0.006
Heatr4	-0.774794	0.006	0.012	1	-0.006
Gm4117	1.02536	0.011	0.017	1	-0.006
Tmem178b	0.92988	0.015	0.021	1	-0.006
Cacna1d	0.888063	0.015	0.021	1	-0.006
Pou6f2	0.855753	0.018	0.024	1	-0.006
Gm16599	0.807518	0.011	0.017	1	-0.006
Gm37971	0.80121	0.015	0.021	1	-0.006
Ahi1	0.744277	0.011	0.017	1	-0.006
Clstn2	0.717523	0.011	0.017	1	-0.006
Ror1	0.708496	0.019	0.025	1	-0.006
Dnai2	0.696646	0.011	0.017	1	-0.006
Lamb3	0.671683	0.011	0.017	1	-0.006
Ltbp1	0.468995	0.015	0.021	1	-0.006
Pla2g4a	0.447712	0.011	0.017	1	-0.006
Ace2	0.163245	0.937	0.944	9.79624e-13	-0.007
Aqp9	1.14588	0.006	0.013	1	-0.007
Lim2	1.10977	0.045	0.052	1	-0.007
Vsig10l	1.05393	0.03	0.037	1	-0.007
Elovl2	0.987133	0.024	0.031	1	-0.007
Serpina1d	0.848299	0.021	0.028	1	-0.007
Cyp2c38	0.826678	0.016	0.023	1	-0.007
Unc93a	0.798935	0.012	0.019	1	-0.007
Gm17359	0.78111	0.03	0.037	1	-0.007
Pex5l	0.725547	0.011	0.018	1	-0.007
Hecw2	0.697321	0.02	0.027	1	-0.007
Gbp3	0.695634	0.017	0.024	1	-0.007
Fam13c	0.678167	0.011	0.018	1	-0.007
Kctd16	0.672776	0.011	0.018	1	-0.007
Gm42707	0.67268	0.011	0.018	1	-0.007
Gm28198	0.665846	0.023	0.03	1	-0.007
Fndc1	0.662655	0.015	0.022	1	-0.007
Ppm1e	0.653352	0.012	0.019	1	-0.007
Gm48768	0.646351	0.008	0.015	1	-0.007
Pde1a	0.639883	0.011	0.018	1	-0.007
Celf4	0.636221	0.011	0.018	1	-0.007
Cyp19a1	0.63379	0.011	0.018	1	-0.007
Dnah6	0.6158	0.011	0.018	1	-0.007
Ms4a1	0.582934	0.011	0.018	1	-0.007
Slc8a3	0.552783	0.012	0.019	1	-0.007
Gm16759	0.530432	0.011	0.018	1	-0.007
Fcrl5	0.524962	0.004	0.011	0.531523	-0.007
Myoz3	0.52142	0.008	0.015	1	-0.007
Xirp2	0.49641	0.008	0.015	1	-0.007
Gm6213	0.480599	0.008	0.015	1	-0.007
Cck	0.457954	0.012	0.019	1	-0.007
Paqr3	0.452442	0.004	0.011	1	-0.007
Eps8l1	0.451661	0.008	0.015	1	-0.007
Dnah5	0.450569	0.011	0.018	1	-0.007
Plpp7	0.445736	0.011	0.018	1	-0.007
Ssc4d	0.431916	0.008	0.015	1	-0.007
Esrrb	0.41972	0.006	0.013	1	-0.007
Glt1d1	0.407132	0.008	0.015	1	-0.007
Rab3b	0.352249	0.008	0.015	1	-0.007
Gm20337	0.350162	0.011	0.018	1	-0.007
Pde6a	0.333444	0.006	0.013	1	-0.007
Gm43154	0.322796	0.006	0.013	1	-0.007
Prdx6b	0.316236	0.008	0.015	1	-0.007
Gm13091	0.304881	0.008	0.015	1	-0.007
Ephb6	0.299552	0.006	0.013	1	-0.007
Rgs7bp	0.284772	0.011	0.018	1	-0.007
Gm41230	0.283924	0.012	0.019	1	-0.007
Gm37612	0.282191	0.006	0.013	1	-0.007
Mitf	0.280344	0.008	0.015	1	-0.007
Gm36371	0.272305	0.008	0.015	1	-0.007
Cdca5	0.26206	0.008	0.015	1	-0.007
Nucb2	0.261416	0.008	0.015	1	-0.007
Wdr5b	0.256961	0.006	0.013	1	-0.007
Colec12	0.256453	0.008	0.015	1	-0.007
Ptpn14	0.246537	0.008	0.015	1	-0.007
Wdr90	0.235586	0.004	0.011	1	-0.007
Abca15	0.231218	0.008	0.015	1	-0.007
Ppm1m	0.217852	0.006	0.013	1	-0.007
Cabp4	0.216518	0.006	0.013	1	-0.007
Zfp811	0.213463	0.004	0.011	1	-0.007
Zfp74	0.212839	0.006	0.013	1	-0.007
Pmel	0.205381	0.004	0.011	1	-0.007
Gm973	0.202292	0.011	0.018	1	-0.007
Epha3	0.200379	0.008	0.015	1	-0.007
Gria2	0.200302	0.006	0.013	1	-0.007
Usp27x	0.19947	0.006	0.013	1	-0.007
E130102H24Rik	0.19363	0.008	0.015	1	-0.007
Gpr68	0.186166	0.006	0.013	1	-0.007
Pwwp4d	0.185278	0.004	0.011	0.664322	-0.007
Zfp775	0.184126	0.006	0.013	1	-0.007
Recql4	0.18266	0.006	0.013	1	-0.007
Nat14	0.175235	0.006	0.013	1	-0.007
Nup210	0.154215	0.008	0.015	1	-0.007
Gm11751	0.148677	0.008	0.015	1	-0.007
Gm11630	0.146559	0.006	0.013	1	-0.007
Zfp760	0.131847	0.006	0.013	1	-0.007
4930467D21Rik	0.124959	0.006	0.013	1	-0.007
Mroh9	0.110093	0.006	0.013	1	-0.007
Camsap2	0.110036	0.006	0.013	1	-0.007
Serpina1c	0.109528	0.004	0.011	1	-0.007
Ccdc14	-0.105955	0.004	0.011	1	-0.007
Klhl11	-0.109132	0.008	0.015	1	-0.007
2810454H06Rik	-0.115514	0.008	0.015	1	-0.007
Ptprq	-0.126201	0.006	0.013	1	-0.007
Ppp1r3g	-0.132423	0.004	0.011	1	-0.007
Ctf2	-0.132792	0.004	0.011	0.820414	-0.007
Col16a1	-0.139606	0.004	0.011	0.339027	-0.007
Fam124a	-0.141874	0.004	0.011	1	-0.007
Efcab3	-0.176595	0.004	0.011	0.820931	-0.007
Tarbp1	-0.1858	0.006	0.013	1	-0.007
Gm15545	-0.186337	0.004	0.011	0.529741	-0.007
4933424L21Rik	-0.188042	0.004	0.011	0.273574	-0.007
9330020H09Rik	-0.188853	0.006	0.013	1	-0.007
Susd4	-0.199123	0.004	0.011	1	-0.007
Bag3	-0.206571	0.006	0.013	1	-0.007
Gm15718	-0.238531	0.004	0.011	0.526068	-0.007
Zfp619	-0.271641	0.004	0.011	1	-0.007
Rasgrp3	-0.315381	0.004	0.011	0.524543	-0.007
Cdca2	-0.318323	0.004	0.011	0.109099	-0.007
Gm5820	-0.331152	0.004	0.011	0.41956	-0.007
4930474H20Rik	-0.343482	0.004	0.011	1	-0.007
Dusp18	-0.393489	0.004	0.011	1	-0.007
Sobp	-0.395977	0.008	0.015	1	-0.007
Ccdc63	-0.409675	0.004	0.011	0.81763	-0.007
Tex52	-0.46443	0.004	0.011	0.33437	-0.007
Gm8871	-0.479258	0.004	0.011	1	-0.007
Mef2c	-0.512697	0.004	0.011	0.42389	-0.007
Srrm3	-0.516527	0.004	0.011	1	-0.007
H3c1	-0.559363	0.006	0.013	1	-0.007
Gm45524	-0.564923	0.004	0.011	0.802375	-0.007
Prim1	-0.5964	0.004	0.011	0.648252	-0.007
Map3k15	-0.614734	0.004	0.011	0.108128	-0.007
C9	-0.635054	0.004	0.011	0.170902	-0.007
1700010J16Rik	0.688025	0.007	0.014	1	-0.007
Dnajc28	0.566406	0.005	0.012	1	-0.007
Otud1	0.559171	0.007	0.014	1	-0.007
Tmem266	0.541071	0.005	0.012	1	-0.007
4930579F01Rik	0.500776	0.003	0.01	1	-0.007
A330093E20Rik	0.429801	0.007	0.014	1	-0.007
Itgbl1	0.419054	0.007	0.014	1	-0.007
9930104L06Rik	0.39037	0.007	0.014	1	-0.007
Dnah10	0.381952	0.007	0.014	1	-0.007
Gm36569	0.372306	0.007	0.014	1	-0.007
Gm29502	0.350723	0.007	0.014	1	-0.007
Ift81	0.341846	0.005	0.012	1	-0.007
Zfp3	0.339921	0.005	0.012	1	-0.007
Gm30025	0.305768	0.005	0.012	1	-0.007
Cyp2f2	0.3001	0.005	0.012	1	-0.007
Gm36816	0.274661	0.007	0.014	1	-0.007
Gm28411	0.260666	0.007	0.014	1	-0.007
Rbm43	0.258396	0.005	0.012	1	-0.007
1700102P08Rik	0.245677	0.005	0.012	1	-0.007
Col22a1	0.241049	0.007	0.014	1	-0.007
1700001C19Rik	0.231361	0.007	0.014	1	-0.007
A4galt	0.223573	0.005	0.012	1	-0.007
Edaradd	0.22275	0.005	0.012	1	-0.007
Orai2	0.207513	0.005	0.012	1	-0.007
Fabp12	0.19571	0.005	0.012	1	-0.007
Tmc2	0.181785	0.005	0.012	1	-0.007
Gm13822	0.178454	0.003	0.01	0.804601	-0.007
Gm43251	0.158741	0.007	0.014	1	-0.007
Zfp119b	-0.100823	0.003	0.01	0.650609	-0.007
Slc9c1	-0.10133	0.005	0.012	1	-0.007
G630055G22Rik	-0.102942	0.003	0.01	0.509092	-0.007
Jakmip2	-0.119973	0.003	0.01	0.31164	-0.007
Kcnk10	-0.127077	0.005	0.012	1	-0.007
Ppp1r3b	-0.13384	0.007	0.014	1	-0.007
Prdm5	-0.133995	0.003	0.01	0.246934	-0.007
Adcy7	-0.134853	0.005	0.012	1	-0.007
Serpini1	-0.154767	0.005	0.012	1	-0.007
Nrxn2	-0.156701	0.005	0.012	1	-0.007
Gimap5	-0.164048	0.003	0.01	1	-0.007
5730420D15Rik	-0.167502	0.005	0.012	1	-0.007
Adam22	-0.172935	0.005	0.012	0.806732	-0.007
Lepr	-0.178951	0.005	0.012	1	-0.007
Krt10	-0.188873	0.005	0.012	0.982044	-0.007
CJ186046Rik	-0.194777	0.003	0.01	1	-0.007
Zfp931	-0.199718	0.003	0.01	0.506931	-0.007
Rnft2	-0.21459	0.003	0.01	0.649219	-0.007
Gm44593	-0.217037	0.005	0.012	0.343307	-0.007
Gm17023	-0.232863	0.003	0.01	0.116377	-0.007
Mok	-0.243949	0.003	0.01	0.635915	-0.007
Terb1	-0.250348	0.007	0.014	1	-0.007
Agpat4	-0.254263	0.003	0.01	0.993168	-0.007
Gm14327	-0.295352	0.003	0.01	0.0968463	-0.007
Zfp189	-0.296036	0.003	0.01	0.236029	-0.007
BC006965	-0.30804	0.005	0.012	1	-0.007
Melk	-0.309926	0.003	0.01	0.122628	-0.007
Gm10823	-0.321318	0.003	0.01	0.311154	-0.007
Slc26a5	-0.343449	0.003	0.01	0.245425	-0.007
Dtl	-0.344885	0.005	0.012	1	-0.007
Gm15884	-0.364988	0.005	0.012	0.272896	-0.007
Hormad2	-0.366817	0.003	0.01	0.1154	-0.007
Lockd	-0.369957	0.005	0.012	0.515768	-0.007
Emilin1	-0.376032	0.005	0.012	0.524098	-0.007
Pard3bos1	-0.38554	0.005	0.012	0.793019	-0.007
C2cd4b	-0.392477	0.005	0.012	0.960352	-0.007
8030455M16Rik	-0.407103	0.003	0.01	0.402753	-0.007
Gm42918	-0.407857	0.003	0.01	0.246477	-0.007
Dhrs13	-0.409752	0.003	0.01	0.0415498	-0.007
Zfp85	-0.423284	0.003	0.01	0.401642	-0.007
Scarf2	-0.436141	0.003	0.01	0.618339	-0.007
Gm11851	-0.439547	0.003	0.01	0.403755	-0.007
Gm21057	-0.484456	0.003	0.01	0.243821	-0.007
Gm49757	-0.487411	0.003	0.01	0.80288	-0.007
Gm15327	-0.489446	0.003	0.01	0.137223	-0.007
Gm12992	-0.493442	0.003	0.01	0.616705	-0.007
Gm35822	-0.501695	0.003	0.01	0.245111	-0.007
Fcgr4	-0.502096	0.005	0.012	1	-0.007
Gm36283	-0.511982	0.003	0.01	0.500845	-0.007
Plvap	-0.513946	0.003	0.01	0.805767	-0.007
BC049352	-0.533511	0.003	0.01	0.389665	-0.007
4930520O04Rik	-0.536534	0.005	0.012	0.631407	-0.007
Timeless	-0.536741	0.005	0.012	1	-0.007
Hspe1-rs1	-0.584475	0.003	0.01	0.0567479	-0.007
Ccdc166	-0.584754	0.003	0.01	0.146319	-0.007
Gm44836	-0.59869	0.003	0.01	1	-0.007
3830408C21Rik	-0.639661	0.003	0.01	0.0846932	-0.007
B130046B21Rik	-0.64956	0.003	0.01	0.39932	-0.007
Gm15903	-0.65993	0.003	0.01	0.0323977	-0.007
Gm14342	-0.669845	0.003	0.01	0.145074	-0.007
Gm50166	-0.731078	0.003	0.01	0.0253699	-0.007
Mblac1	-0.736026	0.003	0.01	0.318415	-0.007
Gm6277	-0.741046	0.003	0.01	0.114481	-0.007
Ikzf3	-0.766373	0.003	0.01	0.200243	-0.007
Vegfd	-0.811847	0.003	0.01	0.305862	-0.007
Cabyr	-0.849272	0.005	0.012	0.923676	-0.007
B230322F03Rik	-0.861748	0.003	0.01	0.608171	-0.007
Megf10	-0.907871	0.003	0.01	0.135834	-0.007
Fastkd1	-0.987337	0.003	0.01	0.0251301	-0.007
Gm28262	-1.09784	0.003	0.01	0.25112	-0.007
D830005E20Rik	0.964027	0.014	0.021	1	-0.007
Gm10649	0.795982	0.013	0.02	1	-0.007
Cntn6	0.674638	0.014	0.021	1	-0.007
Samsn1	0.673316	0.009	0.016	1	-0.007
5033430I15Rik	0.656397	0.009	0.016	1	-0.007
Oprm1	0.651989	0.01	0.017	1	-0.007
Kcnu1	0.607829	0.01	0.017	1	-0.007
Crocc	0.592384	0.01	0.017	1	-0.007
Gm16675	0.588132	0.01	0.017	1	-0.007
Fstl3	0.568674	0.009	0.016	1	-0.007
Nebl	0.561181	0.013	0.02	1	-0.007
Ppfia2	0.559163	0.013	0.02	1	-0.007
Ttc23l	0.506936	0.009	0.016	1	-0.007
Ccdc88a	0.496526	0.009	0.016	1	-0.007
Grin3a	0.477679	0.009	0.016	1	-0.007
Tmtc1	0.46476	0.01	0.017	1	-0.007
Gm26885	0.456855	0.009	0.016	1	-0.007
E130114P18Rik	0.451538	0.01	0.017	1	-0.007
Mroh8	0.446872	0.01	0.017	1	-0.007
3110082I17Rik	0.434374	0.01	0.017	1	-0.007
Mybl2	0.432099	0.009	0.016	1	-0.007
Olfr92	0.425115	0.009	0.016	1	-0.007
Bmpr1b	0.412445	0.009	0.016	1	-0.007
A230057D06Rik	0.39373	0.009	0.016	1	-0.007
Gm31363	0.391553	0.01	0.017	1	-0.007
Ccdc170	0.389182	0.009	0.016	1	-0.007
Cecr2	0.383374	0.009	0.016	1	-0.007
Fgf13	0.382618	0.009	0.016	1	-0.007
Cpe	0.355058	0.01	0.017	1	-0.007
Gm9895	0.346829	0.009	0.016	1	-0.007
Stac2	0.321248	0.009	0.016	1	-0.007
Kcnab1	0.256634	0.01	0.017	1	-0.007
Sh3rf3	0.252282	0.009	0.016	1	-0.007
Map2	0.243157	0.009	0.016	1	-0.007
Coro2b	0.240108	0.01	0.017	1	-0.007
Cntnap4	0.238026	0.01	0.017	1	-0.007
Clca1	0.213971	0.009	0.016	1	-0.007
Spata17	0.157295	0.009	0.016	1	-0.007
Gm11084	0.14094	0.009	0.016	1	-0.007
Ptchd4	1.26868	0.022	0.029	1	-0.007
Kif1a	0.924848	0.022	0.029	1	-0.007
Ppp2r2b	0.874223	0.018	0.025	1	-0.007
Clec4f	0.847221	0.018	0.025	1	-0.007
Fibcd1	1.28332	0.062	0.069	1	-0.007
D830025C05Rik	0.704151	0.051	0.058	1	-0.007
Mttp	0.181352	0.983	0.99	2.19982e-39	-0.007
Tnni1	0.872346	0.014	0.022	1	-0.008
Mlana	0.657693	0.01	0.018	1	-0.008
5830444B04Rik	0.625059	0.01	0.018	1	-0.008
Slc14a2	0.60501	0.014	0.022	1	-0.008
Elavl4	0.597953	0.014	0.022	1	-0.008
Skint5	0.567591	0.014	0.022	1	-0.008
Aox2	0.494478	0.014	0.022	1	-0.008
Entpd4	0.452687	0.01	0.018	1	-0.008
Ndst4	0.444828	0.01	0.018	1	-0.008
Slc16a3	0.422698	0.01	0.018	1	-0.008
Ccdc152	0.398209	0.01	0.018	1	-0.008
4930590L20Rik	0.390799	0.01	0.018	1	-0.008
Gm26713	0.199937	0.01	0.018	1	-0.008
3110021N24Rik	0.170059	0.01	0.018	1	-0.008
Dock10	0.106701	0.01	0.018	1	-0.008
Ier5l	-0.40841	0.01	0.018	1	-0.008
Gm43824	1.3692	0.012	0.02	1	-0.008
Rgs7	1.1551	0.017	0.025	1	-0.008
Otx2os1	0.924055	0.034	0.042	1	-0.008
Ccdc180	0.874602	0.025	0.033	1	-0.008
Pappa	0.836676	0.02	0.028	1	-0.008
Slco1a5	0.819744	0.034	0.042	1	-0.008
Kirrel3	0.80272	0.015	0.023	1	-0.008
Slc17a9	0.787551	0.021	0.029	1	-0.008
Plcb4	0.785357	0.02	0.028	1	-0.008
Gbp6	0.778113	0.012	0.02	1	-0.008
Matn2	0.774605	0.011	0.019	1	-0.008
1700123O12Rik	0.764626	0.018	0.026	1	-0.008
Gm43016	0.753574	0.016	0.024	1	-0.008
Gm26907	0.732144	0.011	0.019	1	-0.008
Arhgap28	0.703962	0.011	0.019	1	-0.008
Gm44196	0.695162	0.016	0.024	1	-0.008
Gm11884	0.693456	0.017	0.025	1	-0.008
Gm3234	0.692003	0.019	0.027	1	-0.008
Wdr17	0.670303	0.017	0.025	1	-0.008
Pld5	0.659807	0.017	0.025	1	-0.008
Abcc3	0.657519	0.02	0.028	1	-0.008
Cdc20b	0.640507	0.016	0.024	1	-0.008
Rsph4a	0.623155	0.007	0.015	1	-0.008
Iho1	0.61745	0.016	0.024	1	-0.008
Cap2	0.61715	0.017	0.025	1	-0.008
Smim43	0.607182	0.008	0.016	1	-0.008
Syndig1	0.589422	0.007	0.015	1	-0.008
Kcnt2	0.583723	0.015	0.023	1	-0.008
Gm36975	0.583626	0.016	0.024	1	-0.008
Tmem233	0.555826	0.011	0.019	1	-0.008
Kctd15	0.550605	0.012	0.02	1	-0.008
Fbn2	0.541665	0.017	0.025	1	-0.008
C030014I23Rik	0.532674	0.006	0.014	1	-0.008
Zfp229	0.517354	0.008	0.016	1	-0.008
Abca16	0.500925	0.011	0.019	1	-0.008
Col23a1	0.490771	0.02	0.028	1	-0.008
Lyz1	0.484579	0.011	0.019	1	-0.008
Trp63	0.465216	0.008	0.016	1	-0.008
Gm5570	0.454302	0.015	0.023	1	-0.008
Gm26660	0.446477	0.008	0.016	1	-0.008
Pappa2	0.43807	0.011	0.019	1	-0.008
Gm45495	0.42016	0.006	0.014	1	-0.008
Cfap53	0.405341	0.008	0.016	1	-0.008
Defa30	0.399994	0.034	0.042	1	-0.008
Stab2	0.399897	0.011	0.019	1	-0.008
Gm10648	0.399139	0.006	0.014	1	-0.008
Hivep3	0.398478	0.011	0.019	1	-0.008
Fam227a	0.397765	0.008	0.016	1	-0.008
Gm11423	0.395744	0.008	0.016	1	-0.008
Aoc2	0.389766	0.008	0.016	1	-0.008
Ripor2	0.376704	0.011	0.019	1	-0.008
Cercam	0.374796	0.006	0.014	0.813594	-0.008
Rcsd1	0.370215	0.008	0.016	1	-0.008
Zmynd15	0.367111	0.011	0.019	1	-0.008
Map7d2	0.359667	0.008	0.016	1	-0.008
Dnah12	0.344373	0.007	0.015	1	-0.008
Epha5	0.341035	0.012	0.02	1	-0.008
Gm35281	0.335345	0.007	0.015	1	-0.008
Rbm46os	0.305121	0.006	0.014	0.807654	-0.008
Gm49066	0.303336	0.012	0.02	1	-0.008
Frmd3	0.301051	0.007	0.015	1	-0.008
Gfod2	0.286929	0.005	0.013	0.340621	-0.008
Ccdc15	0.284801	0.012	0.02	1	-0.008
Gm26725	0.278047	0.005	0.013	1	-0.008
Gm26935	0.275516	0.005	0.013	0.184427	-0.008
Cenpt	0.266753	0.007	0.015	1	-0.008
Gm10433	0.250769	0.006	0.014	1	-0.008
Gm26756	0.250157	0.007	0.015	1	-0.008
Tcp11l1	0.248442	0.011	0.019	1	-0.008
Chst9	0.240401	0.006	0.014	1	-0.008
Shisa6	0.237944	0.006	0.014	1	-0.008
Trpc4	0.232358	0.007	0.015	1	-0.008
Trim6	0.227354	0.006	0.014	1	-0.008
Zeb1	0.227252	0.008	0.016	1	-0.008
Gabbr2	0.211855	0.012	0.02	1	-0.008
Cenpa	0.211277	0.008	0.016	1	-0.008
Anks6	0.209159	0.005	0.013	1	-0.008
Cyb5d1	0.204281	0.006	0.014	1	-0.008
D430041D05Rik	0.204102	0.006	0.014	1	-0.008
Epha7	0.191021	0.008	0.016	1	-0.008
Ppl	0.186947	0.007	0.015	0.90203	-0.008
Cytip	0.186838	0.008	0.016	0.893221	-0.008
Ccm2l	0.185026	0.005	0.013	1	-0.008
Pwwp4b	0.184986	0.005	0.013	0.183885	-0.008
Zfp692	0.183908	0.012	0.02	1	-0.008
Klhdc1	0.181881	0.007	0.015	1	-0.008
Elapor2	0.180806	0.005	0.013	0.120218	-0.008
Klhl8	0.175581	0.006	0.014	0.485674	-0.008
Iqcd	0.173919	0.006	0.014	0.320787	-0.008
4930556N13Rik	0.157733	0.008	0.016	1	-0.008
Nrg2	0.157406	0.006	0.014	1	-0.008
3100003L05Rik	0.155796	0.006	0.014	1	-0.008
Rhov	0.151433	0.005	0.013	1	-0.008
Nmnat2	0.151344	0.008	0.016	1	-0.008
Rac3	0.134745	0.005	0.013	0.614048	-0.008
6530403H02Rik	0.13327	0.006	0.014	1	-0.008
Cdh26	0.1199	0.005	0.013	1	-0.008
Tmeff2	0.112827	0.007	0.015	1	-0.008
Usp11	0.112284	0.006	0.014	1	-0.008
Gm11722	0.110472	0.006	0.014	0.809245	-0.008
Gm4013	-0.114787	0.005	0.013	0.340205	-0.008
Dscaml1	-0.115678	0.008	0.016	0.609981	-0.008
1700084C06Rik	-0.119081	0.005	0.013	0.908015	-0.008
Gm11696	-0.131711	0.006	0.014	0.114007	-0.008
Hspg2	-0.133116	0.005	0.013	0.334212	-0.008
Gm46515	-0.133487	0.005	0.013	1	-0.008
Asf1b	-0.135562	0.006	0.014	1	-0.008
Gm30954	-0.1379	0.005	0.013	1	-0.008
Mpp4	-0.140595	0.003	0.011	0.333175	-0.008
Gm5087	-0.146989	0.004	0.012	0.087754	-0.008
Gm17655	-0.151316	0.005	0.013	0.272759	-0.008
B130055M24Rik	-0.168649	0.006	0.014	1	-0.008
Gm16754	-0.172728	0.004	0.012	0.17643	-0.008
Mtfr2	-0.177078	0.007	0.015	0.968996	-0.008
Cenpk	-0.178801	0.005	0.013	0.0762126	-0.008
Kcnh5	-0.182113	0.008	0.016	1	-0.008
Mtarc1	-0.182336	0.003	0.011	0.102314	-0.008
Pkn3	-0.186518	0.005	0.013	0.27089	-0.008
Susd3	-0.187733	0.004	0.012	0.112904	-0.008
Hirip3	-0.190073	0.005	0.013	0.332094	-0.008
8430426J06Rik	-0.191807	0.005	0.013	0.61791	-0.008
Gm48086	-0.197732	0.004	0.012	0.0364972	-0.008
Hs3st4	-0.200448	0.004	0.012	0.0459604	-0.008
Gna15	-0.206803	0.005	0.013	0.061465	-0.008
Fam161b	-0.2097	0.006	0.014	0.553588	-0.008
Proser3	-0.216763	0.005	0.013	0.0393873	-0.008
Dcaf4	-0.221282	0.005	0.013	0.118008	-0.008
Peg13	-0.223188	0.005	0.013	0.343286	-0.008
Gm14027	-0.240633	0.004	0.012	0.036525	-0.008
9130221F21Rik	-0.256128	0.021	0.029	1	-0.008
Gm31615	-0.257394	0.006	0.014	1	-0.008
Tigd5	-0.26299	0.004	0.012	0.0721389	-0.008
AU041133	-0.26717	0.006	0.014	0.211386	-0.008
Gm11520	-0.286593	0.005	0.013	0.0941767	-0.008
Slc47a2	-0.288696	0.004	0.012	0.0590083	-0.008
Sned1	-0.292205	0.008	0.016	1	-0.008
Septin2	-0.302667	0.003	0.011	0.0480912	-0.008
Itga11	-0.311253	0.006	0.014	0.113671	-0.008
Cyb5rl	-0.318269	0.004	0.012	0.174601	-0.008
Gm12359	-0.32125	0.004	0.012	0.0278337	-0.008
Sfmbt2	-0.32978	0.006	0.014	1	-0.008
Lor	-0.334517	0.004	0.012	0.342441	-0.008
Flt3l	-0.34773	0.004	0.012	0.114061	-0.008
Zmynd12	-0.356923	0.005	0.013	0.408384	-0.008
Zscan2	-0.375709	0.003	0.011	0.00465646	-0.008
D130020L05Rik	-0.382508	0.003	0.011	0.0251614	-0.008
Gm48027	-0.391509	0.003	0.011	0.209571	-0.008
2010320O07Rik	-0.397027	0.004	0.012	0.33958	-0.008
Peli2	-0.400399	0.007	0.015	1	-0.008
Ccdc85a	-0.402155	0.004	0.012	0.0591517	-0.008
Pla2g4e	-0.411221	0.005	0.013	0.176874	-0.008
4930596I21Rik	-0.411664	0.003	0.011	0.0608828	-0.008
Ptpn22	-0.422402	0.003	0.011	0.209197	-0.008
Gm10399	-0.429771	0.004	0.012	0.34229	-0.008
Krtap3-1	-0.434053	0.004	0.012	0.17857	-0.008
Rem2	-0.443236	0.004	0.012	0.0571108	-0.008
Zscan18	-0.448668	0.003	0.011	0.0665065	-0.008
Pitpnm2	-0.449646	0.004	0.012	0.221059	-0.008
Abca5	-0.450302	0.004	0.012	0.0582962	-0.008
1110028F18Rik	-0.457307	0.004	0.012	0.274949	-0.008
6230400D17Rik	-0.457674	0.003	0.011	0.0803255	-0.008
1700054A03Rik	-0.462415	0.006	0.014	0.970518	-0.008
Cyp2c69	-0.464085	0.004	0.012	0.0351945	-0.008
Gm41409	-0.473456	0.003	0.011	0.101833	-0.008
Gm10451	-0.475177	0.004	0.012	0.0438856	-0.008
Col27a1	-0.480802	0.005	0.013	0.492668	-0.008
Chek1	-0.491845	0.004	0.012	0.0914308	-0.008
Gm28981	-0.501071	0.003	0.011	0.127737	-0.008
Gm4755	-0.503916	0.003	0.011	0.0671396	-0.008
Cep97	-0.522663	0.004	0.012	0.0449453	-0.008
Mir670hg	-0.532122	0.004	0.012	0.0175062	-0.008
Epm2a	-0.57347	0.003	0.011	0.0249406	-0.008
Gm28523	-0.578598	0.003	0.011	0.00832112	-0.008
Sidt1	-0.579295	0.004	0.012	0.0707688	-0.008
Gm13008	-0.580991	0.003	0.011	0.327888	-0.008
Trpv2	-0.589257	0.003	0.011	0.0375738	-0.008
Uggt2	-0.602184	0.004	0.012	0.142197	-0.008
Gm46565	-0.612928	0.003	0.011	0.00514984	-0.008
Gm48159	-0.617957	0.003	0.011	0.207861	-0.008
Kcnk4	-0.666834	0.003	0.011	0.0637586	-0.008
A230056P14Rik	-0.668425	0.003	0.011	0.00754631	-0.008
Ankrd26	-0.670222	0.004	0.012	0.336633	-0.008
Xkrx	-0.677902	0.003	0.011	0.0313721	-0.008
Gm5105	-0.678343	0.003	0.011	0.0523807	-0.008
Gm49457	-0.698442	0.003	0.011	0.0249993	-0.008
Gm49733	-0.703848	0.002	0.01	0.00866414	-0.008
Mdm1	-0.719714	0.003	0.011	0.0156718	-0.008
Trmt9b	-0.749977	0.002	0.01	0.0180522	-0.008
Pidd1	-0.756763	0.003	0.011	0.206107	-0.008
A430010J10Rik	-0.775363	0.003	0.011	0.0396441	-0.008
Fyb2	-0.780051	0.003	0.011	0.0170532	-0.008
Cdkl4	-0.819846	0.002	0.01	0.0480778	-0.008
Zc3h12c	-0.825093	0.003	0.011	0.0233958	-0.008
Atp2c2	-0.831344	0.002	0.01	0.00978425	-0.008
Gm16351	-0.838101	0.004	0.012	0.068083	-0.008
Gm47601	-0.844082	0.002	0.01	0.00358679	-0.008
Gm20939	-0.857191	0.002	0.01	0.00862359	-0.008
Bex1	-0.858872	0.002	0.01	0.00242904	-0.008
Sytl4	-0.874705	0.003	0.011	0.0113783	-0.008
4933406C10Rik	-0.887848	0.002	0.01	0.0608531	-0.008
Gm43672	-0.901133	0.002	0.01	0.00205529	-0.008
Ciart	-0.915205	0.002	0.01	0.00146067	-0.008
Amigo1	-0.923758	0.002	0.01	0.000570652	-0.008
Gm30624	-0.932707	0.003	0.011	0.0113077	-0.008
Raly	-0.949682	0.004	0.012	0.627428	-0.008
Sync	-0.985409	0.005	0.013	1	-0.008
Erdr1	-0.988745	0.003	0.011	0.12908	-0.008
Efcab7	-1.03214	0.002	0.01	0.00763975	-0.008
Cdc20	-1.0376	0.003	0.011	0.0120941	-0.008
Pomc	-1.03901	0.002	0.01	0.0046299	-0.008
Gm40638	-1.04246	0.002	0.01	0.00661718	-0.008
Gm14305	-1.07313	0.002	0.01	0.00852536	-0.008
Hectd2os	-1.1174	0.003	0.011	0.132045	-0.008
Ccdc112	-1.17644	0.002	0.01	0.00849202	-0.008
Gm15200	-1.21248	0.002	0.01	0.00204263	-0.008
Tspan1	-1.26954	0.003	0.011	0.0211837	-0.008
2410017I17Rik	-1.31745	0.002	0.01	0.00855427	-0.008
Lypd8l	-1.34848	0.004	0.012	0.0542008	-0.008
Rcn1	-1.49436	0.002	0.01	0.00261183	-0.008
Pakap	0.619033	0.009	0.017	1	-0.008
Crp	0.577978	0.009	0.017	1	-0.008
Tet1	0.569143	0.013	0.021	1	-0.008
Ntrk3	0.442997	0.009	0.017	1	-0.008
Tmem163	0.42443	0.009	0.017	1	-0.008
Mamdc2	0.420889	0.009	0.017	1	-0.008
Ccbe1	0.386113	0.009	0.017	1	-0.008
Nyap2	0.38578	0.013	0.021	1	-0.008
Slc23a3	0.382559	0.009	0.017	1	-0.008
Gm14661	0.374318	0.009	0.017	1	-0.008
Cyp2c55	0.33799	0.009	0.017	1	-0.008
Rftn1	0.311633	0.013	0.021	1	-0.008
Slc26a8	0.302154	0.009	0.017	1	-0.008
Tmem108	0.25947	0.009	0.017	1	-0.008
Kifc5b	0.20774	0.009	0.017	1	-0.008
Pate2	0.205887	0.009	0.017	1	-0.008
Rbm20	0.200435	0.009	0.017	1	-0.008
Tnr	0.154465	0.009	0.017	1	-0.008
Gm36945	0.103503	0.009	0.017	1	-0.008
Ypel3	1.32399	0.214	0.222	1	-0.008
Gm5485	1.06467	0.213	0.221	1	-0.008
Fkbp1b	1.17309	0.027	0.036	1	-0.009
Akr1d1	0.923224	0.029	0.038	1	-0.009
BC024139	0.867806	0.021	0.03	1	-0.009
Kcnq3	0.694103	0.017	0.026	1	-0.009
Gm26873	0.686862	0.029	0.038	1	-0.009
Gm29358	0.602979	0.017	0.026	1	-0.009
Ush2a	0.263592	0.017	0.026	1	-0.009
Itgam	1.48261	0.006	0.015	0.140705	-0.009
Unc5c	1.00954	0.009	0.018	1	-0.009
Unc45b	0.639054	0.014	0.023	1	-0.009
Them7	0.581305	0.014	0.023	1	-0.009
Slc24a3	0.542766	0.01	0.019	1	-0.009
2410080I02Rik	0.536361	0.009	0.018	0.690205	-0.009
Sod3	0.530881	0.009	0.018	0.979733	-0.009
Nrcam	0.522656	0.01	0.019	1	-0.009
Pak3	0.446843	0.014	0.023	1	-0.009
Zc2hc1c	0.443152	0.01	0.019	1	-0.009
Adam23	0.417557	0.009	0.018	1	-0.009
Akt3	0.393688	0.01	0.019	1	-0.009
Crocc2	0.367419	0.01	0.019	1	-0.009
Agbl3	0.33277	0.01	0.019	1	-0.009
D930048N14Rik	0.331218	0.006	0.015	0.258691	-0.009
Platr25	0.330021	0.009	0.018	1	-0.009
Cfap74	0.298012	0.01	0.019	1	-0.009
Nhsl2	0.29309	0.009	0.018	0.83925	-0.009
Cfap43	0.246108	0.01	0.019	1	-0.009
AV099323	0.229948	0.009	0.018	1	-0.009
Rp1	0.204728	0.01	0.019	1	-0.009
Irag1	0.203169	0.009	0.018	1	-0.009
4930500H12Rik	0.202668	0.014	0.023	1	-0.009
Tdrd5	0.195902	0.006	0.015	0.302671	-0.009
Ccdc141	0.194775	0.01	0.019	1	-0.009
Lef1	0.154706	0.006	0.015	0.936057	-0.009
Meis2	0.151141	0.006	0.015	0.252922	-0.009
Fbxo10	0.143615	0.004	0.013	0.0379307	-0.009
Gm10130	0.127942	0.009	0.018	1	-0.009
Hip1	0.114054	0.006	0.015	0.239077	-0.009
Snx32	0.110112	0.006	0.015	0.0939586	-0.009
Gm20548	0.106514	0.006	0.015	0.641793	-0.009
2210418O10Rik	-0.111366	0.006	0.015	0.0501348	-0.009
Col26a1	-0.11563	0.006	0.015	0.441511	-0.009
Zgpat	-0.143393	0.006	0.015	0.0494311	-0.009
Gm37245	-0.16651	0.006	0.015	0.0936296	-0.009
Ttll1	-0.199993	0.004	0.013	0.0153087	-0.009
Zfp455	-0.21543	0.004	0.013	0.0146988	-0.009
Dnhd1	-0.247559	0.006	0.015	0.0603621	-0.009
Kif20b	-0.261157	0.009	0.018	0.323947	-0.009
Eid2b	-0.294846	0.004	0.013	0.0239143	-0.009
Zfp958	-0.307365	0.004	0.013	0.00875931	-0.009
Gm43560	-0.361483	0.004	0.013	0.0116727	-0.009
Slc4a9	-0.368289	0.006	0.015	0.0740995	-0.009
Btk	-0.454596	0.004	0.013	0.00954503	-0.009
Fam189b	-0.52082	0.004	0.013	0.00687884	-0.009
Trim68	-0.576425	0.002	0.011	0.000412168	-0.009
Gm3055	-0.60075	0.004	0.013	0.00434516	-0.009
Tdp1	-0.606039	0.004	0.013	0.00340694	-0.009
Itprip	-0.616726	0.004	0.013	0.00434453	-0.009
Dmtn	-0.628646	0.002	0.011	0.0015366	-0.009
Gm6712	-0.690224	0.004	0.013	0.022662	-0.009
Gm48653	-0.781982	0.002	0.011	0.000529744	-0.009
Bambi	-0.790341	0.002	0.011	0.00195722	-0.009
Syde1	-0.813336	0.002	0.011	0.00322831	-0.009
Gm15832	-0.984023	0.004	0.013	0.0148357	-0.009
Ngp	-1.01924	0.002	0.011	0.00169595	-0.009
Gm43189	-1.0273	0.002	0.011	0.0028148	-0.009
Mterf1a	-1.13366	0.002	0.011	0.00118181	-0.009
Rhbg	-1.29619	0.002	0.011	0.00102263	-0.009
Mcm5	-1.29633	0.004	0.013	0.0226561	-0.009
Nhlh1	-1.31033	0.002	0.011	0.000156673	-0.009
Rims4	-1.33106	0.002	0.011	0.000673616	-0.009
Gm28863	-1.34711	0.002	0.011	0.000126807	-0.009
AU020206	-1.43374	0.002	0.011	0.000187643	-0.009
B9d2	-1.49938	0.002	0.011	0.000315357	-0.009
Far1	-1.50732	0.002	0.011	7.17826e-05	-0.009
Guca1a	-1.61523	0.002	0.011	4.4671e-05	-0.009
Slc22a4	-1.67894	0.002	0.011	5.54092e-05	-0.009
Cfap20dc	-1.73846	0.002	0.011	9.70301e-05	-0.009
Fbxo44	1.01512	0.033	0.042	1	-0.009
Rasal1	0.955105	0.041	0.05	1	-0.009
Gm12367	0.901695	0.037	0.046	1	-0.009
Xlr5a	0.788393	0.018	0.027	1	-0.009
Cnbd1	0.764408	0.008	0.017	1	-0.009
Nlrc5	0.758985	0.019	0.028	1	-0.009
Tafa1	0.753035	0.016	0.025	1	-0.009
Gabbr1	0.718671	0.018	0.027	1	-0.009
C8b	0.639471	0.011	0.02	1	-0.009
Brinp3	0.637061	0.032	0.041	1	-0.009
Cntn1	0.627381	0.011	0.02	1	-0.009
Gm12320	0.618783	0.005	0.014	0.0105161	-0.009
Prex2	0.554334	0.015	0.024	1	-0.009
Itga9	0.553685	0.011	0.02	1	-0.009
Fbxo47	0.543357	0.023	0.032	1	-0.009
Tmem30c	0.531547	0.02	0.029	1	-0.009
Glb1l	0.50726	0.011	0.02	1	-0.009
Sfta3-ps	0.504791	0.015	0.024	1	-0.009
Gm45330	0.472749	0.011	0.02	1	-0.009
Fam161a	0.436808	0.007	0.016	0.106514	-0.009
Pde2a	0.435432	0.008	0.017	0.901119	-0.009
Tspear	0.413315	0.008	0.017	1	-0.009
Tpte	0.40143	0.012	0.021	1	-0.009
Olfm3	0.401379	0.011	0.02	1	-0.009
Zmat1	0.398281	0.012	0.021	1	-0.009
Cntfr	0.383048	0.012	0.021	1	-0.009
Ccnf	0.372257	0.016	0.025	1	-0.009
Ssbp2	0.368267	0.012	0.021	1	-0.009
Prkd1	0.365075	0.008	0.017	1	-0.009
Ptprb	0.348132	0.012	0.021	1	-0.009
Gm36346	0.343937	0.012	0.021	1	-0.009
Zfp428	0.342523	0.011	0.02	1	-0.009
Cd274	0.309104	0.007	0.016	0.968278	-0.009
Dysf	0.298588	0.008	0.017	0.889141	-0.009
Atl1	0.293662	0.016	0.025	1	-0.009
B530045E10Rik	0.288364	0.007	0.016	0.790148	-0.009
Ptpn13	0.288266	0.008	0.017	1	-0.009
Man2c1os	0.267877	0.008	0.017	1	-0.009
Gm26827	0.261767	0.011	0.02	1	-0.009
Plscr2	0.254813	0.007	0.016	0.129333	-0.009
Pir	0.225005	0.012	0.021	1	-0.009
Gm15614	0.224545	0.019	0.028	1	-0.009
1810019N24Rik	0.22315	0.007	0.016	0.320113	-0.009
4930512B01Rik	0.202895	0.008	0.017	1	-0.009
Robo2	0.202289	0.015	0.024	1	-0.009
9430015G10Rik	0.201979	0.007	0.016	0.26522	-0.009
Nphp3	0.187796	0.011	0.02	1	-0.009
Gm36037	0.164526	0.012	0.021	1	-0.009
Fam71e1	0.154907	0.008	0.017	0.165916	-0.009
Otogl	0.154265	0.008	0.017	0.517821	-0.009
Hspa12a	0.152298	0.007	0.016	0.151468	-0.009
Bmf	0.133091	0.005	0.014	0.0958959	-0.009
Pvt1	0.124691	0.011	0.02	1	-0.009
Dram1	-0.100402	0.007	0.016	0.153407	-0.009
Arf4os	-0.118003	0.007	0.016	0.671859	-0.009
Gm31108	-0.127646	0.008	0.017	0.161219	-0.009
2410018L13Rik	-0.131382	0.007	0.016	0.21233	-0.009
Dcaf12l1	-0.134111	0.005	0.014	0.0502799	-0.009
1700028E10Rik	-0.143364	0.007	0.016	0.0697295	-0.009
Ankrd36	-0.148931	0.005	0.014	0.0938197	-0.009
E230029C05Rik	-0.160327	0.011	0.02	1	-0.009
BC065397	-0.165214	0.005	0.014	0.0931667	-0.009
Gm17266	-0.168873	0.005	0.014	0.0320788	-0.009
Vmn1r88	-0.16999	0.005	0.014	0.0260588	-0.009
Pcsk6	-0.170465	0.005	0.014	0.0764303	-0.009
Gemin6	-0.188712	0.005	0.014	0.039656	-0.009
Rtn4rl1	-0.199036	0.008	0.017	0.235504	-0.009
4930549G23Rik	-0.225632	0.007	0.016	0.120272	-0.009
1700010I14Rik	-0.244114	0.003	0.012	0.00349719	-0.009
Syt6	-0.263442	0.008	0.017	0.77314	-0.009
Tmed6	-0.281901	0.003	0.012	0.00298711	-0.009
Pla2g4f	-0.283578	0.007	0.016	0.0834459	-0.009
2310002F09Rik	-0.284863	0.005	0.014	0.14465	-0.009
Gm17092	-0.293201	0.005	0.014	0.0319179	-0.009
Gm48657	-0.297309	0.003	0.012	0.012438	-0.009
Mis18bp1	-0.347016	0.007	0.016	0.149965	-0.009
Osgin2	-0.348859	0.003	0.012	0.00443201	-0.009
Gm13387	-0.35619	0.003	0.012	0.0211602	-0.009
Gm43653	-0.381051	0.003	0.012	0.0422228	-0.009
Kif23	-0.430573	0.007	0.016	0.14408	-0.009
Slc26a1	-0.439243	0.003	0.012	0.0123771	-0.009
Ddx43	-0.447446	0.005	0.014	0.0163329	-0.009
Clstn3	-0.496805	0.003	0.012	0.0199353	-0.009
E030042O20Rik	-0.516205	0.003	0.012	0.020959	-0.009
Gm45904	-0.526492	0.005	0.014	0.315972	-0.009
Mab21l3	-0.535442	0.005	0.014	0.0745225	-0.009
2810410L24Rik	-0.552935	0.003	0.012	0.00173665	-0.009
Dnai4	-0.55435	0.003	0.012	0.00132	-0.009
Gm14440	-0.588494	0.003	0.012	0.000307163	-0.009
Gm11131	-0.609252	0.003	0.012	0.00118846	-0.009
Gm5535	-0.622966	0.005	0.014	0.0618398	-0.009
Gm16861	-0.660445	0.003	0.012	0.00168498	-0.009
3110070M22Rik	-0.662322	0.003	0.012	0.00151772	-0.009
Tmed8	-0.667929	0.003	0.012	0.00315334	-0.009
Gins1	-0.681977	0.003	0.012	0.00347292	-0.009
Gm45902	-0.719512	0.003	0.012	0.00134464	-0.009
Bcl2	-0.723566	0.011	0.02	1	-0.009
Dnaja4	-0.72809	0.003	0.012	0.0132696	-0.009
Plut	-0.783778	0.003	0.012	0.00601721	-0.009
Gins2	-0.854685	0.003	0.012	0.00470052	-0.009
Mroh3	-0.8594	0.003	0.012	0.00130906	-0.009
2810408A11Rik	-0.887926	0.003	0.012	0.0153803	-0.009
Adat1	-0.956059	0.003	0.012	0.005551	-0.009
Armh4	-1.05808	0.003	0.012	0.000304171	-0.009
Myo5c	-1.28592	0.003	0.012	0.00603264	-0.009
Sh2d4a	-1.32181	0.003	0.012	0.00103577	-0.009
Paics	-1.42246	0.003	0.012	0.00102935	-0.009
Rabl2	-1.9577	0.001	0.01	9.96204e-05	-0.009
Get1	-1.98871	0.001	0.01	0.000130231	-0.009
Gm5095	0.984531	0.026	0.035	1	-0.009
Col25a1	0.505029	0.026	0.035	1	-0.009
mt-Nd5	1.03609	0.947	0.956	0	-0.009
Fuz	0.903247	0.026	0.036	1	-0.01
Gm15270	0.751787	0.016	0.026	1	-0.01
Adamts19	0.707011	0.016	0.026	1	-0.01
H2bc6	0.542678	0.017	0.027	1	-0.01
Unc5d	0.527546	0.016	0.026	1	-0.01
Cyp39a1	0.511344	0.02	0.03	1	-0.01
Mdga1	0.502018	0.012	0.022	1	-0.01
Tmc1	0.45776	0.012	0.022	1	-0.01
D930020B18Rik	0.435168	0.012	0.022	1	-0.01
Ccdc192	0.409358	0.017	0.027	1	-0.01
Slc38a8	0.406268	0.012	0.022	1	-0.01
Pwwp4a	0.383048	0.012	0.022	1	-0.01
Slfn4	0.327795	0.016	0.026	1	-0.01
Kif26b	0.319156	0.029	0.039	1	-0.01
Dsg3	0.297006	0.021	0.031	1	-0.01
Fat3	0.286796	0.017	0.027	1	-0.01
Gm19299	0.216762	0.008	0.018	0.453493	-0.01
Klhl14	0.215512	0.012	0.022	0.829942	-0.01
6820408C15Rik	0.200584	0.008	0.018	0.186479	-0.01
Gm20646	0.189444	0.008	0.018	0.14801	-0.01
Slamf9	0.158137	0.008	0.018	0.743094	-0.01
Gm33037	0.148672	0.008	0.018	0.184935	-0.01
Gm42397	0.142637	0.008	0.018	0.21383	-0.01
Tns1	0.120663	0.008	0.018	0.614887	-0.01
2810429I04Rik	-0.111636	0.005	0.015	0.0265364	-0.01
Syt14	-0.17525	0.005	0.015	0.000680056	-0.01
9530080O11Rik	-0.210315	0.005	0.015	0.0212902	-0.01
Gm49560	-0.212249	0.005	0.015	0.00858969	-0.01
Rab26os	-0.217566	0.017	0.027	1	-0.01
Tulp3	-0.234307	0.005	0.015	0.040254	-0.01
Poli	-0.279181	0.005	0.015	0.00690462	-0.01
Lgr5	-0.291472	0.008	0.018	0.407567	-0.01
Gp9	-0.318811	0.005	0.015	0.00430214	-0.01
Smoc2	-0.320938	0.008	0.018	0.238991	-0.01
2810002D19Rik	-0.341786	0.005	0.015	0.00537918	-0.01
A430035B10Rik	-0.342598	0.005	0.015	0.00854531	-0.01
1700066B19Rik	-0.352461	0.005	0.015	0.0209166	-0.01
Tmem216	-0.413959	0.005	0.015	0.00539528	-0.01
Frs3	-0.414835	0.003	0.013	0.00145546	-0.01
AV356131	-0.417424	0.005	0.015	0.00165368	-0.01
Hoxb6	-0.421231	0.005	0.015	0.00443629	-0.01
Ttc30a1	-0.422057	0.005	0.015	0.00284855	-0.01
Snhg15	-0.438856	0.008	0.018	0.0707556	-0.01
Gm20522	-0.44488	0.005	0.015	0.0167834	-0.01
Xlr3a	-0.489981	0.005	0.015	0.00847523	-0.01
A430018G15Rik	-0.510861	0.005	0.015	0.00283621	-0.01
Zfp2	-0.58511	0.003	0.013	0.00516439	-0.01
1700086O06Rik	-0.630011	0.003	0.013	0.00055201	-0.01
Gm27177	-0.670771	0.003	0.013	6.12033e-05	-0.01
Map10	-0.69852	0.003	0.013	0.00253039	-0.01
Trim80	-0.727613	0.003	0.013	0.0011269	-0.01
Gm16998	-0.733622	0.003	0.013	0.0010296	-0.01
Rnf113a1	-0.754303	0.003	0.013	0.000240458	-0.01
Adat2	-0.768037	0.003	0.013	0.000547969	-0.01
Gm20752	-0.790637	0.003	0.013	0.00509807	-0.01
Fan1	-0.805635	0.005	0.015	0.0020477	-0.01
Gm47156	-0.813118	0.003	0.013	6.15498e-05	-0.01
Gm32063	-0.813403	0.003	0.013	0.000303621	-0.01
E130317F20Rik	-0.827521	0.005	0.015	0.000517289	-0.01
9430060I03Rik	-0.854762	0.003	0.013	0.00508823	-0.01
Mrm3	-0.907223	0.003	0.013	0.000633221	-0.01
Mfsd4b4	-0.950292	0.003	0.013	0.000441881	-0.01
9830004L10Rik	-0.989005	0.003	0.013	6.80664e-05	-0.01
Zfp286	-1.03557	0.003	0.013	0.000208927	-0.01
Plk4	-1.0592	0.003	0.013	0.000267327	-0.01
Clca3a1	-1.07327	0.003	0.013	7.74694e-05	-0.01
Fam20a	-1.20699	0.003	0.013	0.000623153	-0.01
Grk3	-1.28571	0.003	0.013	2.45797e-05	-0.01
Hal	-1.50566	0.001	0.011	2.69554e-05	-0.01
Arc	-1.6655	0.005	0.015	0.000745218	-0.01
Epdr1	-1.95442	0.003	0.013	0.000188129	-0.01
Defb37	-1.97307	0.001	0.011	1.57513e-05	-0.01
Tex12	-1.99866	0.001	0.011	1.2026e-05	-0.01
Cdcp3	1.20105	0.009	0.019	0.967523	-0.01
L3mbtl4	0.729665	0.014	0.024	1	-0.01
Hmcn2	0.695202	0.014	0.024	1	-0.01
Gm27167	0.652289	0.013	0.023	1	-0.01
Atp6v0e2	0.576456	0.01	0.02	0.69714	-0.01
Gm19744	0.556935	0.009	0.019	0.583526	-0.01
Gm44618	0.531481	0.01	0.02	0.925942	-0.01
Aim2	0.450233	0.002	0.012	0.000227505	-0.01
Neurl2	0.434933	0.009	0.019	0.201193	-0.01
Egfl6	0.418824	0.01	0.02	0.688125	-0.01
4932441J04Rik	0.412796	0.013	0.023	1	-0.01
Opn3	0.404982	0.013	0.023	1	-0.01
Syngr1	0.372248	0.009	0.019	0.691288	-0.01
1500004A13Rik	0.368242	0.009	0.019	0.961931	-0.01
Ppm1k	0.352232	0.009	0.019	0.357141	-0.01
Gm28494	0.324226	0.01	0.02	0.632518	-0.01
Hecw1	0.294658	0.014	0.024	1	-0.01
Gm16863	0.291954	0.009	0.019	1	-0.01
Adcy2	0.28743	0.009	0.019	0.353584	-0.01
D030024E09Rik	0.282794	0.01	0.02	0.497688	-0.01
Phf11c	0.280949	0.01	0.02	0.895965	-0.01
Synpr	0.273083	0.014	0.024	1	-0.01
Gm49463	0.26562	0.006	0.016	0.0395212	-0.01
4932411K12Rik	0.256642	0.009	0.019	0.397159	-0.01
Slco1c1	0.25466	0.009	0.019	0.177777	-0.01
Hunk	0.251908	0.013	0.023	1	-0.01
Gria4	0.232381	0.01	0.02	0.790603	-0.01
Adamts18	0.231234	0.01	0.02	0.350492	-0.01
4930414F18Rik	0.230215	0.009	0.019	0.234732	-0.01
Stat4	0.219367	0.009	0.019	0.149264	-0.01
Zfp526	0.21729	0.009	0.019	0.0525199	-0.01
Polr3h	0.178197	0.01	0.02	0.243026	-0.01
Qrfprl	0.178129	0.009	0.019	0.323705	-0.01
Ano8	0.175224	0.006	0.016	0.0602586	-0.01
Cdkn3	0.173441	0.009	0.019	1	-0.01
Kctd1	0.14297	0.006	0.016	0.0730846	-0.01
Gm43731	0.137033	0.009	0.019	0.107915	-0.01
A630001O12Rik	0.12179	0.009	0.019	0.193849	-0.01
Frmd6	0.12173	0.009	0.019	0.935304	-0.01
Tnnt2	-0.120032	0.006	0.016	0.0260583	-0.01
Car2	-0.133725	0.006	0.016	0.0311921	-0.01
Pnliprp1	-0.14208	0.006	0.016	0.0112718	-0.01
Nrp2	-0.166105	0.006	0.016	0.0476659	-0.01
Kif14	-0.181437	0.006	0.016	0.00464875	-0.01
Fam178b	-0.193476	0.006	0.016	0.0111436	-0.01
1700111N16Rik	-0.203034	0.006	0.016	0.0257426	-0.01
A630089N07Rik	-0.281369	0.006	0.016	0.00590151	-0.01
Tnfrsf1b	-0.308648	0.006	0.016	0.0208382	-0.01
Nid1	-0.31265	0.004	0.014	0.00390764	-0.01
Mroh2b	-0.317516	0.004	0.014	0.00803831	-0.01
Zfp689	-0.326791	0.006	0.016	0.0109844	-0.01
Cdca7	-0.383864	0.009	0.019	0.646587	-0.01
Gm11007	-0.430085	0.004	0.014	0.00288139	-0.01
Tpgs2	-0.436231	0.004	0.014	0.00134954	-0.01
1810044D09Rik	-0.44815	0.004	0.014	0.000897093	-0.01
Dcbld2	-0.4763	0.004	0.014	0.00200184	-0.01
Spdl1	-0.486291	0.006	0.016	0.0206375	-0.01
Gm42031	-0.515035	0.006	0.016	0.0107737	-0.01
Myof	-0.518034	0.004	0.014	0.00505087	-0.01
Serpinh1	-0.535526	0.002	0.012	0.000266233	-0.01
Ttc36	-0.603367	0.004	0.014	0.00622768	-0.01
D16Ertd472e	-0.609811	0.004	0.014	0.000941722	-0.01
2310040G24Rik	-0.613301	0.004	0.014	0.00299289	-0.01
Gm43254	-0.640726	0.004	0.014	0.000515499	-0.01
Plekho1	-0.708099	0.004	0.014	0.00283567	-0.01
Gm33508	-0.72116	0.004	0.014	0.000438292	-0.01
Gm50340	-0.789332	0.002	0.012	0.000724552	-0.01
Spef2	-0.99696	0.006	0.016	0.0255741	-0.01
Gmnc	-1.0868	0.002	0.012	0.000262962	-0.01
4833407H14Rik	-1.10783	0.002	0.012	0.000337863	-0.01
Flrt1	-1.29692	0.002	0.012	6.33418e-05	-0.01
Bend3	-1.38446	0.002	0.012	9.04726e-06	-0.01
Anxa8	-1.50918	0.002	0.012	7.0354e-06	-0.01
Gm45425	-1.66496	0.002	0.012	9.30782e-06	-0.01
Slco2b1	-1.83687	0.002	0.012	1.2009e-05	-0.01
Pter	-2.01861	0.002	0.012	7.13322e-06	-0.01
Ms4a15	-2.9852	0	0.01	5.67836e-06	-0.01
Chsy3	0.976357	0.023	0.033	1	-0.01
Gm48703	0.808686	0.031	0.041	1	-0.01
Gm12381	0.787739	0.007	0.017	0.0934021	-0.01
Oas1c	0.724295	0.015	0.025	1	-0.01
H2-Q10	0.714162	0.022	0.032	1	-0.01
Cgnl1	0.66297	0.015	0.025	1	-0.01
6330411D24Rik	0.657024	0.015	0.025	1	-0.01
Slc35f1	0.572686	0.024	0.034	1	-0.01
Gm35933	0.571886	0.018	0.028	1	-0.01
Gm9747	0.560275	0.019	0.029	1	-0.01
9530026P05Rik	0.542176	0.015	0.025	1	-0.01
Tlcd3b	0.541878	0.018	0.028	1	-0.01
Grik1	0.534343	0.022	0.032	1	-0.01
A730063M14Rik	0.525914	0.024	0.034	1	-0.01
Creb5	0.51564	0.018	0.028	1	-0.01
Dnah7c	0.51027	0.022	0.032	1	-0.01
Ptpn9	0.497838	0.022	0.032	1	-0.01
Zfp27	0.469206	0.011	0.021	0.307667	-0.01
Msh5	0.462871	0.018	0.028	1	-0.01
Cntn3	0.453444	0.015	0.025	1	-0.01
Ccdc146	0.435323	0.011	0.021	1	-0.01
Ccdc7a	0.371586	0.011	0.021	0.360898	-0.01
Chgb	0.363364	0.025	0.035	1	-0.01
Spock1	0.298553	0.011	0.021	0.946883	-0.01
Letm2	0.295912	0.011	0.021	1	-0.01
Sorcs2	0.27693	0.015	0.025	1	-0.01
D030068K23Rik	0.253502	0.011	0.021	0.300865	-0.01
1810062O18Rik	0.189313	0.007	0.017	0.0204071	-0.01
Dennd6b	0.187943	0.011	0.021	0.68414	-0.01
Pik3cd	0.179965	0.007	0.017	0.030995	-0.01
Nemp2	0.170882	0.007	0.017	0.143019	-0.01
Rilpl1	0.154515	0.007	0.017	0.0659551	-0.01
Kcnip2	0.154074	0.007	0.017	0.0314092	-0.01
Dclk1	0.139408	0.019	0.029	1	-0.01
Gal3st2c	-0.11769	0.007	0.017	0.0796709	-0.01
Gm29242	-0.139316	0.007	0.017	0.202978	-0.01
2810001G20Rik	-0.191987	0.007	0.017	0.0164482	-0.01
Tspyl2	-0.193535	0.007	0.017	0.199818	-0.01
Ablim2	-0.26914	0.007	0.017	0.035045	-0.01
Sntb1	-0.271175	0.015	0.025	1	-0.01
Rnf180	-0.538268	0.007	0.017	0.0293432	-0.01
Dock2	-0.58362	0.007	0.017	0.0159344	-0.01
H4c3	-0.805487	0.011	0.021	0.238154	-0.01
H4c17	-0.824375	0.007	0.017	0.0880545	-0.01
Serpina1e	0.933552	0.651	0.661	1.35595e-95	-0.01
Calb1	0.702529	0.176	0.186	1	-0.01
F630206G17Rik	0.10802	0.953	0.963	9.41462e-11	-0.01
Cacna2d1	0.586002	0.025	0.036	1	-0.011
Arhgap24	0.941583	0.02	0.031	1	-0.011
H2-T24	0.780081	0.015	0.026	1	-0.011
Gm48066	0.77832	0.021	0.032	1	-0.011
Arhgap44	0.743015	0.027	0.038	1	-0.011
Mmp23	0.680769	0.011	0.022	0.0913984	-0.011
Fbxl13	0.679006	0.019	0.03	1	-0.011
Kcnh7	0.668747	0.027	0.038	1	-0.011
Fut8	0.637845	0.029	0.04	1	-0.011
Morn2	0.622805	0.012	0.023	0.668475	-0.011
Emb	0.622625	0.015	0.026	1	-0.011
Egfem1	0.606724	0.027	0.038	1	-0.011
Ar	0.603423	0.026	0.037	1	-0.011
Pclo	0.590514	0.015	0.026	1	-0.011
Gm47938	0.577434	0.015	0.026	1	-0.011
Tmem51os1	0.570519	0.012	0.023	0.529677	-0.011
Myo16	0.530417	0.026	0.037	1	-0.011
Gm45459	0.52915	0.015	0.026	1	-0.011
Gnal	0.521085	0.016	0.027	1	-0.011
Diras2	0.509306	0.011	0.022	0.273394	-0.011
1700041M19Rik	0.50543	0.015	0.026	0.484808	-0.011
Mapk4	0.503067	0.011	0.022	0.305085	-0.011
Ttc41	0.492011	0.012	0.023	0.164524	-0.011
Pecam1	0.44772	0.015	0.026	1	-0.011
Ube2cbp	0.443103	0.012	0.023	0.355143	-0.011
Niban1	0.439532	0.011	0.022	0.0751766	-0.011
1500002F19Rik	0.439091	0.012	0.023	0.669547	-0.011
Sorcs1	0.435387	0.012	0.023	1	-0.011
Pced1b	0.425021	0.015	0.026	1	-0.011
Caln1	0.370811	0.015	0.026	0.687651	-0.011
Enpp2	0.34729	0.011	0.022	0.225127	-0.011
Elapor1	0.34464	0.012	0.023	1	-0.011
Mrnip	0.338791	0.012	0.023	0.114461	-0.011
Klhl1	0.316222	0.012	0.023	0.977367	-0.011
Olfml1	0.315996	0.011	0.022	0.149662	-0.011
Kif24	0.291049	0.008	0.019	0.0575188	-0.011
Ano4	0.284376	0.012	0.023	0.450236	-0.011
Pkmyt1	0.276746	0.012	0.023	1	-0.011
Tmprss2	0.268916	0.011	0.022	0.901708	-0.011
B230319C09Rik	0.22912	0.008	0.019	0.0223184	-0.011
Camk4	0.21096	0.015	0.026	1	-0.011
Bckdhb	0.177763	0.016	0.027	1	-0.011
Zfp101	0.174608	0.008	0.019	0.0470459	-0.011
Rtl4	0.172737	0.011	0.022	0.103959	-0.011
Gm48226	0.146151	0.007	0.018	0.010803	-0.011
Ntf5	0.137768	0.007	0.018	0.0247665	-0.011
Aqp3	0.133843	0.007	0.018	0.0246009	-0.011
Gm12514	0.125344	0.012	0.023	0.552105	-0.011
Iqcm	0.112269	0.008	0.019	0.0798873	-0.011
Exd1	0.104927	0.011	0.022	0.101099	-0.011
Thnsl1	-0.101095	0.007	0.018	0.00313567	-0.011
Tyro3	-0.108721	0.005	0.016	0.00299369	-0.011
Gm27003	-0.128337	0.007	0.018	0.00308109	-0.011
Pkd2	-0.146946	0.005	0.016	0.00291197	-0.011
Unc5b	-0.181262	0.011	0.022	0.0569857	-0.011
Zfp947	-0.188672	0.005	0.016	0.000771119	-0.011
Inpp5f	-0.205972	0.007	0.018	0.00301633	-0.011
Arhgap19	-0.227384	0.008	0.019	0.0178987	-0.011
Zfp60	-0.233581	0.008	0.019	0.00675428	-0.011
Cdca3	-0.237101	0.008	0.019	0.053245	-0.011
9030407P20Rik	-0.256436	0.004	0.015	0.000277081	-0.011
Sema3c	-0.292636	0.007	0.018	0.0103652	-0.011
Gm42699	-0.322052	0.005	0.016	0.000951929	-0.011
6330562C20Rik	-0.340332	0.004	0.015	0.00010835	-0.011
Npr3	-0.348989	0.003	0.014	0.000183492	-0.011
Adcy10	-0.359458	0.005	0.016	0.00191623	-0.011
Chrnb2	-0.363477	0.004	0.015	8.41879e-05	-0.011
Nupl2	-0.368361	0.005	0.016	0.000424925	-0.011
Zfp691	-0.380819	0.004	0.015	0.000639364	-0.011
Gm5165	-0.396178	0.005	0.016	0.000334926	-0.011
Brd8dc	-0.43204	0.005	0.016	0.000353491	-0.011
Gm43848	-0.442438	0.003	0.014	9.04482e-05	-0.011
Gm42716	-0.498933	0.005	0.016	0.000176106	-0.011
Col24a1	-0.500391	0.007	0.018	0.00370423	-0.011
Camk2a	-0.506023	0.005	0.016	0.000278191	-0.011
Gm50163	-0.507982	0.005	0.016	8.29354e-05	-0.011
Gpr146	-0.514457	0.004	0.015	0.000234773	-0.011
Gm21781	-0.542884	0.003	0.014	0.000164351	-0.011
Ntn3	-0.562993	0.003	0.014	5.52177e-05	-0.011
Zfp979	-0.613134	0.004	0.015	6.00354e-05	-0.011
Dennd2a	-0.622428	0.005	0.016	0.000173366	-0.011
Eng	-0.623045	0.004	0.015	0.000997219	-0.011
0610040B10Rik	-0.633215	0.003	0.014	1.7633e-05	-0.011
Grm4	-0.637256	0.004	0.015	0.000230476	-0.011
Fli1	-0.637988	0.011	0.022	0.151756	-0.011
Gm47204	-0.676993	0.004	0.015	0.000344228	-0.011
Wdr35	-0.684082	0.005	0.016	0.000164724	-0.011
Setmar	-0.697195	0.003	0.014	0.000127784	-0.011
Ccrl2	-0.720047	0.004	0.015	9.56675e-05	-0.011
4930533K18Rik	-0.734985	0.016	0.027	1	-0.011
Gm4129	-0.751812	0.004	0.015	0.000120982	-0.011
Plet1	-0.813392	0.003	0.014	0.000128662	-0.011
Fosl1	-0.907586	0.007	0.018	0.00286936	-0.011
4930573C15Rik	-0.930712	0.002	0.013	4.54047e-05	-0.011
Cmtr2	-0.938073	0.002	0.013	1.38069e-05	-0.011
Smpdl3b	-0.939797	0.003	0.014	0.000225599	-0.011
Gm7694	-0.95252	0.002	0.013	1.27953e-05	-0.011
Il11	-0.974899	0.005	0.016	0.00033425	-0.011
Amt	-1.06748	0.003	0.014	4.24335e-05	-0.011
2010204K13Rik	-1.09226	0.003	0.014	3.28549e-05	-0.011
Cep68	-1.09394	0.003	0.014	1.49327e-05	-0.011
Bmyc	-1.20783	0.003	0.014	3.26442e-06	-0.011
Gm33251	-1.24472	0.002	0.013	1.47984e-06	-0.011
Gm43821	-1.40643	0.002	0.013	1.35179e-05	-0.011
Cfap410	-1.40834	0.002	0.013	1.43533e-06	-0.011
Angptl4	-1.42351	0.004	0.015	0.000158654	-0.011
Ctps	-1.49647	0.002	0.013	3.4561e-05	-0.011
Zfp90	-1.52891	0.002	0.013	1.41615e-06	-0.011
Nhlrc1	-1.6398	0.001	0.012	1.9353e-06	-0.011
Gm28588	-1.78425	0.002	0.013	3.07492e-07	-0.011
Ugt1a2	-1.81788	0.001	0.012	1.92624e-06	-0.011
Map4k2	0.582925	0.014	0.025	1	-0.011
Gm30192	0.531852	0.014	0.025	1	-0.011
4732491K20Rik	0.524158	0.013	0.024	0.28239	-0.011
A2ml1	0.484278	0.014	0.025	0.788236	-0.011
Hdgfl3	0.463381	0.013	0.024	0.507709	-0.011
Obi1	0.429704	0.009	0.02	0.0953043	-0.011
Cacnb4	0.423376	0.014	0.025	0.329254	-0.011
Zwilch	0.373271	0.014	0.025	0.452389	-0.011
Tmem88	0.332204	0.01	0.021	0.165319	-0.011
Plcd4	0.314572	0.01	0.021	0.13913	-0.011
Syn1	0.296205	0.013	0.024	0.743763	-0.011
Ism2	0.292125	0.009	0.02	0.0854462	-0.011
Pdzrn4	0.256873	0.013	0.024	0.265374	-0.011
Kif11	0.241715	0.014	0.025	1	-0.011
Ano3	0.23341	0.009	0.02	0.0195641	-0.011
4930558K02Rik	0.190841	0.013	0.024	0.387936	-0.011
Gm46102	0.184556	0.013	0.024	1	-0.011
Nr6a1os	0.180197	0.009	0.02	0.0581828	-0.011
4930417H01Rik	0.170321	0.01	0.021	0.0887197	-0.011
Gm21284	0.154193	0.009	0.02	0.0202605	-0.011
Cdc25b	0.13367	0.009	0.02	0.116501	-0.011
Acoxl	0.130808	0.01	0.021	0.221983	-0.011
Eri2	0.121554	0.006	0.017	0.00735105	-0.011
Ccdc30	0.110847	0.01	0.021	0.155555	-0.011
Afap1	0.104458	0.006	0.017	0.0140539	-0.011
Rit2	-0.106989	0.009	0.02	0.107564	-0.011
Galnt14	-0.115418	0.009	0.02	0.0416408	-0.011
Tspan5	-0.147249	0.006	0.017	0.00908737	-0.011
Gm28529	-0.158598	0.006	0.017	0.00156399	-0.011
Reep1	-0.185903	0.009	0.02	0.081021	-0.011
Ankrd23	-0.212112	0.006	0.017	0.0109663	-0.011
Cnpy1	-0.248595	0.006	0.017	0.0166549	-0.011
A730036I17Rik	-0.275573	0.006	0.017	0.0202242	-0.011
D930032P07Rik	-0.282098	0.006	0.017	0.00158929	-0.011
Gm12404	-0.284028	0.006	0.017	0.00199225	-0.011
Tmem88b	-0.324256	0.006	0.017	0.00304739	-0.011
Rap1gap	-0.342451	0.006	0.017	0.00468888	-0.011
AU019990	-0.348283	0.006	0.017	0.000515191	-0.011
Gm14488	-0.441206	0.006	0.017	0.000408261	-0.011
Adam12	-0.535219	0.006	0.017	0.00373772	-0.011
Cd9	-0.565192	0.006	0.017	0.00156271	-0.011
Kctd12	-0.762208	0.006	0.017	0.00554561	-0.011
Plekhn1	1.05167	0.044	0.055	1	-0.011
Fam167a	0.962251	0.045	0.056	1	-0.011
Clca4a	0.880597	0.046	0.057	1	-0.011
Gm15133	0.843004	0.022	0.033	1	-0.011
Samd12	0.766947	0.039	0.05	1	-0.011
Gm34961	0.738361	0.022	0.033	1	-0.011
Gbp10	0.696946	0.023	0.034	1	-0.011
Srgap1	0.621184	0.037	0.048	1	-0.011
Myo3b	0.49385	0.023	0.034	1	-0.011
Veph1	0.906752	0.087	0.098	1	-0.011
Gusb	0.67538	0.798	0.809	1.46125e-127	-0.011
Reln	0.795384	0.025	0.037	1	-0.012
Slc25a21	0.759839	0.035	0.047	1	-0.012
Pde1c	0.731836	0.025	0.037	1	-0.012
Drc1	0.689481	0.035	0.047	1	-0.012
Mrgpre	0.498489	0.01	0.022	0.0176412	-0.012
Majin	0.342903	0.01	0.022	0.0553831	-0.012
Nipa1	0.266729	0.01	0.022	0.0079737	-0.012
Aasdh	0.229938	0.01	0.022	0.0393774	-0.012
1700029I15Rik	0.228456	0.01	0.022	0.0389558	-0.012
Med12l	0.224006	0.01	0.022	0.0152883	-0.012
Gxylt2	0.211579	0.014	0.026	0.321226	-0.012
Aff3	0.164116	0.01	0.022	0.0383247	-0.012
Flt1	0.146398	0.01	0.022	0.0258105	-0.012
Ptk6	-0.117458	0.006	0.018	0.00250505	-0.012
Slc36a4	-0.123989	0.006	0.018	0.000692061	-0.012
Slc41a2	-0.17286	0.01	0.022	0.00430062	-0.012
Sema6b	-0.188531	0.006	0.018	0.000439617	-0.012
A730020E08Rik	-0.228841	0.006	0.018	0.000348274	-0.012
Socs5	-0.229378	0.006	0.018	0.000680986	-0.012
Fam122b	-0.276225	0.006	0.018	0.000282841	-0.012
Gpx7	-0.315491	0.006	0.018	0.000140858	-0.012
Ninl	-0.331124	0.006	0.018	0.000211255	-0.012
Tcte2	-0.331357	0.006	0.018	0.00465331	-0.012
Nek2	-0.418515	0.006	0.018	0.00129686	-0.012
Myrip	-0.451693	0.006	0.018	0.00035057	-0.012
Gm14798	-0.682754	0.006	0.018	0.00154832	-0.012
5031415H12Rik	-0.86847	0.006	0.018	0.000202742	-0.012
Pcdh17	-1.39323	0.006	0.018	0.000379545	-0.012
Samd4	1.01734	0.017	0.029	1	-0.012
Gm48779	0.986215	0.018	0.03	1	-0.012
Pkd1	0.870149	0.029	0.041	1	-0.012
Gm33103	0.764286	0.029	0.041	1	-0.012
Arrb2	0.651155	0.011	0.023	0.112149	-0.012
Cct6b	0.641374	0.019	0.031	1	-0.012
Catsperd	0.611896	0.027	0.039	1	-0.012
P4ha1	0.545838	0.016	0.028	0.298557	-0.012
Gpr19	0.54466	0.027	0.039	1	-0.012
Gm47448	0.539655	0.017	0.029	1	-0.012
Cyp2c40	0.537054	0.011	0.023	0.0873666	-0.012
Gab3	0.531087	0.021	0.033	1	-0.012
Rcn3	0.488665	0.02	0.032	1	-0.012
Stxbp1	0.463027	0.017	0.029	0.866969	-0.012
Dnah7b	0.438716	0.016	0.028	0.847796	-0.012
Ccdc178	0.401466	0.012	0.024	0.0583802	-0.012
Tmem132d	0.393322	0.02	0.032	1	-0.012
Ninj2	0.365271	0.015	0.027	0.274831	-0.012
Mctp1	0.360545	0.019	0.031	1	-0.012
Zfp251	0.337469	0.011	0.023	0.0191098	-0.012
Pcdh19	0.326422	0.015	0.027	0.271544	-0.012
Plcl1	0.325393	0.017	0.029	0.536899	-0.012
Trhde	0.313229	0.012	0.024	0.264743	-0.012
H3c14	0.311695	0.015	0.027	0.337921	-0.012
Efcab6	0.299776	0.011	0.023	0.101702	-0.012
9330121J05Rik	0.293592	0.015	0.027	0.351921	-0.012
9230114K14Rik	0.273242	0.011	0.023	0.0391796	-0.012
Kcnb2	0.259289	0.017	0.029	1	-0.012
Tmem120b	0.246274	0.011	0.023	0.0384632	-0.012
Plekha4	0.220824	0.012	0.024	0.0795846	-0.012
Nim1k	0.208782	0.008	0.02	0.0141575	-0.012
Nos1	0.189684	0.011	0.023	0.0365582	-0.012
Zfp874b	0.175804	0.012	0.024	0.0333055	-0.012
Ift122	0.163856	0.007	0.019	0.00879229	-0.012
Trim3	-0.115738	0.007	0.019	0.0016321	-0.012
Qk	-0.138173	0.007	0.019	0.0013586	-0.012
Inpp5d	-0.15492	0.007	0.019	0.00203906	-0.012
Stamos	-0.1595	0.011	0.023	0.0128842	-0.012
Cep72	-0.162398	0.007	0.019	0.00133188	-0.012
Fndc10	-0.170114	0.005	0.017	5.25019e-05	-0.012
2900076A07Rik	-0.174281	0.008	0.02	0.00911167	-0.012
Ctf1	-0.184873	0.005	0.017	7.52936e-05	-0.012
Plag1	-0.185904	0.005	0.017	0.000390263	-0.012
Zscan20	-0.191967	0.005	0.017	0.000793637	-0.012
Gm49774	-0.218643	0.011	0.023	0.0243552	-0.012
Gm20268	-0.231797	0.005	0.017	0.000158961	-0.012
Pygm	-0.235256	0.008	0.02	0.00196565	-0.012
Gm26761	-0.25376	0.005	0.017	0.000296816	-0.012
Impdh1	-0.301802	0.008	0.02	0.00278527	-0.012
Vmn2r83	-0.314888	0.008	0.02	0.000703103	-0.012
1700111E14Rik	-0.342877	0.005	0.017	7.42772e-05	-0.012
Rbm12b2	-0.351644	0.005	0.017	0.000186753	-0.012
Gm12981	-0.365812	0.007	0.019	0.00158438	-0.012
Nxf7	-0.391064	0.007	0.019	0.00158589	-0.012
Cd320	-0.39781	0.005	0.017	4.08826e-05	-0.012
Ccnj	-0.40372	0.008	0.02	0.00157909	-0.012
Zfp874a	-0.430464	0.005	0.017	0.00032002	-0.012
Plppr1	-0.43571	0.02	0.032	0.976023	-0.012
Ddx11	-0.463072	0.005	0.017	0.000493044	-0.012
9530097N15Rik	-0.469551	0.004	0.016	3.80727e-05	-0.012
Ugt1a5	-0.473778	0.005	0.017	0.000140167	-0.012
Zfp976	-0.478412	0.005	0.017	4.66997e-05	-0.012
Zpbp2	-0.481731	0.003	0.015	6.88385e-05	-0.012
Bbs5	-0.492652	0.005	0.017	5.85116e-05	-0.012
Pomgnt2	-0.505342	0.004	0.016	0.000197321	-0.012
Gm43774	-0.514725	0.005	0.017	3.25174e-05	-0.012
P3h4	-0.577091	0.004	0.016	2.50511e-05	-0.012
Them6	-0.585155	0.004	0.016	4.77885e-05	-0.012
Efna4	-0.60751	0.005	0.017	3.20769e-05	-0.012
Tnfsf13b	-0.621333	0.005	0.017	0.000381435	-0.012
4932422M17Rik	-0.630549	0.008	0.02	0.00320808	-0.012
Zbed5	-0.71236	0.004	0.016	4.01751e-05	-0.012
Rrp1b	-0.719955	0.005	0.017	0.000119144	-0.012
Bbs2	-0.76828	0.003	0.015	3.57207e-06	-0.012
Gm26620	-0.774644	0.003	0.015	6.64933e-06	-0.012
Rftn2	-0.799158	0.003	0.015	3.29217e-05	-0.012
Adpgk	-0.808832	0.005	0.017	5.40943e-05	-0.012
Chil5	-0.819078	0.012	0.024	0.0171294	-0.012
Tgif2	-0.840243	0.004	0.016	7.47612e-05	-0.012
Cep41	-0.841746	0.003	0.015	1.10024e-05	-0.012
[truncated: 9,387 more rows]

## Sheet: Jejunum_3
gene	avg_log2FC	pct.1	pct.2	p_val_adj	diff
Ftl1	1.46096	0.7	0.496	1.43875e-80	0.204
Gm50021	1.64308	0.689	0.568	2.59393e-58	0.121
Gm40645	1.91614	0.525	0.406	2.44866e-41	0.119
Ttr	1.03235	0.741	0.628	3.99656e-41	0.113
Gm48099	1.39857	0.286	0.173	5.58354e-18	0.113
Cd63	0.846171	0.799	0.69	1.66276e-48	0.109
9330185C12Rik	1.14649	0.218	0.128	1.07774e-11	0.09
Gm19951	0.680569	0.521	0.449	1.97135e-13	0.072
Defa24	1.95728	0.179	0.107	1.71118e-09	0.072
Cps1	0.563151	0.935	0.869	2.41497e-40	0.066
Tff3	1.82191	0.245	0.179	1.1843e-06	0.066
Kcnip1	0.795875	0.439	0.376	2.99381e-07	0.063
Zfp185	1.4194	0.145	0.082	8.76836e-07	0.063
Defa17	2.35736	0.103	0.048	3.53967e-09	0.055
Ctsl	0.97039	0.972	0.917	1.07648e-102	0.055
Spink4	2.19385	0.112	0.059	1.96712e-06	0.053
Lars2	1.35606	0.498	0.447	2.53833e-18	0.051
Gm15564	1.39999	0.091	0.041	5.86238e-07	0.05
Olfm4	1.95346	0.15	0.1	0.00118291	0.05
Mki67	2.89403	0.065	0.019	4.11525e-14	0.046
Apob	0.94147	0.99	0.948	6.03063e-149	0.042
Rpl23a	0.558987	0.684	0.642	3.3617e-14	0.042
H2ac23	1.77438	0.083	0.044	0.00135257	0.039
Col6a6	1.02516	0.078	0.039	0.000836789	0.039
Syap1	1.60924	0.091	0.053	0.0547414	0.038
Ceacam2	1.43921	0.154	0.116	1	0.038
Atp5l	0.84713	0.548	0.512	1.39968e-12	0.036
Clca4a	1.11187	0.087	0.051	0.130764	0.036
H2ac24	1.73246	0.086	0.05	0.0646884	0.036
Ifit2	1.64314	0.083	0.048	0.0431548	0.035
Dsn1	1.68029	0.064	0.03	0.00193621	0.034
Lgmn	0.172943	0.934	0.901	3.81826e-06	0.033
D130009I18Rik	2.09124	0.053	0.02	2.05881e-05	0.033
Fbp1	0.415845	0.901	0.869	2.75746e-16	0.032
Meltf	0.19363	0.982	0.951	1	0.031
Tasor	1.53651	0.131	0.1	1	0.031
Adgrg7	1.56204	0.172	0.142	1	0.03
Fcgbp	1.35749	0.183	0.153	1	0.03
Top2a	1.71144	0.066	0.038	0.928264	0.028
H1f5	4.29868	0.031	0.003	4.31045e-25	0.028
Defa30	2.00019	0.065	0.038	1	0.027
Acsl5	0.515607	0.94	0.913	1.09109e-37	0.027
Eef1a1	0.27295	0.966	0.94	3.86614e-13	0.026
Clca3b	3.06099	0.033	0.007	1.12352e-09	0.026
Kcnq1	1.4036	0.085	0.062	1	0.023
Gm50478	2.86704	0.034	0.011	0.000249349	0.023
Calm1	0.538901	0.984	0.962	9.38351e-65	0.022
Pet117	1.47067	0.049	0.027	1	0.022
Chp2	1.22624	0.255	0.235	1	0.02
Reg3b	0.370731	0.058	0.038	1	0.02
Rps23	1.12631	0.297	0.277	1	0.02
Cdca7	2.08327	0.033	0.014	0.530582	0.019
Gm42047	2.74693	0.026	0.007	3.40788e-05	0.019
Lgr5	2.58848	0.032	0.014	0.451643	0.018
Gm42701	1.75017	0.032	0.014	0.824932	0.018
Gm17024	2.95218	0.022	0.004	4.87279e-07	0.018
Cenpf	2.36896	0.026	0.008	0.00667346	0.018
Clca4b	0.243512	0.974	0.957	1.39245e-07	0.017
Defa36	2.99559	0.026	0.009	0.0321915	0.017
Cd44	2.29356	0.032	0.015	1	0.017
Gm43256	1.33348	0.05	0.033	1	0.017
Ehf	1.81506	0.042	0.026	1	0.016
Agr2	2.10098	0.032	0.016	1	0.016
Glt28d2	1.2004	0.093	0.077	1	0.016
Rad51	2.67189	0.023	0.008	0.22027	0.015
Kif23	1.98569	0.027	0.012	1	0.015
Muc2	2.1111	0.04	0.025	1	0.015
Tmem132c	0.444354	0.037	0.022	1	0.015
Kif15	1.57125	0.043	0.028	1	0.015
Oat	0.410167	0.985	0.971	8.01682e-33	0.014
Gm48027	2.42815	0.021	0.007	1	0.014
Gm42941	2.17564	0.032	0.018	1	0.014
Sspn	2.35535	0.02	0.006	0.0376974	0.014
Atp1a1	0.402954	0.961	0.948	5.92855e-16	0.013
H2ac22	2.78518	0.016	0.003	0.000928834	0.013
Clca1	2.03309	0.025	0.013	1	0.012
Gm4316	1.7318	0.028	0.016	1	0.012
Htr4	1.7878	0.033	0.021	1	0.012
Cox6c	0.633286	0.779	0.768	7.90609e-22	0.011
Galnt9	1.22229	0.018	0.007	1	0.011
Tspan12	2.10624	0.027	0.016	1	0.011
Naga	-0.169141	0.998	0.988	3.74919e-10	0.01
Gm42702	1.34919	0.05	0.04	1	0.01
Gm42699	1.11105	0.022	0.012	1	0.01
Defa20	1.59275	0.026	0.016	1	0.01
Reg3g	0.505973	0.039	0.029	1	0.01
Gvin2	1.14176	0.044	0.034	1	0.01
Ccnd2	0.288342	0.108	0.098	1	0.01
Ybx1	0.595613	0.854	0.845	1.82171e-30	0.009
Gpx3	-0.199285	0.978	0.969	1	0.009
Ffar2	4.08644	0.01	0.001	0.00610327	0.009
Esco2	3.52634	0.011	0.002	0.0408233	0.009
Gm49216	3.62896	0.011	0.002	0.287479	0.009
Klhl32	0.763576	0.026	0.017	1	0.009
S100a1	0.465821	0.725	0.717	2.03865e-07	0.008
Gm48591	0.75263	0.1	0.092	1	0.008
Gm19619	0.66819	0.034	0.026	1	0.008
Cpvl	1.38919	0.017	0.009	1	0.008
Gm11084	1.10867	0.021	0.013	1	0.008
Defa43	3.51704	0.01	0.002	0.265915	0.008
Ccl9	3.39043	0.01	0.002	0.43714	0.008
Mroh6	0.307291	0.012	0.004	1	0.008
Aspm	2.67233	0.011	0.003	1	0.008
Cdc20	1.9852	0.015	0.007	1	0.008
Rbmxl1	2.26768	0.023	0.015	1	0.008
Eps8l1	1.21125	0.02	0.012	1	0.008
Dut	1.77963	0.025	0.017	1	0.008
B4galt1	1.00658	0.042	0.034	1	0.008
Aadacl4fm5	1.48519	0.018	0.01	1	0.008
Zfp981	1.46737	0.022	0.014	1	0.008
Hmga2	1.26384	0.036	0.028	1	0.008
Rps28	0.464161	0.837	0.83	5.23353e-17	0.007
Gm13053	1.0315	0.05	0.043	1	0.007
Slc10a5	1.17511	0.083	0.076	1	0.007
Plk4	1.61166	0.016	0.009	1	0.007
Pyy	1.70644	0.016	0.009	1	0.007
Ncapg	1.84936	0.012	0.005	1	0.007
Hepacam2	2.37346	0.012	0.005	1	0.007
Spag5	1.46719	0.013	0.006	1	0.007
Hmmr	2.53945	0.013	0.006	1	0.007
Nupr1	2.63383	0.011	0.004	1	0.007
Suv39h2	1.88964	0.013	0.006	1	0.007
Snx32	1.40616	0.018	0.011	1	0.007
6430590A07Rik	0.716992	0.022	0.015	1	0.007
Lsmem1	1.35627	0.023	0.016	1	0.007
Gm15344	1.53149	0.031	0.024	1	0.007
Xkr6	1.40494	0.051	0.044	1	0.007
Slc17a5	0.427157	0.936	0.93	1.91195e-29	0.006
Sat1	0.276513	0.832	0.826	0.0847059	0.006
Kcnh1	1.15291	0.085	0.079	1	0.006
Drc1	0.693805	0.049	0.043	1	0.006
2810021J22Rik	1.86642	0.017	0.011	1	0.006
Mybl1	2.1931	0.01	0.004	1	0.006
Lrp3	1.60056	0.015	0.009	1	0.006
Smoc2	1.21227	0.02	0.014	1	0.006
Tfb1m	1.29685	0.02	0.014	1	0.006
Sgo1	2.43491	0.011	0.005	1	0.006
Gm609	2.11125	0.013	0.007	1	0.006
Bub1b	1.92312	0.013	0.007	1	0.006
Aurkb	2.37442	0.011	0.005	1	0.006
Ugt1a5	1.15243	0.018	0.012	1	0.006
Nhs	1.38685	0.018	0.012	1	0.006
Il22ra1	1.15386	0.04	0.034	1	0.006
Hells	1.30103	0.038	0.032	1	0.006
Tmem131l	1.00405	0.037	0.031	1	0.006
Phtf2	1.5482	0.048	0.042	1	0.006
Stard13	1.29867	0.047	0.041	1	0.006
9530097N15Rik	1.23265	0.017	0.012	1	0.005
Lyz1	1.41338	0.021	0.016	1	0.005
Snx22	0.94093	0.021	0.016	1	0.005
Ccdc152	1.03286	0.02	0.015	1	0.005
Zfp820	1.11865	0.029	0.024	1	0.005
Zdhhc14	0.946624	0.027	0.022	1	0.005
Anln	1.2283	0.027	0.022	1	0.005
Dsg3	1.02931	0.032	0.027	1	0.005
Rab18	0.7661	0.031	0.026	1	0.005
Defa3	2.58044	0.01	0.005	1	0.005
Gm44206	1.93411	0.01	0.005	1	0.005
Clps	1.77556	0.01	0.005	1	0.005
Cdc7	1.93351	0.01	0.005	1	0.005
Gm19605	1.65084	0.012	0.007	1	0.005
Eldr	1.18324	0.011	0.006	1	0.005
Cbx6	1.25144	0.011	0.006	1	0.005
Nuf2	1.89692	0.011	0.006	1	0.005
Gm49457	1.86071	0.013	0.008	1	0.005
Cdca2	1.79669	0.013	0.008	1	0.005
Cd9	1.93804	0.018	0.013	1	0.005
Racgap1	1.34623	0.015	0.01	1	0.005
ENSMUSG00000118646	1.27747	0.018	0.013	1	0.005
Nusap1	1.34565	0.026	0.021	1	0.005
Fabp1	0.858758	0.998	0.994	3.38729e-170	0.004
mt-Atp8	1.44233	0.683	0.679	9.10226e-42	0.004
Ftl1-ps1	0.406458	0.967	0.963	3.58066e-21	0.004
Eya4	0.669035	0.034	0.03	1	0.004
Srgap3	1.50318	0.017	0.013	1	0.004
Spice1	0.939436	0.017	0.013	1	0.004
Gm16630.1	2.17431	0.01	0.006	1	0.004
1700023F02Rik	1.23794	0.01	0.006	1	0.004
Gm45425	1.53868	0.012	0.008	1	0.004
Ugt1a2	1.43443	0.012	0.008	1	0.004
Defa2	1.81904	0.01	0.006	1	0.004
Serpinb6c	0.615821	0.013	0.009	1	0.004
Serpina1c	1.43973	0.012	0.008	1	0.004
Tmed8	1.89871	0.012	0.008	1	0.004
Gm30003	1.0128	0.016	0.012	1	0.004
Spdl1	1.60009	0.016	0.012	1	0.004
Gm50163	1.35575	0.016	0.012	1	0.004
Fan1	0.984674	0.015	0.011	1	0.004
Saa3	0.49019	0.029	0.025	1	0.004
Zkscan8	1.3935	0.022	0.018	1	0.004
Ttc6	0.874959	0.027	0.023	1	0.004
Gm19967	1.36327	0.027	0.023	1	0.004
Cck	0.818097	0.02	0.016	1	0.004
Lyst	0.923734	0.031	0.027	1	0.004
Ampd3	0.775461	0.031	0.027	1	0.004
Gm38190	0.575432	0.011	0.007	1	0.004
Defa23	2.02723	0.011	0.007	1	0.004
Gcg	1.31054	0.018	0.014	1	0.004
Marcks	0.978297	0.038	0.034	1	0.004
Gvin1	1.25299	0.021	0.018	1	0.003
Smc2	1.23776	0.05	0.047	1	0.003
Thbs1	0.774838	0.034	0.031	1	0.003
Epha4	0.786154	0.033	0.03	1	0.003
Gm28175	1.25774	0.012	0.009	1	0.003
Ctps	1.30437	0.012	0.009	1	0.003
Fam161a	1.15472	0.016	0.013	1	0.003
Hspa12a	1.36347	0.016	0.013	1	0.003
Adcy8	1.83323	0.016	0.013	1	0.003
Clspn	1.32179	0.01	0.007	1	0.003
Kif4	1.38125	0.01	0.007	1	0.003
Gm21057	1.27974	0.01	0.007	1	0.003
Melk	1.44311	0.011	0.008	1	0.003
Gip	0.797424	0.013	0.01	1	0.003
Sgtb	0.556172	0.011	0.008	1	0.003
Cdca3	1.31503	0.018	0.015	1	0.003
Gm13684	0.445818	0.015	0.012	1	0.003
Ugt1a6b	1.39515	0.027	0.024	1	0.003
Tpx2	1.3848	0.022	0.019	1	0.003
Diaph3	0.856527	0.031	0.028	1	0.003
Lancl3	0.965435	0.028	0.025	1	0.003
Topbp1	0.951724	0.038	0.035	1	0.003
Lacc1	1.16864	0.037	0.034	1	0.003
ENSMUSG00000107877	0.932593	0.037	0.034	1	0.003
Fabp2	0.655934	0.999	0.997	1.83864e-109	0.002
Cit	0.903326	0.017	0.015	1	0.002
Kif20b	1.27712	0.017	0.015	1	0.002
Ccne2	0.954902	0.034	0.032	1	0.002
6720427I07Rik	0.787095	0.028	0.026	1	0.002
Zfp933	1.11624	0.029	0.027	1	0.002
H1f4	0.401635	0.028	0.026	1	0.002
Sass6	0.764948	0.028	0.026	1	0.002
Rab27b	1.11101	0.042	0.04	1	0.002
Dnajc14	0.887465	0.02	0.018	1	0.002
Map3k15	1.32638	0.011	0.009	1	0.002
Brca2	2.10531	0.01	0.008	1	0.002
1600002D24Rik	1.26283	0.011	0.009	1	0.002
Gm11127	1.14113	0.01	0.008	1	0.002
6530403H02Rik	0.540294	0.013	0.011	1	0.002
Phyhd1	1.20469	0.01	0.008	1	0.002
4833422C13Rik	0.887842	0.01	0.008	1	0.002
Tcte2	1.09974	0.016	0.014	1	0.002
AU020206	1.45481	0.01	0.008	1	0.002
Gm10800	1.4314	0.01	0.008	1	0.002
Gm41409	1.68496	0.01	0.008	1	0.002
Brinp1	1.21261	0.01	0.008	1	0.002
Mis18bp1	1.39377	0.015	0.013	1	0.002
Cep97	1.32019	0.011	0.009	1	0.002
Gm15718	0.737228	0.01	0.008	1	0.002
A230020J21Rik	0.263363	0.01	0.008	1	0.002
Noxa1	1.26883	0.01	0.008	1	0.002
Gm3137	0.520867	0.016	0.014	1	0.002
Galnt18	0.84146	0.01	0.008	1	0.002
1700028E10Rik	1.04492	0.015	0.013	1	0.002
Gm42917	1.07276	0.01	0.008	1	0.002
Btbd11	0.957482	0.016	0.014	1	0.002
Ak8	0.98569	0.01	0.008	1	0.002
Gm45902	0.566283	0.01	0.008	1	0.002
Rcsd1	1.13306	0.015	0.013	1	0.002
Dmwd	1.45817	0.018	0.016	1	0.002
Coro1b	-0.215472	0.018	0.016	1	0.002
Kif11	1.31076	0.023	0.021	1	0.002
Ercc6	0.801999	0.072	0.07	1	0.002
Cmss1	0.663878	0.74	0.739	3.37348e-25	0.001
Spink1	0.174224	0.99	0.989	1	0.001
Gm6133	1.37212	0.067	0.066	1	0.001
Mphosph9	0.96996	0.094	0.093	1	0.001
Gm45194	0.930129	0.078	0.077	1	0.001
Bend3	1.18428	0.01	0.009	1	0.001
Taf9	1.61997	0.023	0.022	1	0.001
AU041133	1.36172	0.012	0.011	1	0.001
Asf1b	0.816192	0.012	0.011	1	0.001
Bglap3	0.650266	0.05	0.049	1	0.001
Zscan12	1.45262	0.017	0.016	1	0.001
Kntc1	0.368407	0.012	0.011	1	0.001
Gipc1	1.38719	0.048	0.047	1	0.001
Abca14	0.898879	0.028	0.027	1	0.001
Ccl6	1.26188	0.01	0.009	1	0.001
Psd3	0.849498	0.067	0.066	1	0.001
Gm44699	1.02656	0.06	0.059	1	0.001
Gm13387	1.12544	0.01	0.009	1	0.001
Spred1	1.0122	0.054	0.053	1	0.001
Pskh1	1.18223	0.029	0.028	1	0.001
Slc29a1	1.40743	0.028	0.027	1	0.001
Gm10033	0.647434	0.021	0.02	1	0.001
Cenpo	1.00484	0.023	0.022	1	0.001
Ttf2	1.27831	0.017	0.016	1	0.001
Taf1a	0.854818	0.023	0.022	1	0.001
Tigd5	1.13367	0.01	0.009	1	0.001
Gm16759	0.995181	0.016	0.015	1	0.001
Gm43696	1.17441	0.028	0.027	1	0.001
Orc1	0.906388	0.02	0.019	1	0.001
H4c4	-0.114943	0.016	0.015	1	0.001
3110021N24Rik	1.03063	0.016	0.015	1	0.001
Gm43258	0.927756	0.021	0.02	1	0.001
Sinhcaf	1.04151	0.042	0.041	1	0.001
Parp1	1.14978	0.02	0.019	1	0.001
Dtl	1.35908	0.01	0.009	1	0.001
Amer1	0.797532	0.027	0.026	1	0.001
Dlgap5	0.925562	0.01	0.009	1	0.001
Pitpnm2	0.82526	0.01	0.009	1	0.001
Cd55b	0.38883	0.027	0.026	1	0.001
Sorcs1	0.735571	0.02	0.019	1	0.001
Idua	0.886857	0.025	0.024	1	0.001
Map10	1.54929	0.011	0.01	1	0.001
Cep68	1.76793	0.011	0.01	1	0.001
Brd8dc	0.581724	0.013	0.012	1	0.001
Pwwp4b	1.05929	0.011	0.01	1	0.001
Klhl11	1.08939	0.013	0.012	1	0.001
E130102H24Rik	0.317484	0.013	0.012	1	0.001
Zfp595	0.888891	0.011	0.01	1	0.001
2010204K13Rik	0.783438	0.011	0.01	1	0.001
Lsm3	1.50974	0.011	0.01	1	0.001
Slain1	1.07456	0.018	0.017	1	0.001
Prex2	0.598731	0.022	0.021	1	0.001
Gm42700	0.728661	0.018	0.017	1	0.001
Rgs22	1.24243	0.036	0.035	1	0.001
Apoa4	0.203007	1	1	4.70373e-15	0
mt-Co3	-0.312311	1	1	9.94096e-11	0
Txnip	0.904842	0.358	0.358	1	0
St7	1.32058	0.067	0.067	1	0
H1f3	0.863062	0.013	0.013	1	0
Chga	1.42332	0.013	0.013	1	0
Exosc8	1.47017	0.023	0.023	1	0
Casp8ap2	0.690548	0.077	0.077	1	0
Glmn	1.06899	0.018	0.018	1	0
Ppef1	0.982415	0.011	0.011	1	0
Efcab11	0.813204	0.012	0.012	1	0
Siah1a	1.10669	0.059	0.059	1	0
1700123J17Rik	0.194324	0.029	0.029	1	0
Usp11	0.802493	0.011	0.011	1	0
Myof	0.922929	0.011	0.011	1	0
Gm43305	0.819939	0.048	0.048	1	0
Mcf2l	0.925916	0.016	0.016	1	0
Gm6712	0.967155	0.01	0.01	1	0
Abca5	0.82737	0.01	0.01	1	0
AA467197	0.845844	0.028	0.028	1	0
Brca1	0.547661	0.012	0.012	1	0
Fbxo5	1.39047	0.015	0.015	1	0
Gm26660	0.770641	0.013	0.013	1	0
Kif18a	0.633552	0.012	0.012	1	0
Cenpj	0.750608	0.01	0.01	1	0
Efhb	0.568921	0.011	0.011	1	0
Tmem266	0.588505	0.01	0.01	1	0
Ncapd2	0.738325	0.037	0.037	1	0
Kif27	0.349106	0.017	0.017	1	0
Gm42031	0.565266	0.012	0.012	1	0
Panct2	1.00812	0.011	0.011	1	0
Rhobtb3	1.1526	0.07	0.071	1	-0.001
Ift74	0.928015	0.025	0.026	1	-0.001
Cnpy4	1.09654	0.025	0.026	1	-0.001
B4galnt2	0.684204	0.025	0.026	1	-0.001
1700066M21Rik	1.03369	0.017	0.018	1	-0.001
Nbeal2	0.96299	0.017	0.018	1	-0.001
Dpy19l3	0.972263	0.017	0.018	1	-0.001
Dnajc18	1.48402	0.017	0.018	1	-0.001
Cenpq	0.800742	0.01	0.011	1	-0.001
Gpr146	1.15821	0.01	0.011	1	-0.001
Trim6	0.749434	0.01	0.011	1	-0.001
Gm10801	0.239901	0.01	0.011	1	-0.001
Klhl8	0.993909	0.01	0.011	1	-0.001
Gm4129	1.35595	0.01	0.011	1	-0.001
5730460C07Rik	1.02815	0.01	0.011	1	-0.001
Recql4	0.908468	0.01	0.011	1	-0.001
Iqca	0.225625	0.012	0.013	1	-0.001
Hirip3	1.17519	0.01	0.011	1	-0.001
Ugt1a6a	0.933866	0.012	0.013	1	-0.001
Zfp947	0.670344	0.012	0.013	1	-0.001
Gm1043	0.752528	0.012	0.013	1	-0.001
Pls1	0.417933	0.929	0.93	5.21941e-29	-0.001
Actb	0.190381	0.999	1	2.35691e-18	-0.001
mt-Nd1	-0.249764	0.999	1	0.0217607	-0.001
mt-Atp6	-0.197318	0.999	1	1	-0.001
Ubxn2a	1.02318	0.161	0.162	1	-0.001
Cdc14a	1.09271	0.12	0.121	1	-0.001
Gm15832	0.4675	0.009	0.01	1	-0.001
Tacr1	0.318572	0.009	0.01	1	-0.001
Gm15759	0.599014	0.009	0.01	1	-0.001
9130023H24Rik	0.578468	0.009	0.01	1	-0.001
Has2os	0.212971	0.009	0.01	1	-0.001
1700012I11Rik	0.520429	0.009	0.01	1	-0.001
Ccna2	0.55771	0.009	0.01	1	-0.001
Scn3a	0.540237	0.009	0.01	1	-0.001
Serpini1	0.718969	0.009	0.01	1	-0.001
Card11	0.689084	0.009	0.01	1	-0.001
Hps6	0.854647	0.015	0.016	1	-0.001
Rnf17	1.05781	0.009	0.01	1	-0.001
Abca17	-0.353137	0.009	0.01	1	-0.001
Timeless	0.551199	0.009	0.01	1	-0.001
Fmnl3	-0.151623	0.009	0.01	1	-0.001
Vwa3b	1.39165	0.011	0.012	1	-0.001
Peli2	0.476482	0.011	0.012	1	-0.001
Gm33370	1.63663	0.009	0.01	1	-0.001
M1ap	1.01681	0.011	0.012	1	-0.001
Wdr35	0.835752	0.011	0.012	1	-0.001
Krtap3-1	1.17339	0.009	0.01	1	-0.001
Zfp90	1.74986	0.009	0.01	1	-0.001
Slco1c1	0.177119	0.015	0.016	1	-0.001
AW209491	1.52012	0.02	0.021	1	-0.001
Nphp3	0.698248	0.016	0.017	1	-0.001
Treml2	0.443372	0.02	0.021	1	-0.001
Kcnk6	0.265842	0.011	0.012	1	-0.001
Dclre1b	1.04775	0.016	0.017	1	-0.001
Gm42707	0.521596	0.015	0.016	1	-0.001
Mcph1	0.829332	0.036	0.037	1	-0.001
Aqp1	0.561474	0.015	0.016	1	-0.001
Syt14	0.549733	0.011	0.012	1	-0.001
Elapor1	0.761508	0.018	0.019	1	-0.001
Gm13402	1.09253	0.013	0.014	1	-0.001
Ubtd2	1.12052	0.02	0.021	1	-0.001
Cracr2a	0.401968	0.013	0.014	1	-0.001
Dnajb5	1.02129	0.023	0.024	1	-0.001
5930430L01Rik	0.907613	0.013	0.014	1	-0.001
Lmln	1.23988	0.016	0.017	1	-0.001
Gm29571	0.970121	0.026	0.027	1	-0.001
Ccp110	0.960846	0.032	0.033	1	-0.001
Utp20	0.855265	0.027	0.028	1	-0.001
Wdr75	0.713311	0.022	0.023	1	-0.001
Wdr76	0.810595	0.04	0.041	1	-0.001
Tuba1a	1.00239	0.018	0.019	1	-0.001
Ficd	1.20351	0.013	0.014	1	-0.001
Tmem220	1.08145	0.045	0.046	1	-0.001
Rad51b	0.899441	0.044	0.045	1	-0.001
Gal3st2c	1.32141	0.013	0.014	1	-0.001
Ropn1	0.566105	0.034	0.036	1	-0.002
Gm26552	0.533024	0.016	0.018	1	-0.002
Usp31	1.45399	0.016	0.018	1	-0.002
Zfp955b	0.310505	0.016	0.018	1	-0.002
Slc25a47	0.455919	0.017	0.019	1	-0.002
Sgk2	0.549736	0.016	0.018	1	-0.002
Pde10a	0.578408	0.016	0.018	1	-0.002
Sorcs2	0.59394	0.02	0.022	1	-0.002
Ccdc15	0.975875	0.016	0.018	1	-0.002
Arhgap29	0.9042	0.021	0.023	1	-0.002
Slc39a10	0.931274	0.017	0.019	1	-0.002
Zfp27	0.363705	0.016	0.018	1	-0.002
2810002D19Rik	-0.107556	0.009	0.011	1	-0.002
5430401F13Rik	0.515945	0.009	0.011	1	-0.002
Dnah10	0.235932	0.009	0.011	1	-0.002
9030624G23Rik	0.613385	0.009	0.011	1	-0.002
Disc1	-0.316772	0.009	0.011	1	-0.002
F930017D23Rik	-0.662466	0.009	0.011	1	-0.002
Gm31615	0.405147	0.009	0.011	1	-0.002
Gm29724	0.796332	0.009	0.011	1	-0.002
Dync2i1	-0.134017	0.009	0.011	1	-0.002
Ptpn14	0.639497	0.01	0.012	1	-0.002
Spef2	-0.179695	0.01	0.012	1	-0.002
Rfx4	0.260099	0.01	0.012	1	-0.002
Cdc42ep3	0.358596	0.009	0.011	1	-0.002
Ankrd42	0.799457	0.01	0.012	1	-0.002
Tmeff2	-0.211208	0.01	0.012	1	-0.002
Itga2b	0.321539	0.009	0.011	1	-0.002
Tarbp1	0.226349	0.009	0.011	1	-0.002
Gm5165	1.08951	0.01	0.012	1	-0.002
Rrp1b	0.24395	0.011	0.013	1	-0.002
Igsf21	0.736712	0.009	0.011	1	-0.002
Gpld1	0.736104	0.011	0.013	1	-0.002
A930006K02Rik	0.817239	0.009	0.011	1	-0.002
Slc16a14	-0.237411	0.009	0.011	1	-0.002
Zfp111	0.544128	0.011	0.013	1	-0.002
Rexo5	0.317684	0.01	0.012	1	-0.002
Tmeff1	0.483664	0.011	0.013	1	-0.002
Ddx11	0.60307	0.011	0.013	1	-0.002
Zg16	0.556612	0.011	0.013	1	-0.002
Stox1	0.514542	0.01	0.012	1	-0.002
Ank1	-0.198722	0.011	0.013	1	-0.002
Tulp3	0.676776	0.01	0.012	1	-0.002
Mroh8	0.950647	0.012	0.014	1	-0.002
Zfp689	1.13873	0.011	0.013	1	-0.002
C3	0.293506	0.012	0.014	1	-0.002
Gm14798	0.550581	0.012	0.014	1	-0.002
Axdnd1	1.04693	0.01	0.012	1	-0.002
Nucb2	0.474383	0.011	0.013	1	-0.002
Gm6213	0.628058	0.011	0.013	1	-0.002
Kif14	0.978265	0.011	0.013	1	-0.002
Slc16a3	1.00835	0.013	0.015	1	-0.002
Eci3	0.621619	0.013	0.015	1	-0.002
C030032O16Rik	1.2987	0.012	0.014	1	-0.002
Gm13710	0.820085	0.012	0.014	1	-0.002
Olfr1033	0.951284	0.012	0.014	1	-0.002
Mras	0.406986	0.013	0.015	1	-0.002
Gm27003	0.316096	0.013	0.015	1	-0.002
mt-Co2	-0.178922	0.998	1	1	-0.002
Glb1l	0.594789	0.015	0.017	1	-0.002
Bcl2	3.62401	0.015	0.017	1	-0.002
E230029C05Rik	0.742016	0.015	0.017	1	-0.002
Tex11	0.490398	0.015	0.017	1	-0.002
Gm11973	0.764098	0.018	0.02	1	-0.002
Senp8	0.714474	0.022	0.024	1	-0.002
Kcnb2	0.67484	0.023	0.025	1	-0.002
Padi1	0.788876	0.018	0.02	1	-0.002
Fga	0.87854	0.022	0.024	1	-0.002
Rasef	1.29863	0.036	0.038	1	-0.002
Cdkl2	0.791563	0.04	0.042	1	-0.002
Cbx3	0.998977	0.078	0.08	1	-0.002
Ncapg2	1.02403	0.053	0.055	1	-0.002
H2-T23	0.853888	0.071	0.073	1	-0.002
Calcoco1	1.02431	0.042	0.045	1	-0.003
Gas2l3	0.808134	0.049	0.052	1	-0.003
Cenpe	0.967686	0.05	0.053	1	-0.003
Mmel1	0.545811	0.01	0.013	1	-0.003
Gm12404	0.765764	0.01	0.013	1	-0.003
Sh2d4b	0.23384	0.01	0.013	1	-0.003
Xirp2	0.147538	0.01	0.013	1	-0.003
B530045E10Rik	0.480115	0.01	0.013	1	-0.003
Gm34933	0.884682	0.01	0.013	1	-0.003
A630089N07Rik	0.47446	0.01	0.013	1	-0.003
Dram1	0.700973	0.01	0.013	1	-0.003
Rbm12b2	0.567313	0.01	0.013	1	-0.003
Flt1	0.432007	0.015	0.018	1	-0.003
Dnah11	0.377377	0.01	0.013	1	-0.003
Mrnip	0.182328	0.016	0.019	1	-0.003
Epha3	0.522331	0.01	0.013	1	-0.003
Zfp607a	0.813122	0.01	0.013	1	-0.003
Wdr27	0.521252	0.012	0.015	1	-0.003
Dennd2a	0.921365	0.01	0.013	1	-0.003
Ltf	0.812563	0.015	0.018	1	-0.003
Tmem178b	0.289157	0.016	0.019	1	-0.003
Gm42716	1.02037	0.01	0.013	1	-0.003
Klhl42	0.773346	0.02	0.023	1	-0.003
Zfp60	1.18939	0.012	0.015	1	-0.003
Zfp81	0.841426	0.015	0.018	1	-0.003
Agk	0.543863	0.012	0.015	1	-0.003
Cip2a	0.777658	0.025	0.028	1	-0.003
Ttk	0.854861	0.025	0.028	1	-0.003
3300002I08Rik	0.29795	0.017	0.02	1	-0.003
Tmem17	0.974847	0.012	0.015	1	-0.003
Zfp974	1.3301	0.017	0.02	1	-0.003
Acot5	0.816756	0.025	0.028	1	-0.003
Amy1	0.755097	0.017	0.02	1	-0.003
Klhl7	1.23334	0.027	0.03	1	-0.003
Prkd3	0.804396	0.017	0.02	1	-0.003
Slc12a8	1.13635	0.028	0.031	1	-0.003
Dnaaf5	0.909058	0.027	0.03	1	-0.003
Tmem184c	0.719011	0.028	0.031	1	-0.003
Myef2	0.656903	0.028	0.031	1	-0.003
Ift80	0.628258	0.029	0.032	1	-0.003
Cxcr5	-0.140811	0.007	0.01	1	-0.003
Cabp4	0.745531	0.007	0.01	1	-0.003
Gm26725	1.14552	0.007	0.01	1	-0.003
Mkln1os	0.694938	0.007	0.01	1	-0.003
Gm14288	1.54496	0.007	0.01	1	-0.003
A430073D23Rik	0.663712	0.007	0.01	1	-0.003
Gm13974	0.408213	0.007	0.01	1	-0.003
Adat2	-0.214632	0.007	0.01	1	-0.003
Gm47156	0.790106	0.007	0.01	1	-0.003
Gm4876	0.13239	0.007	0.01	1	-0.003
Zfp455	0.493387	0.007	0.01	1	-0.003
Myo1f	0.487786	0.007	0.01	1	-0.003
Lgals1	-0.270375	0.007	0.01	1	-0.003
1500026H17Rik	1.07385	0.007	0.01	1	-0.003
Gm43689	0.195326	0.007	0.01	1	-0.003
Unc13d	0.677443	0.007	0.01	1	-0.003
Plekhh2	0.414693	0.007	0.01	1	-0.003
Kif20a	0.805118	0.007	0.01	1	-0.003
Slc47a2	0.768225	0.007	0.01	1	-0.003
Lypd8l	0.309987	0.007	0.01	1	-0.003
Zfp804a	0.748154	0.007	0.01	1	-0.003
Cabyr	0.223284	0.007	0.01	1	-0.003
Frs3	0.664215	0.007	0.01	1	-0.003
Gm35281	-0.56775	0.009	0.012	1	-0.003
Themis	-0.117222	0.009	0.012	1	-0.003
Grik5	0.362049	0.009	0.012	1	-0.003
Neil2	0.189508	0.009	0.012	1	-0.003
2610020C07Rik	0.306004	0.009	0.012	1	-0.003
A430018G15Rik	0.496447	0.009	0.012	1	-0.003
E130317F20Rik	0.277947	0.009	0.012	1	-0.003
2210418O10Rik	0.737068	0.009	0.012	1	-0.003
Hoxb6	0.542644	0.009	0.012	1	-0.003
Kctd7	-0.315833	0.009	0.012	1	-0.003
Gm28526	0.197403	0.009	0.012	1	-0.003
Gm9045	0.184458	0.011	0.014	1	-0.003
3110082I17Rik	-0.199988	0.011	0.014	1	-0.003
4930430F08Rik	0.210532	0.011	0.014	1	-0.003
Xlr3a	0.402987	0.009	0.012	1	-0.003
Col24a1	-0.970881	0.011	0.014	1	-0.003
Fam161b	0.632214	0.009	0.012	1	-0.003
Fam122b	0.131195	0.011	0.014	1	-0.003
Iqcd	0.119449	0.009	0.012	1	-0.003
Thnsl1	0.603214	0.011	0.014	1	-0.003
Gm43251	0.440861	0.009	0.012	1	-0.003
Kdm8	0.893848	0.011	0.014	1	-0.003
Exosc2	1.02865	0.011	0.014	1	-0.003
Snca	0.555445	0.011	0.014	1	-0.003
A730017L22Rik	0.709982	0.011	0.014	1	-0.003
Mybl2	0.835993	0.011	0.014	1	-0.003
Fam227a	0.282159	0.011	0.014	1	-0.003
Gm9887	1.1344	0.011	0.014	1	-0.003
Gm26885	0.298987	0.011	0.014	1	-0.003
Kics2	0.793931	0.013	0.016	1	-0.003
Ccdc190	0.447629	0.013	0.016	1	-0.003
Cdkn3	0.655597	0.013	0.016	1	-0.003
Ccnj	1.19062	0.013	0.016	1	-0.003
P4hb	-0.238908	0.996	0.999	1.08677e-29	-0.003
mt-Cytb	-0.318629	0.996	0.999	1.56187e-07	-0.003
Zfp532	0.183118	0.018	0.021	1	-0.003
Cd80	0.530332	0.026	0.029	1	-0.003
Gm35576	0.407859	0.022	0.025	1	-0.003
Ago4	0.705204	0.022	0.025	1	-0.003
Nlrc5	0.305031	0.022	0.025	1	-0.003
Ccdc191	0.717724	0.026	0.029	1	-0.003
Scarb1	0.461822	0.026	0.029	1	-0.003
Tsga10	1.06886	0.018	0.021	1	-0.003
Zscan22	0.369133	0.022	0.025	1	-0.003
Xaf1	1.04935	0.092	0.095	1	-0.003
Naaladl1	1.13156	0.076	0.079	1	-0.003
Kif26b	0.449777	0.032	0.036	1	-0.004
Slc25a30	0.870771	0.042	0.046	1	-0.004
Ankrd6	-0.353591	0.04	0.044	1	-0.004
Atr	1.07525	0.04	0.044	1	-0.004
6030407O03Rik	2.77686	0.007	0.011	1	-0.004
Zfp979	0.606155	0.007	0.011	1	-0.004
Dgke	-0.156321	0.007	0.011	1	-0.004
Cyb5d1	0.393572	0.007	0.011	1	-0.004
9030407P20Rik	0.887642	0.007	0.011	1	-0.004
Bmf	-0.150852	0.007	0.011	1	-0.004
1810044D09Rik	0.380907	0.007	0.011	1	-0.004
4930593A02Rik	0.165251	0.007	0.011	1	-0.004
Itgad	0.20423	0.007	0.011	1	-0.004
Zfp74	0.858914	0.007	0.011	1	-0.004
Gm19705	0.511364	0.007	0.011	1	-0.004
Pla2g4e	0.997738	0.007	0.011	1	-0.004
Gm11520	-0.297403	0.007	0.011	1	-0.004
Slit1	-0.378639	0.006	0.01	1	-0.004
Gadl1	-0.183054	0.006	0.01	1	-0.004
Dnah3	-0.102749	0.006	0.01	1	-0.004
Camsap2	0.18011	0.006	0.01	1	-0.004
Sync	-0.512997	0.006	0.01	1	-0.004
Cenpk	0.772411	0.006	0.01	1	-0.004
Ssc4d	0.235421	0.009	0.013	1	-0.004
Kif19b	0.719286	0.006	0.01	1	-0.004
Ttll1	1.14818	0.006	0.01	1	-0.004
Gm16090	-0.162824	0.006	0.01	1	-0.004
Cd274	-0.326034	0.009	0.013	1	-0.004
Tafa4	-0.667972	0.006	0.01	1	-0.004
Peg13	0.702702	0.006	0.01	1	-0.004
Pkd1l2	-0.350691	0.006	0.01	1	-0.004
Spire1	-0.165555	0.006	0.01	1	-0.004
Itprip	0.463965	0.006	0.01	1	-0.004
Nsl1	0.406151	0.006	0.01	1	-0.004
1700086O06Rik	0.313376	0.006	0.01	1	-0.004
Apoh	-0.844004	0.006	0.01	1	-0.004
Rp1l1	-0.829707	0.006	0.01	1	-0.004
H3c4	-0.182853	0.006	0.01	1	-0.004
Lockd	0.259581	0.006	0.01	1	-0.004
Zfp456	1.04675	0.01	0.014	1	-0.004
Nup210	0.790398	0.009	0.013	1	-0.004
Zfp770	0.642213	0.006	0.01	1	-0.004
F13a1	0.447233	0.01	0.014	1	-0.004
Rsph4a	-0.272434	0.009	0.013	1	-0.004
Ccdc85a	0.427343	0.006	0.01	1	-0.004
Gm44593	-0.284804	0.006	0.01	1	-0.004
Misp3	0.506872	0.006	0.01	1	-0.004
Bend5	0.390894	0.006	0.01	1	-0.004
Zfp958	0.5123	0.006	0.01	1	-0.004
Lepr	-0.552925	0.006	0.01	1	-0.004
Cyp2d22	0.467157	0.009	0.013	1	-0.004
C2cd4b	0.254442	0.006	0.01	1	-0.004
Gm973	-0.328797	0.011	0.015	1	-0.004
Gtsf2	0.619359	0.006	0.01	1	-0.004
Gm6225	0.482176	0.006	0.01	1	-0.004
Gm49602	0.804164	0.01	0.014	1	-0.004
Cdyl2	-0.173977	0.006	0.01	1	-0.004
Gm31105	0.580061	0.009	0.013	1	-0.004
Ccnb2	0.320182	0.006	0.01	1	-0.004
E430024I08Rik	0.265182	0.015	0.019	1	-0.004
Gm5148	0.785575	0.011	0.015	1	-0.004
Cenpa	0.466571	0.01	0.014	1	-0.004
Dhodh	1.03042	0.012	0.016	1	-0.004
Sod3	0.894843	0.011	0.015	1	-0.004
Qk	0.314528	0.011	0.015	1	-0.004
Kynu	0.336594	0.016	0.02	1	-0.004
Gm16675	0.372782	0.011	0.015	1	-0.004
Ripply3	-0.421518	0.011	0.015	1	-0.004
AU019990	0.884742	0.01	0.014	1	-0.004
Cpe	0.374343	0.011	0.015	1	-0.004
Oca2	0.201501	0.012	0.016	1	-0.004
Zfp58	0.666403	0.011	0.015	1	-0.004
Tmem38a	0.558412	0.011	0.015	1	-0.004
4921531C22Rik	0.335899	0.015	0.019	1	-0.004
Haus6	0.809764	0.02	0.024	1	-0.004
Pde2a	0.293598	0.011	0.015	1	-0.004
E130311K13Rik	0.775574	0.02	0.024	1	-0.004
Fam13c	-0.404741	0.012	0.016	1	-0.004
Gm9049	0.840392	0.015	0.019	1	-0.004
Syde2	0.530991	0.017	0.021	1	-0.004
Gm27167	0.115393	0.016	0.02	1	-0.004
Etv5	0.71109	0.017	0.021	1	-0.004
F8	0.519501	0.012	0.016	1	-0.004
Gm31135	0.612729	0.016	0.02	1	-0.004
Uhrf1	0.611783	0.012	0.016	1	-0.004
Neb	0.676956	0.018	0.022	1	-0.004
ENSMUSG00000118528	0.817587	0.018	0.022	1	-0.004
Ndufs5	1.38294	0.017	0.021	1	-0.004
Fancm	0.851645	0.022	0.026	1	-0.004
Pars2	0.732558	0.017	0.021	1	-0.004
Harbi1	0.752619	0.017	0.021	1	-0.004
Gm4924	0.14641	0.027	0.031	1	-0.004
Ccnd1	0.311146	0.023	0.027	1	-0.004
Zfp846	1.15578	0.017	0.021	1	-0.004
Cd46	0.821403	0.022	0.026	1	-0.004
Serac1	0.390276	0.026	0.03	1	-0.004
Gm1976	1.14004	0.018	0.022	1	-0.004
Cgnl1	0.428402	0.018	0.022	1	-0.004
Fmo1	0.608518	0.029	0.033	1	-0.004
Trim59	0.389791	0.023	0.027	1	-0.004
Usp13	0.772761	0.013	0.017	1	-0.004
Itga9	0.537876	0.013	0.017	1	-0.004
Pvt1	0.47567	0.013	0.017	1	-0.004
Plekhm3	0.823021	0.013	0.017	1	-0.004
Atp6v0e2	0.429872	0.013	0.017	1	-0.004
Ppat	0.216653	0.013	0.017	1	-0.004
Fth1	0.186622	0.988	0.992	0.194434	-0.004
mt-Nd4	-0.158849	0.995	0.999	1	-0.004
AAdacl4fm3	1.04625	0.043	0.047	1	-0.004
Dusp14	0.872127	0.071	0.075	1	-0.004
Gm10767	0.470735	0.017	0.022	1	-0.005
Ccnf	0.28929	0.017	0.022	1	-0.005
Crybg3	0.666572	0.021	0.026	1	-0.005
Cep135	0.504496	0.031	0.036	1	-0.005
Mfsd13a	0.81863	0.031	0.036	1	-0.005
Zfp758	0.655763	0.042	0.047	1	-0.005
Lrrcc1	0.575199	0.038	0.043	1	-0.005
Trim37	0.777662	0.039	0.044	1	-0.005
Tent4a	0.930752	0.038	0.043	1	-0.005
Rnf150	-0.68859	0.006	0.011	1	-0.005
Shisa6	0.521469	0.006	0.011	1	-0.005
Gm35330	0.683871	0.006	0.011	1	-0.005
Rftn2	0.495753	0.006	0.011	1	-0.005
Mroh7	0.382272	0.006	0.011	1	-0.005
Adam1a	0.44122	0.006	0.011	1	-0.005
Gm30692	0.863601	0.006	0.011	1	-0.005
Tshr	0.661804	0.006	0.011	1	-0.005
Cc2d2a	-0.227598	0.006	0.011	1	-0.005
Pls3	-0.155279	0.006	0.011	1	-0.005
Zpbp2	0.298395	0.006	0.011	1	-0.005
Stab1	-0.280248	0.006	0.011	1	-0.005
9330020H09Rik	0.348003	0.006	0.011	1	-0.005
Gm17266	0.24188	0.006	0.011	1	-0.005
4930467D21Rik	-0.19748	0.006	0.011	1	-0.005
Shoc1	-0.185658	0.006	0.011	1	-0.005
Gm48293	-0.546305	0.006	0.011	1	-0.005
Kif24	0.30509	0.01	0.015	1	-0.005
Gm43254	0.842874	0.006	0.011	1	-0.005
Gm16845	0.821425	0.01	0.015	1	-0.005
Arhgap19	1.02153	0.01	0.015	1	-0.005
Gm16124	0.207187	0.01	0.015	1	-0.005
Runx1	0.38063	0.01	0.015	1	-0.005
Gm16193	0.340586	0.006	0.011	1	-0.005
Sac3d1	1.07787	0.01	0.015	1	-0.005
Mfsd2b	0.261293	0.01	0.015	1	-0.005
Bmper	0.473144	0.006	0.011	1	-0.005
Gm10130	0.666475	0.01	0.015	1	-0.005
Gm46515	0.487843	0.006	0.011	1	-0.005
Plet1	0.198933	0.006	0.011	1	-0.005
Gm11007	0.867403	0.006	0.011	1	-0.005
Slpi	0.642425	0.006	0.011	1	-0.005
Platr25	0.369119	0.01	0.015	1	-0.005
Iqck	-0.35175	0.01	0.015	1	-0.005
Tnfsf15	0.300105	0.01	0.015	1	-0.005
Gm42397	0.592062	0.01	0.015	1	-0.005
Gm11639	-0.220023	0.01	0.015	1	-0.005
Mamdc2	-0.19158	0.01	0.015	1	-0.005
6820408C15Rik	0.160359	0.01	0.015	1	-0.005
Crocc	0.753995	0.01	0.015	1	-0.005
Niban1	0.102971	0.013	0.018	1	-0.005
Exd1	0.183951	0.013	0.018	1	-0.005
Pus7l	0.762784	0.013	0.018	1	-0.005
Zfand4	0.692526	0.013	0.018	1	-0.005
Zfp97	0.629051	0.013	0.018	1	-0.005
Klhl13	-0.191074	0.005	0.01	1	-0.005
Corin	-1.5325	0.005	0.01	1	-0.005
Gm45353	-0.580949	0.005	0.01	1	-0.005
Fabp12	-1.899	0.005	0.01	1	-0.005
Mcm5	-0.110784	0.005	0.01	1	-0.005
Gm3055	-0.843783	0.005	0.01	1	-0.005
Rmst	-0.683466	0.005	0.01	1	-0.005
Gm28375	-0.810102	0.005	0.01	1	-0.005
Gm45488	0.481256	0.005	0.01	1	-0.005
4930557K07Rik	0.217383	0.005	0.01	1	-0.005
Kcnk10	-0.103729	0.005	0.01	1	-0.005
Chst12	0.493583	0.005	0.01	1	-0.005
Angpt1	-0.705572	0.005	0.01	1	-0.005
Nova2	-0.290916	0.005	0.01	1	-0.005
Gm32063	0.317419	0.005	0.01	1	-0.005
Gm7694	-0.28915	0.005	0.01	1	-0.005
Edaradd	-0.162538	0.005	0.01	1	-0.005
Sacs	0.268883	0.005	0.01	1	-0.005
Apba1	0.210302	0.005	0.01	1	-0.005
Nav2	0.206214	0.005	0.01	1	-0.005
Stac3	0.172071	0.005	0.01	1	-0.005
Asb11	-0.191247	0.005	0.01	1	-0.005
Gm20470	-0.280534	0.005	0.01	1	-0.005
Gm34517	0.231284	0.005	0.01	1	-0.005
Ctsf	0.584323	0.005	0.01	1	-0.005
AV039307	0.506235	0.005	0.01	1	-0.005
Zfp831	-1.64673	0.005	0.01	1	-0.005
1700102P08Rik	-0.3326	0.005	0.01	1	-0.005
Col28a1	-0.708155	0.005	0.01	1	-0.005
Ache	-0.234541	0.005	0.01	1	-0.005
Lrrc8c	-0.877164	0.005	0.01	1	-0.005
Lhfp	-0.213984	0.005	0.01	1	-0.005
Gm14027	0.190846	0.005	0.01	1	-0.005
Zfp286	0.177163	0.005	0.01	1	-0.005
Chek1	0.196261	0.005	0.01	1	-0.005
Mir670hg	0.287284	0.005	0.01	1	-0.005
Uggt2	-0.984049	0.005	0.01	1	-0.005
C130073E24Rik	-0.90931	0.005	0.01	1	-0.005
1700028P14Rik	-0.476986	0.005	0.01	1	-0.005
Slc25a53	-0.398016	0.005	0.01	1	-0.005
Dagla	-0.559009	0.005	0.01	1	-0.005
Gm6710	0.356632	0.007	0.012	1	-0.005
Them6	0.306576	0.007	0.012	1	-0.005
Nts	1.1168	0.007	0.012	1	-0.005
Mmachc	0.951871	0.007	0.012	1	-0.005
Cuedc1	0.595543	0.007	0.012	1	-0.005
Gm20548	0.311455	0.007	0.012	1	-0.005
Tdrd5	0.395257	0.007	0.012	1	-0.005
Vit	-0.390458	0.007	0.012	1	-0.005
5031434O11Rik	0.179397	0.007	0.012	1	-0.005
Col26a1	-0.875827	0.007	0.012	1	-0.005
9030622O22Rik	0.385856	0.007	0.012	1	-0.005
Ttc30a1	0.601432	0.007	0.012	1	-0.005
A330093E20Rik	0.300204	0.007	0.012	1	-0.005
Gm30835	-0.289745	0.007	0.012	1	-0.005
Zgpat	-0.333491	0.007	0.012	1	-0.005
Nkapl	-0.307661	0.007	0.012	1	-0.005
Ankrd55	-0.539945	0.007	0.012	1	-0.005
Ppp1r3b	1.06033	0.007	0.012	1	-0.005
9930104L06Rik	-0.825211	0.007	0.012	1	-0.005
Dnhd1	-0.361999	0.007	0.012	1	-0.005
Pomgnt2	0.710304	0.007	0.012	1	-0.005
3100003L05Rik	-0.194584	0.007	0.012	1	-0.005
Zbed5	0.392372	0.007	0.012	1	-0.005
Gm28411	0.179758	0.007	0.012	1	-0.005
Alpk3	-1.37838	0.007	0.012	1	-0.005
Ribc1	0.103868	0.007	0.012	1	-0.005
Terb1	-0.189391	0.007	0.012	1	-0.005
Poli	0.667469	0.007	0.012	1	-0.005
Adgre5	0.353442	0.007	0.012	1	-0.005
Chrnb2	0.498045	0.007	0.012	1	-0.005
Gp9	0.743478	0.007	0.012	1	-0.005
Gm10648	0.32344	0.007	0.012	1	-0.005
Nin	0.603954	0.007	0.012	1	-0.005
Adra2a	0.150145	0.009	0.014	1	-0.005
Ntf5	0.605	0.009	0.014	1	-0.005
Ccbe1	0.178982	0.009	0.014	1	-0.005
Gm12381	-0.344662	0.009	0.014	1	-0.005
Rtn4rl1	0.426929	0.009	0.014	1	-0.005
Nemp2	0.706944	0.009	0.014	1	-0.005
Tspear	-0.179028	0.009	0.014	1	-0.005
2810001G20Rik	0.299458	0.009	0.014	1	-0.005
Gm29242	0.134358	0.009	0.014	1	-0.005
Epha7	-0.543907	0.009	0.014	1	-0.005
Kcnip2	0.157924	0.009	0.014	1	-0.005
Mvb12b	0.546065	0.009	0.014	1	-0.005
Gm11423	0.556709	0.009	0.014	1	-0.005
Tspan5	-0.309582	0.009	0.014	1	-0.005
Zfp93	-0.381167	0.009	0.014	1	-0.005
Pnliprp2	0.295674	0.011	0.016	1	-0.005
Ripor2	0.363745	0.011	0.016	1	-0.005
4933421A08Rik	0.126189	0.011	0.016	1	-0.005
Zfp781	0.408607	0.015	0.02	1	-0.005
Galnt14	0.47082	0.011	0.016	1	-0.005
Pygm	1.10599	0.011	0.016	1	-0.005
Plpp7	0.984466	0.011	0.016	1	-0.005
Cabcoco1	0.641072	0.015	0.02	1	-0.005
Gabbr2	0.287745	0.012	0.017	1	-0.005
Tmem69	0.252297	0.011	0.016	1	-0.005
Cdc20b	-0.513522	0.016	0.021	1	-0.005
Cdiptos	-0.177788	0.011	0.016	1	-0.005
Ints6l	0.344622	0.011	0.016	1	-0.005
Unc45b	0.385641	0.015	0.02	1	-0.005
Trim3	-0.841564	0.011	0.016	1	-0.005
Gm30524	1.46816	0.015	0.02	1	-0.005
Gm15787	0.123847	0.012	0.017	1	-0.005
Iqcm	0.135523	0.011	0.016	1	-0.005
Tdrkh	0.677968	0.012	0.017	1	-0.005
Zfp341	1.02225	0.016	0.021	1	-0.005
Polr3h	0.665179	0.012	0.017	1	-0.005
Ppm1e	0.490756	0.012	0.017	1	-0.005
Zfp651	0.632708	0.012	0.017	1	-0.005
Abca16	0.436246	0.012	0.017	1	-0.005
Knl1	0.242876	0.02	0.025	1	-0.005
Zfp157	0.824126	0.018	0.023	1	-0.005
Gm32687	0.485543	0.018	0.023	1	-0.005
Lrp2	0.884764	0.027	0.032	1	-0.005
Cyb5d2	0.160165	0.022	0.027	1	-0.005
Poglut2	1.03266	0.028	0.033	1	-0.005
Il7	0.911537	0.028	0.033	1	-0.005
Hspa5	0.356048	0.868	0.873	2.33749e-09	-0.005
Gas2	0.492842	0.043	0.048	1	-0.005
Lpar6	0.647905	0.043	0.048	1	-0.005
Nr1d2	0.5963	0.07	0.076	1	-0.006
Cep162	0.852816	0.065	0.071	1	-0.006
Tmprss2	0.280486	0.012	0.018	1	-0.006
A430033K04Rik	0.28942	0.012	0.018	1	-0.006
Rpgrip1l	0.313219	0.016	0.022	1	-0.006
Sirt4	0.514456	0.016	0.022	1	-0.006
Ino80dos	0.174396	0.016	0.022	1	-0.006
Gm46563	0.722177	0.012	0.018	1	-0.006
Ccdc7a	0.264987	0.012	0.018	1	-0.006
Nxn	0.539882	0.02	0.026	1	-0.006
Mfsd10	1.10658	0.016	0.022	1	-0.006
Dnajb3	0.600247	0.02	0.026	1	-0.006
D030056L22Rik	0.614768	0.017	0.023	1	-0.006
Lrrc17	0.478068	0.012	0.018	1	-0.006
Cfap61	1.07138	0.02	0.026	1	-0.006
Plcb4	0.308394	0.02	0.026	1	-0.006
Gm36660	0.655387	0.017	0.023	1	-0.006
F5	0.71609	0.016	0.022	1	-0.006
Trim13	0.56939	0.02	0.026	1	-0.006
Rita1	0.921887	0.017	0.023	1	-0.006
Kiz	0.489549	0.021	0.027	1	-0.006
Gm49980	0.759356	0.021	0.027	1	-0.006
Lrrc49	0.320907	0.02	0.026	1	-0.006
Atad2	0.365444	0.033	0.039	1	-0.006
A330023F24Rik	1.183	0.032	0.038	1	-0.006
Vav3	0.657159	0.033	0.039	1	-0.006
Tmem18	1.14006	0.039	0.045	1	-0.006
Cep41	-0.50674	0.005	0.011	1	-0.006
Csrnp3	-1.76601	0.005	0.011	1	-0.006
D16Ertd472e	-2.04147	0.005	0.011	1	-0.006
Gm12971	-1.08871	0.005	0.011	1	-0.006
Esrrb	-0.331037	0.005	0.011	1	-0.006
Gemin6	-0.84849	0.005	0.011	1	-0.006
Ctcflos	-0.464816	0.005	0.011	1	-0.006
Fzd1	-0.123177	0.005	0.011	1	-0.006
Mab21l3	-0.404453	0.005	0.011	1	-0.006
Olfr33	-0.216826	0.005	0.011	1	-0.006
Gm37612	-0.736817	0.005	0.011	1	-0.006
Ttc36	-0.42671	0.005	0.011	1	-0.006
Spata5l1	-0.12495	0.005	0.011	1	-0.006
Grip2	-0.144277	0.005	0.011	1	-0.006
Ephb6	-1.17569	0.005	0.011	1	-0.006
Gm17655	-0.651716	0.005	0.011	1	-0.006
Gm14051	-0.320431	0.005	0.011	1	-0.006
Zbtb25	-0.336668	0.005	0.011	1	-0.006
Rec114	-0.945793	0.005	0.011	1	-0.006
Zmynd12	-0.901546	0.005	0.011	1	-0.006
Enpp4	-1.11938	0.005	0.011	1	-0.006
Mroh9	-0.193557	0.005	0.011	1	-0.006
Atp2b2	-1.52778	0.005	0.011	1	-0.006
Bmyc	0.280541	0.005	0.011	1	-0.006
Gm12724	-0.406991	0.005	0.011	1	-0.006
Gm12694	-1.36512	0.005	0.011	1	-0.006
Proser3	0.392446	0.005	0.011	1	-0.006
Gm28905	-0.764186	0.005	0.011	1	-0.006
Dcaf4	-0.569448	0.005	0.011	1	-0.006
Gnao1	-0.278505	0.005	0.011	1	-0.006
Ankrd31	-0.921807	0.005	0.011	1	-0.006
Tpgs2	-0.154129	0.005	0.011	1	-0.006
Gm21781	0.728957	0.005	0.011	1	-0.006
Gm4013	0.471988	0.005	0.011	1	-0.006
F630040K05Rik	-0.942938	0.007	0.013	1	-0.006
Tnfrsf1b	-0.290717	0.007	0.013	1	-0.006
Pla2g4f	0.769447	0.007	0.013	1	-0.006
Gm6871	-0.742611	0.007	0.013	1	-0.006
Myoz3	-0.64575	0.007	0.013	1	-0.006
Plscr2	-0.40703	0.007	0.013	1	-0.006
Zscan20	0.229747	0.007	0.013	1	-0.006
Clba1	0.610239	0.007	0.013	1	-0.006
Car2	0.454721	0.007	0.013	1	-0.006
Colec12	0.237337	0.007	0.013	1	-0.006
9330198N18Rik	-0.387659	0.007	0.013	1	-0.006
Zbtb26	0.889065	0.007	0.013	1	-0.006
Ano8	-0.497239	0.007	0.013	1	-0.006
Fam178b	-0.196006	0.007	0.013	1	-0.006
0610043K17Rik	0.433883	0.007	0.013	1	-0.006
D5Ertd615e	-0.105509	0.007	0.013	1	-0.006
Syndig1	-0.861131	0.007	0.013	1	-0.006
Gadd45g	-1.21336	0.007	0.013	1	-0.006
Abca8b	0.107594	0.007	0.013	1	-0.006
Myt1l	-0.321472	0.007	0.013	1	-0.006
Cacng2	-0.19025	0.007	0.013	1	-0.006
Camk2a	0.319038	0.007	0.013	1	-0.006
Nrros	-1.6546	0.004	0.01	1	-0.006
Acss3	-0.940235	0.004	0.01	1	-0.006
Catspere1	-1.86582	0.004	0.01	1	-0.006
A4galt	-0.261452	0.004	0.01	1	-0.006
Eid2b	-0.388065	0.004	0.01	1	-0.006
Fads6	0.159386	0.004	0.01	1	-0.006
Tdp1	0.558314	0.004	0.01	1	-0.006
Gm26935	-1.92199	0.004	0.01	1	-0.006
Cyp2f2	-0.2243	0.004	0.01	1	-0.006
Heatr4	-0.800321	0.004	0.01	1	-0.006
Rgs17	-0.201523	0.004	0.01	1	-0.006
Epdr1	4.38174	0.004	0.01	1	-0.006
Gm31805	-1.68563	0.004	0.01	1	-0.006
1500015L24Rik	-1.12033	0.004	0.01	1	-0.006
Fbxo10	-0.97796	0.004	0.01	1	-0.006
Mettl24	-1.0578	0.004	0.01	1	-0.006
Gm47782	-1.2075	0.004	0.01	1	-0.006
Fam169a	-0.788965	0.004	0.01	1	-0.006
Fcgr4	-0.679652	0.004	0.01	1	-0.006
Tmc2	-0.631429	0.004	0.01	1	-0.006
Dgkk	-0.519749	0.004	0.01	1	-0.006
Rex2	0.376937	0.004	0.01	1	-0.006
Rnf113a1	0.925774	0.004	0.01	1	-0.006
Gm44613	-1.31076	0.004	0.01	1	-0.006
Gm15884	-0.558417	0.004	0.01	1	-0.006
Zfp3	-0.331523	0.004	0.01	1	-0.006
Fam189b	0.116718	0.004	0.01	1	-0.006
Sult2a5	-1.3483	0.004	0.01	1	-0.006
Shisa9	-0.973565	0.004	0.01	1	-0.006
Trim80	-0.239704	0.004	0.01	1	-0.006
Odad2	-0.215259	0.004	0.01	1	-0.006
Slc9c1	-0.130125	0.004	0.01	1	-0.006
Gm30025	-0.616444	0.004	0.01	1	-0.006
Krt10	-0.34649	0.004	0.01	1	-0.006
Abcb5	-1.94012	0.004	0.01	1	-0.006
Emilin1	-0.900716	0.004	0.01	1	-0.006
Gsg1l	-0.358869	0.004	0.01	1	-0.006
Scn1a	-0.82356	0.004	0.01	1	-0.006
Gm20752	-0.646341	0.004	0.01	1	-0.006
Gm47712	-0.406196	0.004	0.01	1	-0.006
Tmem44	-0.300351	0.004	0.01	1	-0.006
Mrap2	-0.644216	0.004	0.01	1	-0.006
Gm29010	-0.855511	0.004	0.01	1	-0.006
Tmed6	-0.144175	0.004	0.01	1	-0.006
Lor	0.305898	0.004	0.01	1	-0.006
Gm43821	-1.24923	0.004	0.01	1	-0.006
Adamts12	-1.18335	0.004	0.01	1	-0.006
Mfsd4b4	-1.06883	0.004	0.01	1	-0.006
Ptprz1	-1.17179	0.004	0.01	1	-0.006
Gm15728	-0.431123	0.004	0.01	1	-0.006
Gm34544	-0.480595	0.004	0.01	1	-0.006
Gm28588	0.142468	0.004	0.01	1	-0.006
Adgrl4	-0.310258	0.004	0.01	1	-0.006
Arhgef37	-1.35165	0.006	0.012	1	-0.006
Frmd3	-0.179498	0.006	0.012	1	-0.006
Tgif2	0.415498	0.006	0.012	1	-0.006
Rimbp2	-0.745099	0.006	0.012	1	-0.006
Pmm1	-0.392297	0.006	0.012	1	-0.006
Pik3c2g	0.513113	0.009	0.015	1	-0.006
Cd83	0.410171	0.009	0.015	1	-0.006
Pla2g4a	0.452771	0.009	0.015	1	-0.006
C430042M11Rik	0.112945	0.006	0.012	1	-0.006
Sfmbt2	-0.386502	0.006	0.012	1	-0.006
Haus1	0.464783	0.009	0.015	1	-0.006
Sv2c	-0.152618	0.006	0.012	1	-0.006
Gm36569	0.58308	0.006	0.012	1	-0.006
Trpc5	-0.830242	0.009	0.015	1	-0.006
Adam23	-0.894829	0.009	0.015	1	-0.006
Gm13074	-0.513225	0.009	0.015	1	-0.006
Zfp985	0.387024	0.009	0.015	1	-0.006
Ism2	-0.378909	0.01	0.016	1	-0.006
2900076A07Rik	0.289655	0.01	0.016	1	-0.006
Zfp677	-1.09271	0.01	0.016	1	-0.006
Tmtc1	0.118584	0.009	0.015	1	-0.006
Ccnb1	0.111882	0.006	0.012	1	-0.006
Zfp691	0.453735	0.006	0.012	1	-0.006
Gm33037	-0.386039	0.009	0.015	1	-0.006
Tmem216	0.325733	0.006	0.012	1	-0.006
Gm48226	0.292653	0.009	0.015	1	-0.006
Pdzd4	0.504409	0.006	0.012	1	-0.006
D830032E09Rik	0.411341	0.006	0.012	1	-0.006
Pakap	-0.255466	0.009	0.015	1	-0.006
Syngr1	0.329837	0.01	0.016	1	-0.006
C030037D09Rik	-0.66407	0.01	0.016	1	-0.006
Pde1a	0.430923	0.01	0.016	1	-0.006
Slc39a6	-0.23403	0.01	0.016	1	-0.006
Plekho2	0.209926	0.01	0.016	1	-0.006
Gm16863	0.495962	0.01	0.016	1	-0.006
Tsen2	0.699721	0.01	0.016	1	-0.006
Glis3	0.785391	0.013	0.019	1	-0.006
Gm26569	0.36675	0.011	0.017	1	-0.006
Tyw3	0.952378	0.011	0.017	1	-0.006
Enah	0.468884	0.011	0.017	1	-0.006
Phf11c	0.40354	0.011	0.017	1	-0.006
Cdc45	0.29981	0.011	0.017	1	-0.006
Gm26827	0.167525	0.011	0.017	1	-0.006
Brdt	0.353291	0.011	0.017	1	-0.006
Wdhd1	0.446854	0.011	0.017	1	-0.006
Lrrc29	1.09838	0.015	0.021	1	-0.006
Arhgap28	0.325271	0.011	0.017	1	-0.006
Tcaim	0.304008	0.015	0.021	1	-0.006
Ccdc141	0.34477	0.011	0.017	1	-0.006
Cep152	0.652544	0.015	0.021	1	-0.006
Gm26982	1.09828	0.015	0.021	1	-0.006
Hdgfl3	1.04798	0.015	0.021	1	-0.006
Gm3234	0.505831	0.018	0.024	1	-0.006
Mtrr	0.83629	0.022	0.028	1	-0.006
Mdn1	0.814891	0.026	0.032	1	-0.006
Etaa1	1.03241	0.018	0.024	1	-0.006
Zbtb11os1	0.504342	0.023	0.029	1	-0.006
Fam122a	0.609743	0.018	0.024	1	-0.006
Raet1e	0.524455	0.023	0.029	1	-0.006
Jrkl	0.871406	0.023	0.029	1	-0.006
Eml6	0.175805	0.023	0.029	1	-0.006
Zbtb37	0.324313	0.023	0.029	1	-0.006
Ro60	0.603498	0.026	0.032	1	-0.006
Chpt1	0.32361	0.914	0.92	9.45387e-10	-0.006
Mttp	0.113721	0.982	0.988	1	-0.006
Zfp729a	0.657167	0.043	0.049	1	-0.006
Cplane1	0.728015	0.043	0.049	1	-0.006
Rnpc3	0.849865	0.064	0.07	1	-0.006
Gm20594	0.515599	0.181	0.187	1	-0.006
1600010M07Rik	0.580726	0.116	0.123	1	-0.007
Filip1l	0.412165	0.029	0.036	1	-0.007
Chst9	-1.43287	0.004	0.011	1	-0.007
Gm49766	-1.07364	0.004	0.011	1	-0.007
Pcsk6	-0.356524	0.004	0.011	1	-0.007
Cacna1e	-1.51299	0.004	0.011	1	-0.007
Plxdc1	-0.98867	0.004	0.011	1	-0.007
Tmprss5	-0.394278	0.004	0.011	1	-0.007
B130055M24Rik	-0.898738	0.004	0.011	1	-0.007
Gm9866	-0.661934	0.004	0.011	1	-0.007
Wdr5b	-0.382668	0.004	0.011	1	-0.007
Ddx43	-0.610101	0.004	0.011	1	-0.007
Chrna7	-0.399217	0.004	0.011	1	-0.007
Gm47204	-0.378829	0.004	0.011	1	-0.007
Gm26972	-0.408274	0.004	0.011	1	-0.007
Gm29478	-0.831581	0.004	0.011	1	-0.007
Eif4e3	-0.718873	0.004	0.011	1	-0.007
Gm28102	-2.05513	0.004	0.011	1	-0.007
Gm11630	-0.731447	0.004	0.011	1	-0.007
Tmem200a	-0.339943	0.004	0.011	1	-0.007
6430573P05Rik	-0.226877	0.004	0.011	1	-0.007
Gm5535	-0.213012	0.004	0.011	1	-0.007
Zdhhc1	-1.34538	0.004	0.011	1	-0.007
H3c1	-1.19412	0.004	0.011	1	-0.007
Zfhx4	-0.969816	0.004	0.011	1	-0.007
Arhgef6	-0.1935	0.004	0.011	1	-0.007
Nat14	-0.352074	0.004	0.011	1	-0.007
Gm20743	-0.206064	0.004	0.011	1	-0.007
9230109A22Rik	-0.943829	0.004	0.011	1	-0.007
Nek11	-2.72528	0.004	0.011	1	-0.007
Gm33450	-0.40362	0.004	0.011	1	-0.007
Slc22a22	-1.52151	0.004	0.011	1	-0.007
Pdf	-1.5659	0.004	0.011	1	-0.007
Elapor2	-0.232138	0.004	0.011	1	-0.007
Pkn3	-0.652668	0.004	0.011	1	-0.007
Tulp2	-0.38269	0.004	0.011	1	-0.007
Ppm1m	-1.16328	0.004	0.011	1	-0.007
Hspg2	-1.21698	0.004	0.011	1	-0.007
Gm17103	-0.347855	0.004	0.011	1	-0.007
Atcay	-0.259355	0.004	0.011	1	-0.007
Anks6	-0.263173	0.004	0.011	1	-0.007
Sntg2	-1.3474	0.004	0.011	1	-0.007
Sp100	-0.820137	0.004	0.011	1	-0.007
Amt	0.196764	0.004	0.011	1	-0.007
0610040B10Rik	-0.576381	0.004	0.011	1	-0.007
Dpysl2	-0.496846	0.004	0.011	1	-0.007
Rhov	-0.652287	0.004	0.011	1	-0.007
Cfap47	-0.63675	0.004	0.011	1	-0.007
Gm34777	-0.686577	0.006	0.013	1	-0.007
Gria1	-0.777322	0.006	0.013	1	-0.007
Adam12	0.340901	0.006	0.013	1	-0.007
Plag1	-0.947907	0.006	0.013	1	-0.007
Rab3b	0.27407	0.006	0.013	1	-0.007
Glra1	-0.519933	0.006	0.013	1	-0.007
Gm17197	0.692168	0.006	0.013	1	-0.007
Gm13986	-0.575721	0.006	0.013	1	-0.007
Mtfr2	-0.148387	0.006	0.013	1	-0.007
Cers3	-0.254314	0.006	0.013	1	-0.007
Cdca5	-0.223025	0.006	0.013	1	-0.007
Dnah9	-0.351199	0.006	0.013	1	-0.007
Tbxas1	1.0608	0.006	0.013	1	-0.007
Adcy10	0.226528	0.006	0.013	1	-0.007
Fam135b	-0.494237	0.006	0.013	1	-0.007
Trpc4	-0.749497	0.006	0.013	1	-0.007
Tnnt2	-0.356927	0.006	0.013	1	-0.007
Klhdc1	-0.624021	0.006	0.013	1	-0.007
Slc24a2	-0.762788	0.006	0.013	1	-0.007
Cd247	-0.423736	0.006	0.013	1	-0.007
Gimap1	0.170394	0.011	0.018	1	-0.007
Ssbp2	0.346918	0.011	0.018	1	-0.007
Klhl29	0.862777	0.011	0.018	1	-0.007
Olfml1	0.558146	0.011	0.018	1	-0.007
Cfap418	0.33967	0.011	0.018	1	-0.007
Gm36037	-0.731893	0.011	0.018	1	-0.007
Gbp6	0.258866	0.011	0.018	1	-0.007
Ccdc30	0.145831	0.011	0.018	1	-0.007
Acoxl	0.166158	0.011	0.018	1	-0.007
Gm11944	0.240884	0.011	0.018	1	-0.007
9230114K14Rik	0.152079	0.012	0.019	1	-0.007
Mageb18	-0.10988	0.012	0.019	1	-0.007
Gm17491	0.375256	0.015	0.022	1	-0.007
Kif22	0.648797	0.011	0.018	1	-0.007
Megf11	-0.250416	0.016	0.023	1	-0.007
Gm15489	0.958895	0.011	0.018	1	-0.007
Mboat1	0.407703	0.016	0.023	1	-0.007
Dhx37	0.632678	0.012	0.019	1	-0.007
Zfp960	0.963583	0.016	0.023	1	-0.007
Slc38a8	0.320257	0.012	0.019	1	-0.007
Gm36975	-0.239162	0.015	0.022	1	-0.007
Spag1	0.295831	0.02	0.027	1	-0.007
Zmym1	0.752491	0.015	0.022	1	-0.007
Kctd17	0.391452	0.017	0.024	1	-0.007
Gm12666	0.500729	0.02	0.027	1	-0.007
Kctd21	0.184912	0.016	0.023	1	-0.007
Gm9044	-0.204556	0.02	0.027	1	-0.007
Shroom4	0.1883	0.017	0.024	1	-0.007
Bicd2	0.213272	0.02	0.027	1	-0.007
Gm43462	0.794964	0.021	0.028	1	-0.007
Trim62	0.499618	0.02	0.027	1	-0.007
Zbtb8a	0.80922	0.017	0.024	1	-0.007
Gm9008	0.893126	0.02	0.027	1	-0.007
Entpd6	0.757186	0.021	0.028	1	-0.007
4930405O22Rik	0.212094	0.021	0.028	1	-0.007
Gm13205	0.711894	0.021	0.028	1	-0.007
Pus3	0.775507	0.017	0.024	1	-0.007
Chrm3	0.385998	0.021	0.028	1	-0.007
Rbm48	0.610698	0.025	0.032	1	-0.007
Zfat	0.150641	0.031	0.038	1	-0.007
Alms1	0.748707	0.031	0.038	1	-0.007
G2e3	0.143931	0.038	0.045	1	-0.007
Brms1l	0.515503	0.036	0.043	1	-0.007
2700049A03Rik	0.220354	0.037	0.044	1	-0.007
Cttnbp2nl	0.583288	0.037	0.044	1	-0.007
Ncbp2	0.601823	0.044	0.051	1	-0.007
Trp53bp1	0.792415	0.042	0.049	1	-0.007
Rcc2	0.973893	0.034	0.041	1	-0.007
Ptar1	1.03204	0.044	0.051	1	-0.007
S1pr2	0.920183	0.039	0.046	1	-0.007
Exph5	0.627687	0.05	0.057	1	-0.007
Cdk17	0.808625	0.05	0.057	1	-0.007
Dnah12	-0.609091	0.005	0.012	1	-0.007
Platr21	-0.955681	0.005	0.012	1	-0.007
Snhg17	-0.511859	0.005	0.012	1	-0.007
Egr3	-0.267252	0.005	0.012	1	-0.007
Gm10754	-0.437033	0.005	0.012	1	-0.007
Gm16685	-0.793198	0.005	0.012	1	-0.007
Gm15581	-0.440547	0.005	0.012	1	-0.007
D930048N14Rik	-0.400833	0.005	0.012	1	-0.007
Pou2f2	-1.018	0.005	0.012	1	-0.007
Itgam	-0.574391	0.005	0.012	1	-0.007
Nxpe4	-0.921917	0.005	0.012	1	-0.007
Enkur	0.187275	0.005	0.012	1	-0.007
Foxa3	-0.149778	0.005	0.012	1	-0.007
A430035B10Rik	-0.811127	0.005	0.012	1	-0.007
Gm37245	0.571815	0.005	0.012	1	-0.007
Gm11696	-0.376592	0.005	0.012	1	-0.007
2500004C02Rik	-1.25683	0.005	0.012	1	-0.007
Chst8	-0.435081	0.005	0.012	1	-0.007
Ankrd36	-0.706604	0.005	0.012	1	-0.007
BC065397	0.373089	0.005	0.012	1	-0.007
Nxph2	-0.963086	0.005	0.012	1	-0.007
Gm15651	-0.854852	0.005	0.012	1	-0.007
D430041D05Rik	-0.240828	0.005	0.012	1	-0.007
Smyd5	0.642225	0.007	0.014	1	-0.007
Kctd8	-0.169265	0.007	0.014	1	-0.007
1810062O18Rik	0.494587	0.007	0.014	1	-0.007
A730020E08Rik	0.403881	0.007	0.014	1	-0.007
Ninl	-0.467402	0.007	0.014	1	-0.007
Olfr92	-0.235427	0.007	0.014	1	-0.007
Gm48024	-0.47928	0.007	0.014	1	-0.007
Ptpn13	0.563834	0.007	0.014	1	-0.007
Prkar1b	0.29233	0.007	0.014	1	-0.007
Map7d2	-0.465706	0.007	0.014	1	-0.007
Ankrd23	0.582338	0.007	0.014	1	-0.007
Eid1	1.21523	0.007	0.014	1	-0.007
Adgrd1	0.730415	0.007	0.014	1	-0.007
Nim1k	-0.167247	0.009	0.016	1	-0.007
Gm35041	0.443139	0.009	0.016	1	-0.007
Adcy2	-0.196034	0.009	0.016	1	-0.007
Ppm1k	-0.191917	0.009	0.016	1	-0.007
Frmd6	-0.519059	0.009	0.016	1	-0.007
Nudt6	0.371649	0.009	0.016	1	-0.007
Fgd5	-0.559338	0.01	0.017	1	-0.007
Rgcc	-1.15093	0.01	0.017	1	-0.007
Btbd19	-0.630631	0.009	0.016	1	-0.007
1700008J07Rik	0.322762	0.009	0.016	1	-0.007
Zfp955a	-0.591735	0.01	0.017	1	-0.007
Gm12981	0.265246	0.009	0.016	1	-0.007
Mlana	-0.323791	0.009	0.016	1	-0.007
Gm20337	-0.324773	0.009	0.016	1	-0.007
Sema5a	-0.797403	0.009	0.016	1	-0.007
Ttc26	0.283577	0.01	0.017	1	-0.007
Unc93a	0.287267	0.01	0.017	1	-0.007
4930522L14Rik	0.696604	0.009	0.016	1	-0.007
Egfl6	0.249291	0.01	0.017	1	-0.007
Gm41664	-0.114874	0.01	0.017	1	-0.007
Nr6a1os	-0.477632	0.01	0.017	1	-0.007
Hvcn1	0.230334	0.01	0.017	1	-0.007
Atp23	0.225762	0.013	0.02	1	-0.007
Strada	0.144289	0.013	0.02	1	-0.007
Syt7	-0.160625	0.013	0.02	1	-0.007
Dusp10	0.552038	0.013	0.02	1	-0.007
Ankrd22	0.623582	0.013	0.02	1	-0.007
Dtx3	0.518176	0.013	0.02	1	-0.007
4932441J04Rik	0.556332	0.013	0.02	1	-0.007
9930014A18Rik	0.595729	0.013	0.02	1	-0.007
Zfp251	0.11685	0.013	0.02	1	-0.007
Nckipsd	0.297227	0.022	0.029	1	-0.007
Tlcd3b	0.220338	0.018	0.025	1	-0.007
Nxpe3	0.252449	0.018	0.025	1	-0.007
Tacc3	0.618537	0.022	0.029	1	-0.007
Cenpu	0.438816	0.018	0.025	1	-0.007
Ggcx	0.635294	0.018	0.025	1	-0.007
Haspin	0.790605	0.026	0.033	1	-0.007
2010308F09Rik	1.17298	0.022	0.029	1	-0.007
Dis3	0.83536	0.026	0.033	1	-0.007
Lyve1	0.744964	0.026	0.033	1	-0.007
Naif1	0.717682	0.028	0.035	1	-0.007
Apoc3	-0.113009	0.979	0.986	1	-0.007
Rps6ka5	0.573161	0.043	0.05	1	-0.007
Zfp317	1.01609	0.067	0.075	1	-0.008
Rel	0.993632	0.098	0.106	1	-0.008
Zmat1	-0.582382	0.01	0.018	1	-0.008
Cntfr	-0.525851	0.01	0.018	1	-0.008
Gckr	0.26714	0.01	0.018	1	-0.008
Ddx51	0.159458	0.01	0.018	1	-0.008
Mrgpre	0.210596	0.01	0.018	1	-0.008
Gpr135	0.171011	0.01	0.018	1	-0.008
Cracr2b	0.541968	0.01	0.018	1	-0.008
Tctn2	-0.830064	0.01	0.018	1	-0.008
Poln	0.658526	0.01	0.018	1	-0.008
Per3	0.461861	0.01	0.018	1	-0.008
Sgo2a	0.346314	0.01	0.018	1	-0.008
9130017K11Rik	0.63013	0.01	0.018	1	-0.008
Ccdc157	-1.00032	0.004	0.012	1	-0.008
Wdfy4	-0.863824	0.002	0.01	1	-0.008
Efna2	-0.41398	0.004	0.012	1	-0.008
Gm26787	-0.279899	0.002	0.01	1	-0.008
Gli3	-1.69733	0.004	0.012	1	-0.008
Tmprss11c	-1.27844	0.004	0.012	1	-0.008
Tspan4	-0.786367	0.002	0.01	1	-0.008
Gm29502	-0.870489	0.004	0.012	1	-0.008
Kif28	-1.08662	0.004	0.012	1	-0.008
Bmp5	-0.733342	0.002	0.01	1	-0.008
Car1	-2.46266	0.002	0.01	1	-0.008
P3h4	-0.973466	0.004	0.012	1	-0.008
Gm12689	-0.830063	0.002	0.01	1	-0.008
Gm43560	-1.00105	0.002	0.01	1	-0.008
Gm20631	-0.51794	0.002	0.01	1	-0.008
Slc6a9	0.903922	0.002	0.01	1	-0.008
Pgam2	-1.06559	0.004	0.012	1	-0.008
Gm32926	-0.87821	0.004	0.012	1	-0.008
Orai2	-1.20463	0.002	0.01	1	-0.008
Hcst	-0.791294	0.002	0.01	1	-0.008
Fndc7	-0.947448	0.002	0.01	1	-0.008
2210408F21Rik	-0.175568	0.002	0.01	1	-0.008
Zp2	-1.60659	0.002	0.01	1	-0.008
Ccpg1os	-1.34161	0.002	0.01	1	-0.008
Cdh22	-2.50825	0.004	0.012	1	-0.008
Cercam	-0.250691	0.004	0.012	1	-0.008
Eml5	-1.56351	0.004	0.012	1	-0.008
Kcnj6	0.953546	0.004	0.012	1	-0.008
Gm29682	-0.787671	0.002	0.01	1	-0.008
Gm21411	-1.02014	0.002	0.01	1	-0.008
Prmt8	-1.07683	0.002	0.01	1	-0.008
Paqr5	-0.655356	0.002	0.01	1	-0.008
Itga11	-0.376286	0.004	0.012	1	-0.008
Cfap410	-0.599769	0.002	0.01	1	-0.008
5730420D15Rik	-1.09908	0.002	0.01	1	-0.008
Hdac7	-0.929537	0.002	0.01	1	-0.008
BC006965	-1.068	0.002	0.01	1	-0.008
Cerkl	-1.49442	0.002	0.01	1	-0.008
Caskin1	-0.74322	0.002	0.01	1	-0.008
9430060I03Rik	-0.591502	0.002	0.01	1	-0.008
Fam20a	-1.03483	0.002	0.01	1	-0.008
Gm11292	-0.493574	0.002	0.01	1	-0.008
Zfp2	-0.320445	0.002	0.01	1	-0.008
6330562C20Rik	-0.857085	0.004	0.012	1	-0.008
Adamts9	-0.512825	0.004	0.012	1	-0.008
Flt3l	-1.29076	0.002	0.01	1	-0.008
Gm28694	-1.30073	0.002	0.01	1	-0.008
Arhgap31	-1.84636	0.004	0.012	1	-0.008
Chl1	-0.635121	0.002	0.01	1	-0.008
Col15a1	-1.76453	0.002	0.01	1	-0.008
St6gal1	-2.11151	0.002	0.01	1	-0.008
4930557F10Rik	-1.71602	0.004	0.012	1	-0.008
Gtf2a1l	-1.33459	0.002	0.01	1	-0.008
BB557941	-0.599967	0.002	0.01	1	-0.008
Rbm43	-0.343607	0.002	0.01	1	-0.008
Trp53rkb	-0.494503	0.004	0.012	1	-0.008
Dcaf12l1	-1.0189	0.004	0.012	1	-0.008
4931403E22Rik	-2.28636	0.002	0.01	1	-0.008
Ttn	-0.341364	0.004	0.012	1	-0.008
Scn8a	-0.934303	0.002	0.01	1	-0.008
Dnai4	-0.912621	0.002	0.01	1	-0.008
Aldh1l2	-1.90221	0.004	0.012	1	-0.008
Itga8	-1.46769	0.002	0.01	1	-0.008
1700003F12Rik	-0.697267	0.002	0.01	1	-0.008
Sobp	-0.858619	0.005	0.013	1	-0.008
Fam131a	-0.339731	0.005	0.013	1	-0.008
Cacna1b	-1.23077	0.004	0.012	1	-0.008
Gm33906	-0.878347	0.005	0.013	1	-0.008
Astn1	-0.960751	0.005	0.013	1	-0.008
2810454H06Rik	-0.378163	0.005	0.013	1	-0.008
Zfp748	-1.11293	0.005	0.013	1	-0.008
Mageb16	-0.536646	0.005	0.013	1	-0.008
Bicc1	-1.47645	0.005	0.013	1	-0.008
Gm48768	-1.00325	0.005	0.013	1	-0.008
Ms4a12	-1.12304	0.005	0.013	1	-0.008
F2r	-0.377631	0.005	0.013	1	-0.008
Cib2	-1.69138	0.005	0.013	1	-0.008
Gm35154	-1.4508	0.005	0.013	1	-0.008
Pou5f2	0.285716	0.005	0.013	1	-0.008
Msh4	-0.959533	0.005	0.013	1	-0.008
Tyro3	-0.734658	0.005	0.013	1	-0.008
Tmem198b	-0.315954	0.005	0.013	1	-0.008
Gm13091	-0.500789	0.005	0.013	1	-0.008
Adh6a	-1.04736	0.006	0.014	1	-0.008
Ust	-1.08627	0.005	0.013	1	-0.008
Vangl2	-0.896124	0.005	0.013	1	-0.008
H4c18	-0.659916	0.005	0.013	1	-0.008
H4f16	-1.41277	0.005	0.013	1	-0.008
Gm9856	-0.177987	0.006	0.014	1	-0.008
Rab23	0.164458	0.006	0.014	1	-0.008
Clnk	-0.452159	0.005	0.013	1	-0.008
Samsn1	-0.937231	0.006	0.014	1	-0.008
Man2c1os	-0.570206	0.006	0.014	1	-0.008
Mdk	0.241341	0.006	0.014	1	-0.008
Tmcc2	-1.07774	0.005	0.013	1	-0.008
Pacsin1	-0.323016	0.006	0.014	1	-0.008
Dmrt1	-0.438363	0.005	0.013	1	-0.008
4930599N23Rik	-0.378172	0.005	0.013	1	-0.008
Ppp1r42	-0.715648	0.006	0.014	1	-0.008
Sh3rf3	-0.313181	0.006	0.014	1	-0.008
Gm11033	-1.07049	0.006	0.014	1	-0.008
Mirt1	-0.824915	0.006	0.014	1	-0.008
Pik3cd	-0.122797	0.006	0.014	1	-0.008
Ptk6	0.403344	0.006	0.014	1	-0.008
Ccdc170	-0.101369	0.006	0.014	1	-0.008
Rsad1	-0.415764	0.006	0.014	1	-0.008
Fkbp9	0.992012	0.006	0.014	1	-0.008
Ccdc88a	-0.486129	0.006	0.014	1	-0.008
5033430I15Rik	0.267283	0.006	0.014	1	-0.008
Tspyl2	0.152197	0.006	0.014	1	-0.008
Dock10	-1.32631	0.007	0.015	1	-0.008
Rap1gap	0.211304	0.006	0.014	1	-0.008
Rnf180	-0.199145	0.006	0.014	1	-0.008
Mpdz	-0.15056	0.006	0.014	1	-0.008
Cytip	-0.692512	0.006	0.014	1	-0.008
Gm26714	-0.37357	0.006	0.014	1	-0.008
4930549G23Rik	-0.134922	0.006	0.014	1	-0.008
Coro2b	-0.860299	0.007	0.015	1	-0.008
Cfap53	-0.319611	0.006	0.014	1	-0.008
Afap1	-0.419649	0.006	0.014	1	-0.008
Gm20646	0.430041	0.007	0.015	1	-0.008
Izumo4	-0.349775	0.007	0.015	1	-0.008
Kcnab1	0.130909	0.007	0.015	1	-0.008
Gm42658	-0.690907	0.007	0.015	1	-0.008
Slc26a8	0.239593	0.007	0.015	1	-0.008
Pcdh17	-1.32769	0.007	0.015	1	-0.008
Gm37971	-0.559917	0.011	0.019	1	-0.008
Cyp2c70	-0.107068	0.007	0.015	1	-0.008
Gm28729	0.142399	0.007	0.015	1	-0.008
Mpped2	-0.316324	0.007	0.015	1	-0.008
Prickle2	-0.220245	0.011	0.019	1	-0.008
Stxbp5l	0.563219	0.011	0.019	1	-0.008
Pwwp4a	0.251793	0.011	0.019	1	-0.008
Zswim9	0.139692	0.011	0.019	1	-0.008
Zfp69	-0.16743	0.012	0.02	1	-0.008
Rad18	0.550262	0.011	0.019	1	-0.008
H4c8	-0.160785	0.011	0.019	1	-0.008
Hoxa3	0.258642	0.011	0.019	1	-0.008
9030025P20Rik	0.386942	0.011	0.019	1	-0.008
Sgsm1	0.543658	0.015	0.023	1	-0.008
Il33	0.188406	0.012	0.02	1	-0.008
Ebf2	-0.161384	0.012	0.02	1	-0.008
Gm16638	0.419964	0.012	0.02	1	-0.008
Foxp2	-0.891675	0.016	0.024	1	-0.008
Diras2	0.257964	0.011	0.019	1	-0.008
Hunk	-0.237889	0.012	0.02	1	-0.008
Ccl27a	0.875932	0.011	0.019	1	-0.008
Blm	0.171047	0.015	0.023	1	-0.008
Ccdc163	0.225155	0.012	0.02	1	-0.008
Tubgcp5	0.696052	0.015	0.023	1	-0.008
Ripor1	-0.125192	0.02	0.028	1	-0.008
Phldb2	0.794923	0.016	0.024	1	-0.008
Fgd3	0.559182	0.015	0.023	1	-0.008
Gm41361	0.26975	0.012	0.02	1	-0.008
Exosc1	0.483272	0.016	0.024	1	-0.008
Polr3g	0.855912	0.017	0.025	1	-0.008
Patz1	0.661045	0.017	0.025	1	-0.008
Gcfc2	0.279253	0.021	0.029	1	-0.008
Fsd1l	0.188029	0.016	0.024	1	-0.008
Msh5	0.27831	0.017	0.025	1	-0.008
Prc1	0.243576	0.021	0.029	1	-0.008
Sh3pxd2b	0.42664	0.021	0.029	1	-0.008
Ebf1	0.479166	0.02	0.028	1	-0.008
Tceanc	0.424994	0.018	0.026	1	-0.008
Nphp1	0.282234	0.017	0.025	1	-0.008
Fam189a1	0.244529	0.025	0.033	1	-0.008
Rfc4	0.593349	0.017	0.025	1	-0.008
Uck2	0.442415	0.02	0.028	1	-0.008
Utp25	0.426052	0.018	0.026	1	-0.008
Ptpn9	0.514338	0.021	0.029	1	-0.008
Nol10	0.183096	0.021	0.029	1	-0.008
Lin9	0.689093	0.018	0.026	1	-0.008
Mis12	0.399102	0.021	0.029	1	-0.008
Ttc39b	0.258976	0.021	0.029	1	-0.008
Snhg4	-0.257443	0.018	0.026	1	-0.008
Lsm11	0.737865	0.022	0.03	1	-0.008
Klhl20	0.824994	0.022	0.03	1	-0.008
E130307A14Rik	0.675424	0.031	0.039	1	-0.008
Zfp780b	0.468186	0.034	0.042	1	-0.008
Tex9	0.903686	0.037	0.045	1	-0.008
Dclre1a	0.618089	0.037	0.045	1	-0.008
Nsun6	0.484396	0.042	0.05	1	-0.008
Rnf31	0.6927	0.037	0.045	1	-0.008
Rttn	0.53351	0.04	0.048	1	-0.008
Noa1	1.10803	0.037	0.045	1	-0.008
Lmnb1	1.15177	0.042	0.05	1	-0.008
Srbd1	0.515893	0.04	0.048	1	-0.008
Dach1	0.898257	0.045	0.053	1	-0.008
Asb3	0.769236	0.055	0.063	1	-0.008
Mvk	-0.15232	0.009	0.017	1	-0.008
Pip4k2b	-0.622861	0.009	0.017	1	-0.008
Gm44618	-0.655875	0.009	0.017	1	-0.008
H2-DMa	-0.136166	0.009	0.017	1	-0.008
Hivep3	-0.657416	0.009	0.017	1	-0.008
1700113H08Rik	0.217279	0.009	0.017	1	-0.008
Zfp54	0.28902	0.009	0.017	1	-0.008
Gm13561	-1.30357	0.009	0.017	1	-0.008
Ak7	0.379889	0.009	0.017	1	-0.008
Rgl3	-0.757906	0.009	0.017	1	-0.008
Ndc1	-0.602836	0.009	0.017	1	-0.008
Agbl3	-0.476223	0.009	0.017	1	-0.008
Cfap74	-0.360894	0.009	0.017	1	-0.008
4932422M17Rik	0.342856	0.009	0.017	1	-0.008
Stag3	0.216717	0.009	0.017	1	-0.008
Pappa2	-0.11351	0.009	0.017	1	-0.008
Synpr	0.232383	0.013	0.021	1	-0.008
Zfp709	0.575017	0.013	0.021	1	-0.008
Slc25a14	0.7836	0.026	0.034	1	-0.008
Tgfbr3	0.530917	0.027	0.035	1	-0.008
Usp46	0.942284	0.027	0.035	1	-0.008
Pank3	0.737187	0.722	0.73	2.69721e-27	-0.008
Muc13	0.186478	0.969	0.977	0.00105035	-0.008
Naa16	0.909009	0.059	0.067	1	-0.008
Gbp7	0.854316	0.108	0.116	1	-0.008
Ift88	0.592788	0.034	0.043	1	-0.009
Zfp868	0.52503	0.034	0.043	1	-0.009
Espl1	0.70587	0.042	0.051	1	-0.009
Trim23	0.150711	0.017	0.026	1	-0.009
Fut11	0.416176	0.021	0.03	1	-0.009
C920021L13Rik	0.278856	0.017	0.026	1	-0.009
Cby1	0.896547	0.021	0.03	1	-0.009
Urb1	-0.134101	0.017	0.026	1	-0.009
Dnm3	0.313584	0.021	0.03	1	-0.009
9230112J17Rik	0.624715	0.021	0.03	1	-0.009
Arl16	0.624893	0.027	0.036	1	-0.009
Nrg4	0.637066	0.027	0.036	1	-0.009
Pms1	0.332433	0.028	0.037	1	-0.009
Tmtc4	0.586494	0.029	0.038	1	-0.009
Cers5	0.518601	0.027	0.036	1	-0.009
Oxgr1	-1.95651	0.002	0.011	1	-0.009
Zbtb16	-1.23885	0.002	0.011	1	-0.009
Npffr2	-0.954924	0.002	0.011	1	-0.009
Glt1d1	-0.84716	0.004	0.013	1	-0.009
Npm2	-0.195961	0.004	0.013	1	-0.009
Syngap1	-1.18878	0.002	0.011	1	-0.009
Flna	-0.838133	0.002	0.011	1	-0.009
Gm12320	-1.07185	0.002	0.011	1	-0.009
Gm17767	-2.36289	0.002	0.011	1	-0.009
Cenpt	-1.07801	0.004	0.013	1	-0.009
Nol4	-2.53482	0.004	0.013	1	-0.009
Rhbdl1	-0.325902	0.004	0.013	1	-0.009
Abca15	-0.161692	0.004	0.013	1	-0.009
Rhbdl3	-1.3147	0.004	0.013	1	-0.009
Gm43122	-1.33492	0.002	0.011	1	-0.009
Usp27x	-0.610857	0.002	0.011	1	-0.009
Pnliprp1	-0.159487	0.004	0.013	1	-0.009
Gm43154	-1.07498	0.002	0.011	1	-0.009
Mamld1	-1.6674	0.002	0.011	1	-0.009
Gfod2	-2.57138	0.002	0.011	1	-0.009
Npr3	-1.17113	0.002	0.011	1	-0.009
Rps6kl1	-0.913441	0.004	0.013	1	-0.009
Gm6787	-2.11328	0.002	0.011	1	-0.009
Hip1	-1.48637	0.004	0.013	1	-0.009
Gm29683	-0.912228	0.004	0.013	1	-0.009
Smpdl3b	-0.871427	0.002	0.011	1	-0.009
Trib3	-1.72487	0.002	0.011	1	-0.009
Gm12408	-1.43072	0.002	0.011	1	-0.009
A230004M16Rik	-0.993769	0.004	0.013	1	-0.009
2310016D03Rik	-0.687492	0.004	0.013	1	-0.009
Col27a1	-0.778916	0.002	0.011	1	-0.009
8430426J06Rik	-2.37396	0.002	0.011	1	-0.009
Frmpd1	-1.89491	0.004	0.013	1	-0.009
Gm26820	-2.04829	0.002	0.011	1	-0.009
Setmar	-0.419997	0.002	0.011	1	-0.009
Gm9725	-1.41178	0.002	0.011	1	-0.009
Mindy4	-1.03343	0.004	0.013	1	-0.009
Ambp	-0.871827	0.004	0.013	1	-0.009
Plekho1	-0.481528	0.002	0.011	1	-0.009
4921504E06Rik	-2.29144	0.002	0.011	1	-0.009
Zbtb48	-1.91541	0.002	0.011	1	-0.009
Gins3	-1.4294	0.002	0.011	1	-0.009
Igflr1	-0.815182	0.002	0.011	1	-0.009
Btk	-0.495825	0.002	0.011	1	-0.009
Gm26756	-1.2734	0.004	0.013	1	-0.009
Abca4	-0.912922	0.002	0.011	1	-0.009
Gm29282	-1.8327	0.002	0.011	1	-0.009
B130024G19Rik	-1.86126	0.002	0.011	1	-0.009
Gm7706	-1.14647	0.002	0.011	1	-0.009
Gm27246	-0.179558	0.002	0.011	1	-0.009
9530062K07Rik	-0.446401	0.002	0.011	1	-0.009
Gm15689	-0.521791	0.006	0.015	1	-0.009
Cntnap4	-0.972765	0.006	0.015	1	-0.009
Trpv3	-0.883026	0.006	0.015	1	-0.009
Riiad1	-0.411878	0.006	0.015	1	-0.009
Gzmm	-0.38395	0.006	0.015	1	-0.009
Prdm9	0.124241	0.009	0.018	1	-0.009
Slc23a3	-1.77331	0.006	0.015	1	-0.009
Cmc4	-0.423832	0.006	0.015	1	-0.009
Cdh10	0.191431	0.009	0.018	1	-0.009
Polr1b	-0.193424	0.009	0.018	1	-0.009
Gemin8	0.10709	0.006	0.015	1	-0.009
4930556J24Rik	-0.188135	0.006	0.015	1	-0.009
Lrrc51	-0.19368	0.006	0.015	1	-0.009
Gm28376	-0.26198	0.006	0.015	1	-0.009
Casr	-0.741837	0.006	0.015	1	-0.009
4930556G01Rik	-0.846348	0.006	0.015	1	-0.009
Apoe	-0.400559	0.006	0.015	1	-0.009
Ltk	-0.49325	0.009	0.018	1	-0.009
Asxl3	0.207125	0.009	0.018	1	-0.009
Kifc5b	-0.491397	0.006	0.015	1	-0.009
Cks1b	-0.172486	0.009	0.018	1	-0.009
Cys1	-0.173142	0.009	0.018	1	-0.009
Prickle3	-0.253673	0.009	0.018	1	-0.009
Kctd15	-0.208779	0.009	0.018	1	-0.009
Tmem88	0.102901	0.009	0.018	1	-0.009
Layn	0.849123	0.009	0.018	1	-0.009
Setd4	-0.377343	0.01	0.019	1	-0.009
Nup37	0.415204	0.01	0.019	1	-0.009
Bhlhb9	-0.548296	0.009	0.018	1	-0.009
Zfp459	0.472356	0.01	0.019	1	-0.009
Gm9776	-0.70107	0.01	0.019	1	-0.009
Cnp	0.386095	0.01	0.019	1	-0.009
Dph7	0.292384	0.01	0.019	1	-0.009
Kbtbd8	0.485329	0.01	0.019	1	-0.009
Rtn4r	0.140054	0.01	0.019	1	-0.009
Rbak	-0.537431	0.01	0.019	1	-0.009
Gbp3	0.245469	0.013	0.022	1	-0.009
Smpd3	-0.486771	0.013	0.022	1	-0.009
4933407K13Rik	0.105483	0.013	0.022	1	-0.009
Sdk2	0.592724	0.013	0.022	1	-0.009
Nkrf	-0.634677	0.013	0.022	1	-0.009
C430014B12Rik	0.354052	0.013	0.022	1	-0.009
Pxmp2	0.329912	0.013	0.022	1	-0.009
5330438D12Rik	-2.99316	0.001	0.01	1	-0.009
Ift81	-2.22714	0.001	0.01	1	-0.009
Adgra2	-3.46499	0.001	0.01	1	-0.009
Lrrc9	-2.9052	0.001	0.01	1	-0.009
Piwil1	-3.10625	0.001	0.01	1	-0.009
4930520O04Rik	-2.26896	0.001	0.01	1	-0.009
Nrxn2	-2.82481	0.001	0.01	1	-0.009
Slc5a12	-3.02787	0.001	0.01	1	-0.009
Ccdc88b	-1.67468	0.001	0.01	1	-0.009
Gbx1	-1.79227	0.001	0.01	1	-0.009
Eva1b	-1.28356	0.001	0.01	1	-0.009
Pard3bos1	-2.91043	0.001	0.01	1	-0.009
Rem2	-0.543069	0.001	0.01	1	-0.009
Glis2	-3.15889	0.001	0.01	1	-0.009
Dpf1	-2.87621	0.001	0.01	1	-0.009
Kif9	-3.16993	0.001	0.01	1	-0.009
Sag	-2.45055	0.001	0.01	1	-0.009
Gm12068	-2.01747	0.001	0.01	1	-0.009
Gm15286	-1.55657	0.001	0.01	1	-0.009
Susd3	-2.76625	0.001	0.01	1	-0.009
Cdh3	-1.93944	0.001	0.01	1	-0.009
4930512B01Rik	-0.828497	0.005	0.014	1	-0.009
Fgf13	-0.78379	0.005	0.014	1	-0.009
Bmpr1b	-0.879047	0.005	0.014	1	-0.009
Grin3a	-1.53099	0.005	0.014	1	-0.009
1700001L05Rik	-0.864062	0.005	0.014	1	-0.009
Gm47096	-0.493203	0.005	0.014	1	-0.009
Gm31108	-0.116999	0.005	0.014	1	-0.009
Gm44200	-0.12396	0.005	0.014	1	-0.009
Fstl3	-0.595646	0.005	0.014	1	-0.009
Abcb1b	-1.45459	0.005	0.014	1	-0.009
Ston1	-0.732451	0.005	0.014	1	-0.009
Htr1f	-1.45717	0.005	0.014	1	-0.009
Ttc23l	-0.882908	0.005	0.014	1	-0.009
Map2	1.13004	0.005	0.014	1	-0.009
Otogl	-1.49366	0.005	0.014	1	-0.009
Tnfrsf25	-0.70118	0.005	0.014	1	-0.009
Stac2	-0.788155	0.005	0.014	1	-0.009
Gm49507	-0.891045	0.005	0.014	1	-0.009
Tmem88b	-0.391655	0.005	0.014	1	-0.009
Cdh20	-0.986646	0.005	0.014	1	-0.009
A730036I17Rik	-0.979718	0.005	0.014	1	-0.009
D930032P07Rik	-0.489002	0.005	0.014	1	-0.009
2410018L13Rik	-0.430675	0.005	0.014	1	-0.009
Ak5	-0.482623	0.005	0.014	1	-0.009
Cpne5	-0.203011	0.005	0.014	1	-0.009
Bbs5	-0.44463	0.005	0.014	1	-0.009
4932412D23Rik	-0.514889	0.005	0.014	1	-0.009
Spock3	-0.912461	0.005	0.014	1	-0.009
Ctf1	0.693413	0.005	0.014	1	-0.009
9630002D21Rik	-0.405774	0.007	0.016	1	-0.009
Slc24a3	-1.13518	0.007	0.016	1	-0.009
Nrcam	-0.287485	0.007	0.016	1	-0.009
Cyp4f17	-0.267214	0.007	0.016	1	-0.009
Gm16046	-0.773728	0.007	0.016	1	-0.009
Rgs7bp	-0.376167	0.007	0.016	1	-0.009
Gm30613	-0.35086	0.007	0.016	1	-0.009
Gli2	-0.347591	0.007	0.016	1	-0.009
Entpd4	-1.20042	0.007	0.016	1	-0.009
Ahi1	-0.83226	0.007	0.016	1	-0.009
Dnah6	-0.96722	0.007	0.016	1	-0.009
A630001O12Rik	-0.530422	0.007	0.016	1	-0.009
Lpcat4	-0.524132	0.007	0.016	1	-0.009
Ndst4	-0.532728	0.007	0.016	1	-0.009
2610044O15Rik8	-0.181411	0.011	0.02	1	-0.009
Them7	0.530957	0.011	0.02	1	-0.009
Tnfrsf23	-0.722158	0.011	0.02	1	-0.009
Pinx1	-0.184652	0.011	0.02	1	-0.009
Smtn	-0.179796	0.012	0.021	1	-0.009
Zfp606	0.287869	0.011	0.02	1	-0.009
Rad51c	-0.232854	0.011	0.02	1	-0.009
Mfsd4a	0.212831	0.015	0.024	1	-0.009
Acer2	-0.376212	0.012	0.021	1	-0.009
Rufy4	0.53997	0.012	0.021	1	-0.009
A530013C23Rik	0.606731	0.015	0.024	1	-0.009
Gm4221	0.413617	0.015	0.024	1	-0.009
Zfp472	0.60923	0.015	0.024	1	-0.009
Grb14	-0.28111	0.015	0.024	1	-0.009
Zfp329	0.124926	0.012	0.021	1	-0.009
Gm13032	0.823622	0.015	0.024	1	-0.009
Zfp982	0.208867	0.016	0.025	1	-0.009
Fam111a	0.339004	0.016	0.025	1	-0.009
4930483O08Rik	0.536216	0.016	0.025	1	-0.009
Syce3	0.882078	0.016	0.025	1	-0.009
Tmem109	0.711484	0.018	0.027	1	-0.009
Fktn	0.433854	0.022	0.031	1	-0.009
Gm20342	0.507952	0.022	0.031	1	-0.009
Tma16	0.315294	0.018	0.027	1	-0.009
Mbd4	0.504046	0.02	0.029	1	-0.009
Arhgap44	0.441795	0.025	0.034	1	-0.009
Dck	0.141417	0.018	0.027	1	-0.009
Kbtbd3	0.611897	0.022	0.031	1	-0.009
Afp	0.224376	0.022	0.031	1	-0.009
Chgb	1.38802	0.023	0.032	1	-0.009
Fermt3	0.510693	0.031	0.04	1	-0.009
Lyar	0.992542	0.031	0.04	1	-0.009
Trdmt1	0.500779	0.033	0.042	1	-0.009
Hps3	0.64055	0.037	0.046	1	-0.009
Wdr59	0.656507	0.037	0.046	1	-0.009
Zfp51	1.03813	0.033	0.042	1	-0.009
Adamts1	0.605175	0.033	0.042	1	-0.009
Kcnk1	0.753449	0.039	0.048	1	-0.009
Gm20707	0.301978	0.04	0.049	1	-0.009
Mtr	0.769879	0.048	0.057	1	-0.009
Gm4258	0.892326	0.047	0.056	1	-0.009
Hace1	0.817805	0.048	0.057	1	-0.009
Trim32	0.971847	0.051	0.06	1	-0.009
Dcp1b	1.01269	0.026	0.035	1	-0.009
4833418N02Rik	0.546928	0.026	0.035	1	-0.009
Axin2	0.807235	0.089	0.098	1	-0.009
Slc12a2	1.03848	0.119	0.128	1	-0.009
Bahcc1	0.732873	0.033	0.043	1	-0.01
Nr2c1	0.642241	0.033	0.043	1	-0.01
Gm33989	0.773119	0.033	0.043	1	-0.01
Sanbr	0.899298	0.066	0.076	1	-0.01
Gm33508	-3.15399	0.001	0.011	1	-0.01
Grap2	-1.7143	0.001	0.011	1	-0.01
Amph	-1.71079	0.001	0.011	1	-0.01
Vwde	-3.01265	0.001	0.011	1	-0.01
Kif6	-1.83409	0.001	0.011	1	-0.01
Ntng2	-3.49371	0.001	0.011	1	-0.01
Zfp667	-2.20022	0.001	0.011	1	-0.01
Trpm8	-1.04532	0.001	0.011	1	-0.01
Nid1	-1.52354	0.001	0.011	1	-0.01
Arhgef33	-0.882708	0.001	0.011	1	-0.01
Gm31243	-3.29549	0.001	0.011	1	-0.01
Stbd1	-0.73851	0.001	0.011	1	-0.01
Cdh26	-2.74375	0.001	0.011	1	-0.01
Plac1	-2.12553	0.001	0.011	1	-0.01
Tedc1	-1.1787	0.001	0.011	1	-0.01
Gna15	-1.44689	0.001	0.011	1	-0.01
Wnt3	-1.00318	0.001	0.011	1	-0.01
Igfbp7	-2.93032	0.001	0.011	1	-0.01
Gm30954	-2.86955	0.001	0.011	1	-0.01
Ccm2l	-2.59059	0.001	0.011	1	-0.01
Gm19585	-3.91545	0.001	0.011	1	-0.01
4933436I20Rik	-3.119	0.001	0.011	1	-0.01
Camk2n2	-1.1988	0.005	0.015	1	-0.01
Oprm1	-0.716225	0.005	0.015	1	-0.01
Sspo	-0.812935	0.005	0.015	1	-0.01
Gm4117	-1.72868	0.005	0.015	1	-0.01
Snupn	-0.760317	0.005	0.015	1	-0.01
E130114P18Rik	-1.35854	0.005	0.015	1	-0.01
Kank4	-1.82858	0.005	0.015	1	-0.01
Tmem108	-0.791984	0.005	0.015	1	-0.01
Nup43	-0.901802	0.005	0.015	1	-0.01
Fosl1	0.240895	0.005	0.015	1	-0.01
Gm14661	-0.581725	0.005	0.015	1	-0.01
Gm5592	-1.44338	0.005	0.015	1	-0.01
Pate2	-0.748695	0.005	0.015	1	-0.01
Ntrk3	-0.197259	0.005	0.015	1	-0.01
Cdh8	-1.72971	0.005	0.015	1	-0.01
Snhg15	-0.583944	0.005	0.015	1	-0.01
4930513D17Rik	-1.58633	0.005	0.015	1	-0.01
Slc36a4	-0.468853	0.005	0.015	1	-0.01
Myrip	-0.193859	0.005	0.015	1	-0.01
Gm26766	-0.552025	0.005	0.015	1	-0.01
Cnbd1	-0.731268	0.005	0.015	1	-0.01
9530026P05Rik	-0.702321	0.012	0.022	1	-0.01
Atl1	-0.573273	0.012	0.022	1	-0.01
Shld2	0.155292	0.012	0.022	1	-0.01
Zwilch	0.577018	0.012	0.022	1	-0.01
Kcnd2	-0.638003	0.012	0.022	1	-0.01
Gm4724	0.224811	0.012	0.022	1	-0.01
Hykk	0.201889	0.012	0.022	1	-0.01
2610008E11Rik	0.509258	0.016	0.026	1	-0.01
Galnt17	0.540883	0.02	0.03	1	-0.01
Fam110b	-0.206908	0.02	0.03	1	-0.01
Kctd11	0.158181	0.017	0.027	1	-0.01
Gm30122	0.403838	0.017	0.027	1	-0.01
Gm14325	1.04884	0.02	0.03	1	-0.01
Cd200r3	0.43141	0.02	0.03	1	-0.01
Ss18l1	0.624259	0.021	0.031	1	-0.01
Gm28403	0.403154	0.017	0.027	1	-0.01
Cmah	0.38964	0.02	0.03	1	-0.01
Atad5	0.474477	0.02	0.03	1	-0.01
S100a6	0.744159	0.02	0.03	1	-0.01
Trit1	0.26055	0.021	0.031	1	-0.01
Gm26549	0.334833	0.026	0.036	1	-0.01
Msh2	0.59563	0.026	0.036	1	-0.01
Fancl	0.539062	0.026	0.036	1	-0.01
Cdkl3	0.686993	0.027	0.037	1	-0.01
Ddx59	0.280532	0.027	0.037	1	-0.01
Bco1	0.359231	0.028	0.038	1	-0.01
Gm14326	0.793541	0.029	0.039	1	-0.01
Gm27177	-3.35915	0	0.01	1	-0.01
Gm12145	-3.88041	0	0.01	1	-0.01
Gm3772	-3.86911	0	0.01	1	-0.01
Cbarp	-3.71065	0	0.01	1	-0.01
Gm281	-3.75202	0	0.01	1	-0.01
Gm33890	-3.64689	0	0.01	1	-0.01
Plut	-3.4101	0	0.01	1	-0.01
Lef1	-1.66123	0.002	0.012	1	-0.01
Cntln	-2.41295	0.002	0.012	1	-0.01
Meis2	-1.46201	0.002	0.012	1	-0.01
9530080O11Rik	-0.666306	0.002	0.012	1	-0.01
Lix1	-1.06788	0.002	0.012	1	-0.01
Spata17	-1.51744	0.004	0.014	1	-0.01
Sptbn2	-2.60974	0.002	0.012	1	-0.01
Nmnat2	-0.949195	0.004	0.014	1	-0.01
Gm12239	-0.615706	0.002	0.012	1	-0.01
Gm13936	-1.86788	0.002	0.012	1	-0.01
Fam163a	-0.987972	0.002	0.012	1	-0.01
Smim43	-0.735857	0.004	0.014	1	-0.01
Itgbl1	-1.44848	0.002	0.012	1	-0.01
Sned1	-2.07118	0.004	0.014	1	-0.01
1700010J16Rik	-1.1513	0.002	0.012	1	-0.01
Pik3ap1	-0.86336	0.002	0.012	1	-0.01
1700066B19Rik	-0.561629	0.002	0.012	1	-0.01
Cnpy1	-2.48765	0.004	0.014	1	-0.01
Eri2	-1.67039	0.004	0.014	1	-0.01
4933427D06Rik	-0.722949	0.004	0.014	1	-0.01
Gm14488	-0.609131	0.004	0.014	1	-0.01
Pcsk2	-1.45628	0.002	0.012	1	-0.01
Nrg2	-2.81028	0.002	0.012	1	-0.01
Gm10433	-0.249945	0.002	0.012	1	-0.01
Gm11613	-1.28996	0.004	0.014	1	-0.01
Gm17092	-1.73976	0.002	0.012	1	-0.01
Eng	-2.52297	0.002	0.012	1	-0.01
Pbx4	-0.756464	0.004	0.014	1	-0.01
Klrb1c	-1.64588	0.002	0.012	1	-0.01
Nynrin	-0.733931	0.004	0.014	1	-0.01
Gm43713	-1.12425	0.002	0.012	1	-0.01
Gm20268	-0.852123	0.004	0.014	1	-0.01
Gm35065	-0.680098	0.004	0.014	1	-0.01
Vmn1r88	-1.49597	0.002	0.012	1	-0.01
Kcnh5	-1.02422	0.004	0.014	1	-0.01
1700111E14Rik	-0.978209	0.004	0.014	1	-0.01
Aqp9	-2.56272	0.002	0.012	1	-0.01
Gm21454	-1.78575	0.004	0.014	1	-0.01
Gm28529	-0.619583	0.004	0.014	1	-0.01
Vmn2r83	-0.106237	0.006	0.016	1	-0.01
Bin1	-1.12658	0.006	0.016	1	-0.01
D630024D03Rik	-0.431174	0.006	0.016	1	-0.01
1500004A13Rik	-1.24932	0.006	0.016	1	-0.01
Dimt1	-0.821207	0.006	0.016	1	-0.01
Cdcp3	-1.46539	0.006	0.016	1	-0.01
Dnah5	-0.86711	0.006	0.016	1	-0.01
Celf4	-1.33162	0.006	0.016	1	-0.01
Il1rap	-1.22427	0.006	0.016	1	-0.01
Echdc3	0.237722	0.006	0.016	1	-0.01
Dusp9	-1.72928	0.006	0.016	1	-0.01
Rad9b	-0.129165	0.006	0.016	1	-0.01
Arrb2	-0.449443	0.009	0.019	1	-0.01
Zfp101	-1.85232	0.006	0.016	1	-0.01
Wdr72	-1.45267	0.006	0.016	1	-0.01
Gm29865	-1.28356	0.006	0.016	1	-0.01
Fgfbp3	-1.00542	0.006	0.016	1	-0.01
Sema4c	-0.659136	0.009	0.019	1	-0.01
Palm	0.371971	0.009	0.019	1	-0.01
Olfr629	-1.24524	0.006	0.016	1	-0.01
Vmn1r38	-0.921905	0.006	0.016	1	-0.01
Filip1	-1.23597	0.009	0.019	1	-0.01
4930414F18Rik	0.118577	0.006	0.016	1	-0.01
Clstn2	-0.920386	0.006	0.016	1	-0.01
Spire2	-0.90224	0.006	0.016	1	-0.01
Sumf2	0.159709	0.009	0.019	1	-0.01
Slc4a10	-0.289359	0.009	0.019	1	-0.01
Gm40614	-0.608954	0.006	0.016	1	-0.01
Nxf7	-0.304341	0.006	0.016	1	-0.01
Adgrg4	-0.227104	0.009	0.019	1	-0.01
Neurl1b	-0.359189	0.009	0.019	1	-0.01
Hrc	-0.220114	0.009	0.019	1	-0.01
Lyrm7	-0.189413	0.009	0.019	1	-0.01
Rftn1	-0.488922	0.009	0.019	1	-0.01
9330159M07Rik	-0.252018	0.009	0.019	1	-0.01
Enpp2	-0.184006	0.009	0.019	1	-0.01
Chn1	-0.559628	0.01	0.02	1	-0.01
Majin	-0.914221	0.009	0.019	1	-0.01
Rtl4	-0.510198	0.009	0.019	1	-0.01
Ovca2	0.48796	0.01	0.02	1	-0.01
Sun2	-0.139022	0.009	0.019	1	-0.01
Plcxd3	0.1747	0.01	0.02	1	-0.01
Ltbp1	-1.32853	0.01	0.02	1	-0.01
Zfp951	0.652209	0.01	0.02	1	-0.01
Skint5	-0.207782	0.01	0.02	1	-0.01
Gm14064	0.177421	0.01	0.02	1	-0.01
Pkmyt1	-0.240961	0.01	0.02	1	-0.01
Crlf2	0.545677	0.01	0.02	1	-0.01
Pold1	0.383588	0.013	0.023	1	-0.01
Gm11884	0.137728	0.013	0.023	1	-0.01
Gm27187	-0.992954	0.007	0.017	1	-0.01
Gm3854	-1.18441	0.007	0.017	1	-0.01
Pou6f1	-0.213925	0.007	0.017	1	-0.01
Pard6a	-0.29702	0.007	0.017	1	-0.01
Rsl1	-0.308403	0.007	0.017	1	-0.01
D030024E09Rik	-0.39155	0.007	0.017	1	-0.01
Ano3	2.44108	0.007	0.017	1	-0.01
Slc8a3	-1.70949	0.007	0.017	1	-0.01
Edn2	-0.773167	0.007	0.017	1	-0.01
Ramp1	-0.200237	0.007	0.017	1	-0.01
Gm20478	0.161137	0.007	0.017	1	-0.01
Cdc25b	0.21778	0.007	0.017	1	-0.01
Kcng3	-0.453387	0.007	0.017	1	-0.01
Luzp2	-1.82544	0.007	0.017	1	-0.01
Kctd16	-0.741968	0.007	0.017	1	-0.01
4932411K12Rik	-0.198689	0.007	0.017	1	-0.01
Gm11290	-0.638526	0.011	0.021	1	-0.01
Kirrel3	-0.585833	0.011	0.021	1	-0.01
Gm48228	-0.68803	0.011	0.021	1	-0.01
Sipa1	0.687872	0.011	0.021	1	-0.01
Plekha4	-0.266274	0.011	0.021	1	-0.01
Chst11	0.117009	0.011	0.021	1	-0.01
1810021B22Rik	0.71683	0.011	0.021	1	-0.01
Gm17753	-0.14708	0.011	0.021	1	-0.01
Gm46102	0.10891	0.011	0.021	1	-0.01
Dscam	-0.681247	0.015	0.025	1	-0.01
Fancf	0.243703	0.015	0.025	1	-0.01
Stxbp1	0.360175	0.015	0.025	1	-0.01
Nudcd1	-0.128775	0.018	0.028	1	-0.01
Ccdc148	0.235231	0.018	0.028	1	-0.01
Grin2a	0.302235	0.018	0.028	1	-0.01
Rps6ka2	0.221739	0.018	0.028	1	-0.01
Card6	0.174509	0.018	0.028	1	-0.01
Ndufaf5	0.801417	0.018	0.028	1	-0.01
Ptch1	0.752428	0.022	0.032	1	-0.01
Notch2	0.47619	0.025	0.035	1	-0.01
Zfpm2	0.410118	0.022	0.032	1	-0.01
Gm15494	0.535089	0.032	0.042	1	-0.01
Focad	0.368517	0.036	0.046	1	-0.01
Gtf2e1	0.565569	0.038	0.048	1	-0.01
Ids	0.798835	0.038	0.048	1	-0.01
Tdrd3	1.0068	0.04	0.05	1	-0.01
Shprh	1.07342	0.051	0.061	1	-0.01
Rps11	0.645407	0.879	0.889	1.20313e-32	-0.01
Grik3	0.536875	0.914	0.924	4.5342e-32	-0.01
F630206G17Rik	0.278198	0.95	0.96	3.03157e-10	-0.01
Taf4	0.687399	0.072	0.082	1	-0.01
Gatm	0.396186	0.152	0.162	1	-0.01
Ace2	0.327808	0.931	0.942	1.08672e-14	-0.011
Snx10	0.508047	0.025	0.036	1	-0.011
5033421B08Rik	0.315227	0.032	0.043	1	-0.011
Stil	0.391912	0.032	0.043	1	-0.011
Wdr53	0.454868	0.034	0.045	1	-0.011
Slc19a2	0.511132	0.034	0.045	1	-0.011
Nudt13	0.886245	0.048	0.059	1	-0.011
2310002F09Rik	-3.61525	0	0.011	1	-0.011
Mroh2b	-3.75967	0	0.011	1	-0.011
Igfbpl1	-4.12046	0	0.011	1	-0.011
Pde6a	-3.64212	0	0.011	1	-0.011
Dynlt4	-3.8627	0	0.011	1	-0.011
Nupl2	-3.02277	0.001	0.012	1	-0.011
Gsto2	-1.18057	0.001	0.012	1	-0.011
Gpr179	-2.05932	0.001	0.012	1	-0.011
Gm36816	-1.09743	0.001	0.012	1	-0.011
Fam227b	-2.43249	0.001	0.012	1	-0.011
AV356131	-2.78067	0.001	0.012	1	-0.011
Gnb5	-1.38583	0.001	0.012	1	-0.011
Ncf4	-3.2547	0.001	0.012	1	-0.011
1700001C19Rik	-2.13369	0.001	0.012	1	-0.011
Angptl4	-1.60485	0.001	0.012	1	-0.011
Impa2	-3.61574	0.001	0.012	1	-0.011
Gm15398	-2.60888	0.001	0.012	1	-0.011
Bbs2	-2.83815	0.001	0.012	1	-0.011
Prtg	-1.34325	0.001	0.012	1	-0.011
Prdx6b	-2.89209	0.002	0.013	1	-0.011
Gm42997	-1.62166	0.004	0.015	1	-0.011
Dnai2	-1.36187	0.004	0.015	1	-0.011
Tnfsf13b	-0.79604	0.002	0.013	1	-0.011
Gm44899	-0.729637	0.002	0.013	1	-0.011
Nhsl2	-2.57842	0.004	0.015	1	-0.011
Slc1a3	-1.17262	0.002	0.013	1	-0.011
Tnr	-0.738746	0.004	0.015	1	-0.011
Inpp5d	-1.51184	0.004	0.015	1	-0.011
Gm34609	-0.780148	0.004	0.015	1	-0.011
[truncated: 8,550 more rows]

## Sheet: Jejunum_4
gene	avg_log2FC	pct.1	pct.2	p_val_adj	diff
Psmb3	1.79122	0.87	0.229	0	0.641
Cttn	1.29049	0.871	0.316	0	0.555
Cnpy2	1.0056	0.902	0.351	0	0.551
Glrx5	1.22964	0.787	0.237	0	0.55
Qdpr	1.38977	0.938	0.39	0	0.548
2510039O18Rik	1.17075	0.776	0.232	0	0.544
Hnrnpf	1.34883	0.915	0.377	0	0.538
Vkorc1	1.28579	0.792	0.258	0	0.534
Lamtor2	1.11809	0.897	0.366	0	0.531
Vps35l	1.13202	0.757	0.227	0	0.53
Trappc1	1.74412	0.637	0.11	0	0.527
Tex264	1.13923	0.748	0.225	0	0.523
Ndufb5	1.17117	0.845	0.323	0	0.522
Slc39a1	1.02653	0.86	0.343	0	0.517
Mob1b	1.00288	0.773	0.259	0	0.514
Nme2	1.1797	0.905	0.392	0	0.513
Sec61b	1.12484	0.794	0.283	0	0.511
Psmd2	1.12034	0.719	0.208	0	0.511
Mrpl2	1.28396	0.7	0.189	0	0.511
Atp5l	1.42798	0.813	0.303	0	0.51
Tm6sf2	0.97662	0.866	0.357	0	0.509
Tmem131	0.869998	0.822	0.313	0	0.509
Mrfap1	1.00089	0.897	0.393	0	0.504
Cdx2	1.0464	0.851	0.348	0	0.503
Decr1	1.07924	0.834	0.331	0	0.503
Ptprcap	0.994873	0.925	0.424	0	0.501
Rpl30	1.1887	0.898	0.397	0	0.501
Romo1	1.0495	0.726	0.225	0	0.501
Rab5if	1.02993	0.738	0.237	0	0.501
Mrpl23	0.995037	0.759	0.258	0	0.501
Trappc3	1.15883	0.703	0.203	0	0.5
Ube2z	0.910781	0.774	0.275	0	0.499
Man2b2	1.0677	0.88	0.381	0	0.499
Arl8b	1.02009	0.74	0.241	0	0.499
Rtraf	1.09747	0.922	0.424	0	0.498
Gaa	0.980084	0.773	0.276	0	0.497
Hebp1	1.21555	0.716	0.219	0	0.497
Tomm22	1.08198	0.701	0.205	0	0.496
Atp6v0e	1.2863	0.936	0.442	0	0.494
Tram1	0.922636	0.848	0.354	0	0.494
Chmp2b	0.954266	0.844	0.35	0	0.494
Rnpep	1.08162	0.769	0.276	0	0.493
Map2k3	1.00637	0.72	0.228	0	0.492
Sema4a	0.942768	0.839	0.347	0	0.492
Dpp4	1.03424	0.9	0.409	0	0.491
Prkaca	0.856454	0.75	0.259	0	0.491
Creg1	0.975621	0.81	0.32	0	0.49
Iars2	1.26569	0.74	0.25	0	0.49
Fahd1	0.958594	0.842	0.352	0	0.49
Clptm1l	0.921052	0.742	0.253	0	0.489
Tomm20	0.841354	0.785	0.297	0	0.488
Wdr89	0.952338	0.855	0.367	0	0.488
Tmx2	0.995455	0.702	0.214	0	0.488
Ralb	1.06629	0.935	0.448	0	0.487
Tmem9	1.16003	0.868	0.381	0	0.487
Eif3f	0.929476	0.897	0.411	0	0.486
Pdia4	1.06763	0.728	0.242	0	0.486
Lamtor1	1.01373	0.738	0.252	0	0.486
Irf8	0.894353	0.734	0.248	0	0.486
Tmem30b	0.811918	0.768	0.283	0	0.485
Trnau1ap	1.00883	0.702	0.217	0	0.485
Rnaset2b	0.779146	0.854	0.37	0	0.484
Lrrc59	1.00371	0.856	0.373	0	0.483
Ifi27	1.0732	0.703	0.22	0	0.483
Acss1	0.934559	0.743	0.26	0	0.483
Copb2	1.03661	0.892	0.41	0	0.482
Cers2	0.758289	0.873	0.391	0	0.482
Tmem14c	0.797653	0.894	0.413	0	0.481
Gimd1	0.920102	0.799	0.318	0	0.481
Sult1b1	1.14555	0.929	0.448	0	0.481
Tmem33	0.85184	0.756	0.276	0	0.48
Manf	1.23882	0.715	0.235	0	0.48
Ndufa12	0.899289	0.82	0.34	0	0.48
Twf1	0.87836	0.753	0.274	0	0.479
Arpc3	0.846653	0.841	0.363	0	0.478
Cdk2ap2	1.12375	0.643	0.167	0	0.476
Efcab8	0.905481	0.742	0.266	0	0.476
Uqcrb	0.939044	0.843	0.368	0	0.475
Slc25a44	0.991791	0.687	0.213	0	0.474
Ubald2	0.812053	0.838	0.364	0	0.474
Ttyh2	0.748459	0.814	0.34	0	0.474
Rpl36a	1.16018	0.774	0.301	0	0.473
Tmem184a	0.840522	0.842	0.369	0	0.473
Gga1	0.893384	0.687	0.215	0	0.472
Sh3glb1	0.85453	0.905	0.433	0	0.472
Cebpb	0.894262	0.726	0.254	0	0.472
Yif1a	0.874008	0.763	0.292	0	0.471
Pdzk1ip1	1.48983	0.967	0.496	0	0.471
Parp9	1.0863	0.651	0.181	0	0.47
Ssu72	0.76907	0.77	0.3	0	0.47
Uqcr11	1.07904	0.924	0.455	0	0.469
Dynlrb1	0.825112	0.789	0.32	0	0.469
Celf1	0.73889	0.858	0.389	0	0.469
Gas6	0.935538	0.864	0.395	0	0.469
Lamtor4	0.974194	0.687	0.219	0	0.468
Ftl1	1.41354	0.782	0.314	0	0.468
Cx3cl1	0.78405	0.799	0.331	0	0.468
Tbcel	0.829954	0.79	0.322	0	0.468
Ndufb11	0.797291	0.848	0.38	0	0.468
Atp9a	0.610196	0.834	0.366	1.16569e-297	0.468
Rps6	0.887445	0.821	0.354	0	0.467
Tmem98	0.855776	0.682	0.216	0	0.466
Ptges3	0.791284	0.804	0.338	0	0.466
Tmem181a	0.886446	0.705	0.239	0	0.466
Nagk	0.802287	0.729	0.263	0	0.466
Eif4h	0.735751	0.878	0.413	0	0.465
Psmb4	0.858311	0.79	0.326	0	0.464
Cbr1	0.872408	0.85	0.386	0	0.464
Rab17	0.797633	0.714	0.251	0	0.463
Hnrnph2	0.729994	0.742	0.279	0	0.463
Lta4h	0.829084	0.873	0.411	0	0.462
Ssr3	0.670638	0.855	0.393	4.18609e-307	0.462
Slc36a1	0.913471	0.68	0.22	0	0.46
Brk1	1.0989	0.619	0.159	0	0.46
Dnajb11	0.866962	0.749	0.29	0	0.459
Sulf2	0.669013	0.838	0.379	4.8458e-304	0.459
Gm49322	0.942498	0.655	0.197	0	0.458
Prdx1	1.00207	0.888	0.43	0	0.458
Scamp2	0.594227	0.813	0.355	7.39939e-282	0.458
Tspan8	0.86258	0.788	0.331	0	0.457
Lamtor5	1.02519	0.632	0.175	0	0.457
Pgpep1	0.674587	0.739	0.282	0	0.457
Ttll3	0.726174	0.772	0.315	0	0.457
Ndufs4	0.895055	0.703	0.246	0	0.457
Mapk1ip1l	0.83579	0.697	0.24	0	0.457
Med28	1.13409	0.618	0.161	0	0.457
Echs1	0.660701	0.829	0.372	5.08377e-291	0.457
Calu	0.992266	0.651	0.195	0	0.456
Max	0.640798	0.789	0.333	3.17122e-302	0.456
Laptm4a	0.741561	0.807	0.353	0	0.454
Strn3	0.670764	0.771	0.317	3.5798e-306	0.454
Taf10	0.604793	0.771	0.317	1.85041e-293	0.454
Appbp2	0.789537	0.714	0.26	0	0.454
Pex19	0.915511	0.668	0.215	0	0.453
Hspa9	0.839374	0.926	0.473	0	0.453
Eef1b2	0.814575	0.861	0.408	0	0.453
Cryz	0.740541	0.716	0.263	0	0.453
Tm7sf3	0.775559	0.712	0.259	0	0.453
Dennd6a	0.897868	0.649	0.198	0	0.451
Tm9sf1	0.709352	0.743	0.292	0	0.451
Nme1	0.653176	0.788	0.337	1.56563e-298	0.451
Vti1b	0.677633	0.729	0.278	0	0.451
Sec13	0.942782	0.803	0.353	0	0.45
0610005C13Rik	0.814288	0.687	0.237	0	0.45
Dctn2	0.934762	0.646	0.196	0	0.45
Akr1c12	0.96458	0.915	0.465	0	0.45
Pam	0.692758	0.753	0.303	0	0.45
Smlr1	1.26463	0.596	0.146	0	0.45
Grhpr	0.876636	0.692	0.242	0	0.45
Ctdspl	0.628464	0.837	0.387	1.42775e-285	0.45
Selenot	0.756467	0.836	0.387	0	0.449
Slc16a1	0.845771	0.706	0.257	0	0.449
Ebp	1.16747	0.593	0.144	0	0.449
Pdia6	1.10106	0.679	0.232	0	0.447
Myl12a	0.734347	0.806	0.359	0	0.447
Tango2	0.913381	0.634	0.187	0	0.447
Rpl14	0.896616	0.899	0.452	0	0.447
Selenof	0.714202	0.86	0.413	0	0.447
Snx4	0.687158	0.872	0.425	1.65198e-300	0.447
Cyb5b	0.677737	0.881	0.434	6.2265e-295	0.447
Fuom	0.84001	0.707	0.261	0	0.446
Tomm7	0.952399	0.679	0.234	0	0.445
Bcap31	0.727477	0.806	0.361	0	0.445
Vps28	0.950777	0.63	0.185	0	0.445
Rnf167	0.708521	0.879	0.434	8.04735e-308	0.445
Degs2	0.68146	0.769	0.324	1.11723e-300	0.445
Vasp	0.662173	0.851	0.406	9.85288e-292	0.445
Ndufa8	0.667851	0.766	0.322	2.8953e-300	0.444
Slc25a13	0.642392	0.785	0.341	8.29311e-284	0.444
Psma7	0.767213	0.716	0.272	0	0.444
Norad	0.796176	0.665	0.222	0	0.443
Gm53028	0.632154	0.812	0.369	6.09378e-277	0.443
Blmh	0.902702	0.635	0.192	0	0.443
Pycard	1.03984	0.74	0.297	0	0.443
Rab8b	1.1403	0.595	0.152	0	0.443
Lman2	0.637493	0.83	0.387	4.17073e-291	0.443
Ykt6	0.542051	0.841	0.398	2.61516e-244	0.443
Snrpd3	0.848216	0.649	0.207	0	0.442
Lrrc41	0.788496	0.668	0.226	0	0.442
Bax	0.639953	0.803	0.361	1.59509e-278	0.442
Sdhc	0.788645	0.839	0.397	0	0.442
Ppp1cb	0.742162	0.721	0.279	0	0.442
Ppp1r14d	0.644899	0.728	0.287	7.43762e-298	0.441
Uaca	0.514031	0.754	0.313	5.3827e-272	0.441
Copg1	0.60977	0.805	0.365	5.16928e-262	0.44
Edem1	0.878711	0.638	0.198	0	0.44
Rps17	1.02311	0.726	0.286	0	0.44
Rnh1	0.813895	0.632	0.192	0	0.44
Synj2bp	0.562581	0.857	0.417	3.8749e-241	0.44
Erp29	0.697478	0.831	0.391	5.4585e-292	0.44
Rbm3	0.506424	0.767	0.328	6.51497e-255	0.439
Mcl1	0.660942	0.713	0.274	1.23477e-307	0.439
Gpat3	0.596844	0.81	0.372	5.57213e-257	0.438
Slc39a8	0.755126	0.887	0.449	0	0.438
Sccpdh	0.639173	0.752	0.314	6.94834e-288	0.438
Cd63	1.41379	0.953	0.515	0	0.438
G6pc	0.902881	0.716	0.278	0	0.438
Ndufb4	0.791915	0.694	0.256	0	0.438
Kdelr2	0.796096	0.846	0.409	0	0.437
Gucd1	0.649942	0.727	0.29	0	0.437
Clcn3	0.609505	0.777	0.34	7.98607e-266	0.437
Ccdc32	1.00727	0.602	0.165	0	0.437
Dapk1	0.550105	0.815	0.378	3.04705e-241	0.437
Sar1b	0.824733	0.85	0.414	0	0.436
Rpl23a	1.11403	0.9	0.464	0	0.436
Atraid	0.933874	0.609	0.173	0	0.436
Erp44	0.631841	0.74	0.304	6.6265e-286	0.436
Amfr	0.560605	0.751	0.315	2.0167e-266	0.436
Mfsd11	0.585404	0.767	0.331	8.27895e-265	0.436
Aldh16a1	0.64111	0.72	0.285	2.96082e-293	0.435
Sem1	0.693924	0.835	0.4	2.51376e-297	0.435
Cdip1	0.604485	0.743	0.309	1.19795e-277	0.434
Ppil2	0.556297	0.753	0.319	1.7235e-263	0.434
Sppl3	0.564982	0.768	0.334	1.92329e-257	0.434
G3bp2	0.712084	0.691	0.257	0	0.434
Rragd	0.518453	0.828	0.394	6.65031e-232	0.434
Rpn1	0.560173	0.806	0.373	8.17757e-251	0.433
Gask1b	0.958687	0.618	0.185	0	0.433
Vps29	0.596037	0.74	0.307	5.68689e-275	0.433
Dera	0.676064	0.698	0.265	0	0.433
Chchd7	0.851653	0.662	0.23	0	0.432
Psma2	0.70398	0.741	0.309	5.98908e-306	0.432
Isx	0.623874	0.746	0.314	2.10536e-277	0.432
Lima1	0.64835	0.844	0.412	3.61845e-273	0.432
Dennd1a	0.495181	0.821	0.389	4.26851e-233	0.432
Naxe	0.908492	0.619	0.188	0	0.431
Brpf3	0.650336	0.716	0.285	3.50349e-298	0.431
Hnrnpd	0.564975	0.754	0.323	6.85536e-257	0.431
Pgm3	0.738976	0.697	0.266	0	0.431
Flvcr1	0.811979	0.898	0.468	0	0.43
Cnot6	0.837399	0.942	0.512	0	0.43
Tmem9b	0.625487	0.699	0.269	6.70722e-297	0.43
Hnrnpul1	0.729649	0.635	0.206	0	0.429
Cln8	0.730903	0.669	0.24	0	0.429
Tardbp	0.873035	0.623	0.194	0	0.429
Sertad1	0.744593	0.727	0.298	8.15902e-304	0.429
Tifa	0.661077	0.745	0.316	4.82994e-283	0.429
Gmds	0.60475	0.768	0.339	2.68347e-274	0.429
Capza1	0.608667	0.876	0.447	5.29563e-262	0.429
Tet3	0.471552	0.734	0.305	1.46998e-249	0.429
Banf1	0.725969	0.699	0.27	0	0.429
Arid2	0.718227	0.661	0.233	0	0.428
Pex2	0.677928	0.654	0.226	0	0.428
Mrpl24	0.900902	0.608	0.18	0	0.428
Mtpn	0.631787	0.722	0.294	9.19818e-282	0.428
Sdc4	0.679075	0.87	0.442	7.38182e-281	0.428
Fam120a	0.601544	0.739	0.311	1.26063e-269	0.428
Psma5	0.483146	0.755	0.327	3.42525e-242	0.428
Tspan15	0.512029	0.872	0.444	1.59573e-220	0.428
Gga2	0.522156	0.833	0.405	2.49201e-225	0.428
Rab21	0.609678	0.683	0.256	8.28006e-298	0.427
Cdk4	0.647003	0.776	0.349	4.65198e-270	0.427
Atp6ap1	0.570372	0.777	0.35	6.28626e-245	0.427
H3f3a	0.804376	0.857	0.43	0	0.427
Ptgr2	0.989088	0.593	0.166	0	0.427
Cpeb4	0.423266	0.821	0.394	3.39124e-200	0.427
C1d	1.1881	0.554	0.128	0	0.426
Drap1	0.636152	0.683	0.257	1.59229e-298	0.426
Prr15l	0.526711	0.807	0.381	1.07743e-226	0.426
Ndufb9	0.686585	0.802	0.377	7.79009e-277	0.425
Glrx	0.745375	0.881	0.456	0	0.425
Ociad2	0.620984	0.838	0.413	1.35133e-253	0.425
Eif1ad	0.508182	0.849	0.424	1.72335e-219	0.425
Suclg2	0.699295	0.694	0.269	1.36355e-299	0.425
Iah1	0.645008	0.674	0.25	6.36072e-300	0.424
Galnt7	0.611024	0.687	0.263	2.79705e-294	0.424
Ap1s1	0.597701	0.902	0.478	1.49944e-255	0.424
Wdr7	0.534468	0.721	0.297	3.91312e-257	0.424
Ergic3	0.53466	0.767	0.343	7.56746e-241	0.424
Cct4	0.703073	0.65	0.227	0	0.423
Tmed10	0.507159	0.777	0.354	5.30438e-231	0.423
Naa38	1.9371	0.49	0.067	0	0.423
Chchd10	0.69215	0.848	0.425	2.75543e-286	0.423
Slc39a14	0.577759	0.726	0.303	1.64349e-259	0.423
Sel1l	0.598571	0.861	0.438	1.68182e-240	0.423
Arhgap26	0.417369	0.831	0.408	1.87432e-196	0.423
Shpk	1.02186	0.574	0.151	0	0.423
2410006H16Rik	0.594053	0.701	0.278	1.45447e-285	0.423
Rbm8a	0.635187	0.674	0.252	1.358e-301	0.422
Ube3b	0.666182	0.681	0.259	5.92436e-297	0.422
Gtf2h1	0.456165	0.739	0.317	2.11612e-234	0.422
Nr6a1	0.512231	0.865	0.443	2.13017e-224	0.422
Lasp1	0.867845	0.941	0.519	0	0.422
Rpl3	0.779893	0.782	0.361	0	0.421
Ppip5k2	0.630901	0.68	0.259	1.59893e-291	0.421
Lcor	0.586217	0.901	0.48	4.43458e-254	0.421
Vkorc1l1	0.601505	0.811	0.39	6.78891e-248	0.421
Atp6v1f	0.490165	0.792	0.371	5.04812e-222	0.421
Apaf1	0.483692	0.71	0.289	1.92513e-258	0.421
Clock	0.541604	0.74	0.319	6.65668e-249	0.421
Sri	0.634548	0.688	0.267	7.02617e-288	0.421
Ap3s1	0.77968	0.638	0.218	0	0.42
Ndufab1	0.687826	0.798	0.378	8.56423e-273	0.42
Acp5	0.553929	0.716	0.296	9.11453e-259	0.42
Acsl1	0.567098	0.758	0.338	1.14742e-249	0.42
Nus1	0.523285	0.745	0.325	1.27459e-240	0.42
Nsmce2	0.441261	0.746	0.326	3.08892e-222	0.42
Rnf208	1.18113	0.563	0.143	0	0.42
Bckdk	0.863387	0.583	0.163	0	0.42
Kctd10	0.667233	0.648	0.229	0	0.419
Cops6	0.72278	0.654	0.235	0	0.419
Copb1	0.509912	0.787	0.368	5.71698e-224	0.419
Smim20	0.866942	0.601	0.182	0	0.419
Idh1	0.660718	0.708	0.289	4.18817e-282	0.419
Rragc	0.549328	0.726	0.307	6.34391e-255	0.419
Trappc2l	0.522178	0.732	0.313	1.87988e-246	0.419
Hint2	0.543758	0.737	0.318	1.06086e-242	0.419
Ndufb10	0.584669	0.87	0.451	1.21949e-240	0.419
Cxxc5	0.549066	0.832	0.413	4.35424e-233	0.419
Plekhf2	0.990109	0.587	0.168	0	0.419
Tmem54	0.809586	0.94	0.521	0	0.419
Smarcd2	1.07201	0.551	0.133	0	0.418
Slc3a2	0.826259	0.932	0.514	0	0.418
Bpgm	0.676441	0.633	0.215	0	0.418
Slc44a1	0.651904	0.653	0.235	9.28378e-308	0.418
Arhgap18	0.458907	0.797	0.379	2.99177e-213	0.418
Usp25	0.428093	0.777	0.359	1.35636e-200	0.418
Fkbp1a	0.564364	0.687	0.27	2.87968e-273	0.417
Skp1	0.559362	0.879	0.462	1.31957e-228	0.417
Plekhb2	0.549917	0.86	0.443	2.13739e-228	0.417
Vps35	0.476681	0.847	0.43	1.78769e-199	0.417
Acad11	0.621215	0.695	0.278	7.25894e-269	0.417
Tubb4b	0.663417	0.819	0.402	5.17708e-266	0.417
Sumo2	1.05046	0.559	0.143	0	0.416
Ppp1cc	0.805401	0.623	0.207	0	0.416
Gnb2	0.822006	0.897	0.481	0	0.416
Rps15a	0.934297	0.889	0.473	0	0.416
Oaf	1.39513	0.522	0.106	0	0.416
Arhgap1	0.586934	0.658	0.242	9.02197e-291	0.416
Mapre1	0.585549	0.721	0.305	1.40781e-255	0.416
Cd164	0.595219	0.87	0.454	1.39476e-247	0.416
Swt1	0.473315	0.844	0.428	4.98862e-198	0.416
Minpp1	1.02549	0.567	0.151	0	0.416
Xpo7	0.823697	0.622	0.207	0	0.415
Gm2061	0.541078	0.793	0.378	1.77408e-238	0.415
Bcar3	0.446722	0.799	0.384	1.65219e-207	0.415
Snf8	0.54135	0.705	0.29	1.18329e-251	0.415
Cox14	0.607031	0.756	0.341	7.44113e-248	0.415
Cyb5a	1.01774	0.568	0.153	0	0.415
Nol4l	0.546417	0.688	0.273	9.8899e-266	0.415
Brox	1.04412	0.561	0.147	0	0.414
Atad1	0.728265	0.621	0.207	0	0.414
Plxnb2	0.604449	0.649	0.235	4.61039e-300	0.414
Fermt1	0.635657	0.685	0.271	1.02986e-282	0.414
Dad1	0.5974	0.684	0.27	1.64935e-271	0.414
Prr13	0.485959	0.685	0.271	3.42173e-257	0.414
Aco1	0.535996	0.75	0.336	9.51109e-232	0.414
Gadd45a	0.73577	0.815	0.401	2.86888e-278	0.414
Akr1c13	0.975295	0.923	0.51	0	0.413
Pgd	0.722854	0.628	0.215	0	0.413
Ythdf3	0.462638	0.774	0.361	1.29169e-204	0.413
Rpl22l1	0.808554	0.611	0.198	0	0.413
Dag1	0.575721	0.728	0.315	3.95737e-250	0.413
Pum1	0.503314	0.7	0.287	2.89527e-248	0.413
Ncstn	0.539391	0.736	0.323	8.27413e-240	0.413
Psmb1	0.584651	0.843	0.43	4.12321e-236	0.413
Cmc1	0.693353	0.618	0.206	0	0.412
Erlin2	0.535449	0.68	0.268	2.19911e-259	0.412
Rab6a	0.724739	0.869	0.457	2.245e-305	0.412
Tmem30a	0.417233	0.746	0.334	2.11053e-208	0.412
Aftph	0.417149	0.752	0.34	2.45121e-207	0.412
Elovl6	0.492542	0.819	0.407	2.44365e-203	0.412
Pafah1b1	0.473587	0.834	0.422	4.27979e-199	0.412
Perp	0.852059	0.901	0.49	0	0.411
Mob1a	1.06729	0.542	0.131	0	0.411
Antxr2	0.666997	0.624	0.213	0	0.411
Ugt2b34	0.69203	0.671	0.26	2.66873e-293	0.411
Igf2bp3	0.604022	0.713	0.302	3.40494e-258	0.411
Cnot1	0.423477	0.693	0.282	3.38673e-236	0.411
Gna13	0.500151	0.708	0.297	1.54786e-234	0.411
Mapk14	0.448315	0.706	0.295	3.40309e-234	0.411
Clrn3	0.466866	0.85	0.439	4.57829e-196	0.411
Dram2	0.439343	0.818	0.407	3.76213e-187	0.411
Socs2	0.662996	0.692	0.281	5.5424e-278	0.411
Spp2	0.944411	0.667	0.257	0	0.41
Rplp2	1.13294	0.937	0.527	0	0.41
Hnrnpk	0.722229	0.909	0.499	0	0.41
Scarb2	0.544727	0.659	0.249	9.42021e-274	0.41
Lrat	0.561997	0.737	0.327	4.94978e-244	0.41
Skil	0.473435	0.713	0.303	4.48333e-233	0.41
Rab25	0.470841	0.705	0.295	5.22332e-232	0.41
Tollip	0.438709	0.751	0.341	2.7001e-210	0.41
Tmem87b	0.734832	0.915	0.506	0	0.409
Idh3g	0.671227	0.642	0.233	2.28299e-303	0.409
Ubxn1	0.584014	0.668	0.259	3.0425e-266	0.409
S100a10	0.645032	0.899	0.49	6.28313e-255	0.409
Lman1	0.516256	0.798	0.389	1.83229e-222	0.409
Lrba	0.383275	0.767	0.358	5.38601e-191	0.409
Smarce1	0.737642	0.6	0.191	0	0.409
Rabgef1	0.686604	0.622	0.214	0	0.408
Plpp2	0.587417	0.655	0.247	4.72844e-280	0.408
Sypl	0.609753	0.9	0.492	1.93988e-263	0.408
Man2b1	0.342195	0.795	0.387	1.75993e-171	0.408
Dynlt1b	0.751424	0.603	0.195	0	0.408
Ddost	0.542069	0.706	0.298	2.23629e-241	0.408
Rbbp7	0.491421	0.701	0.293	7.97572e-241	0.408
Ddhd1	0.474796	0.823	0.415	1.89768e-200	0.408
Mtdh	0.423952	0.815	0.407	1.54849e-180	0.408
Ngdn	0.970938	0.553	0.146	0	0.407
Slc44a4	0.911756	0.919	0.512	0	0.407
Psmc3	0.562612	0.664	0.257	8.24369e-267	0.407
Ccdc59	0.517927	0.681	0.274	1.82922e-252	0.407
H6pd	0.492932	0.755	0.348	1.22788e-213	0.407
Bphl	0.712521	0.606	0.199	0	0.407
Psmb5	0.821805	0.6	0.193	0	0.407
Rpl9	0.783772	0.865	0.458	1.63994e-306	0.407
Psma6	0.447909	0.695	0.288	2.70793e-238	0.407
Ier3ip1	0.473582	0.741	0.334	1.49148e-213	0.407
Zbtb20	0.483999	0.841	0.434	5.47151e-201	0.407
Serpinb1a	0.807676	0.922	0.516	0	0.406
Erlin1	1.04921	0.552	0.146	0	0.406
Spg21	0.637012	0.623	0.217	9.95104e-308	0.406
Gata6	0.69432	0.901	0.495	1.21507e-304	0.406
Ppt1	0.615009	0.629	0.223	6.80029e-296	0.406
M6pr	0.46811	0.682	0.276	1.84239e-243	0.406
Psmd11	0.450337	0.758	0.352	5.4866e-203	0.406
Etfdh	0.457466	0.753	0.347	3.01892e-200	0.406
Xkr9	0.553498	0.701	0.295	5.64863e-245	0.406
Gns	0.440643	0.711	0.305	5.68953e-220	0.406
Cops3	0.952036	0.563	0.157	0	0.406
Vps25	0.722849	0.614	0.209	0	0.405
Pisd	0.929346	0.558	0.153	0	0.405
Srp9	0.686688	0.626	0.221	1.46755e-307	0.405
1700025G04Rik	0.622612	0.65	0.245	1.24203e-281	0.405
Cant1	0.514828	0.645	0.24	4.61776e-268	0.405
Mrps36	0.504512	0.781	0.376	9.55104e-208	0.405
Entpd7	0.48993	0.787	0.382	1.10678e-205	0.405
Mfn2	0.412828	0.755	0.35	1.61733e-197	0.405
Ddb1	0.481856	0.814	0.409	8.62981e-195	0.405
Cr1l	1.15659	0.536	0.132	0	0.404
Snrpd2	1.06531	0.552	0.148	0	0.404
Rrm2b	0.705071	0.637	0.233	6.48067e-305	0.404
Erap1	0.651314	0.618	0.214	2.66132e-303	0.404
Lcp1	0.716636	0.659	0.255	9.29086e-295	0.404
Ttyh3	0.609611	0.647	0.243	1.42636e-280	0.404
Tmem258	0.563086	0.647	0.243	2.75813e-276	0.404
Zdhhc5	0.516219	0.674	0.27	1.96484e-249	0.404
Ndufa11	0.486738	0.803	0.399	1.01963e-192	0.404
Pnpla8	0.472561	0.726	0.322	2.25011e-216	0.404
Bhlhe40	0.530344	0.833	0.429	7.03068e-205	0.404
Caprin1	0.458204	0.838	0.434	1.1789e-186	0.404
Irf2bp2	0.446381	0.819	0.415	1.2671e-183	0.404
Hscb	1.01234	0.531	0.128	0	0.403
Tmco1	0.540421	0.653	0.25	5.77979e-267	0.403
Exoc4	0.47314	0.676	0.273	2.48442e-245	0.403
Slc6a19	0.626231	0.861	0.458	1.83837e-253	0.403
Hint1	0.465164	0.837	0.434	1.29327e-194	0.403
Il10rb	0.379737	0.863	0.46	2.164e-164	0.403
Slc19a1	1.00321	0.553	0.151	0	0.402
Coq7	1.11302	0.538	0.136	0	0.402
Fam104a	0.669286	0.608	0.206	0	0.402
Cct8	0.752243	0.619	0.217	0	0.402
Skint6	0.554317	0.639	0.237	1.0839e-284	0.402
Bud31	0.582563	0.643	0.241	2.32295e-279	0.402
Ldlr	0.612285	0.657	0.255	4.19237e-275	0.402
Ski	0.460784	0.667	0.265	2.46727e-246	0.402
Cltb	0.437354	0.679	0.277	1.03788e-233	0.402
Arrdc4	0.494501	0.748	0.346	8.61692e-211	0.402
Ptrhd1	0.746008	0.588	0.186	0	0.402
Pdlim2	0.866932	0.587	0.185	0	0.402
Mkrn1	0.720879	0.588	0.186	0	0.402
Trappc4	0.817393	0.581	0.179	0	0.402
Grtp1	0.448894	0.689	0.287	4.83069e-228	0.402
Rps6ka1	0.47426	0.714	0.312	2.30285e-221	0.402
Sgk3	0.458608	0.718	0.316	1.92256e-212	0.402
Psmb2	0.426912	0.739	0.337	1.07224e-204	0.402
Rnaset2a	0.408701	0.735	0.333	5.73206e-202	0.402
Sptlc1	0.682509	0.612	0.211	2.40884e-306	0.401
Sacm1l	0.640279	0.627	0.226	6.41269e-291	0.401
Vapa	0.613183	0.917	0.516	4.50638e-262	0.401
Pten	0.493596	0.659	0.258	1.65551e-250	0.401
Map1lc3b	0.587584	0.905	0.504	2.07856e-248	0.401
Stt3a	0.581833	0.695	0.294	1.93555e-248	0.401
Nudcd3	0.35958	0.728	0.327	1.01974e-198	0.401
Gstp2	0.460328	0.824	0.423	2.29325e-190	0.401
Fndc3a	0.390431	0.821	0.42	2.79524e-166	0.401
Slc3a1	0.8421	0.605	0.205	0	0.4
Ttr	1.10026	0.869	0.469	0	0.4
Phb2	0.696651	0.658	0.258	4.69827e-285	0.4
Slc25a15	0.658422	0.903	0.503	1.65181e-274	0.4
Fbxl5	0.589307	0.649	0.249	6.35996e-270	0.4
Aprt	0.636865	0.84	0.44	2.32931e-252	0.4
Mapk1	0.480187	0.695	0.295	2.38991e-231	0.4
Sdha	0.280299	0.833	0.433	1.107e-227	0.4
Lypla1	0.670661	0.938	0.538	6.04574e-298	0.4
Snx17	0.2831	0.81	0.411	2.46136e-142	0.399
Pla2g12b	0.967493	0.548	0.149	0	0.399
Apba3	0.498278	0.635	0.236	2.01121e-267	0.399
Nckap1	0.46748	0.676	0.277	1.8282e-230	0.399
Capza2	0.410453	0.777	0.378	2.8277e-180	0.399
Csnk2a1	0.343213	0.772	0.373	1.18273e-168	0.399
Mcu	0.380598	0.72	0.321	1.25467e-197	0.399
Lpar1	0.553154	0.685	0.287	1.28939e-239	0.398
Llgl2	0.429826	0.685	0.287	3.86065e-227	0.398
Rab10	0.450821	0.683	0.285	7.57986e-222	0.398
Uchl3	1.11498	0.52	0.122	0	0.398
Emc3	0.847693	0.561	0.163	0	0.398
Usp32	0.52169	0.662	0.264	6.77153e-248	0.398
Grina	0.426866	0.869	0.471	6.0012e-183	0.398
Slc25a39	0.363616	0.757	0.359	4.89226e-175	0.398
Lap3	0.390061	0.787	0.389	8.3525e-167	0.398
Ptprk	0.359036	0.869	0.471	6.46601e-158	0.398
Pim1	0.907179	0.598	0.2	0	0.398
Derl1	0.430821	0.71	0.312	2.28876e-206	0.398
Rala	0.40685	0.71	0.312	3.74044e-206	0.398
Ndufs8	0.38362	0.738	0.34	1.9682e-182	0.398
Mm2pr	0.405024	0.816	0.418	7.24436e-176	0.398
Tnks2	0.494852	0.68	0.283	2.0371e-233	0.397
Polr1d	0.666539	0.617	0.22	4.79544e-297	0.397
Gtf2i	0.557039	0.635	0.238	1.93017e-267	0.397
Slc28a2	0.510528	0.871	0.474	3.59997e-199	0.397
Mafg	0.426438	0.771	0.374	7.15712e-185	0.397
Tsc22d3	0.89916	0.575	0.178	0	0.397
Rnf185	0.431377	0.694	0.297	4.96838e-215	0.397
Dyrk2	0.748112	0.925	0.529	0	0.396
Esrra	0.654658	0.911	0.515	6.41531e-281	0.396
Selenos	0.556367	0.637	0.241	1.648e-265	0.396
Anxa2	0.64651	0.876	0.48	3.72728e-254	0.396
Tnfaip1	0.447255	0.881	0.485	7.29337e-169	0.396
Ube2q1	0.350306	0.763	0.367	2.02286e-168	0.396
Slc30a5	0.452917	0.7	0.304	2.84471e-212	0.396
P2rx4	0.318658	0.831	0.435	5.34424e-149	0.396
Ganab	0.442046	0.811	0.416	1.34109e-184	0.395
Paf1	0.643046	0.604	0.209	9.71651e-299	0.395
Cdc42se2	0.445053	0.669	0.274	2.07534e-226	0.395
Cluh	0.382123	0.767	0.372	6.70626e-179	0.395
Rap1b	0.299955	0.761	0.366	3.30759e-158	0.395
Strap	0.818531	0.578	0.183	0	0.395
Fus	0.400657	0.726	0.331	1.24049e-202	0.395
Sarnp	0.381221	0.706	0.311	1.78997e-200	0.395
Gramd3	0.411232	0.734	0.339	3.19576e-191	0.395
Yipf4	0.367118	0.716	0.321	1.28573e-188	0.395
Clta	0.764383	0.939	0.544	0	0.395
Mrps21	0.637974	0.624	0.23	4.83408e-284	0.394
Plgrkt	0.526546	0.658	0.264	1.45833e-245	0.394
Ccnd3	0.414129	0.671	0.277	9.03447e-223	0.394
Ndufb1	0.496013	0.759	0.365	1.34227e-201	0.394
Cobll1	0.48535	0.868	0.474	4.30892e-194	0.394
Nectin3	0.363624	0.739	0.345	2.48168e-179	0.394
Prkca	0.381195	0.876	0.482	6.88387e-160	0.394
Pfdn1	0.402872	0.705	0.311	8.13748e-203	0.394
Akt1	0.47585	0.85	0.456	6.48388e-182	0.394
Cers6	0.329846	0.801	0.408	9.73085e-156	0.393
Tagln2	1.01493	0.961	0.568	0	0.393
Tsn	0.630321	0.608	0.215	1.24902e-291	0.393
Dnajc7	0.451946	0.661	0.268	7.95249e-235	0.393
Slc51b	0.585126	0.762	0.369	4.47072e-225	0.393
Rps27l	0.599094	0.774	0.381	6.58361e-221	0.393
Slc35b1	0.452123	0.888	0.495	4.72143e-168	0.393
Tmem106a	0.475924	0.847	0.454	2.35562e-190	0.393
Hsbp1	0.440561	0.677	0.285	4.69376e-217	0.392
Kifc3	0.86906	0.562	0.17	0	0.392
Actn1	0.599455	0.613	0.221	6.04727e-283	0.392
Casp7	0.414741	0.741	0.349	7.74166e-184	0.392
Ndufb3	0.386373	0.752	0.36	1.82904e-173	0.392
Pou2f3	0.653924	0.595	0.203	6.09569e-299	0.392
Ube3a	0.434357	0.691	0.299	5.8931e-213	0.392
Prkcz	0.418587	0.691	0.299	1.10388e-205	0.392
Morf4l2	0.534445	0.834	0.442	1.00185e-190	0.392
Tm9sf2	0.412879	0.821	0.429	2.23572e-170	0.392
Ap1ar	0.79395	0.928	0.537	0	0.391
Selenom	0.735181	0.744	0.353	1.93771e-262	0.391
Ywhab	0.480287	0.9	0.509	6.94397e-190	0.391
Ndufc2	0.438544	0.788	0.397	4.40818e-175	0.391
Magi1	0.297041	0.773	0.382	6.36326e-156	0.391
Atp6v1d	0.356844	0.875	0.484	1.77034e-145	0.391
Wipf3	0.699615	0.594	0.203	5.0013e-307	0.391
Sec24c	0.434117	0.718	0.327	6.0849e-199	0.391
Hnrnpab	0.424867	0.854	0.463	3.34701e-162	0.391
Eci2	0.410428	0.819	0.428	1.35506e-158	0.391
Snx8	0.353613	0.822	0.431	1.09043e-157	0.391
Smap2	0.36449	0.845	0.454	1.19389e-144	0.391
Eif3k	0.507762	0.682	0.292	5.5845e-228	0.39
Sox6	0.382352	0.682	0.292	2.79696e-209	0.39
Aqp11	0.711637	0.616	0.226	2.80677e-287	0.39
Dynlt1a	0.524231	0.615	0.225	2.6354e-268	0.39
Capzb	0.457566	0.873	0.483	2.32301e-176	0.39
Ifngr1	0.479621	0.864	0.474	3.0419e-175	0.39
Slc7a8	0.443877	0.867	0.477	7.08939e-175	0.39
Ifi30	0.417624	0.898	0.508	1.06211e-168	0.39
H2-T3	0.396961	0.868	0.478	1.92117e-156	0.39
Ppm1b	0.309481	0.765	0.375	3.26064e-150	0.39
Dnaaf10	0.112014	0.756	0.366	1.39652e-141	0.39
Glo1	0.417809	0.688	0.298	2.07959e-210	0.39
Ndfip2	0.389671	0.851	0.461	1.16776e-155	0.39
Ctdnep1	0.929875	0.54	0.151	0	0.389
Sf3b6	0.466112	0.861	0.472	4.64373e-177	0.389
Btnl1	0.3191	0.788	0.399	8.29146e-149	0.389
Gnai3	0.306848	0.775	0.386	9.93737e-146	0.389
Cyp4f16	1.21894	0.581	0.192	0	0.389
Nmi	0.695412	0.569	0.18	0	0.389
Gmfb	0.711757	0.588	0.199	4.5143e-307	0.389
Tex261	0.633366	0.587	0.198	1.58308e-303	0.389
Timm8b	0.389957	0.715	0.326	3.7352e-189	0.389
Immp2l	0.378545	0.84	0.451	5.71134e-169	0.389
Erg28	1.07163	0.51	0.122	0	0.388
Cd47	0.520371	0.611	0.223	5.61351e-266	0.388
Otc	0.633591	0.648	0.26	1.08309e-260	0.388
BC031181	0.575095	0.64	0.252	1.50899e-255	0.388
Clcn4	0.405633	0.648	0.26	2.71723e-229	0.388
Pfdn5	0.544257	0.879	0.491	1.14096e-207	0.388
Gbf1	0.299581	0.744	0.356	1.00899e-156	0.388
Midn	0.35213	0.861	0.473	1.32781e-138	0.388
H1f0	0.403079	0.706	0.318	7.0832e-200	0.388
Med13l	0.432494	0.651	0.264	1.23828e-223	0.387
Fbxo25	0.388034	0.651	0.264	6.08649e-219	0.387
Ralgapa2	0.331931	0.76	0.373	3.91521e-161	0.387
Vps4b	0.307744	0.779	0.392	5.66811e-146	0.387
Snrnp70	0.275968	0.776	0.389	3.78508e-143	0.387
Srxn1	0.340603	0.695	0.308	2.49325e-187	0.387
Mettl9	0.744104	0.558	0.172	0	0.386
Mgat5	0.403202	0.674	0.288	4.38805e-209	0.386
Akr1c19	1.0226	0.935	0.549	0	0.386
Tsen34	1.04566	0.515	0.129	0	0.386
Cisd2	0.545342	0.608	0.222	8.3298e-266	0.386
Atg3	0.471112	0.626	0.24	1.41851e-245	0.386
Rhou	0.476584	0.765	0.379	1.82909e-183	0.386
Npc2	0.413741	0.868	0.482	5.19232e-164	0.386
Prdm1	0.458314	0.699	0.313	1.54387e-200	0.386
Tprn	0.447363	0.727	0.341	3.16657e-191	0.386
Mbnl1	0.324085	0.818	0.432	7.2188e-138	0.386
St3gal1	0.745671	0.926	0.541	0	0.385
Nrbp1	0.619576	0.597	0.212	3.26838e-283	0.385
Dctn3	0.581232	0.59	0.205	1.263e-280	0.385
Tle3	0.562526	0.876	0.491	7.52991e-209	0.385
Gatad2a	0.281791	0.737	0.352	1.14282e-152	0.385
Abcg8	0.444793	0.706	0.321	6.94846e-199	0.385
Ago2	0.415167	0.704	0.319	3.82669e-194	0.385
Pak2	0.301782	0.697	0.312	2.32465e-179	0.385
Cdx1	0.23904	0.827	0.442	4.4801e-125	0.385
Psme2	0.384912	0.795	0.411	1.1503e-153	0.384
Stxbp2	0.237707	0.8	0.416	1.60911e-118	0.384
Trpc4ap	0.604408	0.594	0.21	1.76688e-282	0.384
Psmd3	0.594591	0.593	0.209	5.91937e-280	0.384
Wdr33	0.415476	0.64	0.256	8.14918e-227	0.384
Maff	0.600755	0.753	0.369	2.93235e-218	0.384
Prlr	0.463761	0.868	0.484	4.53964e-168	0.384
Tug1	0.318667	0.728	0.344	4.06059e-161	0.384
Nsun4	0.322172	0.751	0.367	1.00259e-156	0.384
Clptm1	0.267584	0.741	0.357	5.3687e-150	0.384
Sidt2	0.322583	0.855	0.471	6.75999e-136	0.384
Bcas3	0.436603	0.689	0.305	1.59159e-202	0.384
Zc3hav1	0.338022	0.824	0.44	4.75981e-143	0.384
Sh3gl1	0.677578	0.561	0.178	0	0.383
Slc49a4	0.521394	0.669	0.286	7.53522e-226	0.383
Hnrnpc	0.371941	0.802	0.419	2.07394e-159	0.383
Larp1b	0.356542	0.802	0.419	9.12408e-150	0.383
Psmd8	0.305349	0.808	0.425	1.46919e-137	0.383
Tmem19	0.975357	0.513	0.13	0	0.383
2610528J11Rik	0.991164	0.516	0.133	0	0.383
Colgalt1	1.12901	0.511	0.128	0	0.383
Mfsd1	0.490916	0.635	0.252	1.42466e-233	0.383
Rer1	0.502097	0.884	0.501	1.83047e-191	0.383
Bzw1	0.382313	0.771	0.388	2.64027e-158	0.383
Fam135a	0.369327	0.697	0.314	4.24567e-188	0.383
Ppm1h	0.386441	0.666	0.284	4.4783e-200	0.382
Smu1	1.11088	0.494	0.112	0	0.382
Sin3b	0.555434	0.623	0.241	5.70762e-253	0.382
Gosr2	0.267416	0.766	0.384	2.75633e-142	0.382
2210016F16Rik	0.259096	0.767	0.385	5.17747e-137	0.382
Kdm2a	0.310264	0.884	0.502	2.60051e-126	0.382
Eif3l	0.411088	0.702	0.32	1.53219e-186	0.382
Ube2r2	0.292514	0.834	0.452	1.51587e-130	0.382
Ces2e	0.910305	0.942	0.56	0	0.382
Vti1a	0.341494	0.674	0.293	5.06251e-192	0.381
Septin9	0.285429	0.803	0.422	9.40148e-130	0.381
Rcan1	0.5739	0.606	0.225	2.13511e-263	0.381
Fnip2	0.529681	0.623	0.242	1.95879e-250	0.381
Rpl9-ps6	0.534203	0.655	0.274	2.41561e-230	0.381
Nap1l4	0.434539	0.633	0.252	1.76898e-227	0.381
Ghr	0.517142	0.916	0.535	2.24971e-212	0.381
F11r	0.44034	0.883	0.502	1.32437e-173	0.381
Sucla2	0.392919	0.74	0.359	3.88308e-165	0.381
Lmbrd1	0.288449	0.759	0.378	5.23128e-143	0.381
Hsd17b4	0.354652	0.901	0.52	5.44505e-124	0.381
Psme3ip1	0.680661	0.563	0.182	0	0.381
Dnaja2	0.426061	0.692	0.311	1.48574e-197	0.381
Hspa4	0.334771	0.701	0.32	8.66476e-175	0.381
Kansl1	0.322333	0.842	0.461	3.37643e-131	0.381
Elf4	0.279903	0.828	0.447	4.15398e-118	0.381
Impa1	0.44154	0.677	0.297	3.39041e-200	0.38
Zfand3	0.255691	0.812	0.432	2.14736e-118	0.38
Txndc5	1.04743	0.506	0.126	0	0.38
Ebpl	0.954745	0.518	0.138	0	0.38
Fam118b	0.819577	0.54	0.16	0	0.38
Dync1li1	0.512302	0.615	0.235	3.68309e-248	0.38
Slc2a2	0.48348	0.858	0.478	2.26019e-186	0.38
Igsf23	0.468101	0.867	0.487	2.69897e-183	0.38
Clic1	0.433866	0.861	0.481	7.67327e-171	0.38
Dsg2	0.414167	0.722	0.342	6.18143e-175	0.38
Ms4a8a	0.319109	0.72	0.34	3.84297e-165	0.38
Ppp2ca	0.309055	0.833	0.453	2.07135e-119	0.38
Vps26a	0.253765	0.819	0.439	1.67369e-117	0.38
Chmp3	0.338794	0.669	0.29	1.03896e-191	0.379
Sec22b	0.418973	0.802	0.423	1.42614e-158	0.379
Cenpv	0.890449	0.537	0.158	0	0.379
Nr3c1	0.508199	0.623	0.244	1.99262e-238	0.379
Vamp3	0.457078	0.635	0.256	1.15839e-229	0.379
Eif4ebp2	0.295315	0.738	0.359	2.5066e-148	0.379
Arid1a	0.256997	0.749	0.37	1.40902e-139	0.379
Sgk1	0.594397	0.818	0.439	1.08113e-216	0.379
Car8	0.475321	0.697	0.318	8.60533e-198	0.379
Chuk	0.418406	0.674	0.296	1.65787e-195	0.378
Prrc1	0.537542	0.646	0.268	5.7753e-230	0.378
Scpep1	0.428827	0.884	0.506	3.13928e-166	0.378
Ostc	0.345229	0.738	0.36	1.09088e-157	0.378
Vps54	0.329924	0.753	0.375	2.44285e-151	0.378
Cmtm8	0.254528	0.727	0.349	1.08125e-146	0.378
Hnrnpa0	0.297901	0.767	0.389	5.34018e-135	0.378
Hnrnpu	0.320435	0.863	0.485	1.8668e-130	0.378
Pik3r2	0.552347	0.577	0.199	9.51845e-282	0.378
Atg12	0.564492	0.577	0.199	4.60505e-280	0.378
Stat1	0.405488	0.659	0.282	3.6163e-202	0.377
Chmp5	0.354943	0.667	0.29	1.11682e-190	0.377
Nfat5	0.377124	0.806	0.429	3.53002e-158	0.377
Nrn1	0.613874	0.604	0.227	4.00785e-264	0.377
Necap2	0.438931	0.615	0.238	2.22013e-232	0.377
Cript	0.362095	0.634	0.257	2.50794e-212	0.377
Tcf12	0.39003	0.648	0.271	3.73973e-210	0.377
Tmem208	0.316391	0.653	0.276	3.0643e-193	0.377
Ppp3ca	0.304075	0.863	0.486	3.07784e-123	0.377
Golph3	0.298382	0.696	0.319	1.17102e-165	0.377
Rmnd5a	0.37794	0.667	0.291	1.03939e-192	0.376
Alad	0.355699	0.675	0.299	2.09634e-183	0.376
Sema7a	0.370251	0.803	0.427	2.54392e-152	0.376
Tmem65	0.363458	0.786	0.41	1.10444e-145	0.376
Zdhhc3	0.521791	0.602	0.226	6.7867e-249	0.376
Spcs2	0.589251	0.624	0.248	2.76563e-243	0.376
0610012G03Rik	0.525086	0.649	0.273	2.84961e-223	0.376
Fndc3b	0.387001	0.652	0.276	2.05192e-204	0.376
Wdr1	0.482019	0.923	0.547	4.12159e-188	0.376
Ubl5	0.41425	0.931	0.555	7.0528e-170	0.376
Thsd4	0.293048	0.725	0.349	3.05189e-165	0.376
Ssbp3	0.258707	0.747	0.371	3.74403e-142	0.376
Glmp	0.351609	0.885	0.509	5.40563e-132	0.376
Clstn1	0.306692	0.861	0.485	2.8445e-130	0.376
Jmjd1c	0.290416	0.865	0.489	2.3331e-125	0.376
St14	0.298048	0.86	0.484	9.15669e-116	0.376
Adtrp	0.354048	0.697	0.321	8.12135e-173	0.376
Slc35a3	0.25012	0.706	0.33	4.01289e-154	0.376
Scnn1a	0.668172	0.56	0.185	5.42381e-298	0.375
Nras	0.279932	0.669	0.294	1.02849e-178	0.375
Ube2j2	0.53706	0.58	0.205	1.91567e-263	0.375
Hipk2	0.527345	0.924	0.549	3.0204e-203	0.375
Csnk1a1	0.413935	0.895	0.52	3.26376e-159	0.375
Ctns	0.381722	0.892	0.517	2.50903e-141	0.375
Ywhae	0.343435	0.866	0.491	2.19585e-127	0.375
Hccs	0.671722	0.569	0.194	7.26533e-293	0.375
Aph1a	0.237839	0.705	0.33	4.08806e-152	0.375
Acot13	0.404441	0.667	0.293	1.57697e-194	0.374
Rbx1	0.421502	0.673	0.299	6.59635e-190	0.374
Slc30a1	0.388564	0.68	0.306	7.82046e-185	0.374
Cln3	0.870148	0.525	0.151	0	0.374
Hsd17b2	0.906794	0.51	0.136	0	0.374
Sod1	0.690629	0.927	0.553	4.92107e-307	0.374
Ndufs1	0.616943	0.593	0.219	4.65088e-262	0.374
Ddx17	0.502506	0.587	0.213	3.93408e-258	0.374
Naa50	0.478502	0.599	0.225	1.95598e-243	0.374
Ank	0.508775	0.614	0.24	9.09482e-238	0.374
Dnajc3	0.421925	0.65	0.276	7.52073e-205	0.374
Atp5g2	0.40126	0.764	0.39	9.76817e-161	0.374
Atxn1	0.369008	0.894	0.52	1.00544e-151	0.374
Rabgap1l	0.289643	0.757	0.383	5.9115e-135	0.374
Tm9sf3	0.28454	0.814	0.44	3.77625e-120	0.374
Mex3c	0.811304	0.548	0.175	0	0.373
Cops9	0.456143	0.655	0.282	6.71532e-204	0.373
Dennd5b	0.352287	0.659	0.286	3.09833e-190	0.373
1700019D03Rik	0.824143	0.54	0.167	0	0.373
Slirp	0.519787	0.592	0.219	4.82451e-253	0.373
Leprot	0.538919	0.6	0.227	8.92617e-247	0.373
Tomm70a	0.507924	0.621	0.248	1.20073e-230	0.373
Septin7	0.341715	0.613	0.24	2.08887e-220	0.373
Ncoa1	0.435699	0.626	0.253	5.05256e-220	0.373
Atp5g1	0.559865	0.876	0.503	6.18897e-207	0.373
Atp6v1g1	0.427395	0.859	0.486	2.57864e-149	0.373
Tapbp	0.331577	0.887	0.514	7.33016e-139	0.373
Med14	0.341942	0.862	0.489	2.05851e-124	0.373
Abhd18	0.714524	0.575	0.202	2.74111e-288	0.373
Sec61a1	0.351757	0.829	0.456	1.10752e-141	0.373
Serbp1	0.35257	0.818	0.445	1.09893e-138	0.373
Gpd1l	0.338718	0.664	0.292	3.26739e-185	0.372
Scand1	0.20012	0.789	0.417	2.06805e-111	0.372
Rnf149	0.996647	0.516	0.144	0	0.372
Tmem127	0.459924	0.605	0.233	8.58312e-238	0.372
Dgkz	0.534779	0.924	0.552	2.91743e-209	0.372
2310011J03Rik	0.369823	0.635	0.263	2.33162e-203	0.372
Fbxl17	0.344505	0.638	0.266	9.28019e-202	0.372
Dnajb9	0.364925	0.749	0.377	5.88117e-155	0.372
Ypel5	0.273279	0.721	0.349	4.09317e-148	0.372
Psenen	0.18907	0.736	0.364	6.73216e-131	0.372
Cuta	0.291271	0.696	0.324	2.84193e-160	0.372
Siae	0.612805	0.559	0.188	2.70942e-283	0.371
Klc4	0.231288	0.788	0.417	6.09576e-112	0.371
Stard4	0.665183	0.61	0.239	1.55481e-257	0.371
Atxn2l	0.44028	0.588	0.217	1.43397e-243	0.371
Ufm1	0.465923	0.601	0.23	1.96741e-237	0.371
Npdc1	0.401262	0.624	0.253	2.01677e-215	0.371
Dcbld1	0.444907	0.632	0.261	3.18099e-212	0.371
Slc25a20	0.355779	0.911	0.54	2.35205e-143	0.371
Dok4	0.257834	0.723	0.352	5.19228e-141	0.371
Yipf5	0.268754	0.758	0.387	7.09505e-130	0.371
Eif3c	0.293157	0.856	0.485	7.99193e-115	0.371
Rps2	0.51119	0.705	0.334	2.90394e-192	0.371
Naca	0.435832	0.71	0.339	6.08507e-182	0.371
Btf3	0.360776	0.692	0.321	8.44187e-171	0.371
Rpe	0.673972	0.549	0.179	6.64981e-298	0.37
Tnpo3	0.532524	0.562	0.192	3.70927e-278	0.37
Wwox	0.405337	0.675	0.305	1.7244e-199	0.37
Rab11b	0.267302	0.684	0.314	1.063e-161	0.37
Stam2	0.589563	0.584	0.214	7.43837e-260	0.37
2610507B11Rik	0.343254	0.626	0.256	8.07807e-205	0.37
Raf1	0.282308	0.742	0.372	4.20188e-141	0.37
Numb	0.27815	0.735	0.365	2.95959e-140	0.37
Ddx3x	0.365163	0.889	0.519	5.19872e-135	0.37
Nipbl	0.356233	0.884	0.514	2.05772e-131	0.37
Dlst	0.317028	0.841	0.471	5.37872e-116	0.37
Pklr	0.272606	0.827	0.457	2.65549e-112	0.37
Slc15a1	0.680904	0.554	0.185	8.84954e-290	0.369
Sowahb	0.307533	0.651	0.282	2.51265e-179	0.369
Syngr2	0.286933	0.676	0.307	1.79389e-164	0.369
Elovl1	0.232692	0.786	0.417	2.18561e-114	0.369
Tent2	0.730645	0.534	0.165	0	0.369
Casc3	0.45119	0.6	0.231	2.66773e-232	0.369
Sdf4	0.367414	0.847	0.478	1.2284e-142	0.369
Pfkp	0.225128	0.721	0.352	3.69126e-135	0.369
Zmynd11	0.217475	0.689	0.32	6.12505e-154	0.369
Cubn	0.366974	0.828	0.459	4.26663e-151	0.369
Dennd1b	0.266443	0.707	0.338	2.44475e-149	0.369
Ndufs3	0.401926	0.668	0.3	7.81527e-182	0.368
Mrps28	0.354157	0.679	0.311	3.76952e-174	0.368
Suco	0.360862	0.683	0.315	2.21558e-173	0.368
Peli1	0.271884	0.798	0.43	6.17766e-121	0.368
Lclat1	0.200228	0.78	0.412	2.11613e-106	0.368
Higd2a	0.900911	0.509	0.141	0	0.368
Efhd2	0.789192	0.952	0.584	0	0.368
Adam10	0.423564	0.606	0.238	5.76121e-224	0.368
Tbca	0.486308	0.88	0.512	4.47855e-202	0.368
Esd	0.497448	0.89	0.522	1.99271e-188	0.368
Mfge8	0.496578	0.757	0.389	6.69741e-187	0.368
Ank3	0.294492	0.746	0.378	6.00196e-142	0.368
Tmem63b	0.216884	0.702	0.334	4.40006e-147	0.368
Pde3a	0.252354	0.828	0.46	4.36362e-114	0.368
Prpf6	0.62674	0.552	0.185	6.5057e-283	0.367
Ripk4	1.13903	0.472	0.105	0	0.367
Btbd1	0.812405	0.519	0.152	0	0.367
Psap	0.657316	0.915	0.548	2.2967e-285	0.367
Snap23	0.468963	0.594	0.227	3.86103e-236	0.367
Ap2b1	0.46391	0.593	0.226	6.04454e-235	0.367
Rbbp4	0.423995	0.614	0.247	2.90106e-216	0.367
Exoc5	0.413278	0.618	0.251	3.97329e-209	0.367
Szrd1	0.129584	0.748	0.381	1.32576e-110	0.367
Olfr275	0.260232	0.689	0.322	2.74502e-154	0.367
Zfp36l1	0.381831	0.823	0.456	1.07539e-151	0.367
Arf3	0.268373	0.7	0.333	3.1169e-146	0.367
Oip5os1	0.214429	0.7	0.333	7.4408e-142	0.367
Rnf216	0.251307	0.655	0.289	2.7988e-169	0.366
Dcaf11	0.253145	0.682	0.316	3.28813e-154	0.366
Mtfr1l	1.00271	0.491	0.125	0	0.366
Ube2a	0.776571	0.516	0.15	0	0.366
Acadvl	0.745239	0.611	0.245	2.29546e-257	0.366
Fam126b	0.428396	0.583	0.217	1.77894e-238	0.366
Mif	0.478233	0.6	0.234	1.16335e-229	0.366
Spcs1	0.422501	0.604	0.238	1.95307e-220	0.366
Pcmt1	0.390075	0.614	0.248	4.49516e-211	0.366
Acot2	0.443867	0.627	0.261	3.26352e-206	0.366
Pard3	0.312666	0.642	0.276	1.19406e-184	0.366
Stx7	0.40498	0.946	0.58	8.48311e-178	0.366
Klf9	0.402146	0.726	0.36	1.46991e-157	0.366
Ccng2	0.374655	0.74	0.374	4.2184e-153	0.366
Tmed4	0.412139	0.843	0.477	1.12182e-147	0.366
Ndufb2	0.386851	0.903	0.537	3.96109e-140	0.366
Cracd	0.158529	0.7	0.334	1.92027e-135	0.366
Smad7	0.293709	0.676	0.311	1.5386e-164	0.365
Med13	0.239295	0.672	0.307	1.88285e-157	0.365
Luzp1	0.275226	0.686	0.321	1.70498e-151	0.365
Dnajc13	0.146006	0.806	0.441	7.38324e-91	0.365
Adprh	0.8828	0.496	0.131	0	0.365
Cox8a	0.882441	0.962	0.597	0	0.365
Nfyc	0.979585	0.488	0.123	0	0.365
Epb41l5	0.482042	0.587	0.222	2.21895e-237	0.365
Dap	0.460038	0.594	0.229	3.85102e-234	0.365
Pofut1	0.472139	0.59	0.225	4.74016e-234	0.365
Gnaq	0.361177	0.631	0.266	6.54563e-194	0.365
Pgm1	0.352109	0.64	0.275	2.94596e-189	0.365
Rapgef2	0.446901	0.866	0.501	4.82345e-179	0.365
Dsp	0.391423	0.944	0.579	1.55116e-153	0.365
Litaf	0.377071	0.881	0.516	2.91364e-138	0.365
Ndufc1	0.379808	0.86	0.495	3.95218e-135	0.365
Sec61g	0.393001	0.707	0.342	1.58388e-164	0.365
Tspan7	0.251368	0.69	0.325	2.72278e-154	0.365
Raph1	0.34967	0.653	0.289	5.63484e-181	0.364
AI413582	0.79558	0.512	0.148	0	0.364
Ppa2	1.02287	0.49	0.126	0	0.364
Ankrd54	0.623657	0.533	0.169	2.92456e-295	0.364
Tbcb	0.582758	0.568	0.204	2.39371e-261	0.364
Tmem50a	0.427195	0.58	0.216	7.20297e-239	0.364
Helz	0.470609	0.587	0.223	3.61682e-236	0.364
Pias1	0.403475	0.607	0.243	6.17564e-212	0.364
Abracl	0.375944	0.611	0.247	8.77068e-210	0.364
Rpl39	0.663926	0.739	0.375	1.31345e-209	0.364
Ptprh	0.346269	0.625	0.261	7.06763e-194	0.364
Slc39a4	0.437309	0.9	0.536	4.80541e-171	0.364
Tmem135	0.229686	0.769	0.405	3.50765e-110	0.364
Atxn7l3b	0.269851	0.873	0.509	2.31462e-104	0.364
Glyr1	0.300191	0.69	0.326	1.0414e-150	0.364
Cpq	0.237719	0.707	0.343	4.85183e-140	0.364
U2af2	0.639855	0.535	0.172	5.21508e-293	0.363
Mxd1	0.348743	0.683	0.32	1.77357e-162	0.363
Tbrg1	0.286453	0.776	0.413	2.12217e-122	0.363
Mrpl42	0.990475	0.478	0.115	0	0.363
Efcab14	0.556284	0.571	0.208	5.16096e-254	0.363
Tmem219	0.541042	0.594	0.231	1.17828e-235	0.363
Sumo1	0.45729	0.585	0.222	5.07987e-235	0.363
Zfp207	0.417064	0.595	0.232	1.05061e-218	0.363
Vps41	0.368289	0.598	0.235	5.07079e-214	0.363
Rars	0.410168	0.636	0.273	8.09309e-195	0.363
Antkmt	0.312012	0.635	0.272	7.04865e-181	0.363
Sik3	0.405303	0.889	0.526	6.59033e-160	0.363
Ndufv2	0.278933	0.721	0.358	1.19535e-136	0.363
Ang	0.172083	0.762	0.399	2.42525e-111	0.363
A130010J15Rik	0.192492	0.693	0.33	5.59871e-135	0.363
Efna1	0.362242	0.82	0.457	3.62806e-128	0.363
Atp11b	0.265718	0.831	0.468	7.8118e-115	0.363
Rnf115	0.243309	0.669	0.307	2.16646e-155	0.362
Mfsd14b	0.904464	0.496	0.134	0	0.362
Chtop	0.773608	0.512	0.15	0	0.362
Ptgfrn	0.697868	0.53	0.168	2.15102e-301	0.362
Txnip	0.657164	0.57	0.208	7.07633e-262	0.362
Prkab1	0.465161	0.583	0.221	2.74316e-233	0.362
Rnf114	0.385208	0.602	0.24	3.13393e-214	0.362
Prkar1a	0.358121	0.621	0.259	2.18009e-194	0.362
Prss8	0.304785	0.642	0.28	9.41517e-182	0.362
Atp6v0d1	0.500883	0.899	0.537	4.6186e-180	0.362
Micu1	0.315309	0.639	0.277	2.87921e-179	0.362
H2az2	0.39284	0.874	0.512	6.28263e-147	0.362
Tmem167	0.23222	0.732	0.37	8.89063e-129	0.362
Pum2	0.187642	0.724	0.362	1.09342e-122	0.362
Trip12	0.257896	0.858	0.496	2.48904e-104	0.362
Irak2	0.253223	0.848	0.486	4.11023e-102	0.362
Muc3	0.94273	0.538	0.177	0	0.361
Rap1a	0.224841	0.685	0.324	2.09498e-143	0.361
Mrps14	1.02491	0.482	0.121	0	0.361
Slc2a8	1.10696	0.475	0.114	0	0.361
Zdhhc2	0.802076	0.515	0.154	0	0.361
Fbxo3	0.737389	0.516	0.155	0	0.361
Acadm	0.730151	0.523	0.162	0	0.361
Mbd6	0.380985	0.603	0.242	1.41397e-209	0.361
Riok3	0.358522	0.638	0.277	7.11544e-182	0.361
Papss1	0.429191	0.906	0.545	4.03033e-160	0.361
Ndufa5	0.359197	0.746	0.385	5.84057e-139	0.361
Eppk1	0.348847	0.92	0.559	1.65648e-137	0.361
Mrpl51	0.222006	0.708	0.347	2.50091e-130	0.361
Atp6v1c1	0.269446	0.678	0.318	2.08468e-151	0.36
Psma4	0.210675	0.677	0.317	6.87592e-146	0.36
Capns1	0.128909	0.777	0.417	5.28139e-90	0.36
Ostf1	0.434469	0.597	0.237	5.55887e-217	0.36
Lad1	0.416042	0.854	0.494	3.72599e-144	0.36
Clec2e	0.353631	0.841	0.481	4.34339e-142	0.36
Pura	0.228697	0.714	0.354	2.42358e-130	0.36
Ndfip1	0.185063	0.733	0.373	4.46792e-113	0.36
Pitpna	0.311924	0.878	0.518	1.08459e-107	0.36
Herc4	0.432172	0.693	0.333	1.17003e-174	0.36
Lsr	0.301017	0.693	0.333	3.35389e-150	0.36
Dhx9	0.427126	0.562	0.203	4.66407e-246	0.359
Ufc1	0.263334	0.652	0.293	1.13162e-161	0.359
Eif6	0.302068	0.678	0.319	2.98178e-151	0.359
Fbxw11	0.219579	0.679	0.32	2.06547e-144	0.359
Sdhd	0.579544	0.594	0.235	4.2507e-234	0.359
Gm50081	0.439895	0.574	0.215	2.07619e-233	0.359
Sar1a	0.491985	0.576	0.217	6.75179e-233	0.359
Itgb6	0.499887	0.59	0.231	1.57215e-226	0.359
Anks1	0.324581	0.629	0.27	6.05437e-182	0.359
Mgst3	0.489406	0.733	0.374	5.82892e-167	0.359
Mbtd1	0.275406	0.74	0.381	2.65827e-125	0.359
Larp4	0.209098	0.694	0.335	1.3756e-134	0.359
Cab39	0.194822	0.701	0.342	1.37778e-128	0.359
Eif3h	0.386501	0.672	0.314	1.57167e-170	0.358
Dnajb6	0.232059	0.652	0.294	1.38374e-159	0.358
Smurf2	0.257141	0.662	0.304	1.24988e-158	0.358
Rpl10-ps3	0.429346	0.778	0.42	9.35163e-147	0.358
Hectd3	0.186811	0.677	0.319	5.36817e-141	0.358
Rpl36al	0.300096	0.797	0.439	2.48719e-125	0.358
Setd3	0.676719	0.517	0.159	1.65648e-301	0.358
Cpox	0.596309	0.575	0.217	6.65473e-247	0.358
Pptc7	0.480073	0.569	0.211	1.09163e-239	0.358
Pld1	0.439826	0.576	0.218	1.74509e-233	0.358
Lrrn1	0.559297	0.619	0.261	3.37063e-219	0.358
Atf6	0.465689	0.593	0.235	2.54596e-216	0.358
Tns3	0.272131	0.605	0.247	1.74098e-194	0.358
Stk25	0.353409	0.616	0.258	1.1082e-193	0.358
Ube2e2	0.34115	0.619	0.261	3.2373e-190	0.358
Plbd1	0.368543	0.91	0.552	1.09584e-140	0.358
Slc25a11	0.303222	0.712	0.354	3.64087e-138	0.358
Patj	0.181173	0.73	0.372	1.13442e-113	0.358
Ctdsp2	0.153095	0.845	0.487	2.29237e-76	0.358
Tpm4	0.339794	0.692	0.334	1.2844e-151	0.358
Aff4	0.166765	0.688	0.33	3.62288e-131	0.358
Sppl2a	0.189118	0.82	0.462	5.09838e-97	0.358
Taok3	0.384313	0.922	0.565	4.27214e-137	0.357
Got1	0.587804	0.543	0.186	3.49766e-268	0.357
Thrb	0.296795	0.667	0.31	5.67525e-164	0.357
Ssr1	0.312659	0.66	0.303	2.45406e-160	0.357
Alkbh5	0.227036	0.678	0.321	1.31461e-142	0.357
Crb3	0.26162	0.684	0.327	1.20412e-141	0.357
Trpm7	0.17961	0.801	0.444	1.15172e-97	0.357
Mall	0.581773	0.956	0.599	3.48464e-251	0.357
Senp2	0.494429	0.579	0.222	2.28194e-229	0.357
Casp6	0.500406	0.603	0.246	1.97501e-216	0.357
Ppp4r3b	0.374907	0.588	0.231	9.61483e-214	0.357
Lcorl	0.372337	0.636	0.279	4.54187e-181	0.357
Pnp	0.459216	0.887	0.53	3.35885e-158	0.357
Rac1	0.420933	0.918	0.561	5.87393e-158	0.357
Arid5b	0.299687	0.73	0.373	2.97274e-138	0.357
Atp6v1e1	0.386233	0.882	0.525	7.47609e-138	0.357
AU040320	0.286425	0.753	0.396	7.23637e-121	0.357
Rab8a	0.318973	0.834	0.477	8.80087e-121	0.357
Mtch2	0.281211	0.851	0.494	9.46007e-100	0.357
Sgms2	0.1897	0.7	0.343	9.679e-129	0.357
Camk2d	0.178064	0.824	0.467	1.63747e-84	0.357
Rpl34	0.606438	0.934	0.578	9.16715e-258	0.356
Exoc3l4	0.391719	0.684	0.328	3.07922e-168	0.356
Slc30a4	0.30995	0.648	0.292	7.41753e-167	0.356
Pbrm1	0.275728	0.646	0.29	2.82895e-164	0.356
Chp1	0.194885	0.671	0.315	3.22297e-138	0.356
Ube2h	0.248444	0.784	0.428	6.32784e-116	0.356
Ppp4c	0.135383	0.79	0.434	8.77609e-89	0.356
Rpl37	0.733715	0.948	0.592	0	0.356
Cyrib	0.679654	0.516	0.16	7.73092e-295	0.356
Hypk	0.502761	0.569	0.213	4.49588e-239	0.356
Pdxk	0.486973	0.591	0.235	7.19526e-224	0.356
Ubap2l	0.17191	0.703	0.347	3.413e-122	0.356
Nhsl1	0.151629	0.709	0.353	2.81126e-115	0.356
Slc39a11	0.186972	0.726	0.37	5.12059e-113	0.356
Cdc25a	0.517694	0.559	0.204	9.86943e-245	0.355
Mrpl4	1.03348	0.464	0.109	0	0.355
Capn10	0.581511	0.541	0.186	8.26257e-268	0.355
Itch	0.246252	0.645	0.29	1.02763e-158	0.355
Golga2	0.193595	0.659	0.304	1.51412e-149	0.355
Phyh	0.276548	0.785	0.43	7.45651e-117	0.355
Picalm	0.240975	0.811	0.456	1.72298e-98	0.355
Ormdl1	0.884364	0.482	0.127	0	0.355
Mindy1	0.92907	0.488	0.133	0	0.355
Slc25a34	0.759345	0.507	0.152	0	0.355
Casp3	0.543783	0.579	0.224	1.14794e-236	0.355
Set	0.325919	0.616	0.261	2.40262e-185	0.355
Atp2a2	0.321853	0.623	0.268	2.1485e-184	0.355
Tm4sf5	0.411711	0.723	0.368	9.34838e-149	0.355
Ndufa7	0.278206	0.701	0.346	6.19239e-141	0.355
Ugcg	0.391055	0.886	0.531	2.92655e-133	0.355
Sumo3	0.203237	0.725	0.37	2.87587e-121	0.355
Acaa1a	0.127524	0.719	0.364	9.47018e-109	0.355
Ube2l3	0.143645	0.742	0.387	1.78661e-99	0.355
Agpat2	0.17416	0.847	0.492	3.66876e-83	0.355
Pank3	0.627067	0.937	0.583	3.27318e-283	0.354
Tcf7l2	0.244221	0.672	0.318	1.43572e-145	0.354
Ndufa6	0.848156	0.966	0.612	0	0.354
Podxl	0.887407	0.491	0.137	0	0.354
Efr3a	0.363415	0.604	0.25	4.05056e-197	0.354
Entpd5	0.313835	0.613	0.259	3.88976e-189	0.354
Stag1	0.243792	0.616	0.262	1.50898e-176	0.354
Sec23a	0.482108	0.915	0.561	1.92814e-176	0.354
Vcpip1	0.244121	0.635	0.281	3.81018e-165	0.354
Eml4	0.285041	0.704	0.35	6.75636e-142	0.354
Tab2	0.201857	0.707	0.353	7.27058e-121	0.354
Papola	0.189312	0.704	0.35	9.58188e-121	0.354
Srsf3	0.251439	0.747	0.393	1.36262e-117	0.354
Ppm1a	0.176587	0.724	0.37	7.03492e-111	0.354
Usp47	0.157497	0.722	0.368	1.07885e-108	0.354
Tmbim4	0.615441	0.544	0.191	2.76469e-258	0.353
Tbl1x	0.258028	0.639	0.286	2.16944e-165	0.353
Zmynd8	0.196412	0.793	0.44	5.19402e-97	0.353
Sf3b2	0.109267	0.791	0.438	3.38931e-80	0.353
Cbx1	0.406029	0.573	0.22	6.99224e-221	0.353
Rassf3	0.47287	0.593	0.24	4.02548e-214	0.353
Irf9	0.319249	0.632	0.279	5.82203e-174	0.353
Pan3	0.261868	0.632	0.279	1.37028e-165	0.353
Rps13	0.493207	0.861	0.508	3.143e-164	0.353
Ugt1a1	0.451392	0.723	0.37	4.81682e-158	0.353
Ddx39b	0.114346	0.706	0.353	2.83616e-119	0.353
Copa	0.347373	0.904	0.551	2.76662e-115	0.353
Nfe2l2	0.226074	0.754	0.401	5.12992e-111	0.353
Csde1	0.266446	0.863	0.51	3.60521e-96	0.353
Dnajc19	0.139456	0.755	0.402	1.80639e-95	0.353
Rps27rt	0.244477	0.848	0.495	4.76839e-92	0.353
Hsd17b12	0.491193	0.559	0.207	4.73291e-238	0.352
Mcoln3	0.463132	0.933	0.581	2.68665e-190	0.352
Crot	0.427255	0.926	0.574	1.75276e-149	0.352
Smagp	0.233426	0.636	0.284	3.30848e-160	0.352
Rtf2	0.178902	0.647	0.295	3.2072e-148	0.352
Flrt3	0.428405	0.783	0.431	2.81928e-142	0.352
Pdpk1	0.192069	0.661	0.309	1.18348e-138	0.352
Gsto1	0.681828	0.938	0.586	0	0.352
Jpt1	0.325981	0.601	0.249	1.70123e-196	0.352
Sp3	0.290501	0.602	0.25	1.83914e-185	0.352
Arhgap32	0.294633	0.627	0.275	2.27115e-171	0.352
Sub1	0.335562	0.743	0.391	3.03817e-136	0.352
Tmem256	0.336981	0.87	0.518	2.61208e-124	0.352
Aig1	0.229434	0.742	0.39	1.29772e-110	0.352
Marchf8	0.124208	0.711	0.359	1.5608e-110	0.352
Wwp2	0.122613	0.717	0.365	6.26655e-108	0.352
a	0.199986	0.845	0.493	7.75418e-88	0.352
Stard5	0.34392	0.69	0.338	4.77108e-151	0.352
Tmed2	0.255813	0.818	0.466	1.06932e-98	0.352
Mylk3	0.587313	0.556	0.205	4.60048e-248	0.351
Txndc9	0.5121	0.551	0.2	2.36065e-239	0.351
Dbnl	0.212129	0.642	0.291	1.08318e-153	0.351
Nipsnap3b	0.25502	0.651	0.3	6.40174e-151	0.351
Cope	0.32914	0.685	0.334	4.94857e-148	0.351
Plpp3	0.267502	0.679	0.328	3.20483e-139	0.351
Hp1bp3	0.152403	0.658	0.307	2.23469e-138	0.351
Fam83b	0.279315	0.793	0.442	5.25683e-120	0.351
Cyp4f13	0.634675	0.507	0.156	1.64251e-289	0.351
Tex2	0.459302	0.564	0.213	8.61737e-231	0.351
Trappc6a	0.435434	0.568	0.217	7.58473e-221	0.351
Pnpla2	0.390801	0.574	0.223	1.9788e-213	0.351
Fblim1	0.378648	0.58	0.229	2.57801e-208	0.351
Gab2	0.384478	0.596	0.245	3.80052e-197	0.351
Sgms1	0.36988	0.605	0.254	3.8646e-192	0.351
Snx13	0.23874	0.623	0.272	1.05612e-166	0.351
Ipmk	0.228053	0.827	0.476	1.43986e-89	0.351
Ptp4a1.1	0.271796	0.89	0.539	1.02376e-88	0.351
Ppp1ca	0.104447	0.839	0.488	2.33227e-63	0.351
Fam20b	0.204193	0.69	0.339	2.87467e-125	0.351
2310022B05Rik	0.490328	0.556	0.206	4.5554e-237	0.35
Sptlc2	0.373917	0.913	0.563	3.07548e-130	0.35
Gm28040	0.586817	0.541	0.191	9.11723e-254	0.35
Cldn3	0.529318	0.677	0.327	1.37838e-183	0.35
Stt3b	0.308164	0.65	0.3	3.76761e-162	0.35
Mgat1	0.174146	0.684	0.334	3.10597e-127	0.35
Ube2d2a	0.115051	0.771	0.421	2.47443e-82	0.35
Atp5k	0.807263	0.965	0.615	0	0.35
Prkag2	0.472222	0.566	0.216	3.0849e-226	0.35
Asah1	0.260257	0.594	0.244	4.77586e-186	0.35
Abhd16a	0.31823	0.607	0.257	4.9275e-185	0.35
Pard6b	0.341812	0.71	0.36	2.03441e-141	0.35
Shroom3	0.380016	0.886	0.536	3.00984e-139	0.35
Pip5k1a	0.15353	0.704	0.354	1.64257e-112	0.35
Fhit	0.124088	0.75	0.4	7.80387e-110	0.35
Etf1	0.176162	0.727	0.377	4.19061e-107	0.35
Tpm3	0.179726	0.732	0.382	3.15975e-105	0.35
Pccb	0.12239	0.722	0.372	1.15214e-102	0.35
Dapp1	0.213871	0.845	0.495	2.03546e-88	0.35
Tmem144	0.161522	0.82	0.47	6.33483e-87	0.35
Nktr	0.139014	0.822	0.472	1.12335e-76	0.35
Bnip3l	0.139241	0.691	0.341	2.21527e-116	0.35
Cul4a	0.530237	0.534	0.185	3.11151e-256	0.349
Emg1	0.479387	0.542	0.193	3.2711e-245	0.349
Alcam	0.39898	0.671	0.322	1.31284e-161	0.349
Cdk18	0.201479	0.679	0.33	5.72849e-130	0.349
Wac	0.172172	0.684	0.335	6.63223e-122	0.349
Ddx6	0.125359	0.781	0.432	1.90978e-81	0.349
Rnf10	0.266252	0.602	0.253	3.32274e-178	0.349
Soat1	0.345069	0.63	0.281	8.07594e-174	0.349
Ankrd13a	0.290256	0.614	0.265	2.67654e-173	0.349
Slc6a8	0.344876	0.879	0.53	2.09214e-122	0.349
Ift20	0.219188	0.745	0.396	1.9036e-109	0.349
Tax1bp3	0.14638	0.705	0.356	1.14624e-108	0.349
Stra6l	0.12599	0.836	0.487	2.14241e-72	0.349
Npepps	0.114344	0.82	0.471	2.09742e-70	0.349
Sf3a3	0.109862	0.847	0.498	8.57117e-64	0.349
Clec2h	0.674004	0.923	0.575	4.28624e-275	0.348
Dgcr2	1.00797	0.459	0.111	0	0.348
Ryk	0.595414	0.524	0.176	4.79033e-268	0.348
Pigs	0.580467	0.523	0.175	4.40597e-265	0.348
Mrpl15	0.466774	0.54	0.192	2.22898e-243	0.348
Ube2g1	0.490564	0.547	0.199	9.61632e-238	0.348
Wnk1	0.183343	0.646	0.298	1.5957e-144	0.348
Atp6v0a2	0.223476	0.66	0.312	8.23985e-142	0.348
Wsb1	0.294356	0.757	0.409	3.2665e-116	0.348
Mcoln1	0.157526	0.76	0.412	3.39783e-97	0.348
Slc34a3	1.3723	0.438	0.09	0	0.348
Sqor	1.4692	0.43	0.082	0	0.348
Sap18b	0.634114	0.508	0.16	7.77758e-283	0.348
Sbf2	0.292402	0.596	0.248	1.21335e-186	0.348
Rab14	0.389522	0.893	0.545	1.23469e-140	0.348
Btg1	0.26529	0.726	0.378	6.67652e-128	0.348
Mtus1	0.15053	0.725	0.377	5.79862e-102	0.348
Marchf7	0.295791	0.885	0.537	4.34999e-100	0.348
Nenf	0.146872	0.753	0.405	1.02336e-92	0.348
Csnk1g2	0.168966	0.869	0.521	1.05371e-70	0.348
Krcc1	0.160059	0.689	0.341	2.96125e-118	0.348
Cox7a2	0.689625	0.935	0.588	0	0.347
Wdr61	0.472779	0.554	0.207	1.33147e-230	0.347
Nipal1	0.438601	0.677	0.33	6.99565e-162	0.347
Ube2k	0.253051	0.644	0.297	5.29716e-150	0.347
Cdipt	0.200387	0.679	0.332	3.87798e-130	0.347
Slc37a4	0.186794	0.802	0.455	3.86416e-82	0.347
Mertk	0.15025	0.784	0.437	1.47461e-81	0.347
S100a11	0.712964	0.511	0.164	6.18503e-290	0.347
Metrnl	0.406748	0.573	0.226	2.57417e-208	0.347
Arl15	0.475312	0.607	0.26	7.14763e-195	0.347
Tor1aip1	0.321879	0.608	0.261	6.90275e-176	0.347
Kazn	0.246256	0.606	0.259	3.55069e-175	0.347
Smim7	0.276075	0.609	0.262	1.02042e-174	0.347
Mir99ahg	0.284172	0.619	0.272	4.93223e-174	0.347
Ifnlr1	0.338787	0.696	0.349	4.17052e-145	0.347
Arf5	0.394755	0.874	0.527	3.65882e-130	0.347
1810058I24Rik	0.278455	0.729	0.382	9.01957e-123	0.347
BC005537	0.190832	0.835	0.488	5.08947e-80	0.347
Wapl	0.160143	0.823	0.476	1.22332e-76	0.347
Arid3a	0.178758	0.883	0.536	8.42559e-73	0.347
Ciao2a	0.477739	0.555	0.209	1.52402e-224	0.346
Cebpg	0.378175	0.561	0.215	2.96087e-215	0.346
Itpr3	0.345492	0.559	0.213	9.22688e-214	0.346
Cnot7	0.523345	0.529	0.183	4.92406e-250	0.346
Lnpep	0.491448	0.542	0.196	7.57001e-240	0.346
Kdm5c	0.197157	0.64	0.294	3.76893e-146	0.346
Liph	0.186665	0.651	0.305	8.37895e-139	0.346
Nbr1	0.193659	0.662	0.316	7.04311e-131	0.346
Mdp1	0.135869	0.681	0.335	3.90874e-118	0.346
Map3k13	0.155958	0.761	0.415	6.77558e-85	0.346
Gfus	0.762575	0.481	0.135	0	0.346
Slc35f3	0.853271	0.5	0.154	2.08383e-298	0.346
Dld	0.289351	0.626	0.28	1.14212e-158	0.346
Eef1g	0.156286	0.729	0.383	1.04608e-108	0.346
Ssr2	0.212012	0.73	0.384	1.89935e-107	0.346
Mlec	0.210223	0.871	0.525	4.08178e-74	0.346
Tprkb	0.433088	0.549	0.204	4.52893e-224	0.345
Nabp2	0.941373	0.458	0.113	0	0.345
Aar2	0.571259	0.531	0.186	7.30384e-252	0.345
Ppp2r5c	0.3103	0.811	0.466	2.38631e-105	0.345
Nrip1	0.14742	0.792	0.447	9.49984e-78	0.345
Dap3	0.684197	0.509	0.164	1.44831e-281	0.345
Tmem171	0.615304	0.514	0.169	4.08001e-271	0.345
Gpc3	0.477425	0.598	0.253	1.16091e-197	0.345
Smarca5	0.275269	0.587	0.242	1.5413e-183	0.345
Rad23b	0.285773	0.592	0.247	2.66268e-180	0.345
Ablim1	0.296887	0.597	0.252	4.57816e-180	0.345
Pip5k1b	0.344453	0.895	0.55	6.63902e-120	0.345
Aldh9a1	0.306022	0.86	0.515	2.2619e-101	0.345
Agrp	0.201568	0.897	0.552	7.75076e-84	0.345
Itgb1	0.159142	0.859	0.514	6.37997e-67	0.345
Shisa5	0.432291	0.928	0.584	1.50241e-175	0.344
Hspd1	0.329402	0.649	0.305	1.00597e-158	0.344
Mtf2	0.188949	0.636	0.292	1.31728e-145	0.344
Iqgap1	0.122295	0.651	0.307	2.08545e-127	0.344
Nr1h4	0.258435	0.8	0.456	5.60013e-96	0.344
Chchd3	0.197285	0.776	0.432	6.78259e-90	0.344
Kidins220	0.131421	0.757	0.413	1.85606e-86	0.344
Srsf2	0.124848	0.787	0.443	4.56395e-76	0.344
Mavs	0.78217	0.482	0.138	0	0.344
Naa30	0.620266	0.512	0.168	2.1068e-270	0.344
Snx6	0.259508	0.586	0.242	2.23566e-182	0.344
Bloc1s1	0.307514	0.601	0.257	4.67754e-176	0.344
Ccser1	0.216452	0.602	0.258	3.39964e-170	0.344
Sgpp2	0.275987	0.62	0.276	4.30007e-162	0.344
Limk2	0.146686	0.745	0.401	1.76056e-95	0.344
Erbb3	0.22537	0.845	0.501	1.18115e-86	0.344
Sec31a	0.215401	0.858	0.514	2.6048e-83	0.344
Ube2b	0.215198	0.853	0.509	9.59596e-78	0.344
Slc25a22	0.390939	0.555	0.212	2.88658e-217	0.343
Mrps18c	0.434019	0.559	0.216	2.42757e-213	0.343
Aplp2	0.368129	0.558	0.215	5.95846e-209	0.343
Sema4b	0.530387	0.54	0.197	3.69337e-238	0.343
Mta2	0.471955	0.533	0.19	5.03429e-238	0.343
Hook1	0.177347	0.649	0.306	5.56267e-135	0.343
Epb41	0.142939	0.67	0.327	2.79664e-121	0.343
Rab11fip5	0.125376	0.678	0.335	1.72162e-114	0.343
Ero1a	0.146844	0.8	0.457	3.95688e-80	0.343
Tjp1	0.112761	0.774	0.431	1.76651e-78	0.343
Stx8	0.350237	0.566	0.223	4.18772e-201	0.343
Mrps16	0.332976	0.572	0.229	4.47367e-199	0.343
Eif4g3	0.294429	0.584	0.241	1.91519e-183	0.343
Rnf181	0.232423	0.598	0.255	1.88411e-171	0.343
Cox16	0.276032	0.597	0.254	2.85026e-170	0.343
Paip1	0.182532	0.611	0.268	1.14155e-156	0.343
Mef2d	0.144724	0.689	0.346	1.68442e-110	0.343
Agmo	0.154947	0.738	0.395	2.30865e-96	0.343
Atp6v0b	0.338931	0.913	0.571	9.81104e-116	0.342
Dcun1d1	0.530448	0.528	0.186	2.07369e-244	0.342
Cnih1	0.481269	0.539	0.197	4.01694e-232	0.342
Kdm1a	0.38023	0.543	0.201	9.97277e-222	0.342
Cept1	0.267847	0.664	0.322	2.41011e-135	0.342
Ergic2	0.170558	0.677	0.335	2.02813e-117	0.342
Psme2b	0.122533	0.68	0.338	4.73453e-113	0.342
Galk2	0.11455	0.754	0.412	1.80706e-80	0.342
Lysmd3	0.392563	0.567	0.225	5.43938e-205	0.342
Tulp4	0.330183	0.581	0.239	7.35812e-187	0.342
Pafah2	0.252779	0.607	0.265	6.88147e-165	0.342
Ambra1	0.250054	0.622	0.28	2.86149e-157	0.342
Polg	0.125049	0.738	0.396	2.58618e-91	0.342
Galnt1	0.279518	0.886	0.544	6.58729e-91	0.342
Arfgef1	0.10658	0.725	0.383	2.57857e-87	0.342
Ugp2	0.21884	0.839	0.497	1.19011e-84	0.342
Gba	0.115784	0.84	0.498	1.23621e-67	0.342
Pkp4	0.121741	0.865	0.523	3.57564e-65	0.342
Osbp	0.431535	0.546	0.205	2.06088e-219	0.341
Elavl1	0.399137	0.557	0.216	1.57531e-209	0.341
Tmem167b	0.952911	0.455	0.114	0	0.341
Tnfrsf12a	0.633144	0.541	0.2	3.65675e-245	0.341
Sntg1	0.509801	0.534	0.193	4.38663e-236	0.341
Usp3	0.254434	0.623	0.282	1.59232e-153	0.341
Igf2bp2	0.211938	0.623	0.282	9.84951e-150	0.341
Afg3l2	0.201443	0.625	0.284	1.69222e-147	0.341
Mbd5	0.16796	0.639	0.298	4.0377e-137	0.341
Herpud1	0.357672	0.786	0.445	3.42424e-125	0.341
Pnpla7	0.127756	0.682	0.341	1.08708e-106	0.341
Ssrp1	0.767099	0.477	0.136	0	0.341
Ece1	0.325353	0.58	0.239	2.50055e-187	0.341
Sptssa	0.351333	0.605	0.264	1.90648e-174	0.341
Slc25a51	0.308819	0.596	0.255	8.05871e-174	0.341
Psma1	0.249201	0.609	0.268	8.46376e-162	0.341
Endod1	0.126337	0.699	0.358	1.67403e-107	0.341
Ppp1r2	0.17094	0.701	0.36	8.19208e-106	0.341
Gucy2c	0.323232	0.887	0.546	8.0685e-105	0.341
Pttg1ip	0.29513	0.885	0.544	5.08451e-101	0.341
Nufip2	0.172051	0.818	0.477	2.67741e-77	0.341
Tjp2	0.112334	0.813	0.472	7.88385e-69	0.341
Atp13a3	0.160573	0.86	0.519	6.20587e-63	0.341
Rpl27	0.661426	0.934	0.594	9.73097e-287	0.34
Zbtb8os	0.378949	0.544	0.204	1.70704e-215	0.34
Babam2	0.303755	0.56	0.22	4.32938e-198	0.34
Ldb3	0.260217	0.633	0.293	4.79329e-147	0.34
Crls1	0.576973	0.505	0.165	2.5786e-265	0.34
Uvrag	0.324368	0.566	0.226	7.79545e-195	0.34
Micos10	0.419415	0.89	0.55	7.54203e-144	0.34
Mxi1	0.268944	0.822	0.482	2.1665e-101	0.34
Tmem238	0.346204	0.546	0.207	3.21126e-211	0.339
Eif3e	0.552719	0.535	0.196	1.12381e-236	0.339
Chfr	0.448137	0.54	0.201	8.08651e-224	0.339
Mia3	0.178183	0.638	0.299	6.17047e-139	0.339
Azi2	0.169462	0.649	0.31	6.59488e-128	0.339
Asxl2	0.130133	0.657	0.318	8.22997e-121	0.339
Smim1	0.12272	0.675	0.336	1.25847e-111	0.339
Chm	0.830902	0.473	0.134	0	0.339
Golga7	0.608484	0.504	0.165	1.56939e-264	0.339
Tmem45b	0.506239	0.564	0.225	3.50931e-210	0.339
Slc5a11	0.402178	0.587	0.248	1.21971e-184	0.339
Gdap2	0.27945	0.595	0.256	1.80122e-171	0.339
Pnpo	0.190649	0.833	0.494	1.26807e-72	0.339
Elf3	0.14612	0.878	0.539	4.88588e-67	0.339
Reep3	0.492498	0.923	0.585	2.15849e-183	0.338
Kmt5a	0.129845	0.809	0.471	2.94977e-70	0.338
Vipr1	0.876658	0.464	0.126	0	0.338
Nek6	0.509498	0.526	0.188	3.3997e-236	0.338
Qrich1	0.463283	0.541	0.203	1.80594e-222	0.338
Lamtor3	0.208892	0.62	0.282	3.34853e-150	0.338
Slc30a2	0.192651	0.638	0.3	3.80317e-136	0.338
Mob4	0.18307	0.638	0.3	4.19133e-133	0.338
Gm10053	0.131378	0.77	0.432	2.46976e-76	0.338
Nedd4l	0.114987	0.773	0.435	1.98675e-69	0.338
Slc46a3	0.877533	0.886	0.548	0	0.338
Chchd1	0.746062	0.481	0.143	1.10708e-296	0.338
Me2	0.716388	0.49	0.152	4.77962e-283	0.338
Lrmda	0.451494	0.576	0.238	2.82869e-206	0.338
Dsc2	0.229363	0.599	0.261	8.47459e-162	0.338
Prkce	0.239261	0.607	0.269	8.18667e-159	0.338
Samd8	0.173211	0.617	0.279	4.41414e-144	0.338
Spred2	0.438557	0.546	0.209	4.4728e-214	0.337
Atp6v1a	0.445349	0.917	0.58	1.14279e-144	0.337
Rab3il1	0.825061	0.458	0.121	0	0.337
Ccndbp1	0.920785	0.451	0.114	0	0.337
Rnf13	0.511248	0.518	0.181	6.18245e-242	0.337
Atg5	0.473902	0.53	0.193	1.00322e-228	0.337
Slc23a1	0.194866	0.625	0.288	4.6659e-145	0.337
Plekha7	0.164577	0.622	0.285	3.3402e-142	0.337
Msi2	0.172443	0.63	0.293	4.57392e-134	0.337
Ndst1	0.210033	0.668	0.331	1.441e-124	0.337
Eif3m	1.23118	0.422	0.085	0	0.337
Maf1	0.623592	0.481	0.144	1.31178e-287	0.337
Kmt5c	0.680863	0.484	0.147	1.018e-283	0.337
Poldip3	0.563634	0.503	0.166	2.12524e-260	0.337
Snx27	0.537433	0.508	0.171	3.95691e-252	0.337
Zfp106	0.277781	0.568	0.231	1.12187e-183	0.337
Tomm6	0.246028	0.71	0.373	1.04899e-110	0.337
Cyb5r3	0.157611	0.704	0.367	5.92599e-102	0.337
Dusp1	0.608157	0.558	0.222	1.60019e-225	0.336
Ormdl2	0.952246	0.447	0.111	0	0.336
Pdk3	0.892171	0.45	0.114	0	0.336
Aagab	0.412384	0.529	0.193	5.22519e-225	0.336
Csf1r	0.24707	0.779	0.443	5.03132e-105	0.336
Dusp6	0.997654	0.476	0.14	0	0.336
Fat1	0.325345	0.565	0.229	2.60596e-191	0.336
Mapk6	0.303779	0.582	0.246	1.90524e-175	0.336
Pip4k2c	0.203196	0.59	0.254	5.05153e-164	0.336
Sorbs1	0.334232	0.609	0.273	4.17947e-163	0.336
Gm20275	0.311278	0.879	0.543	2.46965e-113	0.336
Ndufs2	0.225125	0.69	0.354	2.04627e-112	0.336
Sh3bgrl3	0.106975	0.701	0.365	8.08244e-102	0.336
Slc39a9	0.141249	0.719	0.383	4.217e-94	0.336
Ros1	0.147686	0.737	0.401	1.0813e-88	0.336
Abr	0.200361	0.819	0.483	4.40948e-81	0.336
Tbl1xr1	0.415265	0.551	0.216	7.95117e-205	0.335
Swi5	0.415629	0.556	0.221	5.26365e-204	0.335
Spg20	0.365863	0.549	0.214	1.30948e-200	0.335
Sec11a	0.873227	0.447	0.112	0	0.335
Hcfc1	1.01409	0.437	0.102	0	0.335
Nono	0.916487	0.451	0.116	0	0.335
Sec63	0.396493	0.535	0.2	3.6857e-215	0.335
Trafd1	0.239325	0.623	0.288	8.47469e-147	0.335
Tmem252	0.273324	0.632	0.297	2.89092e-146	0.335
Sft2d2	0.179359	0.629	0.294	4.85941e-134	0.335
Zc3h18	0.143929	0.632	0.297	6.49895e-132	0.335
Eif3d	0.755971	0.478	0.143	2.50513e-293	0.335
Jkamp	0.500548	0.504	0.169	2.12133e-249	0.335
Ap3m1	0.48376	0.506	0.171	1.97706e-245	0.335
Desi2	0.354359	0.588	0.253	1.67693e-176	0.335
Ccz1	0.267241	0.582	0.247	5.4144e-169	0.335
Per2	0.231808	0.603	0.268	4.50468e-158	0.335
Rtn4	0.35638	0.89	0.555	5.41697e-116	0.335
Prkar2a	0.230954	0.715	0.38	3.06033e-109	0.335
Foxn3	0.130467	0.726	0.391	1.93247e-85	0.335
Ywhaq	0.386472	0.544	0.21	6.30847e-206	0.334
Dpm3	1.48194	0.403	0.069	0	0.334
Rpl29	1.13301	0.458	0.124	0	0.334
Commd8	0.787581	0.463	0.129	0	0.334
Arih2	0.469862	0.519	0.185	5.66323e-234	0.334
Ndufb6	0.568842	0.53	0.196	1.66407e-229	0.334
Mcrs1	0.417731	0.522	0.188	2.15393e-225	0.334
Fbxl3	0.42398	0.535	0.201	1.59671e-212	0.334
Coa5	0.120514	0.625	0.291	1.23893e-132	0.334
Ywhah	0.178053	0.642	0.308	6.89017e-124	0.334
Zc3h15	0.131068	0.665	0.331	2.57629e-112	0.334
Prdx6	0.201009	0.75	0.416	3.68895e-92	0.334
Gnpda1	0.534394	0.938	0.604	8.3128e-232	0.334
Ap1m2	0.324082	0.892	0.558	6.92471e-112	0.334
Tes	0.309162	0.829	0.495	5.14624e-102	0.334
Rab7	0.136788	0.872	0.538	4.98261e-55	0.334
Prr5l	0.264042	0.561	0.228	4.95551e-183	0.333
Gpbp1	0.257117	0.561	0.228	5.93277e-182	0.333
Osbpl6	0.132029	0.683	0.35	3.95802e-102	0.333
Spin1	0.849282	0.457	0.124	0	0.333
Agmat	1.00039	0.507	0.174	3.23404e-285	0.333
Klhl9	0.506393	0.508	0.175	1.36983e-241	0.333
Ptpa	0.470786	0.523	0.19	3.08694e-227	0.333
Akt1s1	0.438554	0.528	0.195	1.6174e-219	0.333
Myo1e	0.13294	0.773	0.44	2.08412e-84	0.333
Hook2	0.107292	0.744	0.411	1.85035e-76	0.333
Slc39a5	0.119366	0.766	0.433	3.21993e-75	0.333
Pdlim5	0.127638	0.783	0.45	8.39889e-74	0.333
Ostm1	0.713881	0.476	0.143	3.97935e-286	0.333
Cdc26	0.624071	0.485	0.152	2.01201e-274	0.333
Slc35d1	0.651926	0.487	0.154	9.80685e-272	0.333
Wdfy3	0.593011	0.496	0.163	3.01392e-261	0.333
Rasa2	0.240935	0.585	0.252	1.21529e-164	0.333
Pdzd2	0.23519	0.595	0.262	3.82989e-157	0.333
Psmd7	0.188307	0.6	0.267	2.77953e-152	0.333
Pnrc2	0.205026	0.601	0.268	9.945e-151	0.333
Hdhd3	0.155151	0.605	0.272	9.563e-144	0.333
Magt1	0.105864	0.688	0.355	1.01286e-95	0.333
Zdhhc9	0.286433	0.886	0.553	4.31738e-95	0.333
Fchsd2	0.253997	0.877	0.544	1.69203e-89	0.333
Gfpt1	0.112478	0.735	0.402	4.78036e-81	0.333
Abcg2	0.117079	0.738	0.405	4.94567e-79	0.333
Marchf6	0.293069	0.562	0.23	1.51912e-182	0.332
Foxp1	0.309112	0.911	0.579	1.39353e-109	0.332
Rab2a	0.300001	0.909	0.577	2.62512e-99	0.332
Avl9	0.539683	0.508	0.176	7.78834e-243	0.332
Sod2	0.535719	0.523	0.191	6.04802e-230	0.332
Tbc1d13	0.364364	0.532	0.2	1.3096e-210	0.332
Plxna2	0.160955	0.623	0.291	2.1815e-135	0.332
Cul1	0.109033	0.629	0.297	1.68405e-124	0.332
Blnk	0.122007	0.765	0.433	6.55987e-80	0.332
C2cd2l	0.12508	0.747	0.415	4.37965e-77	0.332
Itpa	1.03542	0.429	0.097	0	0.332
Srp14	0.698142	0.47	0.138	6.29014e-290	0.332
Atg4b	0.706707	0.475	0.143	7.40707e-284	0.332
Pycrl	0.637992	0.483	0.151	3.20132e-273	0.332
Ppib	0.506715	0.941	0.609	5.95256e-211	0.332
Ilvbl	0.214819	0.597	0.265	1.87068e-151	0.332
Tnpo1	0.126705	0.599	0.267	3.1076e-146	0.332
Lmbrd2	0.174945	0.604	0.272	2.64619e-145	0.332
Gm2296	0.108056	0.844	0.512	1.53632e-61	0.332
Atp6v0a1	0.112376	0.85	0.518	8.99708e-60	0.332
Abi1	0.277056	0.556	0.225	2.2128e-185	0.331
Ifit1bl2	0.406778	0.913	0.582	7.79555e-138	0.331
Mapkapk2	0.384412	0.526	0.195	1.27684e-214	0.331
Ddx3y	0.308431	0.669	0.338	2.60893e-127	0.331
Prcp	0.149979	0.653	0.322	7.80966e-116	0.331
Mocs2	0.101039	0.663	0.332	1.70042e-103	0.331
Tsc22d2	0.129632	0.78	0.449	3.35878e-77	0.331
Pex13	0.631474	0.477	0.146	2.80228e-277	0.331
Rps21	0.647378	0.938	0.607	2.90077e-274	0.331
Aco2	0.503729	0.949	0.618	3.38247e-202	0.331
Fam114a2	0.291432	0.565	0.234	4.8944e-176	0.331
Taok1	0.280607	0.573	0.242	2.19104e-173	0.331
Rbms1	0.214752	0.581	0.25	2.97438e-165	0.331
Mtarc2	0.440934	0.939	0.608	3.87422e-157	0.331
Cpt2	0.354991	0.612	0.281	7.07498e-157	0.331
Tbk1	0.182886	0.6	0.269	1.38264e-143	0.331
Arpc1b	0.260092	0.878	0.547	3.93589e-88	0.331
Hnrnpa1	0.113085	0.736	0.405	2.39583e-80	0.331
Mkln1	0.347125	0.541	0.211	4.05954e-198	0.33
Slc43a2	0.333074	0.925	0.595	1.29756e-121	0.33
Rae1	0.907339	0.443	0.113	0	0.33
Ncoa2	0.397435	0.531	0.201	4.33068e-207	0.33
Gpd2	0.238846	0.621	0.291	5.19393e-140	0.33
Tm9sf4	0.104769	0.654	0.324	2.62817e-107	0.33
Hes6	0.684705	0.474	0.144	7.81823e-281	0.33
Pex16	0.562485	0.494	0.164	1.09876e-251	0.33
Arhgap12	0.108028	0.607	0.277	2.36963e-134	0.33
Ndufv1	0.203125	0.722	0.392	5.53694e-93	0.33
Rplp0	0.575689	0.905	0.576	1.48362e-222	0.329
Sh3gl2	0.428419	0.536	0.207	3.46717e-207	0.329
Srpk2	0.357504	0.546	0.217	4.65331e-191	0.329
Stat3	0.352899	0.909	0.58	1.01464e-117	0.329
Slc35b2	0.96037	0.439	0.11	0	0.329
Cyb5r4	0.716572	0.466	0.137	2.27959e-288	0.329
Kdelr1	0.655204	0.968	0.639	0	0.329
Atl2	0.241121	0.814	0.485	2.39508e-85	0.329
Ugdh	0.214291	0.823	0.494	3.08927e-83	0.329
Ube4b	0.118857	0.719	0.39	4.94593e-80	0.329
Mylk	0.373822	0.907	0.579	1.26773e-138	0.328
Oaz1	0.147388	0.798	0.47	3.2527e-66	0.328
Cops4	0.822631	0.449	0.121	0	0.328
Gm3839	0.541519	0.522	0.194	2.37976e-221	0.328
Palld	0.206883	0.638	0.31	4.20719e-131	0.328
Uqcrh	0.708736	0.951	0.623	0	0.328
Cisd1	0.171036	0.577	0.249	2.07092e-157	0.328
Arhgef16	0.150551	0.578	0.25	7.3795e-155	0.328
Akap13	0.225195	0.887	0.559	4.03222e-77	0.328
Kctd5	0.46275	0.509	0.182	2.8078e-224	0.327
Sc5d	0.427185	0.509	0.182	4.74667e-222	0.327
Ccng1	0.417081	0.523	0.196	9.19651e-215	0.327
Cdk13	0.367629	0.514	0.187	9.15692e-214	0.327
Comt	0.201654	0.628	0.301	4.60177e-129	0.327
Ewsr1	0.129066	0.617	0.29	4.81304e-127	0.327
Cst3	0.634221	0.47	0.143	6.2899e-273	0.327
Snrpa	0.281034	0.568	0.241	4.15252e-171	0.327
Tcf4	0.294172	0.58	0.253	6.77627e-164	0.327
Psmc6	0.226686	0.587	0.26	2.24699e-153	0.327
Mkrn2os	0.167033	0.593	0.266	2.95417e-143	0.327
Gpd1	0.34394	0.886	0.559	3.31345e-108	0.327
Serinc3	0.230718	0.874	0.547	1.7418e-78	0.327
Uqcrc1	0.235875	0.853	0.526	6.42599e-76	0.327
Adk	0.195008	0.882	0.555	1.26398e-71	0.327
Ogfr	0.823549	0.446	0.12	3.74399e-308	0.326
Api5	0.784496	0.453	0.127	6.5972e-300	0.326
Msantd4	0.734334	0.457	0.131	3.59615e-293	0.326
Mif4gd	0.769999	0.457	0.131	2.68883e-291	0.326
Nacc2	0.448679	0.51	0.184	1.21774e-223	0.326
Farp2	0.396544	0.523	0.197	2.97803e-213	0.326
Fnbp1l	0.416344	0.522	0.196	2.21907e-210	0.326
Cwc15	0.370313	0.525	0.199	4.68801e-204	0.326
Tkt	0.156504	0.63	0.304	7.70962e-127	0.326
Slc38a6	0.150362	0.619	0.293	2.74895e-125	0.326
Pigt	0.100734	0.638	0.312	6.76494e-109	0.326
Vcl	0.109551	0.766	0.44	1.33681e-78	0.326
Cebpa	0.139028	0.757	0.431	2.73006e-78	0.326
Zfp609	0.366128	0.577	0.251	1.06994e-172	0.326
Igsf3	0.255858	0.566	0.24	1.21363e-166	0.326
Agap1	0.136171	0.59	0.264	2.08147e-142	0.326
Micu2	0.131182	0.604	0.278	4.46936e-132	0.326
Hnf4a	0.311509	0.865	0.539	1.03241e-109	0.326
Trim33	0.343068	0.53	0.205	2.87249e-198	0.325
Mospd1	0.395912	0.545	0.22	1.13959e-191	0.325
Lin7c	0.306754	0.543	0.218	6.70542e-184	0.325
Sema6a	0.380708	0.889	0.564	1.5251e-128	0.325
Slc11a2	0.209047	0.906	0.581	5.43454e-80	0.325
Rc3h2	0.487767	0.509	0.184	2.41904e-223	0.325
Nagpa	1.16404	0.415	0.09	0	0.325
Gng12	0.610406	0.965	0.64	0	0.325
Stk38	0.61614	0.476	0.151	1.06344e-263	0.325
Dcaf12	0.551783	0.475	0.15	4.39194e-259	0.325
Suclg1	0.484113	0.955	0.63	1.87836e-205	0.325
Grpel1	0.275457	0.571	0.246	5.94823e-163	0.325
Rtn3	0.106045	0.851	0.526	7.56712e-51	0.325
Otulin	0.695335	0.468	0.144	2.91166e-272	0.324
Fbrs	0.367441	0.532	0.208	7.62206e-195	0.324
Guca2a	0.784749	0.67	0.346	1.45531e-188	0.324
Pbxip1	0.309495	0.543	0.219	2.32961e-184	0.324
Pde9a	0.279819	0.545	0.221	8.29104e-184	0.324
Rack1	0.360378	0.917	0.593	5.21076e-126	0.324
Myl12b	0.202637	0.909	0.585	5.68222e-66	0.324
Eif2s3x	0.422973	0.509	0.185	1.01268e-217	0.324
Pebp1	0.106427	0.633	0.309	1.41453e-111	0.324
Junb	0.760935	0.886	0.562	3.87728e-301	0.324
Csnk1g1	0.511321	0.49	0.166	6.01818e-241	0.324
Mxra7	0.254416	0.574	0.25	2.27024e-159	0.324
Ptk2	0.180367	0.564	0.24	8.84842e-158	0.324
Cdk9	0.216802	0.579	0.255	1.07315e-151	0.324
Dnaja1	0.226426	0.852	0.528	4.9704e-79	0.324
Zfand6	0.129259	0.862	0.538	5.83167e-51	0.324
Atf2	0.319854	0.532	0.209	4.90399e-189	0.323
Rps6ka3	0.310117	0.542	0.219	3.35678e-184	0.323
Igsf9	0.408259	0.937	0.614	1.09875e-156	0.323
Dpy30	0.940069	0.427	0.104	0	0.323
Snrpg	1.23771	0.398	0.075	0	0.323
Nudt16l1	0.881932	0.44	0.117	0	0.323
Mrps24	0.735243	0.461	0.138	1.43348e-280	0.323
Dolpp1	0.441336	0.498	0.175	1.26182e-227	0.323
Pet100	0.409457	0.518	0.195	1.05616e-207	0.323
Commd7	0.314267	0.525	0.202	1.37792e-195	0.323
Plscr1	0.279103	0.643	0.32	3.2884e-127	0.323
Gm20529	0.159635	0.632	0.309	1.6692e-116	0.323
Arfip1	0.994141	0.421	0.098	0	0.323
Grk2	0.524169	0.483	0.16	6.37457e-245	0.323
A530072M11Rik	0.266992	0.568	0.245	2.13911e-161	0.323
Rlim	0.238844	0.579	0.256	1.35987e-151	0.323
1810037I17Rik	0.200338	0.58	0.257	7.15549e-148	0.323
Ddx42	0.152696	0.58	0.257	2.92016e-147	0.323
Kcmf1	0.194248	0.583	0.26	3.40071e-145	0.323
Spns2	0.18341	0.595	0.272	6.92242e-141	0.323
Arhgap5	0.145445	0.602	0.279	1.43554e-131	0.323
Ocln	0.324726	0.921	0.599	1.3943e-105	0.322
Xk	0.808871	0.445	0.123	2.42297e-299	0.322
Cct2	0.416131	0.511	0.189	2.36966e-211	0.322
Sdhaf2	0.398736	0.511	0.189	6.4893e-210	0.322
Zc3h4	0.239332	0.576	0.254	4.35178e-153	0.322
Pex14	0.204721	0.579	0.257	5.62802e-148	0.322
Bcr	0.162867	0.576	0.254	1.7383e-147	0.322
Tnfrsf11a	0.19079	0.586	0.264	8.67029e-144	0.322
Magi3	0.111553	0.82	0.498	3.74458e-62	0.322
Fmn1	-0.154574	0.836	0.514	4.46315e-41	0.322
U2af1	0.265256	0.557	0.236	1.31657e-165	0.321
Lpcat3	0.374886	0.903	0.582	6.97965e-120	0.321
Nradd	1.55299	0.393	0.072	0	0.321
Edem2	0.719216	0.458	0.137	1.2666e-276	0.321
Zfp277	0.589403	0.459	0.138	8.52524e-271	0.321
Slc4a2	0.480488	0.517	0.196	3.05664e-210	0.321
Rcbtb1	0.315551	0.524	0.203	1.04905e-192	0.321
Tshz1	0.154538	0.617	0.296	1.35843e-125	0.321
Tbc1d23	0.143269	0.621	0.3	2.00852e-117	0.321
N4bp2l2	0.152793	0.593	0.272	1.65945e-133	0.321
Slc26a2	0.242561	0.874	0.553	4.73991e-88	0.321
Ppia	0.23814	0.841	0.52	1.29996e-82	0.321
Add1	0.655331	0.467	0.147	8.8563e-261	0.32
Cand1	0.249157	0.536	0.216	9.28699e-176	0.32
Plbd2	0.186975	0.555	0.235	6.34007e-160	0.32
Cacul1	0.240314	0.562	0.242	2.48985e-154	0.32
Septin2.1	0.839337	0.431	0.111	0	0.32
Plpbp	0.440327	0.493	0.173	4.58336e-224	0.32
Nmnat3	0.450327	0.502	0.182	2.97551e-218	0.32
Pgap1	0.497524	0.503	0.183	1.30612e-217	0.32
Ddx50	0.391752	0.502	0.182	3.40799e-216	0.32
Abat	0.466526	0.517	0.197	1.67572e-208	0.32
Klhl24	0.413505	0.516	0.196	1.00813e-204	0.32
Zdhhc20	0.2832	0.521	0.201	7.70528e-194	0.32
Hspe1	0.266248	0.634	0.314	1.7237e-126	0.32
Eif4a3	0.638068	0.46	0.141	5.39178e-265	0.319
Cblc	0.30794	0.543	0.224	5.76606e-174	0.319
Ube2i	0.256377	0.543	0.224	7.10131e-171	0.319
N4bp2	0.223165	0.555	0.236	8.15724e-161	0.319
Ywhaz	0.339996	0.928	0.609	6.76023e-118	0.319
Cndp2	0.309693	0.929	0.61	1.30883e-108	0.319
Cd82	0.247376	0.908	0.589	1.0214e-82	0.319
Rere	0.182311	0.909	0.59	1.47871e-66	0.319
Rbm42	0.446335	0.506	0.187	2.52183e-211	0.319
Ammecr1l	0.372873	0.516	0.197	8.89402e-202	0.319
Cited2	0.171587	0.639	0.32	8.1986e-116	0.319
Get3	0.640371	0.472	0.153	4.62777e-252	0.319
Esyt2	0.2423	0.588	0.269	8.09526e-146	0.319
Pi4ka	0.162464	0.586	0.267	1.23462e-133	0.319
Lipe	0.124864	0.596	0.277	5.85226e-126	0.319
0610040J01Rik	0.416939	0.525	0.207	3.12684e-193	0.318
Cct5	0.343205	0.53	0.212	1.02224e-185	0.318
Sfxn1	0.398968	0.543	0.225	2.50808e-181	0.318
Srp19	0.287698	0.533	0.215	4.11196e-178	0.318
Aak1	0.251896	0.534	0.216	1.32633e-174	0.318
Gnai2	0.355414	0.92	0.602	1.64426e-121	0.318
Ghitm	0.26171	0.931	0.613	8.20715e-94	0.318
Arnt	0.737018	0.451	0.133	7.71737e-280	0.318
Isca1	0.404931	0.514	0.196	2.02842e-201	0.318
Aurkaip1	0.321245	0.515	0.197	2.78306e-192	0.318
Ubqln1	0.112487	0.636	0.318	2.06748e-104	0.318
Stx5a	0.105	0.637	0.319	5.39313e-100	0.318
Hmbs	0.505245	0.473	0.155	1.43053e-242	0.318
Pxk	0.11763	0.573	0.255	1.42339e-139	0.318
Pcnp	0.231269	0.53	0.213	1.56376e-175	0.317
Xpr1	0.218786	0.533	0.216	2.4863e-171	0.317
Wasf2	0.26302	0.541	0.224	9.95439e-171	0.317
Cct7	0.200802	0.556	0.239	3.00159e-155	0.317
Mapkap1	0.177057	0.558	0.241	8.97959e-152	0.317
Apc	0.161545	0.562	0.245	1.17076e-146	0.317
Serp1	0.217246	0.886	0.569	4.1247e-67	0.317
Rtcb	0.635324	0.453	0.136	4.66533e-270	0.317
Fcf1	0.490561	0.489	0.172	2.542e-225	0.317
Rnd3	0.245287	0.716	0.399	5.50479e-96	0.317
Thoc7	0.636233	0.458	0.142	6.14204e-264	0.316
Ctso	0.569391	0.459	0.143	3.18113e-258	0.316
Spsb1	0.333016	0.52	0.204	1.58131e-189	0.316
Airn	0.372167	0.552	0.236	3.42839e-172	0.316
Lrp5	0.2147	0.536	0.22	2.08298e-167	0.316
Foxo1	0.304375	0.551	0.235	2.99229e-165	0.316
Rbm6	0.187074	0.552	0.236	9.18124e-157	0.316
Ech1	0.254555	0.903	0.587	5.60674e-80	0.316
Emp1	0.579581	0.493	0.177	6.43674e-230	0.316
Mrpl14	0.372039	0.509	0.193	3.77783e-201	0.316
Gtpbp2	0.10476	0.613	0.297	5.36041e-119	0.316
Samm50	0.229263	0.593	0.277	1.18249e-134	0.316
Grcc10	0.316196	0.523	0.208	5.51164e-186	0.315
Mbp	0.292957	0.522	0.207	2.32304e-185	0.315
Commd1	0.269567	0.53	0.215	1.10176e-175	0.315
Ptprj	0.319064	0.547	0.232	2.12786e-172	0.315
Tmcc1	0.292363	0.556	0.241	3.68989e-162	0.315
Ext1	0.325075	0.909	0.594	9.48756e-114	0.315
Tacc2	0.328313	0.89	0.575	2.43379e-108	0.315
Tma7	0.217377	0.904	0.589	1.87769e-68	0.315
Fmr1	0.341854	0.511	0.196	9.9926e-194	0.315
4931406C07Rik	0.158501	0.597	0.282	1.00092e-123	0.315
Ckmt1	0.705292	0.953	0.638	0	0.315
Dcun1d3	0.575425	0.47	0.155	5.45613e-245	0.315
Jaml	0.345128	0.568	0.253	7.65569e-162	0.315
Ssr4	0.337824	0.567	0.252	6.35722e-157	0.315
B4galt6	0.262951	0.566	0.251	1.8083e-154	0.315
Elf2	0.190634	0.563	0.248	3.73625e-145	0.315
Arl6ip1	0.367438	0.945	0.63	5.30237e-145	0.315
Mbd2	0.141928	0.569	0.254	2.37915e-137	0.315
Vwa8	0.168159	0.58	0.265	4.58697e-131	0.315
Gatad2b	0.292963	0.524	0.21	3.10336e-180	0.314
Rfx7	0.330412	0.539	0.225	9.56324e-172	0.314
Tbc1d5	0.23452	0.554	0.24	1.23591e-156	0.314
Pmaip1	0.186014	0.671	0.357	2.17403e-102	0.314
Pcbp2	0.243699	0.905	0.591	3.96676e-77	0.314
Rnf213	0.181491	0.884	0.57	1.75133e-73	0.314
Sf3b4	1.07995	0.398	0.084	0	0.314
Bpnt2	0.439589	0.5	0.186	5.98467e-208	0.314
B3gnt2	0.358899	0.511	0.197	1.70899e-191	0.314
Osbpl9	0.303366	0.514	0.2	1.40881e-186	0.314
Cmbl	0.168598	0.601	0.287	1.20457e-124	0.314
Cux1	0.109867	0.597	0.283	9.34498e-117	0.314
Pdcd10	0.486893	0.481	0.167	1.06875e-225	0.314
Ccny	0.404853	0.48	0.166	2.0863e-224	0.314
Tnrc18	0.134998	0.565	0.251	1.10608e-140	0.314
Tnik	0.133236	0.579	0.265	2.05104e-133	0.314
Nedd8	0.182528	0.589	0.275	8.30028e-133	0.314
Btbd9	0.221308	0.939	0.625	5.89587e-66	0.314
Trabd	0.6523	0.459	0.146	4.01735e-253	0.313
Phf21a	0.267116	0.527	0.214	1.0356e-170	0.313
Dmxl1	0.168751	0.549	0.236	8.39204e-154	0.313
Bcas2	0.876386	0.422	0.109	0	0.313
Saraf	0.369747	0.504	0.191	4.90757e-196	0.313
Lrrc8d	0.399388	0.51	0.197	2.40769e-194	0.313
Mafk	0.115449	0.637	0.324	6.48024e-103	0.313
Rpl22	0.188491	0.765	0.452	7.71955e-74	0.313
Sigirr	0.533307	0.478	0.165	2.38634e-228	0.313
Sh3rf1	0.195786	0.564	0.251	8.95181e-146	0.313
Wtap	0.525836	0.462	0.15	2.85627e-245	0.312
Nhlrc3	0.22641	0.524	0.212	9.05572e-170	0.312
Lgals8	0.219219	0.53	0.218	7.45668e-169	0.312
Fxr1	0.213905	0.529	0.217	4.42494e-168	0.312
Becn1	0.183239	0.559	0.247	1.55417e-144	0.312
Lratd2	0.213485	0.887	0.575	2.10938e-71	0.312
Thap4	0.77594	0.431	0.119	1.23051e-287	0.312
Wdr49	0.642604	0.45	0.138	7.32172e-257	0.312
Dcaf8	0.372795	0.485	0.173	2.63783e-211	0.312
Hmgxb3	0.304865	0.496	0.184	4.55583e-201	0.312
Ankrd13c	0.38388	0.502	0.19	4.69938e-196	0.312
Ets2	0.302227	0.596	0.284	7.40415e-137	0.312
Anapc13	0.195737	0.6	0.288	4.74032e-121	0.312
Adi1	0.456291	0.475	0.163	7.06319e-226	0.312
Fgd4	0.17961	0.569	0.257	1.24764e-139	0.312
Oga	0.172549	0.567	0.255	5.75862e-136	0.312
Fam162a	0.671033	0.457	0.146	4.49271e-251	0.311
Ngly1	0.593147	0.46	0.149	1.41015e-244	0.311
Tanc2	0.308723	0.526	0.215	5.53598e-175	0.311
Nf1	0.187965	0.533	0.222	7.9447e-161	0.311
1810013L24Rik	0.244283	0.553	0.242	2.39278e-150	0.311
Jade1	0.12505	0.561	0.25	9.5807e-137	0.311
Ddrgk1	-0.173226	0.782	0.471	1.85595e-25	0.311
Nr0b2	0.998872	0.433	0.122	1.49095e-294	0.311
Mlx	0.430451	0.485	0.174	1.00198e-213	0.311
Slc35f2	0.340207	0.513	0.202	2.41107e-185	0.311
Zfp148	0.357546	0.477	0.166	1.14633e-219	0.311
Adnp	0.447273	0.479	0.168	3.80651e-218	0.311
Prkg2	0.42035	0.942	0.631	5.06757e-150	0.311
Clcn5	0.395712	0.948	0.637	9.26526e-147	0.311
Myh9	-0.111888	0.705	0.394	3.86022e-53	0.311
Synpo	-0.109145	0.842	0.531	6.8542e-20	0.311
Pafah1b2	0.534004	0.458	0.148	7.95496e-244	0.31
Ypel2	0.389718	0.523	0.213	3.98993e-181	0.31
Rab39	0.391696	0.524	0.214	1.61081e-180	0.31
Cct6a	0.264428	0.525	0.215	1.18439e-170	0.31
Snhg12	0.197459	0.533	0.223	3.15359e-161	0.31
Chmp4c	0.189569	0.551	0.241	4.6146e-146	0.31
Tm2d2	0.126021	0.558	0.248	3.2049e-137	0.31
Tbc1d1	0.279464	0.91	0.6	2.96112e-96	0.31
Psmb9	0.881699	0.418	0.108	6.33045e-302	0.31
Slc12a9	0.684431	0.432	0.122	6.81519e-278	0.31
Xrcc1	0.760153	0.437	0.127	9.03699e-277	0.31
Ppp2r2a	0.34875	0.496	0.186	2.60924e-196	0.31
Fam98c	0.332534	0.512	0.202	8.58964e-185	0.31
Bet1	0.557291	0.475	0.165	4.21761e-229	0.31
Maob	0.504894	0.956	0.646	4.29022e-217	0.31
Slc38a7	0.14517	0.564	0.254	1.19474e-136	0.31
Mpv17	0.129912	0.577	0.267	1.0403e-127	0.31
Eef1d	0.12724	0.589	0.279	1.21929e-121	0.31
Adcy9	0.105161	0.58	0.27	1.59114e-121	0.31
Rab1b	-0.113408	0.693	0.383	2.80105e-52	0.31
Slc26a3	0.110463	0.847	0.537	2.33525e-51	0.31
Nab1	1.09383	0.406	0.097	0	0.309
Kars	1.02508	0.405	0.096	0	0.309
Ngef	0.285362	0.542	0.233	1.67117e-158	0.309
Arhgef11	0.214804	0.534	0.225	1.14647e-157	0.309
Zfr	0.16518	0.556	0.247	6.60022e-140	0.309
Slc38a1	0.394372	0.912	0.603	6.29494e-125	0.309
Pdzk1	0.120252	0.878	0.569	2.73461e-51	0.309
Laptm4b	0.142554	0.891	0.582	3.25371e-49	0.309
Wasl	-0.100564	0.795	0.486	3.77979e-22	0.309
Mrpl30	0.737726	0.442	0.133	5.19348e-266	0.309
Mfsd6	0.675712	0.444	0.135	3.18959e-263	0.309
Araf	0.286508	0.495	0.186	9.0902e-195	0.309
Nek9	0.272516	0.509	0.2	8.71678e-182	0.309
Adamtsl5	-0.11755	0.772	0.463	1.47885e-29	0.309
F2rl1	0.560982	0.95	0.641	4.47723e-216	0.309
Dgcr6	0.108702	0.564	0.255	4.73736e-133	0.309
Zmiz1	0.107493	0.565	0.256	1.49227e-131	0.309
Polr2g	0.970118	0.399	0.091	0	0.308
Tmx1	0.526429	0.452	0.144	1.40993e-245	0.308
Usp15	0.244995	0.526	0.218	8.45636e-163	0.308
Psmc4	0.117312	0.558	0.25	1.47002e-136	0.308
Pdcd6	0.190836	0.914	0.606	1.27571e-66	0.308
Fars2	-0.142953	0.73	0.422	1.3616e-38	0.308
Sars	-0.136547	0.746	0.438	2.00871e-34	0.308
Rpia	0.21464	0.567	0.259	1.25576e-137	0.308
Srebf1	0.233773	0.572	0.264	1.53293e-136	0.308
Suz12	0.137447	0.57	0.262	2.73557e-129	0.308
H13	0.11665	0.576	0.268	4.18281e-125	0.308
Srek1	-0.153516	0.71	0.402	1.06851e-43	0.308
Insig1	0.305886	0.557	0.25	1.73732e-150	0.307
Tjp3	0.176149	0.545	0.238	3.1191e-145	0.307
Khdrbs1	0.198703	0.549	0.242	3.3379e-143	0.307
Ing4	0.136288	0.551	0.244	2.2269e-139	0.307
Dab1	0.34133	0.931	0.624	3.34921e-112	0.307
Nsd1	-0.106237	0.673	0.366	5.01292e-62	0.307
Wwc1	0.107757	0.903	0.596	1.9027e-54	0.307
Pcbp1	0.192377	0.91	0.603	6.01894e-52	0.307
Socs7	0.712176	0.436	0.129	2.49112e-267	0.307
Commd10	0.685425	0.444	0.137	5.97387e-256	0.307
Lrrc8b	0.526403	0.486	0.179	5.266e-212	0.307
Rbm34	0.300462	0.509	0.202	1.16202e-178	0.307
Cltc	0.706325	0.968	0.661	0	0.307
Pcyt1a	0.417125	0.961	0.654	1.2098e-170	0.307
Kif13b	0.157946	0.587	0.28	1.21941e-122	0.307
Taf15	0.11929	0.584	0.277	5.6663e-117	0.307
Fosl2	0.102133	0.69	0.383	5.92756e-78	0.307
Vps26c	0.576348	0.449	0.143	5.14789e-245	0.306
Mpc2	0.593601	0.45	0.144	5.76302e-245	0.306
Rfwd3	0.415254	0.467	0.161	3.51786e-218	0.306
Sec16a	0.239415	0.511	0.205	6.25962e-170	0.306
Rsf1	0.150824	0.539	0.233	3.16786e-148	0.306
Adgrg1	0.127052	0.559	0.253	2.38997e-131	0.306
Cog1	1.08227	0.39	0.084	0	0.306
Yod1	0.827138	0.424	0.118	2.86566e-284	0.306
Chn2	0.386846	0.478	0.172	5.69744e-207	0.306
Serinc1	0.359793	0.484	0.178	1.89298e-200	0.306
Plekhg6	0.244573	0.509	0.203	2.31673e-173	0.306
Babam1	0.404396	0.472	0.166	2.30024e-212	0.306
Nploc4	0.544437	0.454	0.149	5.71739e-236	0.305
Prxl2b	0.249189	0.528	0.223	5.91748e-160	0.305
Ints6	0.269395	0.533	0.228	2.86835e-156	0.305
Rad23a	0.164425	0.533	0.228	5.65087e-149	0.305
Rhoa	0.201369	0.9	0.595	2.59871e-61	0.305
Vdac2	0.178013	0.894	0.589	4.6573e-51	0.305
Erich4	-0.116875	0.794	0.489	2.58639e-24	0.305
Tuba4a	0.620533	0.433	0.128	3.98326e-263	0.305
Cat	0.549857	0.956	0.651	5.01451e-247	0.305
Nedd9	0.404933	0.476	0.171	1.72309e-210	0.305
Osbpl3	0.203361	0.57	0.265	4.27777e-129	0.305
Txnl4a	0.123878	0.573	0.268	3.66614e-121	0.305
Eny2	0.116077	0.58	0.275	1.22959e-116	0.305
Itgav	0.50911	0.461	0.157	7.88412e-227	0.304
Cpeb1	0.526106	0.462	0.158	2.09957e-224	0.304
Dtx3l	0.446661	0.467	0.163	1.55519e-218	0.304
Tbc1d20	0.135718	0.544	0.24	6.23588e-139	0.304
Fibp	0.135167	0.549	0.245	1.51974e-133	0.304
Rnasek	0.16429	0.928	0.624	1.26707e-50	0.304
Tespa1	0.453879	0.48	0.176	6.32935e-205	0.304
Slc35f5	0.433438	0.48	0.176	1.29608e-202	0.304
Rras2	0.375217	0.495	0.191	3.5109e-187	0.304
Thra	-0.111094	0.73	0.426	1.68653e-38	0.304
Zfp36	1.08543	0.96	0.656	0	0.304
Sirt7	0.41592	0.464	0.161	3.80253e-215	0.303
Spsb2	0.289212	0.519	0.216	3.47369e-166	0.303
Arhgef5	0.238675	0.514	0.211	4.168e-162	0.303
Pef1	0.153567	0.53	0.227	5.94035e-147	0.303
Nop53	0.151316	0.54	0.237	2.36969e-140	0.303
Lrrc1	0.101635	0.553	0.25	6.57263e-129	0.303
Ddhd2	0.485949	0.476	0.173	1.08898e-207	0.303
Med25	0.337234	0.475	0.172	2.10033e-200	0.303
Narf	0.328221	0.49	0.187	2.49225e-188	0.303
Mdm2	0.327969	0.491	0.188	6.02454e-187	0.303
Pde5a	0.313355	0.496	0.193	5.98664e-183	0.303
Syf2	0.273059	0.492	0.189	1.15961e-181	0.303
Rcor1	0.312514	0.499	0.196	1.37489e-180	0.303
Lrrc58	0.339525	0.506	0.203	3.98047e-175	0.303
Ndufa9	0.139089	0.588	0.285	1.26638e-110	0.303
Gata4	0.122203	0.598	0.295	3.52879e-108	0.303
Akap9	-0.123542	0.767	0.464	2.2427e-29	0.303
Arpc5	0.616958	0.954	0.651	0	0.303
Errfi1	0.260588	0.844	0.541	4.47146e-78	0.303
Psmd6	0.963547	0.392	0.09	0	0.302
Degs1	0.913644	0.404	0.102	6.83984e-302	0.302
Ppp2r5a	0.50078	0.454	0.152	9.687e-225	0.302
Crip1	0.609411	0.538	0.236	7.67341e-183	0.302
Ticam1	0.223841	0.516	0.214	5.92614e-162	0.302
Commd9	0.141109	0.518	0.216	2.89668e-151	0.302
Itprid2	0.149141	0.529	0.227	1.3141e-146	0.302
Ehmt2	-0.142604	0.674	0.372	6.95607e-53	0.302
Eif2s2	0.114649	0.877	0.575	5.7562e-46	0.302
Sult6b2	1.22935	0.419	0.117	1.07798e-300	0.302
Yap1	0.694375	0.43	0.128	9.84833e-262	0.302
Mgst2	0.588483	0.48	0.178	4.06677e-214	0.302
Slc35b3	0.410464	0.481	0.179	1.17827e-197	0.302
Map3k1	0.349833	0.484	0.182	8.68324e-192	0.302
Herc3	0.273501	0.492	0.19	2.31067e-181	0.302
Bloc1s2	0.306768	0.496	0.194	4.43931e-181	0.302
Atg2b	0.295807	0.497	0.195	4.17655e-178	0.302
Ipo8	0.238294	0.503	0.201	2.72727e-173	0.302
Dync1i2	-0.123744	0.726	0.424	2.43901e-36	0.302
Nckap5	0.248151	0.943	0.641	2.10447e-109	0.302
Mrpl28	-0.165766	0.7	0.398	9.50378e-44	0.302
Bin3	0.891935	0.401	0.1	7.25132e-303	0.301
Dpm1	0.533243	0.445	0.144	8.32626e-236	0.301
Adora2b	0.488011	0.461	0.16	1.35936e-218	0.301
Wdr45b	0.416937	0.456	0.155	2.03738e-218	0.301
Akt2	0.470207	0.462	0.161	1.87169e-214	0.301
Fam168b	0.209687	0.51	0.209	8.39386e-163	0.301
Dgkd	0.187617	0.528	0.227	9.84892e-149	0.301
Inpp5a	0.155727	0.526	0.225	1.98198e-146	0.301
Rab3gap2	0.156794	0.543	0.242	1.06252e-134	0.301
Uty	-0.160663	0.647	0.346	6.02359e-72	0.301
Misp	0.11498	0.92	0.619	5.96673e-36	0.301
Atp6v1h	-0.112124	0.807	0.506	4.80733e-16	0.301
Prkag1	0.637473	0.424	0.123	4.10225e-264	0.301
Vta1	0.623709	0.426	0.125	4.17988e-260	0.301
Mgat4c	0.621768	0.476	0.175	1.68644e-215	0.301
Trmt1l	0.374906	0.483	0.182	1.39558e-193	0.301
Cmas	0.386346	0.493	0.192	1.99356e-186	0.301
Tbc1d22a	0.251287	0.496	0.195	1.79041e-173	0.301
Rnf4	0.387337	0.471	0.17	2.76709e-204	0.301
Fnip1	0.212623	0.569	0.268	6.12295e-130	0.301
Ephx2	0.276762	0.858	0.557	2.44941e-81	0.301
Hnf4g	0.104129	0.847	0.546	5.27048e-37	0.301
Slc30a7	0.53288	0.446	0.146	2.85134e-231	0.3
Shoc2	0.190935	0.514	0.214	1.50481e-154	0.3
Zranb1	0.191743	0.524	0.224	8.37571e-152	0.3
Hps5	0.112495	0.538	0.238	7.15987e-135	0.3
9130016M20Rik	0.189548	0.549	0.249	3.81281e-131	0.3
Pard3b	0.205312	0.925	0.625	2.72662e-94	0.3
BC004004	-0.140267	0.65	0.35	7.02533e-61	0.3
Zbtb44	0.719829	0.426	0.126	1.2224e-260	0.3
Tspyl1	0.402107	0.48	0.18	2.82585e-193	0.3
Cdc34	0.262155	0.479	0.179	8.2254e-189	0.3
Mtch1	-0.168768	0.723	0.423	1.73292e-35	0.3
Arf1	0.345302	0.941	0.641	7.9863e-115	0.3
Nudc	0.789506	0.404	0.105	1.11283e-288	0.299
Mfsd5	0.532617	0.447	0.148	5.34031e-227	0.299
Rab43	0.487145	0.451	0.152	1.13359e-222	0.299
Snrnp200	0.453576	0.451	0.152	1.18557e-220	0.299
Pink1	0.251788	0.503	0.204	4.78519e-166	0.299
Frk	0.220145	0.53	0.231	1.63103e-149	0.299
Gpr89	0.182015	0.522	0.223	9.7275e-148	0.299
Nit1	0.114615	0.54	0.241	7.95446e-134	0.299
Rc3h1	0.147723	0.549	0.25	2.63591e-130	0.299
Lgr4	0.105915	0.545	0.246	1.38037e-128	0.299
Fbxo34	0.130368	0.554	0.255	9.15182e-128	0.299
Mbnl2	0.250178	0.92	0.621	3.97553e-87	0.299
Fam76a	0.701234	0.417	0.118	1.72241e-267	0.299
Ctnnbip1	0.646108	0.428	0.129	1.04823e-252	0.299
Lsm14a	0.467408	0.439	0.14	1.16563e-232	0.299
Gspt1	0.332968	0.477	0.178	3.71961e-192	0.299
Bmp2k	0.342415	0.479	0.18	1.65902e-187	0.299
Dnpep	0.336721	0.483	0.184	8.17928e-186	0.299
Samhd1	0.278866	0.485	0.186	3.80852e-183	0.299
Supt16	0.294984	0.492	0.193	1.79297e-177	0.299
Trib1	0.285558	0.692	0.393	2.85589e-94	0.299
Pts	0.767043	0.406	0.108	4.82063e-282	0.298
9530068E07Rik	0.50737	0.452	0.154	3.14307e-219	0.298
Map3k21	0.435174	0.462	0.164	8.91203e-208	0.298
Surf4	0.501665	0.934	0.636	1.00513e-205	0.298
Elmo1	0.38619	0.468	0.17	1.34513e-201	0.298
Gpc4	0.372955	0.519	0.221	2.95759e-162	0.298
Smad4	0.224951	0.505	0.207	1.62426e-160	0.298
Fh1	0.224349	0.523	0.225	1.66647e-148	0.298
Pcna	0.130706	0.546	0.248	8.52283e-131	0.298
Spag9	0.240852	0.925	0.627	3.14539e-94	0.298
Gk	0.192787	0.884	0.586	9.67694e-54	0.298
Stub1	-0.123837	0.687	0.389	3.61231e-48	0.298
Tmem205	0.900417	0.409	0.111	9.12973e-284	0.298
Csrnp1	0.774452	0.478	0.18	1.84174e-219	0.298
Zfp608	0.347198	0.5	0.202	1.3454e-174	0.298
Sel1l3	0.244543	0.5	0.202	4.8299e-165	0.298
Eif4e2	-0.150856	0.728	0.43	2.97937e-32	0.298
Hadhb	0.1423	0.813	0.515	2.86706e-49	0.298
Capn15	-0.174273	0.813	0.515	2.5195e-19	0.298
Gmppb	0.434823	0.466	0.169	1.56015e-200	0.297
Lipa	0.100155	0.883	0.586	1.9326e-41	0.297
Rnf141	0.636993	0.425	0.128	8.54839e-250	0.297
Smco4	0.4992	0.437	0.14	5.37553e-234	0.297
Sdf2	0.329454	0.47	0.173	2.12273e-194	0.297
Tmub2	0.350795	0.471	0.174	1.87735e-193	0.297
Slc7a9	0.593531	0.941	0.644	2.3725e-278	0.297
Mtx2	0.993379	0.386	0.09	0	0.296
Lsm1	0.863279	0.397	0.101	1.54148e-292	0.296
Timm17a	0.57331	0.438	0.142	9.6186e-235	0.296
Txndc12	0.512452	0.438	0.142	1.13942e-230	0.296
Idh2	0.669031	0.444	0.148	2.85745e-230	0.296
Tmub1	0.472921	0.448	0.152	7.01223e-218	0.296
Anapc1	0.457907	0.453	0.157	7.63713e-214	0.296
Cirbp	0.41752	0.451	0.155	1.43701e-212	0.296
Zfp36l2	0.372706	0.455	0.159	2.18825e-207	0.296
Cog5	0.389439	0.46	0.164	2.32053e-203	0.296
Hsd3b3	0.296841	0.523	0.227	1.8546e-152	0.296
Nipa2	0.389005	0.935	0.639	2.10708e-146	0.296
Smg6	0.176731	0.523	0.227	2.38498e-143	0.296
Xrn1	0.174738	0.529	0.233	1.95549e-139	0.296
Marveld2	0.130878	0.541	0.245	4.17845e-129	0.296
Plpp5	1.194	0.37	0.074	0	0.296
[truncated: 9,397 more rows]
