# Supplementary material for: The mouse neonatal small intestine is regionally specialized for protein absorption and transepithelial transport
Source: Development. 2025 Dec 10;152(23):dev205127. doi: 10.1242/dev.205127 (PMC12746077; doi:10.1242/dev.205127)
Supplement: Table S4. Cluster markers in P6 ileal enterocytes, related to Fig. 3 [file develop-152-205127-TableS4.xlsx]

## Sheet: Readme
This table includes marker genes for each cluster originating from ileum enterocytes
The Findmarkers function in the Seurat package was used to generate these lists of marker genes.
Columns
A-B) Genes with positive LOG2FC values are marker genes for the cluster
C) pct.1 is the percentage of cells in the cluster that express the gene
D) pct.2 is the percentage of cells in other clusters that express the gene
E) padj is the adjusted p-value with bonferonni correction against other genes in the dataset
F) diff is the difference in percentage expression between pct.1 and pct.2, a positive number indicates a greater percentage of cells expressing the gene in pct1

## Sheet: Ileum_5
gene	avg_log2FC	pct.1	pct.2	p_val_adj	diff
Ccl25	2.80716	0.68	0.228	0	0.452
Fads2	2.24957	0.6	0.208	0	0.392
Ckb	2.09207	0.64	0.31	0	0.33
Hao2	1.65272	0.661	0.334	0	0.327
S100g	1.82166	0.791	0.464	0	0.327
Pigr	2.44922	0.494	0.168	0	0.326
Ucp2	2.19785	0.461	0.157	0	0.304
Bcl2l15	1.66896	0.702	0.403	0	0.299
Scd2	1.57344	0.697	0.404	0	0.293
Edn1	2.16726	0.71	0.418	0	0.292
Pcsk9	1.49827	0.631	0.343	0	0.288
Cisd3	1.8279	0.742	0.455	0	0.287
Fabp6	2.17043	0.584	0.31	0	0.274
Lypd8	1.78331	0.904	0.631	0	0.273
Cyp2j6	1.47092	0.612	0.34	0	0.272
Reg4	2.31347	0.466	0.195	0	0.271
Ndrg1	1.55527	0.654	0.386	0	0.268
Kif12	1.38519	0.755	0.487	0	0.268
Tmem176b	1.34514	0.548	0.283	9.84004e-253	0.265
Sult6b2	1.16649	0.719	0.46	0	0.259
Ehf	2.47799	0.332	0.076	0	0.256
Nes	2.06488	0.37	0.114	8.77293e-301	0.256
Tecpr2	1.45432	0.827	0.573	0	0.254
Lgals2	1.72919	0.493	0.242	1.31457e-254	0.251
Mt2	2.25604	0.446	0.196	1.41982e-275	0.25
Sdr16c5	1.65167	0.409	0.162	4.45232e-254	0.247
Aadac	1.25145	0.77	0.527	0	0.243
Nlrp6	1.54859	0.438	0.199	2.44714e-226	0.239
Nr2e3	1.96529	0.405	0.168	3.76733e-240	0.237
Rpl36a-ps1	1.34919	0.58	0.344	8.59203e-247	0.236
Gm2000	1.43344	0.892	0.659	0	0.233
C1qbp	1.29771	0.597	0.368	9.19497e-241	0.229
Mgst1	1.39772	0.893	0.665	0	0.228
Mvd	1.64569	0.437	0.213	3.25286e-213	0.224
Gm9750	1.23189	0.751	0.527	0	0.224
Krt19	3.30125	0.285	0.064	2.63637e-305	0.221
Agmat	1.16755	0.508	0.293	1.74613e-188	0.215
Gcat	1.1576	0.727	0.512	4.50611e-304	0.215
Phb	1.3242	0.563	0.348	1.2557e-210	0.215
Eef1d	1.1909	0.657	0.445	3.12248e-219	0.212
Shmt1	1.67812	0.339	0.128	9.44586e-211	0.211
Fam222a	1.28666	0.411	0.201	4.31681e-169	0.21
Phgr1	1.13275	0.381	0.172	4.28082e-172	0.209
Tex14	2.0328	0.773	0.565	2.62949e-292	0.208
Fkbp4	1.19154	0.639	0.431	1.98663e-225	0.208
Tmem63c	1.6389	0.394	0.187	2.81442e-187	0.207
Bfsp1	1.66198	0.327	0.122	5.99357e-201	0.205
Tmem236	1.07108	0.466	0.262	3.15145e-152	0.204
Fbl	1.21928	0.547	0.344	3.6078e-185	0.203
Gamt	1.52182	0.364	0.162	1.267e-179	0.202
Tm4sf5	1.13189	0.641	0.44	2.59499e-210	0.201
Lsm7	1.36476	0.49	0.292	1.06255e-167	0.198
Ifitm2	2.88457	0.248	0.051	1.15963e-272	0.197
Snrpf	1.33	0.507	0.312	5.50166e-164	0.195
1700016D06Rik	1.02704	0.786	0.593	1.31301e-262	0.193
Efnb2	1.26781	0.374	0.181	3.46897e-153	0.193
Tmem176a	1.07636	0.453	0.261	1.08138e-139	0.192
Rab39	1.1626	0.7	0.508	4.39651e-272	0.192
Sqle	1.06286	0.573	0.381	3.5332e-163	0.192
Ccnd2	2.85763	0.254	0.063	4.4118e-237	0.191
Taf1c	1.0781	0.644	0.453	7.44771e-171	0.191
Rpl35	1.4018	0.965	0.776	0	0.189
Anpep	0.901028	0.926	0.738	0	0.188
Pabpc4	1.22883	0.798	0.61	2.07773e-249	0.188
Pglyrp1	1.05773	0.498	0.31	6.42029e-143	0.188
Trim2	1.02247	0.838	0.651	1.40851e-300	0.187
Kalrn	1.02574	0.793	0.608	0	0.185
Prxl2a	2.36604	0.242	0.057	9.83601e-232	0.185
Pgls	1.14735	0.603	0.419	1.70158e-170	0.184
Tmem86a	1.55487	0.442	0.258	8.34899e-148	0.184
Rpl12	1.31441	0.907	0.725	0	0.182
Prss32	2.89491	0.231	0.049	3.33226e-243	0.182
Knop1	1.12883	0.546	0.366	4.14665e-143	0.18
Nomo1	0.982215	0.613	0.433	1.98428e-157	0.18
Rpl36	1.16137	0.859	0.679	0	0.18
Mrpl52	1.05605	0.648	0.469	4.49903e-198	0.179
Tmem97	1.06826	0.596	0.418	7.16527e-164	0.178
Rps19	1.46445	0.911	0.734	0	0.177
Defb37	3.79331	0.196	0.019	4.38601e-307	0.177
Rpl10a	1.51856	0.952	0.775	0	0.177
Denr	1.04174	0.553	0.378	9.99964e-139	0.175
Abcb1a	0.969881	0.87	0.696	0	0.174
Spag6l	1.57309	0.394	0.22	1.26901e-135	0.174
Piwil2	1.2088	0.32	0.146	1.12305e-132	0.174
Sf3a3	1.00169	0.8	0.627	3.19618e-264	0.173
Lss	1.1669	0.389	0.217	8.67403e-123	0.172
Impdh2	1.48932	0.353	0.181	9.33089e-133	0.172
Tufm	1.07577	0.558	0.387	9.46942e-137	0.171
Eif3i	1.0017	0.733	0.562	5.132e-242	0.171
Hspe1	1.06085	0.736	0.566	1.31081e-277	0.17
Nfil3	0.883173	0.684	0.515	4.92252e-151	0.169
Rps18-ps5	1.05989	0.75	0.582	2.40599e-271	0.168
Ddah1	0.890264	0.659	0.492	1.74715e-158	0.167
Oxct1	1.02496	0.51	0.344	5.44976e-118	0.166
Ybx3	1.29753	0.379	0.214	1.53177e-121	0.165
Cth	2.82398	0.206	0.041	1.3863e-222	0.165
Esrrg	1.44413	0.296	0.131	1.60956e-132	0.165
Otc	0.936519	0.691	0.526	9.67005e-200	0.165
Psmb10	1.10433	0.544	0.38	4.4289e-124	0.164
Cdkn2b	1.24908	0.354	0.191	7.3978e-118	0.163
Tox	0.886253	0.477	0.314	5.86775e-98	0.163
Sdc1	1.04224	0.463	0.301	2.50183e-111	0.162
Emid1	1.09149	0.413	0.251	1.61271e-105	0.162
Hmgn1	0.948558	0.545	0.384	7.77692e-119	0.161
Cox7a1	1.18445	0.322	0.161	3.40164e-117	0.161
Styk1	1.14791	0.377	0.216	3.39298e-105	0.161
Hif3a	0.860431	0.555	0.395	4.84109e-110	0.16
Pgam2	3.43938	0.189	0.029	2.39492e-240	0.16
Slc26a6	0.785663	0.578	0.418	6.78023e-110	0.16
Skint6	0.980413	0.736	0.577	3.35661e-234	0.159
Mecr	1.78806	0.255	0.096	2.93867e-146	0.159
Agrp	1.05335	0.891	0.733	0	0.158
Sfxn1	0.825583	0.721	0.564	2.42919e-177	0.157
Efnb1	0.959823	0.468	0.311	2.37611e-98	0.157
Slc6a20a	1.05254	0.374	0.217	2.78199e-102	0.157
Mpnd	0.901223	0.579	0.422	1.38627e-107	0.157
Pa2g4	0.99047	0.536	0.38	1.30098e-117	0.156
Npm3	1.50074	0.293	0.137	1.24238e-122	0.156
Gm11808	0.774561	0.838	0.682	1.97065e-228	0.156
Ostc	0.98628	0.686	0.531	3.56834e-197	0.155
Idi1	0.922943	0.456	0.301	3.36826e-97	0.155
Cysrt1	0.990893	0.442	0.287	5.5547e-97	0.155
Pop5	1.44891	0.329	0.175	2.16354e-111	0.154
Tmem147	1.10096	0.436	0.282	7.08447e-110	0.154
Zfp791	1.55318	0.557	0.403	1.34983e-109	0.154
Malrd1	0.763233	0.501	0.347	1.86287e-88	0.154
Nolc1	1.60686	0.297	0.143	3.42945e-118	0.154
Slc44a3	1.01702	0.386	0.232	1.85665e-95	0.154
Lurap1l	0.715859	0.638	0.485	2.7475e-113	0.153
Mgam	1.5336	0.965	0.812	0	0.153
Rpl36a	1.32261	0.841	0.689	0	0.152
Aimp1	0.825086	0.689	0.537	1.19851e-140	0.152
Myo1a	0.850698	0.672	0.521	7.73254e-158	0.151
Prxl2b	0.808831	0.587	0.436	4.13254e-109	0.151
Fgf15	0.950388	0.568	0.417	3.26916e-105	0.151
Timm8a1	1.07601	0.372	0.222	8.77813e-98	0.15
Celf2	2.26761	0.802	0.653	1.18922e-156	0.149
Txn2	0.866468	0.637	0.488	5.23308e-125	0.149
Nfib	0.73911	0.704	0.555	2.90211e-126	0.149
Mrps28	0.895031	0.762	0.614	4.52568e-208	0.148
Tecr	0.856418	0.731	0.583	4.0354e-186	0.148
Cldn3	0.941269	0.682	0.534	1.75738e-167	0.148
Trpm3	0.962803	0.754	0.606	6.65439e-160	0.148
Nsa2	0.790632	0.718	0.571	1.95156e-143	0.147
Pdha1	0.903557	0.834	0.687	2.15769e-248	0.147
Eef1g	1.1436	0.837	0.691	0	0.146
H2aj	0.781082	0.855	0.709	1.57693e-208	0.146
Mgst2	0.732387	0.665	0.519	5.22073e-126	0.146
Cd302	1.18114	0.315	0.169	1.73188e-97	0.146
Timm9	1.20435	0.324	0.179	1.48887e-93	0.145
Il18	0.880991	0.433	0.288	2.07054e-86	0.145
Rpl6	1.23819	0.959	0.815	0	0.144
Ncl	0.898418	0.804	0.66	1.70855e-229	0.144
Dusp5	0.983512	0.626	0.482	2.30337e-116	0.144
Tysnd1	1.04051	0.375	0.231	1.17253e-85	0.144
Bcl11b	0.687981	0.555	0.412	1.19152e-80	0.143
Gm40271	1.28368	0.958	0.815	0	0.143
Ddx39b	0.785487	0.716	0.573	6.47487e-148	0.143
Akr1e1	0.937606	0.443	0.3	9.64832e-92	0.143
Krt7	0.754351	0.66	0.518	4.42595e-120	0.142
Nop58	0.837591	0.632	0.49	6.90644e-105	0.142
Rack1	1.53893	0.958	0.817	0	0.141
Sox9	1.50691	0.265	0.124	9.07526e-103	0.141
Park7	0.845818	0.565	0.424	6.13832e-105	0.141
Hspd1	0.96497	0.763	0.623	2.41476e-253	0.14
Sowaha	1.65214	0.244	0.104	2.29764e-114	0.14
Sorbs2	1.34915	0.246	0.106	9.78207e-109	0.14
Cyp51	0.724247	0.611	0.472	1.88984e-104	0.139
Hivep2	0.749456	0.545	0.406	5.59061e-85	0.139
Syt7	2.52799	0.176	0.037	1.84379e-179	0.139
Anks1b	0.834507	0.594	0.455	1.5412e-100	0.139
Cebpa	0.888497	0.798	0.66	7.78675e-242	0.138
Micos13	0.644608	0.801	0.663	8.34345e-141	0.138
Selenbp1	0.794635	0.621	0.483	1.57651e-109	0.138
Tshz2	1.17906	0.315	0.177	3.09253e-86	0.138
Fdps	0.929104	0.743	0.606	5.32469e-224	0.137
Acads	0.842005	0.728	0.591	3.03868e-157	0.137
Cldn8	0.763704	0.676	0.539	2.67738e-138	0.137
Olfr275	0.824836	0.625	0.488	9.35678e-97	0.137
Krtcap2	0.862371	0.523	0.386	2.37565e-88	0.137
Abcd4	0.762348	0.468	0.331	2.61936e-69	0.137
Cldn15	3.02263	0.169	0.033	1.0732e-180	0.136
Fpgs	1.02187	0.345	0.209	1.39263e-78	0.136
Cysltr1	0.930156	0.357	0.221	1.91221e-74	0.136
Gpi1	0.832249	0.585	0.449	4.4779e-98	0.136
Gm41545	0.836529	0.576	0.44	2.1883e-95	0.136
Ndufa10	0.764869	0.81	0.675	5.07698e-214	0.135
Timm13	0.670242	0.789	0.654	4.39977e-147	0.135
Ahcy	1.01293	0.375	0.24	6.84813e-78	0.135
Septin5	1.16943	0.302	0.167	9.28773e-84	0.135
Traf4	0.953064	0.367	0.232	5.19371e-75	0.135
Rps18	1.09971	0.855	0.721	0	0.134
ccdc198	0.704901	0.775	0.641	6.32983e-147	0.134
Hsd17b10	1.11558	0.316	0.182	2.65546e-83	0.134
Dcc	0.876086	0.517	0.383	3.03003e-83	0.134
Rpl7l1	0.828148	0.507	0.373	2.52197e-81	0.134
Naa15	0.83639	0.779	0.646	1.84811e-138	0.133
Fasn	0.786367	0.537	0.404	1.07143e-85	0.133
Mocs1	1.11582	0.315	0.182	1.49561e-79	0.133
Isoc1	0.856177	0.41	0.277	5.98449e-75	0.133
Gm1123	1.26145	0.31	0.178	1.66396e-81	0.132
Eif1ax	0.961951	0.374	0.242	2.01257e-75	0.132
Rpl31	1.07486	0.95	0.819	0	0.131
Rps7	1.06638	0.9	0.769	0	0.131
Steep1	0.745596	0.792	0.662	1.18058e-159	0.13
Ephb2	0.774801	0.415	0.285	7.34091e-63	0.13
Mt1	1.06959	0.951	0.822	0	0.129
Rps4x	1.72671	0.978	0.849	0	0.129
Gas5	0.825794	0.515	0.386	2.04618e-81	0.129
Gadd45gip1	0.940557	0.398	0.269	4.12789e-72	0.129
Snrpa1	0.967663	0.327	0.198	6.28758e-71	0.129
Rps20	1.24399	0.975	0.847	0	0.128
Rpl10	0.845754	0.782	0.654	2.4251e-243	0.128
Slc25a1	0.864599	0.753	0.625	7.81381e-210	0.128
Ppp1r1b	2.40152	0.166	0.038	2.16682e-155	0.128
Lrpprc	0.729127	0.497	0.369	3.03394e-69	0.128
Aldh9a1	0.81937	0.777	0.65	4.28852e-224	0.127
Slc35f3	0.792558	0.619	0.492	5.64033e-105	0.127
Coq4	0.856612	0.456	0.329	4.83277e-69	0.127
Bzw2	0.691321	0.548	0.422	8.4298e-75	0.126
Aldh1a1	2.40965	0.169	0.043	9.2798e-143	0.126
Reep1	1.68677	0.182	0.056	6.85154e-126	0.126
Zfp280d	0.71222	0.62	0.494	2.37029e-83	0.126
Acat2	0.772075	0.558	0.433	3.7348e-94	0.125
Itga2	1.08876	0.279	0.154	4.03669e-73	0.125
Rps6	1.08825	0.831	0.706	0	0.125
Rpl36al	0.919819	0.789	0.664	6.76827e-271	0.125
Mvk	1.75794	0.19	0.065	2.37211e-117	0.125
Sdf2l1	0.891065	0.479	0.354	5.03332e-87	0.125
Usp10	1.26733	0.256	0.131	5.26896e-80	0.125
Ahcyl	0.994064	0.362	0.237	9.52857e-68	0.125
Rpl22	0.893722	0.866	0.742	0	0.124
Kxd1	0.905586	0.972	0.848	0	0.124
Prpsap1	0.671756	0.745	0.621	2.10019e-137	0.124
Pdap1	0.794503	0.608	0.484	5.45222e-81	0.124
Nop10	0.797689	0.471	0.347	6.43741e-75	0.124
Trim31	1.02995	0.301	0.177	3.74484e-69	0.124
Nudt19	0.82758	0.407	0.283	5.11813e-64	0.124
Rps9	1.0996	0.939	0.816	0	0.123
Rpl39	0.960857	0.829	0.706	0	0.123
Noxo1	1.12075	0.3	0.177	5.42494e-72	0.123
Ugt2b5	0.678782	0.439	0.316	3.11545e-57	0.123
Cnksr3	0.626963	0.482	0.359	3.57287e-57	0.123
Sdad1	0.904296	0.347	0.224	2.9119e-63	0.123
Ereg	1.69995	0.225	0.103	4.67081e-90	0.122
Fkbp2	0.719352	0.673	0.551	6.14982e-105	0.122
Eci1	0.756003	0.626	0.504	2.3695e-94	0.122
Aldh1l1	0.768452	0.397	0.275	4.1683e-59	0.122
Gm47283	1.16257	0.341	0.22	1.04014e-64	0.121
Rpl3	1.17406	0.861	0.74	0	0.121
Rpl32	1.43681	0.989	0.868	0	0.121
Aldoc	2.01461	0.172	0.051	1.11082e-124	0.121
Egr1	0.636674	0.697	0.576	5.95395e-84	0.121
Lmo4	0.904726	0.49	0.369	1.5468e-69	0.121
Rps24	1.18827	0.989	0.869	0	0.12
Atp5o	0.87242	0.938	0.818	0	0.12
Gm10076	0.62277	0.861	0.741	1.49213e-181	0.12
Cluh	0.651288	0.785	0.665	4.22633e-149	0.12
Magt1	0.762404	0.753	0.633	9.7695e-148	0.12
Sumf1	0.710626	0.804	0.684	1.48102e-122	0.12
Naxe	0.672066	0.624	0.504	1.12402e-92	0.12
Timm50	0.962389	0.388	0.268	3.26861e-63	0.12
Gabrb1	1.4666	0.27	0.151	2.12787e-74	0.119
Npm1	0.739935	0.729	0.61	1.68036e-155	0.119
Msmo1	0.635847	0.708	0.589	2.54917e-107	0.119
Srp72	0.660407	0.711	0.592	2.43024e-97	0.119
Eprs	0.757201	0.651	0.532	7.11202e-96	0.119
Snrpa	0.750693	0.617	0.498	4.33448e-84	0.119
Tcf23	1.23365	0.218	0.099	1.88476e-82	0.119
Tcp1	0.699499	0.588	0.469	1.2379e-75	0.119
Slc1a1	1.08529	0.251	0.132	4.79456e-71	0.119
Dhcr7	0.675795	0.503	0.384	7.74229e-69	0.119
Aimp2	0.847031	0.428	0.309	2.33376e-62	0.119
Atic	0.867624	0.36	0.242	7.43258e-60	0.118
Nifk	0.895039	0.369	0.251	2.81528e-59	0.118
Pbx1	0.564002	0.578	0.46	1.75634e-62	0.118
Uba52	0.814706	0.963	0.846	0	0.117
Cnbp	0.704084	0.618	0.501	5.50544e-81	0.117
Vipr1	0.661695	0.349	0.232	1.70443e-51	0.117
Ddx56	1.18541	0.274	0.158	1.79786e-65	0.116
Snrpd2	0.673454	0.672	0.556	2.21666e-107	0.116
AI661453	0.695951	0.734	0.618	4.19134e-95	0.116
Peak1	1.13625	0.665	0.549	8.26404e-74	0.116
Ctla4	1.09572	0.308	0.192	4.87047e-62	0.116
Ranbp1	0.935891	0.42	0.304	5.19384e-61	0.116
Dnajc15	0.845139	0.407	0.291	4.98526e-59	0.116
Ipo5	0.760286	0.393	0.277	1.91006e-53	0.116
Tkt	0.960668	0.759	0.644	2.31372e-217	0.115
Slc39a5	0.662645	0.792	0.677	6.77461e-171	0.115
Rrm2b	0.680966	0.75	0.635	1.84518e-165	0.115
Slc35b1	0.693992	0.771	0.656	9.00515e-141	0.115
Decr1	0.694489	0.677	0.562	7.19921e-114	0.115
Marcks	1.983	0.185	0.07	9.76395e-100	0.115
Tmem258	0.723774	0.614	0.499	1.15163e-92	0.115
Carf	0.966504	0.929	0.815	0	0.114
Haus7	1.15305	0.279	0.165	1.2764e-62	0.114
Atad3a	0.898909	0.323	0.209	1.1519e-53	0.114
Csrp2	1.95801	0.162	0.048	3.52925e-116	0.114
Rpl15	0.782671	0.762	0.648	3.44523e-186	0.114
Rin3	0.702106	0.437	0.323	2.26803e-51	0.114
Rpl8	1.20436	0.946	0.834	0	0.112
Chchd7	0.806664	0.728	0.616	1.28713e-186	0.112
Ppa1	1.1748	0.208	0.096	4.29232e-75	0.112
Cops6	0.636785	0.606	0.494	5.27976e-74	0.112
Hacd1	1.01008	0.246	0.134	9.29759e-63	0.112
Dkc1	1.75127	0.193	0.082	1.88862e-84	0.111
Eef1b2	0.956264	0.855	0.744	0	0.111
Rpl27a	1.0376	0.917	0.806	0	0.111
Atp5e	0.543863	0.9	0.789	3.91075e-191	0.111
Cyc1	0.68901	0.774	0.663	3.17614e-159	0.111
Macroh2a1	0.657371	0.794	0.683	1.01519e-127	0.111
Nt5c	0.624818	0.659	0.548	3.98013e-69	0.111
Nans	0.723312	0.505	0.394	1.47199e-57	0.111
Nr1i3	0.782844	0.481	0.37	1.47514e-57	0.111
Prmt5	1.28276	0.229	0.119	8.69871e-67	0.11
Aspg	1.62699	0.19	0.08	3.14152e-83	0.11
Rpl24	0.774267	0.938	0.828	0	0.11
Rpl4	1.15957	0.979	0.869	0	0.11
2610528A11Rik	2.16815	0.147	0.037	2.1969e-123	0.11
Spcs2	0.72523	0.607	0.497	3.0206e-86	0.11
Odad1	0.599136	0.734	0.624	2.28095e-81	0.11
Nsdhl	0.659418	0.522	0.413	8.03501e-65	0.109
Vgll4	0.6078	0.316	0.207	5.3262e-46	0.109
Gpx1	0.728123	0.926	0.818	0	0.108
Alpk1	0.573823	0.545	0.437	8.48704e-49	0.108
Myo10	0.904427	0.272	0.164	2.89666e-53	0.108
Nrn1	0.667238	0.77	0.662	1.3904e-154	0.108
Acot1	0.601643	0.66	0.552	1.39067e-77	0.108
Ss18l2	0.850099	0.358	0.25	1.02254e-51	0.108
Phpt1	0.61312	0.542	0.435	5.65156e-61	0.107
Dut	2.25035	0.14	0.033	1.63192e-125	0.107
Nup210l	0.903807	0.311	0.204	2.6583e-51	0.107
Bri3bp	0.850573	0.338	0.231	1.60685e-50	0.107
D11Wsu47e	0.718217	0.336	0.229	6.24228e-48	0.107
Rps15a	0.953799	0.902	0.795	0	0.107
Pycard	0.977135	0.782	0.675	2.83654e-267	0.107
Insig1	0.633087	0.787	0.68	4.86892e-139	0.107
Rps27rt	0.483407	0.855	0.748	8.93791e-127	0.107
Psmd7	0.657959	0.699	0.592	2.2378e-82	0.107
Cct5	0.690939	0.616	0.509	9.2835e-82	0.107
Taf10	0.710008	0.644	0.537	2.64445e-78	0.107
Sdsl	1.37657	0.205	0.098	3.21981e-72	0.107
Mal2	0.662063	0.512	0.405	6.26844e-61	0.107
Pank1	0.938315	0.292	0.185	3.08112e-53	0.107
Rdh11	0.890632	0.3	0.193	3.69626e-51	0.107
Prmt1	0.846273	0.359	0.252	4.33432e-50	0.107
Bola2	0.657493	0.418	0.311	6.81086e-47	0.107
Rps5	0.888214	0.931	0.825	0	0.106
Gm19951	0.867806	0.528	0.422	3.84778e-55	0.106
Thyn1	1.11857	0.23	0.124	2.00192e-62	0.106
Nck2	0.662201	0.264	0.158	5.00257e-49	0.106
Muc3a	1.90514	0.15	0.044	5.54911e-106	0.106
Myc	1.82217	0.156	0.05	8.3859e-101	0.106
Ptma	0.865331	0.912	0.806	0	0.106
Rpl38	1.11482	0.981	0.875	0	0.106
Mrpl35	1.00659	0.289	0.183	4.70147e-54	0.106
Wdr83os	0.839575	0.369	0.263	5.18861e-52	0.106
Dhx15	0.741658	0.57	0.464	6.45816e-60	0.106
Zcchc17	0.675978	0.514	0.409	4.95357e-52	0.105
2310033P09Rik	0.883114	0.457	0.352	2.79201e-51	0.105
Pwwp2b	0.695709	0.455	0.35	6.1588e-46	0.105
Rgn	2.76741	0.129	0.024	5.7711e-138	0.105
Ms4a18	2.79086	0.123	0.018	1.29508e-152	0.105
Dmbt1	1.13066	0.212	0.107	2.01981e-64	0.105
Chd2	0.527226	0.841	0.736	2.70228e-112	0.105
Nmt1	0.665844	0.778	0.673	2.95711e-110	0.105
Ripk3	1.50733	0.173	0.068	5.77564e-83	0.105
Gm40645	0.990484	0.586	0.481	9.5776e-54	0.105
Taf1d	0.874713	0.44	0.335	1.35699e-48	0.105
Fmo4	0.797203	0.288	0.183	2.35635e-48	0.105
Snd1	0.277369	0.439	0.334	1.03986e-45	0.105
Rpl27	0.699639	0.928	0.824	0	0.104
Taco1	1.52152	0.222	0.118	6.52363e-64	0.104
Fyb	1.29228	0.226	0.122	1.60611e-61	0.104
Tfrc	0.789303	0.312	0.208	2.92725e-47	0.104
Rps27a	0.957489	0.97	0.866	0	0.104
Chd9	1.39966	0.946	0.842	0	0.104
Rpsa	1.79463	0.988	0.884	0	0.104
Thoc2l	0.668926	0.438	0.334	9.89336e-43	0.104
Ugt2b36	1.28444	0.205	0.102	1.43121e-65	0.103
Plscr1	0.594173	0.73	0.627	1.39615e-104	0.103
Prr5	0.590823	0.688	0.585	4.8165e-85	0.103
Stard10	0.647118	0.647	0.544	2.28789e-75	0.103
0610005C13Rik	0.557007	0.628	0.525	1.47718e-63	0.103
Eif3j1	0.602909	0.629	0.526	1.17316e-57	0.103
Tmem205	0.647424	0.475	0.372	3.36916e-51	0.103
Esf1	0.779352	0.449	0.347	8.25279e-47	0.102
Me2	0.521229	0.468	0.366	5.85892e-41	0.102
Rbmx	1.18608	0.21	0.108	1.02803e-61	0.102
Eif3l	0.664949	0.785	0.683	1.04662e-153	0.102
Trap1	0.845591	0.296	0.194	2.41469e-47	0.102
Eif3b	0.66464	0.565	0.463	5.2055e-56	0.102
Rps17	0.884953	0.802	0.701	7.99264e-276	0.101
Slc26a3	0.298464	0.79	0.689	8.43125e-49	0.101
Ddx21	0.918349	0.387	0.286	2.96832e-47	0.101
Unc5cl	0.610026	0.451	0.35	2.93515e-43	0.101
D630039A03Rik	1.61005	0.167	0.066	2.87426e-81	0.101
Plk2	1.05677	0.258	0.157	2.83491e-50	0.101
Khk	0.900983	0.318	0.217	1.2219e-45	0.101
Rpl35a	0.78192	0.889	0.788	0	0.101
Rpl17	0.993145	0.96	0.859	0	0.101
Pdia4	0.827226	0.786	0.685	1.17857e-196	0.101
Il31ra	1.16089	0.57	0.469	6.72371e-69	0.101
Mvb12a	0.550039	0.65	0.549	2.64259e-54	0.101
Gm20529	0.605877	0.68	0.58	5.45893e-81	0.1
Eif3d	0.677737	0.547	0.447	2.08068e-57	0.1
Gnl3	1.03919	0.276	0.176	1.29165e-48	0.1
Abcb8	0.623908	0.391	0.291	2.46183e-37	0.1
Rps13	0.861792	0.911	0.811	0	0.1
Ndufs6	0.570907	0.84	0.74	5.66738e-161	0.1
Mrpl28	0.615757	0.655	0.555	2.42587e-64	0.1
Vnn1	0.797323	0.294	0.194	4.02555e-43	0.1
Btg2	0.649483	0.47	0.37	1.79547e-40	0.1
Eif3g	0.736632	0.443	0.344	1.19856e-44	0.099
Mrto4	0.821377	0.34	0.241	1.65896e-42	0.099
Akr1b3	0.922065	0.249	0.15	1.12704e-47	0.099
Atp1b1	0.731389	0.86	0.761	3.91758e-214	0.099
Nudcd3	0.66026	0.731	0.632	7.60934e-110	0.099
Gphn	0.971717	0.86	0.761	5.82438e-92	0.099
Rsl1d1	0.756702	0.373	0.274	3.05082e-43	0.099
Lsm6	0.682691	0.372	0.273	3.45323e-42	0.099
Hdhd3	0.623783	0.549	0.451	3.18088e-53	0.098
Noc2l	0.828501	0.27	0.172	3.00954e-44	0.098
Gstz1	0.688127	0.338	0.24	7.01719e-40	0.098
Qtrt1	0.657454	0.38	0.282	7.82068e-38	0.098
Plch2	1.5133	0.168	0.07	3.60288e-73	0.098
Svip	0.824358	0.332	0.234	2.88137e-43	0.098
Gstm1	1.85722	0.172	0.074	1.78978e-74	0.098
Fras1	1.37031	0.172	0.074	1.01818e-70	0.098
Rpl21	0.826109	0.867	0.769	0	0.098
Idh3b	0.632278	0.588	0.49	9.52342e-63	0.098
Mrpl21	0.779681	0.373	0.275	6.11375e-44	0.098
Prkcg	0.656781	0.38	0.283	1.33592e-37	0.097
Ccnd1	3.36242	0.113	0.016	1.51878e-144	0.097
Parp1	1.33675	0.167	0.07	4.00387e-71	0.097
Gm11867	1.12348	0.251	0.154	3.74779e-49	0.097
Deptor	0.931581	0.305	0.208	1.37989e-42	0.097
Reep6	0.768921	0.94	0.843	0	0.097
Rpl26	1.00698	0.968	0.871	0	0.097
Rps3a1	1.04877	0.952	0.855	0	0.097
Sec61g	0.688964	0.716	0.619	3.64928e-135	0.097
St13	0.560125	0.834	0.737	5.52664e-115	0.097
Rnf149	0.58307	0.64	0.543	6.302e-75	0.097
Samm50	0.629462	0.606	0.509	5.76942e-68	0.097
Ddx49	0.930351	0.283	0.186	1.03935e-43	0.097
Lsm4	0.663932	0.416	0.319	7.04235e-42	0.097
C9orf72	0.751751	0.928	0.832	0	0.096
Mrps34	0.653267	0.505	0.409	2.93721e-44	0.096
Farsb	0.764348	0.324	0.228	3.45315e-40	0.096
Rps10	1.21967	0.986	0.89	0	0.096
Gpd1	0.815773	0.84	0.744	2.85596e-285	0.096
Ndufb7	0.475532	0.835	0.739	1.16339e-94	0.096
Cct6a	0.655237	0.591	0.495	3.20959e-62	0.096
Pfdn6	0.64069	0.569	0.473	1.34608e-51	0.096
Tmem86b	0.558605	0.565	0.469	2.02465e-50	0.096
Mrpl12	0.643811	0.562	0.467	4.3107e-52	0.095
Med6	0.81344	0.389	0.294	8.38908e-40	0.095
Sox4	1.25744	0.225	0.13	3.84765e-50	0.095
Psmg4	0.919278	0.265	0.17	1.29003e-42	0.095
Rps25	0.829122	0.943	0.848	0	0.095
Rbis	0.587515	0.489	0.394	8.59886e-45	0.095
Add3	0.581464	0.679	0.585	4.13084e-61	0.094
Magoh	0.607353	0.531	0.437	5.03406e-46	0.094
Mrps18b	0.813518	0.333	0.239	1.67778e-39	0.094
Arglu1	0.619615	0.464	0.37	5.9424e-37	0.094
Elovl5	0.604047	0.4	0.306	2.11967e-36	0.094
Rps26	1.06487	0.982	0.888	0	0.094
Rpl13	1.32437	0.986	0.892	0	0.094
Adgb	0.655538	0.892	0.798	3.24624e-134	0.094
Nme1	0.615803	0.75	0.656	1.58153e-122	0.094
Eif5b	0.62753	0.876	0.782	5.77075e-120	0.094
Hint2	0.471009	0.725	0.631	6.0336e-70	0.094
Luc7l3	0.636989	0.727	0.633	7.63599e-66	0.094
Nol7	0.552507	0.613	0.519	4.25001e-56	0.094
Lars2	0.985415	0.59	0.496	2.97108e-45	0.094
Acvr2b	0.789701	0.287	0.193	6.81372e-38	0.094
Tpi1	0.640631	0.936	0.843	3.34587e-226	0.093
Fh1	0.560102	0.506	0.413	1.05288e-44	0.093
Pipox	0.510885	0.553	0.46	4.38701e-41	0.093
Fam107b	0.672236	0.343	0.25	1.76267e-34	0.093
Gfer	0.852483	0.314	0.221	5.10715e-40	0.093
Adsl	0.843868	0.324	0.231	3.75056e-39	0.093
Mrpl54	0.574277	0.576	0.483	3.44327e-49	0.093
Llph	0.61904	0.485	0.392	7.58109e-42	0.093
Clpp	0.655768	0.47	0.377	3.19052e-40	0.093
Tanc2	0.508619	0.678	0.586	2.32779e-59	0.092
Tmem160	0.54257	0.549	0.457	9.60177e-38	0.092
Stambpl1	0.504175	0.502	0.41	2.69743e-37	0.092
Mettl1	1.72237	0.143	0.051	6.7326e-78	0.092
Tcof1	1.31056	0.215	0.123	8.18048e-50	0.092
Gar1	1.00504	0.221	0.129	1.20917e-46	0.092
Maoa	0.724348	0.319	0.227	5.91895e-38	0.092
Rpl7	0.806474	0.896	0.804	0	0.092
Set	0.624538	0.694	0.602	9.9352e-92	0.092
Alad	0.571688	0.614	0.522	6.77405e-55	0.092
Cmss1	0.647681	0.723	0.631	9.52338e-48	0.092
Pecr	0.617716	0.408	0.316	4.24124e-39	0.092
Ier2	0.517723	0.81	0.719	1.07681e-96	0.091
Hydin	0.848564	0.519	0.428	1.72523e-44	0.091
Mrps26	0.6582	0.383	0.292	4.81582e-36	0.091
Lbr	1.12214	0.2	0.109	3.4368e-49	0.091
Aldh1a7	2.60619	0.109	0.018	3.18833e-122	0.091
Ecsit	1.02535	0.241	0.15	1.70477e-42	0.091
Cyb5r3	0.597251	0.757	0.666	5.84997e-106	0.091
Pgk1	0.596954	0.717	0.626	9.1933e-102	0.091
Hsd17b12	0.52422	0.63	0.539	1.6316e-59	0.091
Psma1	0.498876	0.69	0.599	3.28378e-58	0.091
Pou2f3	0.551775	0.617	0.526	5.27551e-57	0.091
Thrb	0.542788	0.79	0.7	6.59132e-96	0.09
Ankrd40cl	0.553649	0.502	0.412	9.24552e-43	0.09
Fam98c	0.525001	0.534	0.444	5.40895e-42	0.09
Prss23	0.668823	0.394	0.304	2.71809e-34	0.09
Snhg20	2.31963	0.165	0.075	1.83778e-63	0.09
Prdm11	1.55648	0.143	0.053	1.23017e-72	0.09
Heatr3	1.34275	0.183	0.093	8.71804e-54	0.09
Gstm2	0.967296	0.256	0.166	7.0941e-40	0.09
Atp13a2	0.784745	0.297	0.207	2.02599e-34	0.09
Ppif	0.546342	0.561	0.472	3.726e-48	0.089
Mrps16	0.50272	0.562	0.473	3.71832e-41	0.089
Kcnip1	0.762713	0.443	0.354	1.74783e-34	0.089
Larp7	0.609563	0.459	0.37	3.24181e-33	0.089
Ppp1r9a	0.631213	0.382	0.293	1.37586e-32	0.089
Sorl1	0.44544	0.406	0.317	4.09169e-28	0.089
Rplp2-ps1	1.37046	0.202	0.113	1.39124e-49	0.089
Gm31458	1.77242	0.176	0.087	4.02244e-57	0.089
Tmco4	0.81059	0.253	0.164	5.31109e-38	0.089
Mrpl13	0.805825	0.247	0.158	1.26444e-37	0.089
Wls	0.806059	0.246	0.157	8.78362e-37	0.089
Coq8a	0.788768	0.298	0.209	1.18304e-33	0.089
Hsp90aa1	0.627	0.917	0.829	3.61619e-140	0.088
Srp19	0.567419	0.534	0.446	5.8763e-41	0.088
Mrpl42	0.536301	0.456	0.368	2.17248e-36	0.088
Dtymk	0.803093	0.268	0.18	2.75033e-36	0.088
Plcb1	0.519485	0.468	0.38	5.21832e-34	0.088
Gm15446	0.558205	0.39	0.302	4.45272e-31	0.088
Cndp1	1.04485	0.177	0.089	1.88575e-51	0.088
Rbm14	0.765512	0.309	0.221	2.13986e-32	0.088
Fam83e	0.603189	0.3	0.212	4.32141e-31	0.088
Prrc2c	0.639386	0.856	0.768	1.88086e-109	0.088
Pak1ip1	0.547682	0.634	0.546	9.46776e-50	0.088
Mrps18c	0.527222	0.577	0.489	3.29973e-48	0.088
Gtf2h5	0.502414	0.576	0.488	1.55085e-42	0.088
Smarcc1	0.566893	0.487	0.399	4.08783e-33	0.088
Zdhhc19	0.440747	0.359	0.271	2.39328e-27	0.088
Rpl18	0.800882	0.932	0.845	0	0.087
G3bp1	0.562224	0.78	0.693	1.01611e-90	0.087
Nqo1	1.17215	0.397	0.31	4.572e-43	0.087
Me3	0.970161	0.232	0.145	6.00903e-41	0.087
Mrrf	0.887736	0.271	0.184	1.18959e-35	0.087
Nrep	0.818077	0.27	0.183	3.25538e-35	0.087
Xylb	0.607313	0.382	0.295	1.4095e-30	0.087
Metap1d	0.973692	0.197	0.11	6.4409e-44	0.087
Slc6a4	0.862115	0.195	0.108	1.7095e-43	0.087
Pakap.1	1.10535	0.178	0.091	3.03098e-50	0.087
Gm14164	0.811973	0.963	0.876	0	0.087
Atp5j2	0.56788	0.961	0.874	9.81284e-293	0.087
Hmgcs1	0.615963	0.762	0.675	6.16617e-112	0.087
Ech1	0.598722	0.746	0.659	3.5824e-111	0.087
Smim22	0.427546	0.895	0.808	2.61326e-93	0.087
Ncln	0.539255	0.69	0.603	4.32118e-64	0.087
Hmgb1	0.60435	0.649	0.562	1.19899e-51	0.087
Rpn1	0.687689	0.793	0.707	8.5291e-178	0.086
Utp14a	0.825657	0.274	0.188	7.26696e-35	0.086
Ppp1r14b	0.630848	0.386	0.3	4.56146e-33	0.086
Agpat5	0.476283	0.466	0.38	3.11491e-32	0.086
Ccl24	1.41013	0.162	0.076	6.47657e-56	0.086
Arfgef3	0.694941	0.291	0.205	9.28859e-31	0.086
Eif2s2	0.740926	0.947	0.861	0	0.086
Atp5mpl	0.43755	0.88	0.794	3.8297e-133	0.086
Ttyh3	0.65649	0.722	0.636	2.89918e-123	0.086
Ide	0.514305	0.712	0.626	2.76457e-78	0.086
Gls	0.216443	0.854	0.768	3.16212e-71	0.086
Smim1	0.501538	0.722	0.636	8.82393e-69	0.086
Ccn1	0.451119	0.761	0.675	5.70667e-51	0.086
Ptges2	0.687265	0.424	0.338	8.25424e-35	0.086
Nme6	0.580173	0.394	0.309	1.83681e-32	0.085
Pdk4	1.22724	0.166	0.081	1.40853e-51	0.085
Gm36264	1.21714	0.314	0.229	9.19323e-33	0.085
Rps12	1.16876	0.994	0.909	0	0.085
Rpl10-ps3	0.721448	0.827	0.742	1.05077e-257	0.085
Cpne8	0.382918	0.829	0.744	1.19189e-76	0.085
Nqo2	0.566493	0.353	0.268	1.09999e-29	0.085
Slc22a27	0.896247	0.782	0.698	1.112e-86	0.084
Polr2k	0.490145	0.557	0.473	3.65532e-39	0.084
Noc4l	1.12008	0.202	0.118	8.06264e-42	0.084
Bloc1s2	0.602407	0.448	0.364	3.25743e-34	0.084
Comtd1	0.506289	0.457	0.373	2.01056e-33	0.084
Cdc42ep5	0.489316	0.498	0.414	2.85508e-30	0.084
Cd3eap	1.0874	0.219	0.135	1.0231e-39	0.084
Wdr18	1.05806	0.22	0.136	5.62073e-39	0.084
Dao	0.882589	0.209	0.125	3.59847e-38	0.084
Pum3	0.815301	0.246	0.162	2.55218e-34	0.084
Fam98a	0.708763	0.306	0.222	5.36997e-31	0.084
Nufip1	0.749328	0.306	0.222	9.40815e-31	0.084
Cftr	0.565846	0.301	0.217	2.82903e-27	0.084
Nars	0.593957	0.83	0.746	8.06743e-98	0.084
Acin1	0.540627	0.823	0.739	7.22417e-79	0.084
Mapk13	0.571034	0.728	0.644	2.08539e-75	0.084
Uqcc2	0.527145	0.483	0.399	6.57388e-34	0.084
Slc35a4	0.774132	0.357	0.273	5.00516e-32	0.084
Mrps35	0.667655	0.358	0.274	2.99946e-31	0.084
Auts2	0.391516	0.583	0.499	1.71014e-29	0.084
Psma4	0.576228	0.654	0.571	9.07328e-58	0.083
Naa10	0.686589	0.431	0.348	5.40114e-33	0.083
Apool	0.54047	0.402	0.319	2.88568e-30	0.083
Polr2e	0.596456	0.367	0.284	1.42027e-29	0.083
Mrpl58	0.654938	0.339	0.256	1.62275e-29	0.083
Macrod1	1.13433	0.181	0.098	4.23608e-43	0.083
Rps8	1.28536	0.988	0.905	0	0.083
Serbp1	0.730784	0.892	0.809	0	0.083
Ppig	0.525229	0.736	0.653	7.2676e-62	0.083
Mettl15	1.03439	0.285	0.202	1.6726e-31	0.083
Ccdc88c	0.485822	0.414	0.331	4.07113e-25	0.083
Rpl23a	0.880403	0.915	0.833	0	0.082
Rpl19	0.601693	0.91	0.828	1.73204e-280	0.082
Ndufv3	0.377858	0.925	0.843	1.82727e-120	0.082
Spry1	0.949808	0.226	0.144	1.89945e-34	0.082
Med19	0.586522	0.496	0.414	3.48506e-31	0.082
Ddx10	0.675775	0.277	0.195	1.23387e-27	0.082
H19	0.87775	0.37	0.288	8.25997e-27	0.082
Tomm40	0.599884	0.379	0.297	1.05316e-26	0.082
Ptprt	1.44012	0.147	0.065	3.91352e-55	0.082
Kcnq5	1.17993	0.306	0.224	4.71191e-31	0.082
Rpl5	1.03387	0.938	0.856	0	0.082
Cox7b	0.612639	0.871	0.789	1.21481e-249	0.082
Tomm6	0.434136	0.758	0.676	5.96325e-81	0.082
Pebp1	0.466394	0.703	0.621	8.30354e-64	0.082
Psmc1	0.509191	0.71	0.628	7.39259e-62	0.082
Cdc37	0.538815	0.636	0.554	1.06003e-50	0.082
Srsf1	0.523299	0.574	0.492	1.05765e-45	0.082
Mrpl45	0.501654	0.628	0.546	3.05603e-43	0.082
Svil	0.40824	0.601	0.519	6.63662e-35	0.082
Tmem106c	0.684101	0.347	0.265	5.49969e-30	0.082
Isoc2a	0.614773	0.353	0.271	2.17832e-27	0.082
Rpl14	0.960282	0.894	0.813	0	0.081
Manf	0.754486	0.674	0.593	4.07481e-93	0.081
Gm17494	2.90601	0.133	0.052	5.82089e-66	0.081
Acot11	0.774429	0.199	0.118	5.80402e-36	0.081
Gcsh	0.490935	0.461	0.38	7.39249e-32	0.081
Ddx46	0.628257	0.467	0.386	1.98028e-30	0.081
Aamdc	0.503138	0.499	0.418	3.48137e-30	0.081
Nutf2-ps1	0.620278	0.4	0.319	1.11922e-29	0.081
Sdccag8	0.530745	0.375	0.294	9.86338e-26	0.081
Zfp618	1.00989	0.19	0.109	4.96577e-39	0.081
Rpl18a	0.880947	0.939	0.858	0	0.081
Cmas	0.533876	0.602	0.521	9.07594e-53	0.081
Nsfl1c	0.478604	0.609	0.528	1.03984e-41	0.081
Arl6ip4	0.664656	0.345	0.264	3.29034e-28	0.081
Mrpl48	0.492804	0.408	0.327	3.94152e-26	0.081
Sptssa	0.495249	0.657	0.577	1.63332e-59	0.08
Ndufs7	0.403081	0.792	0.712	2.85378e-58	0.08
Fdft1	0.505713	0.662	0.582	8.97929e-57	0.08
Eif1a	0.549608	0.551	0.471	1.71446e-41	0.08
Hapln1	2.28617	0.106	0.026	4.87853e-89	0.08
S100a6	1.85668	0.112	0.032	3.07739e-81	0.08
Ces2a	1.1412	0.161	0.081	1.3565e-45	0.08
Rps16	0.808189	0.978	0.898	0	0.08
Uqcrc2	0.51613	0.729	0.649	2.57277e-82	0.08
Abcf1	0.52012	0.821	0.741	4.11125e-71	0.08
Mylk3	0.399169	0.691	0.611	4.77202e-45	0.08
Arl15	0.192943	0.625	0.545	9.57475e-27	0.08
Wars	0.588512	0.348	0.268	3.83716e-25	0.08
Capn1	0.544285	0.418	0.338	2.24211e-23	0.08
Ddx24	0.569907	0.559	0.48	1.15464e-33	0.079
Nap1l1	0.871567	0.267	0.188	1.5143e-30	0.079
Imp4	0.635791	0.373	0.294	1.49715e-26	0.079
Pmvk	0.550598	0.375	0.296	1.35439e-24	0.079
Prickle1	0.41963	0.449	0.37	3.2563e-22	0.079
Ckmt2	1.17618	0.141	0.062	1.22683e-51	0.079
Ptpn18	0.837093	0.212	0.133	5.31641e-33	0.079
F3	0.87381	0.219	0.14	2.06596e-31	0.079
Vegfc	0.58026	0.289	0.21	2.3253e-26	0.079
Wdr89	0.663567	0.823	0.744	4.32856e-218	0.079
Atp5d	0.548959	0.887	0.808	4.68533e-197	0.079
Nfkbia	0.764561	0.848	0.769	1.7557e-104	0.079
Rnd3	0.461348	0.761	0.682	2.60244e-68	0.079
Eif3e	0.566431	0.617	0.538	1.96351e-59	0.079
Cmbl	0.499378	0.629	0.55	3.60809e-49	0.079
Nop53	0.50398	0.63	0.551	2.78337e-47	0.079
Mpst	0.569744	0.413	0.334	4.59756e-28	0.079
Rpl34	0.582655	0.901	0.823	5.32558e-257	0.078
Atp5g1	0.58347	0.812	0.734	2.1061e-174	0.078
Dnajc19	0.432669	0.669	0.591	1.4468e-43	0.078
Larp1	0.518193	0.649	0.571	5.99968e-43	0.078
Rdm1	1.11485	0.32	0.242	2.76713e-32	0.078
Ilf3	0.492913	0.536	0.458	1.87985e-29	0.078
Hmbs	0.606312	0.442	0.364	2.3606e-29	0.078
Mrps7	0.70919	0.341	0.263	1.60661e-27	0.078
Polr3k	0.650732	0.323	0.245	6.23572e-27	0.078
Slc5a11	0.416275	0.542	0.464	3.33912e-26	0.078
Rps19bp1	0.681657	0.332	0.254	7.88669e-26	0.078
Disp1	0.530109	0.39	0.312	1.96928e-24	0.078
Lims1	0.536513	0.367	0.289	3.29828e-24	0.078
Lrp6	0.513337	0.393	0.315	9.1453e-24	0.078
Flrt1	3.30983	0.09	0.012	1.85438e-114	0.078
Frmd4b	0.912002	0.175	0.097	1.76046e-38	0.078
Nrg1	0.623275	0.309	0.231	7.92597e-26	0.078
Rpl41	0.677757	0.979	0.901	0	0.078
Ctbp2	0.516523	0.849	0.771	1.72573e-105	0.078
Got2	0.522948	0.564	0.486	1.43524e-41	0.078
Hmgcs2	0.589169	0.908	0.831	1.57269e-204	0.077
Ndufb2	0.332861	0.784	0.707	5.05887e-47	0.077
Tmem164	0.445781	0.53	0.453	5.87326e-29	0.077
As3mt	0.458187	0.462	0.385	3.46739e-26	0.077
Fam133b	0.635578	0.43	0.353	5.41427e-25	0.077
Mnat1	0.553525	0.328	0.251	3.93046e-23	0.077
Tyms	1.13561	0.162	0.085	1.24728e-41	0.077
Mrps5	0.941607	0.208	0.131	5.1402e-33	0.077
Lrfn4	0.546646	0.292	0.215	3.55347e-23	0.077
Ppdpf	0.485211	0.633	0.556	2.53787e-47	0.077
Fahd1	0.594499	0.777	0.701	6.31119e-135	0.076
Hdgf	0.578606	0.672	0.596	3.34465e-53	0.076
Use1	0.405451	0.649	0.573	5.04822e-32	0.076
Gtf3c6	0.617645	0.441	0.365	2.31157e-28	0.076
Slc4a4	0.710636	0.434	0.358	2.35365e-28	0.076
Cyp2u1	0.467764	0.453	0.377	8.27899e-25	0.076
Dnajc2	0.683801	0.332	0.256	1.14677e-24	0.076
Ola1	0.549706	0.316	0.24	2.45608e-24	0.076
Snrpd1	0.60781	0.366	0.29	3.67669e-24	0.076
Cuedc2	0.56449	0.385	0.309	5.22943e-24	0.076
Nr4a1	1.55719	0.152	0.076	8.50597e-45	0.076
1190007I07Rik	0.789988	0.216	0.14	7.58321e-30	0.076
2310039H08Rik	0.88901	0.247	0.171	3.05172e-29	0.076
Rbm25	0.638052	0.95	0.874	6.12475e-151	0.076
Cdk4	0.548927	0.74	0.664	2.07798e-105	0.076
Pex3	0.539548	0.413	0.337	2.61001e-25	0.076
Maml3	0.463263	0.479	0.403	1.21102e-24	0.076
Baiap2l1	0.362478	0.801	0.726	2.39286e-82	0.075
Trib1	0.464705	0.678	0.603	1.67992e-56	0.075
Mrps24	0.495473	0.546	0.471	6.13818e-39	0.075
Krt20	1.18358	0.111	0.036	1.67966e-64	0.075
Prpf19	0.579	0.528	0.453	8.83645e-41	0.075
Ppil1	0.886502	0.227	0.152	2.16832e-28	0.075
Hyou1	0.432097	0.514	0.439	8.00018e-26	0.075
Wdr43	0.805292	0.325	0.25	1.01644e-24	0.075
Cldn23	0.744459	0.326	0.251	3.39202e-24	0.075
Farp1	0.6325	0.257	0.182	9.96216e-24	0.075
Rbm19	0.895632	0.191	0.116	6.01408e-32	0.075
Dio3os	0.77462	0.236	0.161	2.54504e-27	0.075
Lbp	0.437529	0.284	0.209	6.14789e-20	0.075
Rps21	0.835246	0.942	0.867	0	0.075
Psma7	0.506824	0.744	0.669	8.99774e-86	0.075
Ndufa12	0.493508	0.709	0.634	4.28651e-80	0.075
Klf7	0.327661	0.476	0.401	5.30781e-20	0.075
Rab25	0.475954	0.637	0.563	2.62904e-49	0.074
Glrx3	0.406625	0.678	0.604	1.00134e-44	0.074
Pxmp4	0.423489	0.667	0.593	2.09379e-39	0.074
Pawr	0.369006	0.558	0.484	1.49606e-24	0.074
Wdr36	1.06762	0.165	0.091	3.94997e-37	0.074
Pafah1b3	0.661756	0.252	0.178	3.38637e-25	0.074
Rusf1	0.648452	0.326	0.252	5.60045e-23	0.074
Usp14	0.521433	0.395	0.321	7.33923e-22	0.074
Gm12703	0.530342	0.341	0.267	1.13026e-21	0.074
Nit2	0.456095	0.336	0.262	4.53785e-20	0.074
Selenoh	0.83412	0.213	0.139	7.1917e-29	0.074
Nudt2	0.752883	0.242	0.168	9.78584e-27	0.074
Tmem214	0.676676	0.294	0.22	1.01527e-23	0.074
Sult1d1	0.461521	0.872	0.798	1.31609e-143	0.074
Tmem253	0.488467	0.732	0.658	2.00173e-69	0.074
Mrpl51	0.475257	0.631	0.557	3.85445e-44	0.074
Snrpd3	0.490408	0.606	0.532	2.64387e-43	0.074
Gpr89	0.45124	0.599	0.525	4.07669e-37	0.074
Dnaja3	0.556592	0.475	0.401	1.89809e-28	0.074
Metap2	0.546076	0.663	0.59	2.01981e-50	0.073
Trip6	2.34277	0.095	0.022	4.57771e-84	0.073
Elovl7	1.07892	0.159	0.086	3.45822e-37	0.073
Xist	0.512309	0.513	0.44	2.28138e-35	0.073
Coq7	0.474213	0.46	0.387	3.47126e-26	0.073
Slc9a2	0.733362	0.222	0.149	6.85345e-26	0.073
Pkp2	0.486201	0.382	0.309	1.49174e-21	0.073
Gm49223	0.467962	0.337	0.264	2.74225e-18	0.073
Ears2	1.48846	0.118	0.045	2.05216e-55	0.073
Phykpl	0.752075	0.205	0.132	1.33982e-28	0.073
Rpl11	0.837936	0.956	0.883	0	0.073
Mogat2	0.496096	0.876	0.803	2.87453e-166	0.073
Ppp1ca	0.508848	0.84	0.767	7.63255e-106	0.073
Uqcr10	0.27437	0.857	0.784	5.20623e-51	0.073
Polr2f	0.489983	0.693	0.62	2.79966e-35	0.073
Plgrkt	0.473454	0.637	0.565	5.91911e-54	0.072
Ccnd3	0.425987	0.67	0.598	3.15782e-43	0.072
Tsn	0.455342	0.644	0.572	3.41661e-41	0.072
Hddc2	1.94481	0.111	0.039	9.74806e-61	0.072
Spr	0.494589	0.535	0.463	6.8889e-31	0.072
Ndufaf2	0.912845	0.195	0.123	3.98153e-30	0.072
Pold2	0.925675	0.196	0.124	9.05219e-30	0.072
Bop1	0.80859	0.219	0.147	2.64558e-26	0.072
Apex1	0.69281	0.263	0.191	2.40876e-24	0.072
Cebpz	0.743686	0.331	0.259	2.48686e-24	0.072
Adamts3	0.66691	0.307	0.235	5.85026e-23	0.072
Hmgb2	0.506644	0.453	0.381	6.55259e-22	0.072
Fam207a	0.505228	0.403	0.331	7.58059e-22	0.072
Slc15a2	0.570631	0.357	0.285	3.56685e-21	0.072
Nudt21	0.496203	0.4	0.328	3.70511e-21	0.072
Thop1	1.29049	0.153	0.081	4.30561e-38	0.072
Wdr73	1.08573	0.172	0.1	4.02693e-33	0.072
Trmt1	0.917939	0.208	0.136	3.58415e-28	0.072
Fdx2	0.622106	0.288	0.216	1.00124e-22	0.072
U2af1	0.460619	0.677	0.606	7.30009e-55	0.071
Ndufa5	0.442553	0.641	0.57	5.46092e-45	0.071
Ndufs8	0.427585	0.643	0.572	6.77858e-40	0.071
Slc5a8	0.50347	0.558	0.487	3.06365e-32	0.071
Dtx4	2.20817	0.094	0.023	4.4311e-77	0.071
Nol12	1.48713	0.136	0.065	7.37865e-43	0.071
H2-Q10	1.20695	0.137	0.066	1.9885e-41	0.071
H2-Ke6	0.522029	0.441	0.37	1.1563e-24	0.071
Paox	0.732196	0.263	0.192	6.04525e-24	0.071
Nrarp	0.750882	0.232	0.161	1.20624e-23	0.071
Fhl2	0.579041	0.229	0.158	3.98697e-23	0.071
Serhl	0.724155	0.254	0.183	8.12001e-23	0.071
Egln3	0.553424	0.307	0.236	2.96969e-21	0.071
Rundc3b	0.403134	0.317	0.246	1.0324e-17	0.071
Cnbd2	0.574817	0.302	0.231	6.30031e-20	0.071
Cds1	0.51851	0.744	0.673	2.46049e-79	0.071
Akr7a5	0.346543	0.849	0.778	2.96272e-47	0.071
Znhit1	0.520921	0.567	0.496	8.78018e-29	0.071
Srek1ip1	0.535899	0.475	0.404	1.01953e-24	0.071
Prdx3	0.45501	0.47	0.399	1.32901e-21	0.071
Ryr3	0.638391	0.352	0.281	9.31205e-21	0.071
Cct4	0.530662	0.677	0.607	2.41404e-67	0.07
H13	0.503958	0.634	0.564	1.74115e-44	0.07
Prss30	1.93644	0.092	0.022	4.29148e-77	0.07
Zmat2	0.489349	0.518	0.448	2.29962e-24	0.07
Mthfd1	0.787725	0.23	0.16	3.57206e-23	0.07
Hmgn5	0.673326	0.336	0.266	8.69131e-22	0.07
Tmem11	0.528395	0.37	0.3	3.96481e-20	0.07
Mrps9	0.458846	0.441	0.371	4.88408e-20	0.07
Gpatch4	1.70616	0.12	0.05	4.35623e-50	0.07
Eif3h	0.477719	0.753	0.683	9.47413e-84	0.07
Ssr1	0.564347	0.688	0.618	1.62225e-73	0.07
Cuta	0.428439	0.735	0.665	3.9589e-67	0.07
Tbc1d2b	0.479791	0.706	0.636	8.77429e-61	0.07
Mrpl23	0.404923	0.725	0.655	2.23341e-55	0.07
Cct2	0.521518	0.597	0.527	3.33457e-45	0.07
Trp53i11	1.50502	0.124	0.055	5.63427e-45	0.069
Polr2j	0.491919	0.489	0.42	5.36291e-24	0.069
Slc25a37	0.77364	0.215	0.146	1.05121e-23	0.069
Wdr3	0.722113	0.231	0.162	1.62982e-23	0.069
Mrps6	0.571885	0.216	0.147	8.74241e-23	0.069
Ddx18	0.578898	0.366	0.297	6.55124e-20	0.069
Brix1	0.534702	0.315	0.246	8.41739e-19	0.069
Acot9	0.51848	0.311	0.242	8.65932e-19	0.069
Retsat	0.930197	0.147	0.078	3.16665e-34	0.069
Gnpnat1	0.588078	0.302	0.233	3.47528e-20	0.069
Rpl23	0.635432	0.964	0.895	0	0.069
Rpl9-ps6	0.493109	0.731	0.662	2.30534e-83	0.069
Rps23	0.696391	0.618	0.549	1.02165e-77	0.069
Fcf1	0.482501	0.583	0.514	3.1958e-36	0.069
Spidr	0.967439	0.346	0.277	2.02606e-22	0.069
Btbd9	0.597391	0.926	0.858	5.82245e-225	0.068
Pmm2	0.459072	0.658	0.59	1.23589e-44	0.068
Adhfe1	0.436043	0.514	0.446	7.87094e-27	0.068
Slc51b	0.43499	0.503	0.435	3.86438e-25	0.068
Cops5	0.515922	0.48	0.412	6.71231e-24	0.068
Them4	0.76357	0.214	0.146	2.1051e-23	0.068
Lhpp	0.456665	0.48	0.412	4.91757e-23	0.068
Dmac1	0.517758	0.334	0.266	1.95844e-21	0.068
Lmf1	0.657923	0.263	0.195	1.25888e-20	0.068
Lsg1	0.667439	0.321	0.253	4.06471e-20	0.068
Alkbh1	0.619116	0.267	0.199	2.63966e-19	0.068
Mrpl38	0.520661	0.327	0.259	2.0475e-18	0.068
Gng11	0.42572	0.37	0.302	1.01011e-17	0.068
Cmc2	0.997315	0.179	0.111	9.65752e-29	0.068
Rps14	0.67154	0.975	0.907	0	0.068
Ndufa4	0.654278	0.962	0.894	0	0.068
Atpif1	0.378567	0.87	0.802	6.5501e-108	0.068
Sltm	0.816308	0.846	0.778	1.72023e-57	0.068
Rassf3	0.356827	0.69	0.622	1.96055e-36	0.068
Rpl37	0.655704	0.923	0.856	0	0.067
Echs1	0.441397	0.8	0.733	5.09875e-93	0.067
Sars	0.40017	0.79	0.723	9.05349e-47	0.067
Dap3	0.436342	0.552	0.485	5.41588e-29	0.067
Mrpl37	0.650237	0.277	0.21	7.2774e-20	0.067
Mapt	1.56324	0.115	0.048	6.82726e-46	0.067
Rcc2	1.3643	0.136	0.069	1.89484e-37	0.067
Snrpg	0.509721	0.515	0.448	1.32656e-34	0.067
Zfp932	0.745207	0.219	0.152	7.83877e-22	0.067
Rap1gap2	0.349848	0.512	0.445	1.66717e-20	0.067
Mrpl46	0.499677	0.416	0.349	8.14559e-20	0.067
Fam136a	0.555037	0.306	0.239	6.35115e-19	0.067
Gpsm2	0.561044	0.327	0.26	1.3652e-18	0.067
Iars	0.516631	0.341	0.274	4.17098e-18	0.067
Ppfia2	0.552419	0.424	0.357	4.25026e-18	0.067
Idh3a	0.48627	0.38	0.313	5.91885e-18	0.067
Tbrg4	0.477864	0.377	0.31	2.96692e-17	0.067
Ccnb1ip1	1.12097	0.173	0.106	2.00678e-28	0.067
Septin9	0.474131	0.813	0.746	1.62641e-90	0.067
Sf3b2	0.446127	0.821	0.754	8.31724e-60	0.067
Kras	0.4642	0.47	0.403	1.87681e-22	0.067
Aldh1b1	0.746878	0.929	0.863	0	0.066
Rps27	0.339942	0.935	0.869	3.02818e-121	0.066
Rchy1	0.390978	0.635	0.569	1.23901e-30	0.066
Mrpl15	0.476243	0.543	0.477	1.91575e-27	0.066
Il17rc	1.71878	0.099	0.033	1.60441e-57	0.066
Cyp2s1	0.93451	0.158	0.092	4.86777e-29	0.066
Rnps1	0.478224	0.529	0.463	4.21181e-24	0.066
Lrp1b	0.468073	0.499	0.433	2.17169e-23	0.066
Mrps15	0.715094	0.226	0.16	4.91156e-22	0.066
Abce1	0.671019	0.258	0.192	4.43384e-21	0.066
Parva	0.768119	0.232	0.166	9.47103e-21	0.066
Aven	0.665271	0.251	0.185	3.6076e-20	0.066
Mrps17	0.488457	0.389	0.323	1.07471e-19	0.066
Chd6	0.681768	0.26	0.194	6.4406e-19	0.066
Mtif2	0.626176	0.325	0.259	8.38945e-19	0.066
Trappc5	0.517442	0.404	0.338	9.97568e-19	0.066
Gatd3a	0.507953	0.341	0.275	6.971e-18	0.066
Pdcd11	0.533762	0.336	0.27	4.80995e-17	0.066
Zfp524	0.711038	0.285	0.219	8.24488e-20	0.066
Arl4a	0.432228	0.852	0.786	5.63746e-94	0.066
Psma6	0.440623	0.699	0.633	8.32003e-55	0.066
Cebpb	0.381329	0.588	0.522	2.28803e-24	0.066
Emp1	0.359104	0.6	0.534	2.23428e-23	0.066
Fbp2	0.748221	0.922	0.857	0	0.065
Yjefn3	0.312009	0.681	0.616	2.6647e-22	0.065
Nemf	0.416415	0.552	0.487	2.58919e-19	0.065
Mmab	1.0112	0.139	0.074	4.92352e-33	0.065
Ntrk2	1.19333	0.13	0.065	2.45798e-36	0.065
Hoxd4	0.950219	0.151	0.086	4.52566e-29	0.065
Lamc2	0.824296	0.166	0.101	1.35631e-25	0.065
Rsl24d1	0.781465	0.193	0.128	1.25101e-23	0.065
Dhrs4	0.485425	0.493	0.428	1.6779e-23	0.065
Tlr5	0.75469	0.208	0.143	1.53344e-21	0.065
Anp32b	0.463528	0.504	0.439	5.74522e-21	0.065
Kars	0.455919	0.437	0.372	6.62234e-21	0.065
Ppp1r32	0.693466	0.218	0.153	1.28533e-20	0.065
Atrx	0.50664	0.485	0.42	6.46107e-20	0.065
Eef2kmt	0.766879	0.253	0.188	2.93659e-19	0.065
Tex10	0.708761	0.305	0.24	3.78972e-19	0.065
Mrpl19	0.692932	0.268	0.203	5.67666e-19	0.065
Anp32e	0.591128	0.304	0.239	1.19085e-18	0.065
Nipal2	0.455002	0.405	0.34	2.28681e-18	0.065
Inava	0.62119	0.261	0.196	3.14263e-18	0.065
Exosc9	0.558607	0.313	0.248	5.80719e-18	0.065
Gars	0.478483	0.39	0.325	9.258e-18	0.065
Eif5a	0.582843	0.733	0.668	2.18083e-97	0.065
Bsg	0.368501	0.95	0.885	3.54553e-92	0.065
Hkdc1	0.389269	0.725	0.66	1.18881e-47	0.065
Qars	0.449695	0.579	0.514	2.86921e-35	0.065
Prpf38b	0.504436	0.596	0.531	1.75234e-26	0.065
Rps3	0.669537	0.934	0.87	0	0.064
Lclat1	0.407285	0.763	0.699	1.38393e-50	0.064
Acot13	0.419418	0.632	0.568	8.07899e-39	0.064
Ap2s1	0.319576	0.788	0.724	1.35161e-30	0.064
Ndufaf8	0.435813	0.538	0.474	3.356e-25	0.064
Gm2296	0.302155	0.765	0.701	4.04821e-25	0.064
Mpzl2	1.54673	0.104	0.04	4.93868e-48	0.064
Slc7a1	0.90831	0.164	0.1	2.47181e-26	0.064
Grip1	0.899394	0.187	0.123	8.24804e-24	0.064
Nop56	0.958822	0.215	0.151	2.03866e-21	0.064
Mccc2	0.647778	0.22	0.156	2.9219e-20	0.064
Mrpl11	0.605919	0.311	0.247	2.25103e-18	0.064
Usp50	0.447395	0.401	0.337	5.58155e-17	0.064
Gne	0.846461	0.18	0.116	6.6575e-23	0.064
Mrps31	0.56915	0.295	0.231	1.48993e-16	0.064
Sfi1	0.568203	0.284	0.22	2.32318e-16	0.064
Rps29	0.913757	0.993	0.929	0	0.064
Psmd4	0.344433	0.742	0.678	5.15945e-30	0.064
Rplp2	0.805786	0.916	0.853	0	0.063
Faah	0.471473	0.882	0.819	8.13065e-128	0.063
Srsf11	0.429696	0.924	0.861	4.57481e-83	0.063
Ndufc2	0.374234	0.769	0.706	1.64012e-67	0.063
Thra	0.46204	0.776	0.713	7.68902e-57	0.063
Ndufa2	0.270069	0.883	0.82	6.3593e-56	0.063
Prpf40a	0.377468	0.81	0.747	4.97998e-49	0.063
Timm8b	0.388322	0.687	0.624	1.74041e-48	0.063
Tubal3	0.436187	0.547	0.484	1.46656e-24	0.063
AI506816	1.98716	0.088	0.025	1.55286e-61	0.063
Bin1	1.20388	0.101	0.038	1.32439e-48	0.063
Slc2a9	0.805615	0.156	0.093	1.8164e-25	0.063
Gcdh	0.849198	0.185	0.122	5.50312e-23	0.063
Mars1	0.743881	0.227	0.164	2.80247e-19	0.063
Mcrip1	0.661652	0.316	0.253	3.49254e-18	0.063
Fcsk	0.588886	0.229	0.166	4.08877e-18	0.063
Ilf2	0.576778	0.319	0.256	1.81091e-16	0.063
Pde8b	0.469852	0.315	0.252	2.25436e-15	0.063
Rbm38	0.43317	0.35	0.287	3.19029e-15	0.063
Rnaseh2b	0.379012	0.418	0.355	5.24035e-15	0.063
H2ac24	1.61584	0.144	0.081	6.34234e-31	0.063
Gdf15	1.27589	0.146	0.083	1.60121e-30	0.063
Polr3d	1.15078	0.144	0.081	4.82736e-29	0.063
St7	0.681759	0.179	0.116	5.30667e-21	0.063
Ints1	0.635504	0.289	0.226	4.46837e-16	0.063
Stt3b	0.54101	0.725	0.662	5.01076e-86	0.063
Casp4	0.330562	0.722	0.659	8.56717e-32	0.063
Zfp608	0.338559	0.591	0.528	1.86701e-25	0.063
Txnl4a	0.421293	0.59	0.527	2.28388e-25	0.063
Rpia	0.367356	0.571	0.508	3.57197e-24	0.063
Gm9926	0.412247	0.578	0.515	3.62637e-24	0.063
Ccar1	0.45656	0.764	0.702	8.63034e-44	0.062
Luc7l	0.504181	0.668	0.606	4.89448e-37	0.062
Eif2s3x	0.424463	0.543	0.481	8.98933e-26	0.062
Bco2	1.47568	0.091	0.029	3.53698e-54	0.062
Tln2	1.61794	0.107	0.045	5.20192e-43	0.062
Ppan	1.7193	0.11	0.048	2.87304e-41	0.062
Ppie	0.974711	0.181	0.119	1.79246e-22	0.062
Erh	0.469397	0.43	0.368	7.53771e-20	0.062
Eef1e1	0.804633	0.204	0.142	1.10075e-19	0.062
Btnl6	0.845037	0.262	0.2	4.71175e-19	0.062
Tst	0.458532	0.42	0.358	1.35481e-17	0.062
Slc7a4	0.621802	0.253	0.191	4.26359e-17	0.062
Gm32916	0.510337	0.305	0.243	5.59549e-17	0.062
Eif2b5	0.497385	0.341	0.279	3.57622e-16	0.062
Acsf3	0.531747	0.321	0.259	1.58517e-15	0.062
Msto1	0.934869	0.175	0.113	3.23314e-23	0.062
Spata5	0.714652	0.294	0.232	4.42264e-16	0.062
Atf3	0.429985	0.843	0.781	2.06162e-72	0.062
Tomm70a	0.42843	0.597	0.535	5.63834e-30	0.062
Gm50021	0.721523	0.595	0.533	7.91694e-24	0.062
Calml4	0.479966	0.923	0.862	1.13813e-178	0.061
Hnrnpa1	0.540789	0.773	0.712	1.40678e-100	0.061
Mgat4c	0.387367	0.771	0.71	2.37434e-59	0.061
Psmb6	0.445116	0.652	0.591	1.10803e-38	0.061
Psmd1	0.444773	0.625	0.564	1.12361e-26	0.061
Stard5	0.2392	0.782	0.721	7.54879e-25	0.061
Bphl	0.399958	0.531	0.47	1.59765e-21	0.061
Gm43305	2.051	0.098	0.037	6.03789e-47	0.061
Tspan1	2.82901	0.073	0.012	1.68807e-83	0.061
Far2	1.52885	0.105	0.044	1.36417e-41	0.061
Kcnq1	1.10474	0.152	0.091	1.63482e-25	0.061
Foxp4	0.442142	0.528	0.467	1.42509e-21	0.061
Mybbp1a	0.840051	0.188	0.127	1.17711e-20	0.061
Mydgf	0.402844	0.523	0.462	1.97642e-19	0.061
Hmgn2	0.451337	0.48	0.419	1.00638e-18	0.061
Abca13	0.602096	0.341	0.28	7.37672e-16	0.061
Ubxn8	0.47989	0.374	0.313	2.68274e-15	0.061
Ppp2r3d	0.498744	0.385	0.324	8.67187e-15	0.061
Tert	0.471632	0.252	0.191	3.71681e-14	0.061
Trim24	0.386732	0.348	0.287	4.18409e-13	0.061
Pax6os1	0.484289	0.286	0.225	1.19722e-15	0.061
Nr1h4	0.424907	0.849	0.788	4.12326e-117	0.061
Phb2	0.650489	0.705	0.644	4.09706e-116	0.061
Ndufa11	0.327236	0.715	0.654	2.54825e-35	0.061
Idh3g	0.438704	0.594	0.533	6.9018e-34	0.061
Slc39a7	0.480786	0.618	0.557	6.90446e-30	0.061
Smarca4	0.437745	0.796	0.736	3.28481e-39	0.06
Zyx	0.437012	0.271	0.211	2.54185e-13	0.06
Wdr6	0.974238	0.135	0.075	6.64268e-28	0.06
Atp10b	2.05816	0.079	0.019	2.95818e-65	0.06
Vav3	1.65396	0.09	0.03	7.25682e-51	0.06
2900060B14Rik	1.92973	0.123	0.063	1.15889e-33	0.06
Engase	0.762729	0.206	0.146	3.63852e-18	0.06
Fkbp3	0.633186	0.217	0.157	1.04012e-17	0.06
Asnsd1	0.585867	0.258	0.198	2.77822e-16	0.06
Rexo1	0.452182	0.494	0.434	4.88446e-16	0.06
Mrps18a	0.447807	0.444	0.384	5.14531e-16	0.06
Fga	0.507518	0.26	0.2	3.47233e-15	0.06
Naa35	0.465137	0.394	0.334	3.85621e-15	0.06
Tcf3	0.427977	0.43	0.37	4.10317e-15	0.06
Tars	0.575186	0.307	0.247	5.41238e-15	0.06
Pcbd1	0.452349	0.338	0.278	7.57633e-15	0.06
Pdcd2	0.506324	0.322	0.262	1.06136e-14	0.06
Pgap2	0.509248	0.336	0.276	1.0795e-14	0.06
Eif3j2	0.553829	0.299	0.239	1.22209e-14	0.06
Rab3d	0.584106	0.255	0.195	1.67809e-14	0.06
Ssbp1	0.440074	0.336	0.276	2.79963e-14	0.06
Zdhhc13	0.389907	0.304	0.244	6.22473e-14	0.06
Spcs3	0.361052	0.39	0.33	8.08706e-14	0.06
Timm44	0.445784	0.332	0.272	8.2251e-14	0.06
Malt1	0.365836	0.385	0.325	8.6382e-14	0.06
Atp8a1	0.310729	0.388	0.328	3.1279e-13	0.06
Stip1	0.402306	0.311	0.251	1.18552e-12	0.06
Myh9	0.382062	0.693	0.633	2.75907e-35	0.06
Hadha	0.50482	0.915	0.856	1.0945e-218	0.059
Cox7c	0.445701	0.929	0.87	3.26328e-193	0.059
Tle5	0.386327	0.88	0.821	3.00757e-77	0.059
Dapk1	0.369112	0.751	0.692	2.68231e-46	0.059
Ptprj	0.345387	0.561	0.502	3.98418e-18	0.059
Dynlt1b	0.355812	0.533	0.474	4.82169e-18	0.059
Rif1	0.655118	0.28	0.221	5.47389e-15	0.059
Pgghg	0.893259	0.163	0.104	1.11158e-21	0.059
Tsfm	0.692776	0.164	0.105	2.16132e-20	0.059
Nol11	0.777545	0.169	0.11	1.16663e-19	0.059
Aqp4	1.67598	0.083	0.024	4.14086e-55	0.059
Prmt7	1.53263	0.093	0.034	1.15516e-44	0.059
Ube2c	1.39281	0.109	0.05	3.0452e-37	0.059
Mdn1	1.32204	0.118	0.059	8.58574e-33	0.059
Rarb	1.12795	0.148	0.089	1.99779e-25	0.059
Gm10131	0.757265	0.179	0.12	3.81534e-20	0.059
Cnih3	0.696622	0.195	0.136	6.19835e-18	0.059
Sdr39u1	0.657557	0.21	0.151	5.55379e-17	0.059
Rwdd4a	0.697445	0.213	0.154	5.98477e-17	0.059
Gm6133	0.610951	0.21	0.151	1.05816e-16	0.059
Rnf24	0.431484	0.429	0.37	2.25273e-16	0.059
Ssbp4	0.672481	0.22	0.161	4.51646e-16	0.059
Smn1	0.565067	0.24	0.181	6.97623e-16	0.059
Igf1r	0.602265	0.252	0.193	3.56238e-15	0.059
Stimate	0.515474	0.249	0.19	1.11427e-14	0.059
Ppp3cb	0.489131	0.314	0.255	1.69302e-14	0.059
Pes1	0.43971	0.373	0.314	3.69544e-14	0.059
Reg3b	0.153788	0.259	0.2	7.36243e-10	0.059
Rpl37a	0.802548	0.971	0.912	0	0.059
Stard4	0.458492	0.854	0.795	1.91251e-115	0.059
Arpp19	0.309728	0.847	0.788	9.52333e-43	0.059
Lsm12	0.403355	0.563	0.504	1.79902e-20	0.059
Ssr2	0.517659	0.748	0.69	5.96762e-95	0.058
Foxp1	0.23932	0.882	0.824	1.05671e-60	0.058
Ndufa9	0.371138	0.554	0.496	2.59118e-23	0.058
Tgif1	0.348546	0.559	0.501	4.67808e-19	0.058
Parm1	0.547361	0.265	0.207	1.98997e-13	0.058
Nhp2	0.555083	0.385	0.327	1.99309e-16	0.058
Dars	0.467042	0.413	0.355	2.1746e-16	0.058
Ammecr1	0.678097	0.221	0.163	5.25913e-16	0.058
Mrps30	0.557104	0.237	0.179	2.12281e-15	0.058
Thoc3	0.559973	0.253	0.195	4.93636e-15	0.058
Emc2	0.569703	0.243	0.185	1.47517e-14	0.058
S100a13	0.424173	0.418	0.36	2.13876e-14	0.058
Dctn4	0.371788	0.446	0.388	2.59769e-14	0.058
Mrpl17	0.398056	0.369	0.311	5.96205e-14	0.058
Ccdc22	0.42736	0.4	0.342	1.07486e-13	0.058
Ankrd10	0.326484	0.451	0.393	1.10874e-13	0.058
Mpc2	0.361746	0.377	0.319	3.71372e-13	0.058
Echdc1	0.475124	0.321	0.263	5.59218e-13	0.058
Asns	1.12876	0.141	0.083	6.08025e-25	0.058
Hsp90ab1	0.757908	0.979	0.921	0	0.058
Rpl7a	0.655537	0.865	0.807	5.44692e-251	0.058
Shtn1	0.413165	0.563	0.505	2.50119e-23	0.058
Prkar2a	0.497765	0.875	0.818	2.20001e-155	0.057
Rps2	0.634209	0.757	0.7	1.70924e-131	0.057
Sub1	0.442	0.808	0.751	7.55584e-97	0.057
Rhob	0.438971	0.773	0.716	3.19477e-64	0.057
Cdx1	0.410969	0.753	0.696	1.72426e-45	0.057
Pabpn1	0.463188	0.793	0.736	1.34686e-35	0.057
Ndufs3	0.391482	0.624	0.567	7.11853e-32	0.057
Sntg1	0.396689	0.545	0.488	6.39261e-25	0.057
Commd10	0.382221	0.549	0.492	1.67336e-22	0.057
Csk	0.432037	0.54	0.483	2.18748e-21	0.057
Fam50a	0.40525	0.548	0.491	6.01134e-17	0.057
Spout1	0.828902	0.233	0.176	1.02601e-15	0.057
Dpf3	0.493294	0.267	0.21	2.10708e-12	0.057
Barx2	1.33576	0.111	0.054	1.12542e-32	0.057
Plod2	1.80615	0.089	0.032	1.20861e-45	0.057
Ankrd49	0.840653	0.197	0.14	1.63535e-17	0.057
Egr2	0.724178	0.187	0.13	2.14176e-17	0.057
Gm43079	0.602391	0.192	0.135	5.45435e-16	0.057
Sphk2	0.414935	0.454	0.397	7.80301e-15	0.057
Oxa1l	0.52726	0.348	0.291	8.57787e-15	0.057
1100001I12Rik	0.62602	0.305	0.248	1.05278e-14	0.057
Rrp7a	0.505367	0.398	0.341	1.21741e-14	0.057
Cog8	0.54171	0.364	0.307	1.22367e-14	0.057
Rsrc1	0.442895	0.444	0.387	1.26588e-14	0.057
Upf3b	0.54862	0.353	0.296	5.85156e-14	0.057
Nsun2	0.526829	0.313	0.256	3.68991e-13	0.057
Rbm8a	0.381167	0.695	0.638	1.23534e-37	0.057
Mgst3	0.534881	0.653	0.597	3.16509e-55	0.056
Txndc17	0.215889	0.937	0.881	2.34033e-38	0.056
Ppp2r3a	0.403488	0.632	0.576	1.3799e-21	0.056
Sil1	0.355722	0.532	0.476	4.57328e-17	0.056
Hmga1b	0.460202	0.338	0.282	1.85507e-12	0.056
Gm41724	1.81086	0.101	0.045	2.32662e-36	0.056
Cldn14	1.62009	0.09	0.034	2.55237e-42	0.056
Glod5	1.12644	0.102	0.046	9.75127e-34	0.056
Ica1	1.2495	0.149	0.093	1.60008e-22	0.056
Lsm5	0.766605	0.148	0.092	2.66359e-21	0.056
Klhl13	0.681189	0.157	0.101	8.94113e-20	0.056
Cpt2	0.409248	0.487	0.431	6.03092e-18	0.056
Sco1	0.617893	0.22	0.164	3.60165e-14	0.056
Eif2s1	0.445454	0.348	0.292	1.08682e-12	0.056
Elp2	0.51455	0.283	0.227	8.66312e-13	0.056
Rps15	1.15169	0.992	0.936	0	0.056
Gtf2i	0.415064	0.697	0.641	2.75125e-43	0.056
Zc3h15	0.365307	0.743	0.687	6.64094e-37	0.056
Dleu2	0.333902	0.691	0.635	7.28049e-29	0.056
Eif3a	0.38112	0.875	0.82	3.2679e-72	0.055
U2surp	0.381465	0.782	0.727	2.35137e-42	0.055
Ssh2	0.41542	0.756	0.701	2.88204e-30	0.055
Xbp1	0.428825	0.56	0.505	5.32834e-24	0.055
2410002F23Rik	0.941276	0.157	0.102	1.4047e-19	0.055
Rmrp	2.37953	0.095	0.04	2.43057e-39	0.055
Fgf1	1.52402	0.092	0.037	9.64503e-38	0.055
Selenbp2	1.26674	0.112	0.057	6.78557e-29	0.055
Mgmt	1.16625	0.122	0.067	1.0507e-25	0.055
Ncbp2	0.787294	0.178	0.123	3.42881e-17	0.055
Nob1	0.749126	0.194	0.139	1.83709e-15	0.055
Coa4	0.49253	0.39	0.335	3.00125e-15	0.055
2510002D24Rik	0.526717	0.396	0.341	3.91935e-15	0.055
Bag1	0.513756	0.37	0.315	2.71038e-13	0.055
Cetn3	0.45626	0.372	0.317	3.01912e-13	0.055
Psmg1	0.51615	0.209	0.154	6.692e-13	0.055
Raver1	0.406935	0.415	0.36	7.40685e-13	0.055
Pgam5	0.473837	0.246	0.191	6.55497e-12	0.055
Zfp326	0.525342	0.294	0.239	1.46292e-11	0.055
Fzd5	0.346838	0.322	0.267	1.38447e-10	0.055
Ddost	0.436014	0.734	0.679	9.76339e-67	0.055
Ndufb10	0.316687	0.73	0.675	2.75315e-36	0.055
Rbm34	0.331653	0.6	0.545	5.26271e-18	0.055
Acaa2	0.439049	0.9	0.846	7.18892e-145	0.054
Ubxn4	0.315714	0.871	0.817	3.58081e-31	0.054
Slirp	0.338274	0.558	0.504	1.4365e-19	0.054
Eif2b4	0.524178	0.342	0.288	5.70975e-12	0.054
Trim58	1.23951	0.201	0.147	7.38166e-16	0.054
Ptcd2	0.611317	0.197	0.143	4.01453e-14	0.054
Tfdp1	0.51305	0.23	0.176	1.02922e-12	0.054
Abhd14a	1.60479	0.085	0.031	3.84492e-42	0.054
Kcnma1	0.677744	0.167	0.113	3.23919e-16	0.054
Tmem117	1.22054	0.103	0.049	2.32188e-30	0.054
Sms	1.21239	0.123	0.069	3.37657e-25	0.054
Aifm1	0.397671	0.508	0.454	2.87899e-17	0.054
Brd7	0.436908	0.522	0.468	1.92748e-16	0.054
Car12	0.61746	0.191	0.137	5.52028e-15	0.054
Ubl4a	0.461231	0.414	0.36	7.24606e-15	0.054
Dynlt1c	0.376822	0.426	0.372	5.34421e-14	0.054
Mrpl33	0.41638	0.455	0.401	7.87055e-14	0.054
Smarcb1	0.418468	0.376	0.322	2.24078e-13	0.054
Zpr1	0.616563	0.25	0.196	6.65018e-13	0.054
Chic1	0.540351	0.243	0.189	8.26993e-13	0.054
Gnl2	0.566511	0.291	0.237	8.44564e-13	0.054
Smyd2	0.559814	0.249	0.195	1.27396e-12	0.054
Farsa	0.506568	0.214	0.16	1.31319e-12	0.054
Rpp21	0.440359	0.36	0.306	1.75669e-12	0.054
Cwf19l2	0.493728	0.348	0.294	2.45592e-11	0.054
Tfam	0.415193	0.325	0.271	1.21949e-10	0.054
Naca	0.34879	0.733	0.679	1.27638e-44	0.054
Lamtor4	0.355063	0.659	0.606	3.19501e-35	0.053
Bmpr1a	0.364762	0.53	0.477	4.01434e-18	0.053
Elob	0.171617	0.766	0.713	3.65814e-15	0.053
Ccdc107	0.759825	0.201	0.148	9.27364e-15	0.053
Jmjd8	0.589295	0.278	0.225	7.05141e-13	0.053
Spred1	0.625287	0.225	0.172	1.43854e-12	0.053
Pus7	1.41025	0.098	0.045	2.61475e-32	0.053
Nme4	0.96409	0.117	0.064	6.5392e-25	0.053
Xrcc6	0.931649	0.126	0.073	1.46837e-21	0.053
Tsacc	0.993875	0.17	0.117	1.14615e-17	0.053
Cyp4f40	2.57886	0.062	0.009	2.06435e-74	0.053
Chchd6	1.06116	0.143	0.09	1.65698e-20	0.053
Nap1l4	0.355915	0.52	0.467	6.1795e-15	0.053
Pmpca	0.507191	0.383	0.33	3.51715e-14	0.053
Homer2	0.504095	0.19	0.137	7.78592e-14	0.053
Ruvbl1	0.600118	0.211	0.158	1.76852e-13	0.053
Akr1c14	0.580333	0.217	0.164	6.70523e-13	0.053
Lonp1	0.485826	0.422	0.369	9.4656e-13	0.053
Timm10b	0.338132	0.427	0.374	7.43313e-12	0.053
Polr1f	0.463104	0.388	0.335	8.1942e-12	0.053
Mrps12	0.456474	0.352	0.299	1.04662e-11	0.053
Pja1	0.424088	0.379	0.326	1.68006e-11	0.053
Polr2h	0.418622	0.306	0.253	2.64364e-11	0.053
Nudcd2	0.422683	0.289	0.236	3.64819e-11	0.053
Eif2b1	0.385973	0.293	0.24	4.02464e-10	0.053
Rhbdf2	0.342763	0.327	0.274	9.77045e-10	0.053
Ndufb8	0.328981	0.732	0.679	1.99559e-36	0.053
Eif3k	0.313964	0.72	0.667	1.33436e-35	0.053
Ctr9	0.380822	0.563	0.51	1.6622e-15	0.053
Bpnt1	0.424896	0.744	0.692	4.71995e-52	0.052
Nsun4	0.324066	0.768	0.716	7.737e-42	0.052
Srrm1	0.409045	0.765	0.713	2.9011e-36	0.052
Dazap1	0.371193	0.625	0.573	2.92724e-26	0.052
Nudt16l1	0.293408	0.554	0.502	1.59098e-15	0.052
Mcm6	0.399831	0.339	0.287	9.87353e-11	0.052
Gm2117	0.64778	0.199	0.147	5.16811e-13	0.052
Arhgef19	0.656924	0.199	0.147	1.00398e-12	0.052
Usp36	0.709707	0.225	0.173	1.97782e-12	0.052
Mzt2	0.503866	0.26	0.208	9.08597e-12	0.052
Plaat3	1.49468	0.079	0.027	9.05776e-42	0.052
Mtcl1	1.6349	0.098	0.046	1.05299e-31	0.052
Fam174c	0.906523	0.135	0.083	5.34484e-20	0.052
Wdr12	0.902643	0.157	0.105	2.26527e-17	0.052
Ryr1	0.763647	0.156	0.104	5.94112e-16	0.052
Panx1	1.15412	0.105	0.053	1.19823e-27	0.052
Czib	0.868224	0.149	0.097	3.74735e-17	0.052
Mrps14	0.366695	0.492	0.44	1.14913e-16	0.052
Acp1	0.36851	0.485	0.433	7.13675e-16	0.052
Ddx27	0.927379	0.182	0.13	6.31217e-15	0.052
Prps2	0.654186	0.172	0.12	8.59105e-15	0.052
Mea1	0.337912	0.504	0.452	4.81946e-14	0.052
Gtpbp4	0.725653	0.219	0.167	5.9415e-14	0.052
Amd1	0.409427	0.495	0.443	6.20553e-14	0.052
Slc35b3	0.301373	0.519	0.467	2.84272e-13	0.052
Mrpl36	0.441756	0.322	0.27	6.29975e-12	0.052
Gm17066	0.493929	0.385	0.333	2.02241e-11	0.052
Mtrex	0.530898	0.333	0.281	5.12614e-11	0.052
Slc35g1	0.395849	0.211	0.159	5.67584e-11	0.052
Chchd1	0.380471	0.415	0.363	7.00172e-11	0.052
Bnip1	0.392483	0.235	0.183	2.43883e-10	0.052
Cotl1	0.622366	0.945	0.893	0	0.052
Mtch2	0.439078	0.817	0.765	3.63792e-109	0.052
Cct3	0.457817	0.576	0.524	3.01816e-33	0.052
Tmem161b	0.329343	0.702	0.65	3.42916e-27	0.052
Eny2	0.367787	0.601	0.549	5.64175e-25	0.052
Srsf6	0.336774	0.611	0.559	3.40065e-20	0.052
Hnrnpa3	0.54114	0.801	0.75	3.33418e-123	0.051
Cox6b1	0.277219	0.878	0.827	1.56934e-65	0.051
Arhgdia	0.337568	0.906	0.855	5.82202e-49	0.051
Ndufv1	0.348351	0.65	0.599	7.42032e-27	0.051
Yif1a	0.399266	0.561	0.51	1.19972e-25	0.051
Lrmda	0.22975	0.748	0.697	3.27885e-25	0.051
Acaa1a	0.41517	0.627	0.576	4.88895e-25	0.051
Ythdc1	0.387917	0.635	0.584	8.89865e-19	0.051
Tm2d3	0.444478	0.334	0.283	1.92945e-11	0.051
Gm47415	0.694067	0.17	0.119	2.18561e-14	0.051
Mrps25	0.54382	0.275	0.224	3.51089e-11	0.051
Ipo4	0.470965	0.224	0.173	6.38279e-11	0.051
Rars2	0.44182	0.231	0.18	1.18732e-10	0.051
Tgm2	2.13107	0.062	0.011	2.65328e-64	0.051
Bmyc	2.27961	0.065	0.014	1.13863e-57	0.051
Cdh9	0.776628	0.133	0.082	9.65102e-19	0.051
Mak16	0.874843	0.162	0.111	1.20798e-15	0.051
Aqp1	3.05719	0.061	0.01	8.73052e-69	0.051
Bmp3	2.02487	0.074	0.023	3.21843e-46	0.051
Lrch1	0.630394	0.141	0.09	4.74649e-17	0.051
Snrpb	0.369917	0.492	0.441	2.8623e-16	0.051
Lrrc75a	0.341882	0.48	0.429	8.47885e-14	0.051
Nipsnap1	0.392349	0.451	0.4	5.22553e-12	0.051
Eef2k	0.453931	0.221	0.17	9.89302e-11	0.051
Osgep	0.34582	0.383	0.332	1.87826e-10	0.051
Pals2	0.445123	0.305	0.254	3.14832e-10	0.051
Smim15	0.500715	0.296	0.245	5.59608e-10	0.051
Adss	0.401801	0.372	0.321	6.35874e-10	0.051
Ap3s2	0.386086	0.318	0.267	1.04243e-09	0.051
Nanp	0.401717	0.292	0.241	5.61453e-09	0.051
Zmynd8	0.386867	0.832	0.781	7.43132e-73	0.051
Cops9	0.258843	0.702	0.651	8.15938e-26	0.051
Tmem45b	0.368174	0.59	0.539	1.65838e-24	0.051
Ssb	0.405608	0.6	0.549	6.29163e-22	0.051
Rp9	0.302727	0.707	0.656	3.63916e-20	0.051
Ptk2	0.305191	0.597	0.546	1.47761e-16	0.051
Calm2	0.322041	0.864	0.814	8.38328e-54	0.05
Ldlr	0.291435	0.803	0.753	2.3154e-35	0.05
Mgam2-ps	0.203288	0.768	0.718	3.70005e-17	0.05
2010106E10Rik	0.342936	0.562	0.512	1.31661e-16	0.05
Selenow	0.199445	0.767	0.717	1.92772e-08	0.05
9330185C12Rik	1.02748	0.195	0.145	2.61724e-14	0.05
Lonrf3	0.630475	0.195	0.145	1.14499e-11	0.05
Dnlz	0.621438	0.23	0.18	2.41266e-11	0.05
Gm48591	0.523185	0.223	0.173	5.65005e-11	0.05
Cab39l	0.531485	0.233	0.183	6.44819e-11	0.05
Mogs	0.540366	0.276	0.226	7.4741e-10	0.05
Slc2a1	0.440293	0.274	0.224	9.3565e-10	0.05
Nynrin	1.51552	0.08	0.03	3.79122e-38	0.05
Rrp15	1.32955	0.093	0.043	1.09464e-28	0.05
Lyrm9	0.968736	0.112	0.062	3.83281e-22	0.05
Rcl1	0.914173	0.128	0.078	1.65648e-19	0.05
Map2k6	0.757867	0.155	0.105	5.30152e-15	0.05
Sh2d4a	1.3228	0.088	0.038	2.2363e-32	0.05
Eif3m	0.371916	0.504	0.454	3.81985e-19	0.05
Xpo5	0.713822	0.149	0.099	1.25095e-15	0.05
Pfdn2	0.411911	0.483	0.433	1.50243e-13	0.05
Dlat	0.582111	0.178	0.128	1.15037e-12	0.05
Lage3	0.538173	0.216	0.166	5.39926e-12	0.05
Etv6	0.257718	0.487	0.437	2.05556e-11	0.05
Pfkl	0.372895	0.384	0.334	1.17509e-10	0.05
Pitrm1	0.440064	0.365	0.315	1.28007e-10	0.05
Hsp90b1	0.780661	0.983	0.933	0	0.05
Sec61b	0.474703	0.728	0.678	8.62942e-77	0.05
Prkca	0.227381	0.835	0.785	1.22555e-52	0.05
Chd7	0.297775	0.708	0.658	8.07422e-24	0.05
Rplp0	0.555184	0.889	0.84	4.0567e-185	0.049
Uqcrc1	0.419155	0.788	0.739	3.10144e-79	0.049
Psmb7	0.403364	0.545	0.496	1.53444e-20	0.049
Emg1	0.358017	0.53	0.481	1.98399e-16	0.049
Senp6	0.341345	0.533	0.484	7.51617e-14	0.049
Fundc2	0.463817	0.221	0.172	6.74869e-11	0.049
Naa20	0.58333	0.269	0.22	1.4918e-10	0.049
Lrig1	0.435966	0.19	0.141	2.39578e-10	0.049
Aldh5a1	0.486062	0.2	0.151	2.66726e-10	0.049
Borcs7	0.515919	0.228	0.179	3.02008e-10	0.049
Iftap	0.443199	0.253	0.204	1.04657e-09	0.049
Ecd	0.551715	0.277	0.228	1.66772e-09	0.049
Cdc16	0.386509	0.261	0.212	2.93879e-09	0.049
Uba2	0.421074	0.267	0.218	4.14266e-09	0.049
Aim2	1.24365	0.095	0.046	2.04802e-26	0.049
Fads1	1.96386	0.071	0.022	8.44939e-44	0.049
Nop16	1.3864	0.088	0.039	1.31216e-29	0.049
Cd24a	1.18458	0.09	0.041	8.19928e-28	0.049
Cnn2	1.13688	0.107	0.058	8.32931e-24	0.049
Shmt2	1.15408	0.104	0.055	4.35964e-23	0.049
Pdss1	1.03218	0.104	0.055	7.8341e-23	0.049
Smoc1	0.968103	0.145	0.096	7.30765e-17	0.049
Slc12a2	0.719436	0.147	0.098	1.85828e-14	0.049
Mrpl47	0.661666	0.179	0.13	4.3796e-13	0.049
Tmed9	0.471082	0.453	0.404	5.33932e-13	0.049
Otub1	0.354414	0.514	0.465	1.22575e-12	0.049
Acad9	0.530437	0.217	0.168	1.19365e-10	0.049
Fmc1	0.35391	0.371	0.322	1.20459e-10	0.049
Dusp12	0.297447	0.44	0.391	1.33961e-10	0.049
Slc25a23	0.581898	0.218	0.169	2.80072e-10	0.049
Ddx1	0.479953	0.3	0.251	4.88626e-10	0.049
Dbt	0.481481	0.315	0.266	1.02428e-09	0.049
Tspan3	0.38644	0.351	0.302	1.76329e-09	0.049
Amd2	0.436209	0.353	0.304	1.94494e-09	0.049
Timm22	0.438107	0.295	0.246	2.22133e-09	0.049
Gtf3a	0.396122	0.299	0.25	2.50415e-09	0.049
Rrbp1	0.699505	0.977	0.928	4.67342e-270	0.049
Nedd4	0.402845	0.848	0.799	7.05743e-91	0.049
Rpn2	0.484194	0.839	0.79	3.40632e-83	0.049
Hadhb	0.377358	0.707	0.658	4.00529e-45	0.049
Sema4g	0.335947	0.588	0.539	1.77509e-16	0.049
Ubap2	0.341614	0.591	0.542	4.50443e-15	0.049
Purb	0.301642	0.873	0.825	2.26485e-39	0.048
Pgam1	0.416797	0.621	0.573	3.52612e-30	0.048
Smim7	0.375465	0.553	0.505	1.8133e-16	0.048
Snw1	0.302453	0.66	0.612	4.59783e-16	0.048
Psmc2	0.333076	0.553	0.505	6.05905e-16	0.048
Supt16	0.303979	0.531	0.483	3.79834e-11	0.048
2600014E21Rik	0.560857	0.19	0.142	7.97426e-11	0.048
Mrpl55	0.436812	0.231	0.183	4.48411e-10	0.048
Hnf4aos	0.402875	0.229	0.181	2.22992e-09	0.048
Dvl2	0.461679	0.278	0.23	6.75988e-09	0.048
Htatsf1	0.48442	0.278	0.23	1.4667e-08	0.048
Mrps27	0.859423	0.119	0.071	7.59641e-19	0.048
Supt3	0.829296	0.121	0.073	3.47631e-18	0.048
Aacs	0.740414	0.154	0.106	2.88314e-13	0.048
Rassf4	1.76936	0.073	0.025	1.26275e-38	0.048
Zfp185	1.05709	0.149	0.101	4.61009e-16	0.048
Trim37	0.581394	0.179	0.131	3.56247e-11	0.048
Acd	0.304588	0.425	0.377	7.90852e-11	0.048
Nfu1	0.41896	0.352	0.304	4.00099e-10	0.048
Notch1	0.531648	0.209	0.161	1.30562e-09	0.048
Tfpi2	0.48	0.236	0.188	1.50298e-09	0.048
Dnajc11	0.376984	0.381	0.333	6.16616e-09	0.048
Cbx4	0.473076	0.383	0.335	6.24752e-09	0.048
Irak4	0.376495	0.39	0.342	1.34914e-08	0.048
Kctd3	0.416889	0.306	0.258	2.63432e-08	0.048
Riok1	0.308884	0.422	0.374	4.66613e-08	0.048
Clic6	0.392967	0.814	0.766	1.60961e-77	0.048
Sfpq	0.406785	0.728	0.68	1.36321e-40	0.048
Pdia6	0.618856	0.753	0.706	6.70117e-136	0.047
Dstn	0.450841	0.885	0.838	1.23013e-100	0.047
Rnf187	0.350909	0.55	0.503	2.61897e-14	0.047
Klf10	0.573772	0.406	0.359	1.02016e-10	0.047
Nfkb2	0.578654	0.33	0.283	2.5155e-09	0.047
Gan	0.735528	0.166	0.119	1.13589e-12	0.047
Unc13b	0.530732	0.188	0.141	2.46398e-10	0.047
Nars2	0.44861	0.19	0.143	5.50894e-10	0.047
Bex1	0.461493	0.22	0.173	3.03276e-09	0.047
Nubp1	0.480923	0.228	0.181	3.1443e-09	0.047
Slc2a13	0.823935	0.125	0.078	1.24242e-16	0.047
Jmjd7	0.964777	0.129	0.082	1.57598e-16	0.047
Slc27a2	0.111818	0.115	0.068	2.13106e-16	0.047
Nucks1	0.457395	0.475	0.428	1.05691e-13	0.047
Psmd12	0.378453	0.503	0.456	5.14376e-12	0.047
Hmgcr	0.359888	0.444	0.397	5.91604e-12	0.047
Tomm5	0.339959	0.416	0.369	3.50145e-11	0.047
Rbm4	0.32344	0.469	0.422	3.55702e-10	0.047
Ptov1	0.433146	0.417	0.37	3.65594e-10	0.047
Txndc11	0.495401	0.325	0.278	6.19481e-10	0.047
Eda	0.412046	0.383	0.336	4.41288e-09	0.047
Etfrf1	0.503682	0.3	0.253	1.2207e-08	0.047
Cebpzos	0.331066	0.369	0.322	1.71992e-08	0.047
Exosc7	0.403499	0.304	0.257	2.15961e-08	0.047
Zfp704	0.369021	0.298	0.251	6.91067e-08	0.047
Smc4	0.359877	0.37	0.323	1.01739e-07	0.047
Camk1d	0.756998	0.973	0.926	9.36355e-267	0.047
Appbp2	0.358342	0.702	0.655	3.20471e-27	0.047
Cct7	0.386071	0.582	0.535	1.17532e-22	0.047
Rsbn1l	0.281433	0.587	0.54	2.31127e-11	0.047
Eif4a1	0.466529	0.933	0.887	2.66092e-187	0.046
Coa3	0.310566	0.641	0.595	2.04734e-18	0.046
Pde3a	0.129923	0.78	0.734	2.20342e-14	0.046
Grpel1	0.325178	0.527	0.481	9.4474e-14	0.046
Fis1	0.185477	0.773	0.727	7.69427e-06	0.046
Tbc1d9	0.2143	0.391	0.345	1.30847e-05	0.046
Ptcd3	0.443611	0.203	0.157	5.05463e-09	0.046
G6pc3	0.518197	0.232	0.186	1.14903e-08	0.046
Dhfr	0.45185	0.234	0.188	2.40471e-08	0.046
Tle1	0.469822	0.226	0.18	3.27697e-08	0.046
Pwp1	0.833152	0.12	0.074	5.59729e-17	0.046
Lmna	0.794579	0.13	0.084	7.47097e-15	0.046
Padi3	0.694365	0.16	0.114	2.92142e-12	0.046
Itfg2	0.654318	0.15	0.104	6.18601e-12	0.046
Gm3336	0.786877	0.103	0.057	1.52179e-19	0.046
Tlcd4	0.654289	0.441	0.395	1.58673e-13	0.046
Cdk10	0.760595	0.18	0.134	1.93447e-10	0.046
Car13	0.345616	0.425	0.379	1.09121e-09	0.046
Stoml2	0.337519	0.407	0.361	2.43405e-08	0.046
Supt20	0.330784	0.379	0.333	4.77026e-07	0.046
Smad1	0.353581	0.327	0.281	2.07234e-06	0.046
Gna11	0.841886	0.971	0.925	0	0.046
Atp5a1	0.414043	0.955	0.909	1.19436e-209	0.046
Cox5b	0.278502	0.837	0.791	1.7908e-55	0.046
Ppia	0.264115	0.83	0.784	1.27121e-44	0.046
Prdx6	0.385361	0.712	0.666	1.22265e-39	0.046
Lrrc58	0.281906	0.568	0.522	3.03752e-10	0.046
Rpl28	0.407453	0.989	0.944	1.25038e-182	0.045
Ppib	0.335242	0.874	0.829	4.21698e-80	0.045
Rps27l	0.358788	0.784	0.739	4.16668e-69	0.045
Gpc3	0.386389	0.779	0.734	5.8832e-62	0.045
ENSMUSG00000095041	0.484569	0.791	0.746	4.62945e-30	0.045
Ankrd17	0.218505	0.877	0.832	5.53183e-26	0.045
Cox16	0.295071	0.643	0.598	1.07253e-19	0.045
Irs2	0.286644	0.632	0.587	2.30444e-16	0.045
1700084F23Rik	0.309958	0.545	0.5	2.69342e-12	0.045
1110059E24Rik	0.373747	0.455	0.41	4.77368e-11	0.045
Hsd3b3	0.176847	0.65	0.605	1.03576e-10	0.045
Mrpl18	0.315132	0.458	0.413	7.23164e-10	0.045
Gm48099	0.661744	0.28	0.235	6.30572e-09	0.045
Pex1	0.514869	0.33	0.285	8.09291e-08	0.045
Dph6	0.76988	0.133	0.088	8.13259e-14	0.045
Slc22a3	0.816376	0.171	0.126	2.87244e-11	0.045
R3hcc1	0.717274	0.165	0.12	7.50664e-11	0.045
Arhgap27os2	0.636559	0.202	0.157	1.35773e-09	0.045
Wdr77	0.530197	0.186	0.141	3.29223e-09	0.045
Rnf145	0.580159	0.23	0.185	8.36115e-09	0.045
Bola3	0.458058	0.272	0.227	1.47056e-08	0.045
Gpam	0.440148	0.198	0.153	2.31269e-08	0.045
Utp11	0.435997	0.263	0.218	6.0126e-08	0.045
Ncoa5	0.518587	0.266	0.221	1.97903e-07	0.045
Jakmip1	1.21266	0.091	0.046	2.98187e-22	0.045
Slc23a4	0.654901	0.127	0.082	8.27525e-14	0.045
Snrpe	0.383776	0.449	0.404	3.05087e-14	0.045
Ppil3	0.723436	0.141	0.096	5.83261e-13	0.045
Lmnb1	0.602613	0.142	0.097	1.01554e-11	0.045
Syncrip	0.394281	0.449	0.404	3.3034e-11	0.045
Mcee	0.611181	0.208	0.163	9.47662e-10	0.045
Dnajc25	0.591957	0.205	0.16	1.70141e-09	0.045
Mrpl49	0.534284	0.292	0.247	1.19278e-08	0.045
Hmgn2-ps	0.400978	0.358	0.313	5.11546e-08	0.045
Gal3st1	0.402015	0.282	0.237	1.10741e-07	0.045
Micall2	0.413076	0.358	0.313	2.27953e-07	0.045
Fam117b	0.378459	0.235	0.19	4.68743e-07	0.045
Atf5	0.276997	0.359	0.314	8.6688e-07	0.045
Slc51a	0.704051	0.965	0.92	0	0.045
Cldn2	0.365731	0.941	0.896	7.78393e-97	0.045
Ndufc1	0.254103	0.71	0.665	4.53361e-21	0.045
Tnpo3	0.289701	0.578	0.533	1.29088e-13	0.045
Gnas	0.269907	0.923	0.879	4.96797e-39	0.044
Ifrd1	0.242463	0.79	0.746	9.62666e-30	0.044
Csnk2b	0.226376	0.774	0.73	1.1532e-14	0.044
Mrpl57	0.303529	0.404	0.36	2.94056e-09	0.044
Ppargc1a	0.182466	0.558	0.514	1.09179e-08	0.044
Nme3	0.432291	0.327	0.283	1.32345e-08	0.044
Ang	0.188225	0.767	0.723	5.63432e-08	0.044
Acp6	0.300794	0.342	0.298	7.39909e-07	0.044
Utp23	0.790873	0.164	0.12	1.79814e-10	0.044
Mctp2	0.645202	0.195	0.151	5.3131e-09	0.044
Dctpp1	0.481526	0.19	0.146	8.60805e-09	0.044
Phlda1	0.635699	0.269	0.225	1.95824e-08	0.044
Rprd1b	0.690785	0.266	0.222	1.27619e-07	0.044
Adal	0.433133	0.22	0.176	1.50159e-07	0.044
Aifm2	0.436014	0.219	0.175	5.94003e-07	0.044
Nadk2	0.33101	0.254	0.21	1.04702e-06	0.044
Wnk2	1.10002	0.083	0.039	3.07029e-24	0.044
Ccdc86	1.0896	0.111	0.067	2.10906e-16	0.044
Tbc1d16	0.838254	0.11	0.066	2.80247e-16	0.044
Ggct	0.791275	0.128	0.084	2.05248e-13	0.044
Stk39	0.569484	0.127	0.083	5.29939e-13	0.044
Ipo11	0.632783	0.125	0.081	6.58793e-13	0.044
Mtfp1	0.699045	0.148	0.104	1.25591e-11	0.044
Eef1akmt4	0.927226	0.102	0.058	2.16508e-17	0.044
Idh2	0.349071	0.507	0.463	3.13357e-13	0.044
Cks2	0.697061	0.144	0.1	5.08325e-11	0.044
Tmem242	0.359309	0.448	0.404	2.53671e-09	0.044
Cdk5rap3	0.421577	0.424	0.38	3.4555e-09	0.044
Sf3a1	0.458366	0.347	0.303	1.64605e-08	0.044
Bclaf3	0.519717	0.235	0.191	2.16488e-08	0.044
Cdh5	0.437978	0.314	0.27	6.56452e-08	0.044
Ttc23	0.474024	0.205	0.161	7.69138e-08	0.044
Dusp23	0.524716	0.243	0.199	8.96087e-08	0.044
Mrpl16	0.332139	0.385	0.341	2.65074e-07	0.044
Eif3f	0.470398	0.823	0.779	1.86039e-128	0.044
Ptbp1	0.403055	0.728	0.684	1.18954e-46	0.044
Btf3	0.38339	0.708	0.664	1.2988e-43	0.044
Rpl13a	0.616151	0.988	0.945	0	0.043
Rplp1	0.832778	0.983	0.94	0	0.043
Pdia3	0.519105	0.932	0.889	3.52536e-257	0.043
Hnrnpa2b1	0.400204	0.902	0.859	3.40272e-143	0.043
Plcb3	0.422869	0.872	0.829	4.99617e-80	0.043
Socs2	0.32985	0.747	0.704	3.5276e-38	0.043
Ap3d1	0.359186	0.776	0.733	5.05852e-28	0.043
Rad23b	0.338371	0.634	0.591	2.94718e-21	0.043
N4bp2	0.269286	0.614	0.571	1.21755e-15	0.043
Pex2	0.390455	0.548	0.505	2.58353e-13	0.043
Timm23	0.376683	0.403	0.36	1.51861e-07	0.043
Ppp1r11	0.38279	0.33	0.287	4.45287e-07	0.043
Nfia	0.383624	0.334	0.291	1.33958e-06	0.043
Nek8	1.60524	0.07	0.027	1.18777e-31	0.043
H2ac23	1.34735	0.116	0.073	1.43841e-15	0.043
Qsox2	0.680833	0.136	0.093	6.42288e-12	0.043
Fam171a1	0.650606	0.171	0.128	1.31362e-09	0.043
BC003965	0.545039	0.2	0.157	6.79452e-08	0.043
Trmt6	0.423899	0.256	0.213	5.07436e-07	0.043
Fgfbp1	3.83388	0.047	0.004	3.09339e-71	0.043
Proser2	1.38041	0.076	0.033	1.09493e-26	0.043
Gm15738	1.35404	0.109	0.066	2.46814e-16	0.043
Pdk1	0.739867	0.108	0.065	1.73684e-15	0.043
Pik3r1	0.778763	0.105	0.062	1.78545e-15	0.043
Znrd2	0.978097	0.124	0.081	7.26766e-14	0.043
Bccip	0.379417	0.491	0.448	1.11815e-11	0.043
Pycrl	0.324519	0.484	0.441	1.0814e-10	0.043
Zwint	0.450852	0.291	0.248	1.60713e-07	0.043
Calu	0.239019	0.482	0.439	1.48641e-06	0.043
Mrpl1	0.364095	0.296	0.253	3.65012e-06	0.043
Canx	0.520364	0.965	0.922	0	0.043
Tfg	0.425656	0.946	0.903	2.07328e-161	0.043
Rpl29	0.531274	0.6	0.557	2.10765e-49	0.043
Akr1c19	0.202388	0.821	0.778	2.32637e-30	0.043
Erg28	0.368451	0.58	0.537	5.63774e-23	0.043
Mtdh	0.29615	0.863	0.821	5.28795e-43	0.042
Gmds	0.286752	0.795	0.753	6.24582e-41	0.042
Tle4	0.228309	0.93	0.888	2.46097e-34	0.042
Rbbp6	0.329881	0.779	0.737	2.1877e-14	0.042
Casp1	0.308235	0.631	0.589	4.17434e-14	0.042
Zfp292	0.270379	0.626	0.584	9.92664e-14	0.042
Cnih1	0.29372	0.547	0.505	3.8569e-13	0.042
Per1	0.305328	0.541	0.499	1.72874e-08	0.042
Alyref	0.506395	0.34	0.298	1.76457e-07	0.042
Gorasp1	0.464616	0.277	0.235	1.02209e-06	0.042
Pag1	0.606015	0.134	0.092	7.39678e-11	0.042
Hnf1aos1	0.615713	0.139	0.097	1.059e-10	0.042
Esrp2	0.688655	0.171	0.129	7.668e-09	0.042
Zfhx3	0.938648	0.187	0.145	1.31012e-08	0.042
Map3k20	0.492559	0.201	0.159	1.17006e-07	0.042
Nop14	0.633089	0.248	0.206	2.57302e-07	0.042
Hpn	0.476018	0.203	0.161	2.91313e-07	0.042
Ptrh2	0.414157	0.223	0.181	1.05537e-06	0.042
Abhd11	0.427538	0.257	0.215	1.56979e-06	0.042
Rmnd1	0.454372	0.263	0.221	1.99515e-06	0.042
Sfn	0.191413	0.217	0.175	1.62007e-05	0.042
Sgf29	0.873724	0.103	0.061	1.41349e-15	0.042
Jag1	0.743937	0.104	0.062	2.50338e-15	0.042
Gtf2ird2	0.862865	0.152	0.11	1.03657e-10	0.042
Mettl16	0.644828	0.157	0.115	2.90158e-09	0.042
Ndufb6	0.320491	0.502	0.46	1.97287e-13	0.042
Lsm2	0.518557	0.181	0.139	1.71492e-08	0.042
Eif4ebp1	0.314462	0.382	0.34	1.6591e-07	0.042
Ipo7	0.505393	0.304	0.262	3.24905e-07	0.042
Snu13	0.412719	0.295	0.253	4.61357e-07	0.042
Washc1	0.442574	0.369	0.327	9.86373e-07	0.042
Tmem126a	0.307002	0.409	0.367	2.80082e-06	0.042
Srsf10	0.365325	0.366	0.324	3.33251e-06	0.042
Fhdc1	0.269272	0.363	0.321	2.03368e-05	0.042
Ap1g2	0.339329	0.604	0.562	2.18955e-13	0.042
Gm34821	0.313437	0.564	0.522	5.39089e-13	0.042
Hnrnpa0	0.33999	0.788	0.747	4.793e-48	0.041
Tpm3	0.349517	0.769	0.728	2.12471e-43	0.041
Ociad1	0.274324	0.651	0.61	1.92743e-13	0.041
Cdk2ap2	0.342825	0.518	0.477	3.537e-11	0.041
Txnl1	0.309937	0.535	0.494	1.5263e-09	0.041
Emc10	0.320639	0.524	0.483	3.79413e-09	0.041
Ccdc93	0.247048	0.457	0.416	3.02069e-06	0.041
Tnfaip3	0.328272	0.342	0.301	5.7087e-06	0.041
Cenpx	0.411931	0.276	0.235	6.6056e-06	0.041
Scin	1.23351	0.07	0.029	2.24398e-25	0.041
Mro	0.48784	0.139	0.098	6.39174e-10	0.041
Mtres1	0.536389	0.195	0.154	8.18606e-08	0.041
Aldh6a1	0.494969	0.248	0.207	1.91984e-06	0.041
Mri1	0.426942	0.219	0.178	2.04473e-06	0.041
Ntmt1	0.518668	0.228	0.187	2.3296e-06	0.041
Zfp462	0.469682	0.2	0.159	2.46371e-06	0.041
Lipg	2.45584	0.055	0.014	1.33188e-39	0.041
Ccbe1	0.942223	0.082	0.041	1.62898e-20	0.041
Ptpn22	0.991649	0.083	0.042	2.5904e-20	0.041
Tma16	1.05196	0.091	0.05	1.7151e-17	0.041
Msh2	0.8398	0.111	0.07	1.91765e-13	0.041
Pex10	0.792269	0.123	0.082	7.99224e-12	0.041
Dus2	0.591054	0.151	0.11	3.69536e-09	0.041
Sytl3	0.677115	0.153	0.112	1.60541e-08	0.041
Ran	0.373994	0.428	0.387	6.36745e-11	0.041
Blvrb	0.354655	0.493	0.452	1.21789e-10	0.041
Ogdhl	0.499838	0.32	0.279	1.11816e-06	0.041
Sfswap	0.287123	0.479	0.438	4.80477e-06	0.041
Ugt1a10	0.358519	0.373	0.332	7.30461e-06	0.041
Zfp949	0.551697	0.242	0.201	8.27751e-06	0.041
Naaladl2	0.183931	0.428	0.387	8.7667e-06	0.041
Mrpl22	0.377366	0.292	0.251	9.47612e-06	0.041
Gcn1	0.402822	0.293	0.252	1.13789e-05	0.041
Plaa	0.284074	0.372	0.331	1.42603e-05	0.041
Ndufb5	0.259487	0.707	0.666	1.17902e-27	0.041
Rsrc2	0.285913	0.708	0.667	3.9047e-13	0.041
Vcp	0.365013	0.894	0.854	4.26279e-85	0.04
Anks4b	0.299671	0.885	0.845	3.1568e-55	0.04
Rock2	0.218938	0.798	0.758	2.42964e-23	0.04
Dusp8	0.404422	0.386	0.346	7.23574e-06	0.04
Maip1	0.338656	0.277	0.237	6.16669e-05	0.04
Ttc19	0.354049	0.326	0.286	8.19767e-05	0.04
Amot	0.257864	0.337	0.297	0.000195142	0.04
Top1mt	1.05394	0.084	0.044	1.41466e-18	0.04
Nxt2	0.606265	0.114	0.074	2.74024e-11	0.04
Noc3l	0.77467	0.126	0.086	1.05114e-10	0.04
Krt23	0.632269	0.128	0.088	3.93055e-10	0.04
Ndufaf1	0.627788	0.14	0.1	7.55386e-09	0.04
Coq6	0.555415	0.161	0.121	1.24954e-07	0.04
Miga1	0.651529	0.17	0.13	1.48542e-07	0.04
Mycbp	0.50632	0.221	0.181	1.15916e-06	0.04
Rpf1	0.478022	0.225	0.185	1.89178e-06	0.04
Fgr	1.49688	0.065	0.025	8.90969e-28	0.04
Magohb	0.942478	0.094	0.054	5.45549e-16	0.04
Gart	0.766068	0.103	0.063	9.46438e-14	0.04
Dph5	0.766495	0.106	0.066	1.47408e-13	0.04
Nup85	0.842848	0.107	0.067	3.89265e-13	0.04
Arhgap9	0.666442	0.119	0.079	3.19373e-11	0.04
Usp4	0.347655	0.508	0.468	6.66144e-10	0.04
Pigyl	0.35356	0.412	0.372	6.04093e-08	0.04
Ubfd1	0.313372	0.44	0.4	3.41038e-07	0.04
Irf6	0.478053	0.175	0.135	6.50724e-07	0.04
Hibadh	0.316364	0.354	0.314	2.28493e-06	0.04
Ddx54	0.290624	0.421	0.381	3.53876e-06	0.04
Znrf3	0.451837	0.24	0.2	7.12608e-06	0.04
Hnrnpll	0.304387	0.375	0.335	1.26529e-05	0.04
Pex26	0.4571	0.24	0.2	1.39685e-05	0.04
Bcl9	0.293278	0.369	0.329	2.37284e-05	0.04
Vps13a	0.343048	0.312	0.272	5.10723e-05	0.04
Lsamp	0.349587	0.306	0.266	7.83211e-05	0.04
2200002D01Rik	0.207288	0.967	0.927	9.32267e-57	0.04
Atp5k	0.282036	0.829	0.789	3.76127e-56	0.04
Slc39a11	0.319981	0.701	0.661	5.62402e-24	0.04
Elavl1	0.318196	0.568	0.528	8.3741e-12	0.04
Efna1	0.327372	0.746	0.707	1.18777e-32	0.039
Eml4	0.178016	0.76	0.721	2.7062e-18	0.039
Actn1	0.222603	0.663	0.624	6.05959e-15	0.039
Flrt3	0.187443	0.802	0.763	3.50752e-13	0.039
Ecpas	0.255569	0.615	0.576	2.48988e-12	0.039
Prkag2	0.195186	0.528	0.489	2.32822e-07	0.039
Fam189a2	0.40574	0.384	0.345	8.51325e-07	0.039
Ascc2	0.340612	0.446	0.407	1.03931e-06	0.039
Zrsr2	0.458328	0.333	0.294	1.42817e-06	0.039
Gstp3	0.31103	0.45	0.411	2.58939e-06	0.039
Flacc1	0.314664	0.389	0.35	1.95957e-05	0.039
Adgrg7	0.306723	0.334	0.295	0.000109791	0.039
Ten1	0.284874	0.34	0.301	0.000281061	0.039
Nt5c3b	1.2984	0.082	0.043	2.65959e-18	0.039
Mcrip2	1.08119	0.117	0.078	2.18314e-11	0.039
L3hypdh	0.670691	0.129	0.09	9.75818e-10	0.039
Ccdc28b	0.724679	0.139	0.1	5.71405e-09	0.039
Cars2	0.526862	0.13	0.091	1.22502e-08	0.039
Dnajc17	0.771453	0.219	0.18	9.37195e-07	0.039
Tlcd3a	0.453375	0.194	0.155	2.41223e-06	0.039
Snrnp35	0.529031	0.183	0.144	2.61278e-06	0.039
Exosc10	0.53176	0.228	0.189	3.04077e-06	0.039
Tmem260	0.398404	0.214	0.175	1.19759e-05	0.039
Arhgap27	0.508911	0.228	0.189	1.31065e-05	0.039
Nat10	0.272408	0.269	0.23	0.000238384	0.039
Taf4b	0.96413	0.095	0.056	1.20857e-14	0.039
Neurl3	2.28573	0.051	0.012	6.81964e-42	0.039
Hpgd	1.01662	0.073	0.034	1.68129e-21	0.039
Hdac11	0.802508	0.123	0.084	8.14073e-10	0.039
Kat2a	0.602919	0.146	0.107	7.00593e-09	0.039
Pstk	0.549019	0.142	0.103	4.23299e-08	0.039
Rnaseh2a	0.69646	0.153	0.114	5.90357e-08	0.039
Mrps2	0.466378	0.154	0.115	2.43326e-07	0.039
Nr2f6	0.354611	0.474	0.435	8.02794e-08	0.039
Snrpc	0.240557	0.443	0.404	9.77663e-08	0.039
Glud1	0.317177	0.424	0.385	1.66489e-07	0.039
Rpp14	0.477339	0.176	0.137	1.3962e-06	0.039
Mpi	0.498452	0.235	0.196	2.69734e-06	0.039
Rbm26	0.285651	0.426	0.387	3.93739e-06	0.039
Dock3	0.538336	0.298	0.259	5.18264e-06	0.039
Macrod2	0.401371	0.289	0.25	2.86805e-05	0.039
Utp6	0.323739	0.354	0.315	3.90769e-05	0.039
Hsd17b7	0.370802	0.287	0.248	5.6552e-05	0.039
Tmsb15b2	0.337783	0.299	0.26	9.56923e-05	0.039
Mrtfa	0.321966	0.283	0.244	0.000113067	0.039
Nip7	0.320823	0.305	0.266	0.000156533	0.039
Pdss2	0.301134	0.344	0.305	0.000166934	0.039
Dna2	0.250923	0.3	0.261	0.000510803	0.039
Lad1	0.337518	0.836	0.797	1.21596e-69	0.039
Psmb2	0.365657	0.704	0.665	1.91518e-39	0.039
Ccdc68	0.276803	0.705	0.666	2.7835e-16	0.039
Eif4g1	0.32224	0.86	0.822	1.17878e-65	0.038
Wwc1	0.294405	0.912	0.874	6.63746e-60	0.038
Pard3b	0.142337	0.923	0.885	9.91568e-53	0.038
Ankrd11	0.252745	0.93	0.892	2.35263e-28	0.038
Cpox	0.29565	0.526	0.488	1.34085e-09	0.038
Commd3	0.293126	0.511	0.473	3.1159e-08	0.038
Prodh	0.233442	0.544	0.506	1.52862e-07	0.038
Gm3839	0.271807	0.466	0.428	2.30117e-07	0.038
Tmtc2	0.231941	0.518	0.48	3.98861e-06	0.038
Mtln	0.316658	0.274	0.236	5.14044e-05	0.038
Ift46	0.363312	0.278	0.24	7.95334e-05	0.038
Abca8b	0.850559	0.098	0.06	1.59953e-12	0.038
Vars2	0.993719	0.101	0.063	1.8203e-12	0.038
Arhgap39	0.741927	0.11	0.072	3.10161e-11	0.038
Ftsj3	0.714364	0.132	0.094	3.03485e-08	0.038
Ddx20	0.543341	0.17	0.132	1.10604e-06	0.038
Ndufaf6	0.535831	0.162	0.124	3.25734e-06	0.038
Mink1	0.550401	0.182	0.144	4.11358e-06	0.038
Cox10	0.379208	0.2	0.162	3.56836e-05	0.038
Cep20	0.385793	0.269	0.231	7.31961e-05	0.038
Sirt5	0.984027	0.089	0.051	6.87794e-15	0.038
Znhit6	0.871893	0.096	0.058	1.38575e-13	0.038
Dynlt1a	0.215818	0.494	0.456	2.21595e-06	0.038
Trmt10c	0.463778	0.176	0.138	2.98692e-06	0.038
Dnttip2	0.355317	0.375	0.337	3.50997e-06	0.038
Fam53b	0.308647	0.433	0.395	1.28862e-05	0.038
Fubp1	0.370319	0.381	0.343	1.68655e-05	0.038
Eftud2	0.277298	0.349	0.311	7.27553e-05	0.038
Cyb561d2	0.455401	0.241	0.203	0.000119589	0.038
Myrfl	0.352086	0.297	0.259	0.000126696	0.038
Thoc1	0.265553	0.313	0.275	0.00132004	0.038
Cdkn1c	0.438054	0.94	0.902	7.72155e-127	0.038
Sod1	0.387921	0.817	0.779	1.88827e-80	0.038
Eif3c	0.398795	0.835	0.797	1.55259e-77	0.038
Ugt1a1	0.335447	0.727	0.69	9.56028e-42	0.037
Hnrnpd	0.306958	0.741	0.704	1.5697e-34	0.037
Midn	0.253538	0.804	0.767	1.01161e-23	0.037
Cox5a	0.160275	0.883	0.846	1.33119e-23	0.037
Abracl	0.306273	0.621	0.584	4.90331e-16	0.037
Anapc13	0.224235	0.643	0.606	3.69529e-12	0.037
Gorasp2	0.292657	0.542	0.505	1.66868e-09	0.037
Txndc5	0.314707	0.508	0.471	9.34037e-09	0.037
Rnf186	0.28089	0.552	0.515	4.06439e-07	0.037
Mbp	0.243319	0.528	0.491	1.07505e-06	0.037
Ccdc124	0.465258	0.341	0.304	7.3399e-06	0.037
Tmem120a	0.408417	0.388	0.351	1.12143e-05	0.037
Zfp395	0.250932	0.459	0.422	1.35154e-05	0.037
Nmt2	0.280208	0.528	0.491	1.36817e-05	0.037
Thap12	0.389514	0.28	0.243	0.00018892	0.037
Prrg1	1.25043	0.081	0.044	6.74066e-16	0.037
Rpa3	0.909238	0.096	0.059	1.24186e-12	0.037
Siva1	0.487941	0.155	0.118	1.27887e-06	0.037
Scrn2	0.474451	0.163	0.126	3.29204e-06	0.037
Tsr1	0.447772	0.188	0.151	1.8889e-05	0.037
Ccnh	0.243525	0.269	0.232	0.000516836	0.037
Thoc5	0.329989	0.261	0.224	0.000962831	0.037
Ints7	0.299534	0.253	0.216	0.00369743	0.037
Sema3c	1.24774	0.075	0.038	6.26782e-18	0.037
S100b	0.977857	0.092	0.055	1.57303e-13	0.037
Zc3h12a	0.988277	0.091	0.054	1.69096e-13	0.037
Xpnpep2	0.51919	0.122	0.085	1.46009e-08	0.037
Anapc7	0.32892	0.486	0.449	3.92817e-08	0.037
Gmppb	0.291935	0.47	0.433	3.19797e-07	0.037
ENSMUSG00000115423	0.349126	0.363	0.326	9.75707e-07	0.037
Ncbp1	0.347975	0.367	0.33	4.89461e-06	0.037
Acbd6	0.389998	0.313	0.276	6.27751e-05	0.037
Snrnp48	0.32112	0.408	0.371	8.71045e-05	0.037
Dele1	0.37349	0.284	0.247	0.00013527	0.037
Chpt1	0.517962	0.973	0.936	0	0.037
Rps28	0.339795	0.945	0.908	7.4878e-132	0.037
Ak2	0.332988	0.827	0.79	2.87365e-59	0.037
Copz1	0.321497	0.829	0.792	1.86059e-36	0.037
Dedd2	0.330936	0.583	0.546	1.56973e-10	0.037
Csrnp1	0.224762	0.598	0.561	5.13793e-09	0.037
Fau	0.544083	0.989	0.953	0	0.036
Dynll2	0.455185	0.924	0.888	2.31421e-178	0.036
Atp5c1	0.303405	0.887	0.851	3.68046e-88	0.036
Misp	0.341088	0.861	0.825	1.23319e-44	0.036
Ssr4	0.341016	0.632	0.596	1.4366e-28	0.036
Banf1	0.385334	0.607	0.571	1.92557e-28	0.036
Birc6	0.247247	0.767	0.731	9.6842e-18	0.036
Errfi1	0.208069	0.732	0.696	5.20339e-16	0.036
Afdn	0.287907	0.755	0.719	8.35688e-13	0.036
Ash2l	0.355325	0.383	0.347	5.0517e-06	0.036
Asxl1	0.23872	0.468	0.432	7.52036e-06	0.036
Cfdp1	0.372	0.386	0.35	8.83848e-06	0.036
Aurkaip1	0.19478	0.511	0.475	2.30241e-05	0.036
Tgs1	0.40455	0.325	0.289	9.0431e-05	0.036
Ruvbl2	0.561035	0.139	0.103	1.04911e-06	0.036
Isyna1	1.41717	0.064	0.028	8.77568e-21	0.036
Hmga2	1.25488	0.067	0.031	3.62103e-19	0.036
Phldb2	1.04208	0.085	0.049	3.31213e-14	0.036
Grin2a	0.955816	0.085	0.049	6.95519e-13	0.036
Mphosph10	1.1913	0.096	0.06	2.17198e-12	0.036
Gm48619	1.3439	0.095	0.059	1.75994e-11	0.036
Wdr74	0.934198	0.101	0.065	1.33851e-10	0.036
Wdr46	0.88698	0.114	0.078	2.51805e-09	0.036
Stn1	0.763081	0.111	0.075	3.29222e-09	0.036
Arhgef38	0.65199	0.113	0.077	3.58332e-09	0.036
Elp1	0.801739	0.133	0.097	7.5868e-08	0.036
Phex	0.596813	0.154	0.118	2.67925e-06	0.036
Dph1	0.529522	0.224	0.188	5.73619e-06	0.036
Ak6	0.529979	0.251	0.215	1.38663e-05	0.036
Itsn1	0.455606	0.184	0.148	9.03082e-05	0.036
Crtc1	0.447984	0.201	0.165	0.000123453	0.036
Abcf2	0.545359	0.222	0.186	0.000208741	0.036
Cse1l	0.420765	0.208	0.172	0.000219712	0.036
Nup54	0.432584	0.213	0.177	0.00023322	0.036
Hdac2	0.363951	0.252	0.216	0.000584425	0.036
Reps1	0.289493	0.261	0.225	0.00157294	0.036
2610318N02Rik	1.35948	0.078	0.042	4.19855e-16	0.036
Rbfox3	0.689126	0.086	0.05	8.07252e-13	0.036
Mcoln2	0.727068	0.102	0.066	5.73207e-10	0.036
Naa25	0.293121	0.422	0.386	1.74414e-06	0.036
Zfyve21	0.24265	0.483	0.447	5.38764e-06	0.036
2010001A14Rik	0.399855	0.172	0.136	1.37435e-05	0.036
1700123O20Rik	0.349805	0.35	0.314	2.30063e-05	0.036
Nudt14	0.298452	0.358	0.322	5.97882e-05	0.036
Iqsec2	0.319413	0.35	0.314	0.000757648	0.036
Rbms2	0.110476	0.311	0.275	0.0760844	0.036
Gabarap	0.14603	0.966	0.93	2.42656e-23	0.036
Ociad2	0.369134	0.696	0.66	5.21146e-23	0.036
Rheb	0.281083	0.597	0.561	7.76189e-11	0.036
Gigyf2	0.311608	0.593	0.557	4.00545e-09	0.036
Rpl30	0.606448	0.848	0.813	4.32851e-214	0.035
Bdh1	0.377463	0.889	0.854	3.33761e-137	0.035
Hbegf	0.297982	0.917	0.882	3.44956e-41	0.035
Top1	0.259895	0.871	0.836	6.24036e-23	0.035
Dera	0.239647	0.639	0.604	3.25277e-13	0.035
Antkmt	0.209299	0.543	0.508	4.92165e-06	0.035
Upf2	0.347062	0.465	0.43	1.97545e-05	0.035
Aatf	0.218364	0.464	0.429	0.000419278	0.035
Rnf169	0.314005	0.337	0.302	0.000597354	0.035
Acvr1c	0.303756	0.339	0.304	0.00481889	0.035
Ctu2	0.513756	0.14	0.105	3.32724e-06	0.035
Srm	1.35036	0.063	0.028	1.38032e-20	0.035
Bcs1l	1.13172	0.07	0.035	1.05287e-16	0.035
Grhl3	1.18022	0.079	0.044	5.69727e-14	0.035
Tmem25	0.846751	0.096	0.061	1.65023e-10	0.035
Ftsj1	0.867483	0.112	0.077	5.41779e-09	0.035
Pde4a	0.742928	0.112	0.077	5.96755e-09	0.035
Snapc4	0.793185	0.11	0.075	6.36867e-09	0.035
Slc22a15	0.606027	0.11	0.075	2.55326e-08	0.035
Ncs1	0.651393	0.123	0.088	8.08888e-08	0.035
Tmem141	0.63779	0.132	0.097	3.26879e-07	0.035
Mrps10	0.68274	0.134	0.099	7.94696e-07	0.035
Rasa3	0.606843	0.129	0.094	1.32192e-06	0.035
Gatb	0.549564	0.165	0.13	1.12545e-05	0.035
Tsr3	0.453687	0.165	0.13	3.23916e-05	0.035
Srrd	0.546474	0.178	0.143	3.36038e-05	0.035
Insl6	0.441559	0.18	0.145	8.20195e-05	0.035
Wars2	0.519047	0.192	0.157	0.000141702	0.035
Zdhhc4	0.375997	0.181	0.146	0.000162756	0.035
Alkbh7	0.421142	0.24	0.205	0.000184916	0.035
Mrpl39	0.357753	0.244	0.209	0.000303162	0.035
Ppid	0.423929	0.243	0.208	0.000453802	0.035
Asph	0.409408	0.189	0.154	0.000526655	0.035
Polr3b	0.42792	0.214	0.179	0.000818553	0.035
Gm16046	1.3425	0.071	0.036	2.09796e-17	0.035
Pck2	1.02829	0.089	0.054	1.55726e-12	0.035
Fxn	0.921149	0.09	0.055	8.40364e-12	0.035
Gm28588	0.643511	0.151	0.116	2.41068e-06	0.035
Elac2	0.568065	0.141	0.106	5.75508e-06	0.035
Camk1	0.555842	0.149	0.114	8.90159e-06	0.035
Tm7sf2	0.454421	0.148	0.113	3.21536e-05	0.035
Eif2a	0.285017	0.494	0.459	3.40199e-07	0.035
Nudt1	0.426062	0.175	0.14	8.89676e-05	0.035
Tmem70	0.413286	0.292	0.257	0.000122929	0.035
Ydjc	0.340683	0.295	0.26	0.000148298	0.035
Dapk3	0.389398	0.316	0.281	0.000192918	0.035
Usp33	0.280317	0.417	0.382	0.00110617	0.035
Rspry1	0.220393	0.477	0.442	0.00121978	0.035
Sgta	0.266864	0.69	0.655	1.10129e-11	0.035
Atp5pb	0.303993	0.857	0.823	2.47394e-66	0.034
Slc25a5	0.25819	0.91	0.876	2.00081e-61	0.034
Hnrnpab	0.275877	0.79	0.756	5.95517e-28	0.034
Tnrc6a	0.250983	0.847	0.813	5.55676e-22	0.034
Atp6ap2	0.237726	0.798	0.764	4.56024e-20	0.034
Rbm3	0.254644	0.67	0.636	2.67329e-12	0.034
Mbd5	0.232771	0.734	0.7	2.98662e-10	0.034
Sec63	0.277575	0.562	0.528	6.72188e-10	0.034
Bckdk	0.3231	0.507	0.473	7.60615e-08	0.034
Rabl6	0.400491	0.454	0.42	2.24556e-07	0.034
Tcerg1	0.387093	0.449	0.415	4.41303e-06	0.034
Alkbh6	0.396999	0.28	0.246	0.000788534	0.034
Poldip2	0.278631	0.337	0.303	0.0014209	0.034
Pus1	0.19318	0.336	0.302	0.00866859	0.034
Hic2	0.276697	0.316	0.282	0.0172013	0.034
Apobec1	0.272978	0.27	0.236	0.0316322	0.034
Gm19696	0.508141	0.14	0.106	2.67466e-05	0.034
Prom1	1.37865	0.052	0.018	2.68235e-26	0.034
Apoc1	1.42904	0.063	0.029	5.10948e-18	0.034
Kcnk1	1.07366	0.069	0.035	3.15761e-16	0.034
Alg8	1.16184	0.068	0.034	1.15143e-15	0.034
Syne4	0.978214	0.08	0.046	4.48151e-13	0.034
Prmt3	0.586325	0.108	0.074	4.92867e-08	0.034
Cyp20a1	0.644274	0.107	0.073	5.88063e-08	0.034
Dpysl2	0.709178	0.117	0.083	6.59792e-08	0.034
Abitram	0.633958	0.111	0.077	1.80452e-07	0.034
Zfp64	0.697463	0.122	0.088	4.52187e-07	0.034
Dach1	0.56955	0.122	0.088	4.5902e-07	0.034
Drosha	0.523404	0.183	0.149	6.72051e-05	0.034
Elp3	0.449603	0.183	0.149	0.000108031	0.034
Pitx1	0.666589	0.208	0.174	0.000121045	0.034
Psd3	0.414219	0.166	0.132	0.000209042	0.034
Exosc5	0.428831	0.268	0.234	0.000817001	0.034
Acbd4	0.340082	0.193	0.159	0.000944368	0.034
Cbfb	0.37957	0.197	0.163	0.00199983	0.034
Bud23	0.319092	0.248	0.214	0.00341194	0.034
Gngt2	3.87821	0.037	0.003	1.64722e-57	0.034
1700064H15Rik	2.53528	0.072	0.038	3.16978e-16	0.034
Tfap4	1.22072	0.086	0.052	4.27832e-12	0.034
Pola1	0.782969	0.104	0.07	2.73648e-09	0.034
Zfp593	0.883597	0.104	0.07	1.09643e-08	0.034
Slc4a7	0.620313	0.147	0.113	3.17347e-05	0.034
Ddx39a	0.277063	0.421	0.387	6.05945e-05	0.034
Itpkc	0.382258	0.375	0.341	0.00043563	0.034
Sf3b3	0.283216	0.371	0.337	0.00236942	0.034
Cwc27	0.246296	0.314	0.28	0.0124551	0.034
Tkfc	0.364783	0.596	0.562	6.12745e-20	0.034
Supt5	0.266968	0.7	0.666	7.57801e-13	0.034
Nr5a2	0.197077	0.565	0.531	1.99064e-07	0.034
Suclg1	0.273847	0.853	0.82	2.05835e-60	0.033
Pcbp2	0.228677	0.864	0.831	4.58991e-39	0.033
Tra2b	0.249764	0.884	0.851	2.93917e-38	0.033
Cdk8	0.633421	0.872	0.839	3.80635e-30	0.033
Lamtor2	0.228006	0.782	0.749	2.45021e-23	0.033
Psme1	0.348033	0.674	0.641	3.72969e-22	0.033
Etf1	0.246678	0.726	0.693	1.12146e-19	0.033
Micos10	0.174903	0.801	0.768	1.5718e-19	0.033
Ngef	0.168122	0.642	0.609	1.88826e-08	0.033
Ppp2r2a	0.229008	0.559	0.526	7.6504e-08	0.033
Matr3	0.311524	0.506	0.473	5.53895e-06	0.033
Sh3rf1	0.125325	0.533	0.5	2.51121e-05	0.033
Dek	0.37067	0.451	0.418	4.54323e-05	0.033
Dnajc30	0.40192	0.33	0.297	0.000121426	0.033
Brwd1	0.21456	0.523	0.49	0.000236351	0.033
Rwdd1	0.382845	0.325	0.292	0.000251684	0.033
A1cf	0.202619	0.451	0.418	0.000514883	0.033
Pbdc1	0.270261	0.44	0.407	0.000528377	0.033
Rbck1	0.278226	0.396	0.363	0.00259247	0.033
Zbtb21	0.323094	0.317	0.284	0.00989869	0.033
Gm11205	3.41347	0.055	0.022	8.58418e-22	0.033
Cyb5r1	1.04394	0.094	0.061	2.25858e-09	0.033
Utp20	0.976252	0.1	0.067	1.4808e-08	0.033
Fam174b	0.617051	0.106	0.073	1.86305e-07	0.033
Prdx4	0.627915	0.121	0.088	5.85094e-07	0.033
Naf1	0.523199	0.158	0.125	8.6973e-05	0.033
Ddx23	0.56765	0.178	0.145	0.000198111	0.033
Snhg9	0.621256	0.176	0.143	0.000198144	0.033
Mrps11	0.465007	0.19	0.157	0.00033559	0.033
Ropn1l	0.502425	0.202	0.169	0.000477651	0.033
Gm7324	0.525361	0.169	0.136	0.000525992	0.033
Plek2	0.403455	0.238	0.205	0.00114815	0.033
[truncated: 9,583 more rows]

## Sheet: Ileum_6
gene	p_val	avg_log2FC	pct.1	pct.2	p_val_adj	diff
Fam13a	2.91091e-239	5.20259	0.296	0.075	7.61029e-235	0.221
Pid1	1.04796e-157	2.27476	0.571	0.365	2.7398e-153	0.206
Fabp1	9.01811e-79	0.936449	0.63	0.468	2.3577e-74	0.162
Cdr2	1.30122e-114	2.06495	0.555	0.415	3.4019e-110	0.14
Paqr9	2.44436e-74	2.5628	0.283	0.152	6.39055e-70	0.131
Asah2	5.16764e-99	1.4217	0.631	0.514	1.35103e-94	0.117
Tenm3	1.0016e-59	1.94253	0.379	0.266	2.61859e-55	0.113
Gm47839	3.11568e-273	7.33722	0.112	0.002	8.14564e-269	0.11
Mfsd2a	1.55264e-198	5.13124	0.116	0.008	4.05922e-194	0.108
Ptprk	1.90157e-252	1.15032	0.901	0.794	4.97147e-248	0.107
Cttnbp2	4.0532e-59	2.64887	0.205	0.098	1.05967e-54	0.107
Gm20275	0	1.40479	0.958	0.852	0	0.106
Ap1s3	2.1086e-56	2.55613	0.211	0.107	5.51272e-52	0.104
Mir99ahg	3.299e-145	1.19643	0.763	0.66	8.62491e-141	0.103
Lct	8.34668e-249	1.4034	0.903	0.801	2.18216e-244	0.102
Ralgapa2	6.06937e-177	1.25784	0.8	0.699	1.58678e-172	0.101
Prdm16	1.95982e-48	2.16287	0.283	0.183	5.12376e-44	0.1
Uty	1.00979e-46	1.14436	0.439	0.339	2.64001e-42	0.1
Ext1	1.69474e-184	1.57306	0.806	0.707	4.43072e-180	0.099
Prkca	1.54501e-194	1.15826	0.884	0.787	4.03927e-190	0.097
Ccser2	5.16595e-77	1.96309	0.496	0.399	1.35059e-72	0.097
Cobll1	1.07202e-251	1.11144	0.922	0.826	2.80269e-247	0.096
Magi3	1.3723e-268	1.22848	0.899	0.803	3.58774e-264	0.096
Osbpl6	1.02632e-84	1.42401	0.569	0.473	2.68321e-80	0.096
Fchsd2	1.84303e-248	1.17565	0.905	0.81	4.81841e-244	0.095
Rapgef2	2.65961e-212	1.26706	0.877	0.782	6.95328e-208	0.095
Rnf213	4.37295e-174	1.02545	0.895	0.8	1.14326e-169	0.095
Flvcr1	4.59437e-68	1.4146	0.512	0.418	1.20115e-63	0.094
Arhgef28	5.67908e-41	2.10253	0.227	0.136	1.48474e-36	0.091
Gata4	6.36153e-52	1.59716	0.42	0.329	1.66316e-47	0.091
Lrba	8.86986e-164	1.15866	0.787	0.697	2.31894e-159	0.09
Thsd4	1.94875e-140	1.11766	0.77	0.68	5.09482e-136	0.09
Pde3a	2.97142e-175	1.12338	0.825	0.736	7.76849e-171	0.089
Magi1	5.51208e-198	1.06454	0.874	0.787	1.44108e-193	0.087
Pard3b	0	1.21006	0.971	0.885	0	0.086
Atxn1	4.46642e-262	1.01467	0.944	0.859	1.1677e-257	0.085
Dennd1b	1.26764e-118	0.975122	0.783	0.7	3.31412e-114	0.083
Abhd3	1.55878e-41	1.86881	0.331	0.248	4.07528e-37	0.083
Fbxl17	6.28878e-114	1.18251	0.692	0.609	1.64414e-109	0.083
Tcf7l2	3.04919e-107	1.12162	0.704	0.621	7.97179e-103	0.083
Helz2	2.04689e-81	1.07697	0.621	0.538	5.35138e-77	0.083
Immp2l	3.08512e-239	1.0975	0.922	0.84	8.06573e-235	0.082
Foxp1	6.01166e-209	1.07381	0.913	0.831	1.57169e-204	0.082
Rabgap1l	7.79579e-138	1.18791	0.764	0.682	2.03813e-133	0.082
Snx29	2.99972e-48	1.25364	0.451	0.371	7.84247e-44	0.08
Cers6	4.80912e-161	0.986441	0.864	0.784	1.2573e-156	0.08
Naaladl2	4.2615e-47	1.23769	0.469	0.389	1.11413e-42	0.08
Dst	1.22477e-199	0.928997	0.895	0.816	3.20204e-195	0.079
Airn	1.9073e-104	1.11982	0.757	0.678	4.98645e-100	0.079
Gls	2.34676e-172	1.28852	0.863	0.785	6.13537e-168	0.078
Arl15	6.47745e-85	1.30999	0.638	0.56	1.69346e-80	0.078
Ros1	1.39746e-106	1.17757	0.693	0.616	3.65351e-102	0.077
Nr6a1	1.30635e-202	1.1438	0.863	0.788	3.41532e-198	0.075
Bcas3	1.68638e-121	1.15681	0.752	0.677	4.40888e-117	0.075
Tnik	2.10449e-74	1.23031	0.579	0.505	5.50199e-70	0.074
Baz2b	2.05339e-193	1.04418	0.89	0.817	5.36838e-189	0.073
Cmip	1.53657e-250	1.10168	0.941	0.868	4.01721e-246	0.073
Macf1	1.30202e-69	1.13674	0.583	0.51	3.40399e-65	0.073
Cd36	5.30509e-58	2.89998	0.101	0.029	1.38696e-53	0.072
Numb	1.40277e-125	1.11312	0.759	0.687	3.6674e-121	0.072
Sik3	1.13236e-219	1.07962	0.903	0.832	2.96043e-215	0.071
Rere	1.07298e-302	0.948343	0.962	0.891	2.80519e-298	0.071
Serpina1a	9.4454e-66	3.05382	0.092	0.022	2.46941e-61	0.07
Dab1	5.67927e-249	0.9994	0.947	0.877	1.48479e-244	0.07
Nfat5	2.04898e-160	1.08062	0.848	0.778	5.35684e-156	0.07
Ascc3	1.2619e-115	1.08513	0.76	0.691	3.29911e-111	0.069
Ccser1	9.89905e-111	0.973383	0.759	0.69	2.58801e-106	0.069
Vps13b	2.41217e-83	1.10075	0.634	0.565	6.30639e-79	0.069
Gm33203	4.75126e-49	2.64829	0.103	0.034	1.24217e-44	0.069
Sorbs1	3.75866e-61	1.16456	0.587	0.518	9.82664e-57	0.069
Vcl	3.20895e-128	1.10372	0.785	0.717	8.38949e-124	0.068
Jmjd1c	2.33058e-187	1.09334	0.863	0.795	6.09307e-183	0.068
Arhgap26	6.36795e-142	0.921894	0.829	0.761	1.66484e-137	0.068
Osbpl3	6.11653e-41	1.3359	0.427	0.36	1.59911e-36	0.067
Vps13d	1.52701e-101	1.01974	0.71	0.643	3.9922e-97	0.067
Zfp407	9.99763e-47	1.29574	0.486	0.42	2.61378e-42	0.066
Tbc1d5	2.26887e-68	1.1468	0.593	0.527	5.93175e-64	0.066
Shroom3	2.79921e-157	1.10732	0.885	0.821	7.31825e-153	0.064
Stat3	6.64912e-217	0.828366	0.939	0.875	1.73835e-212	0.064
Anks1	1.32329e-105	0.988501	0.744	0.681	3.4596e-101	0.063
Nipbl	3.19951e-168	0.866927	0.889	0.827	8.36479e-164	0.062
Kcnq1ot1	1.69783e-44	1.16989	0.504	0.442	4.4388e-40	0.062
Gpt	4.97975e-24	2.21579	0.161	0.099	1.3019e-19	0.062
Nktr	9.26174e-146	0.953943	0.854	0.792	2.42139e-141	0.062
Ablim1	1.05682e-82	0.933053	0.699	0.637	2.76295e-78	0.062
Hipk2	3.69559e-186	0.824263	0.917	0.856	9.66176e-182	0.061
Rfx7	9.8489e-73	1.01762	0.65	0.589	2.5749e-68	0.061
Myo5a	3.99616e-78	4.54409	0.072	0.011	1.04476e-73	0.061
Ptprd	0	1.03239	0.98	0.919	0	0.061
Sema6a	1.44953e-139	0.948053	0.824	0.763	3.78964e-135	0.061
Tmc5	4.23972e-143	0.839467	0.877	0.817	1.10843e-138	0.06
Herc4	3.82455e-91	0.912255	0.783	0.723	9.99889e-87	0.06
Nbas	6.34524e-24	1.41014	0.299	0.239	1.6589e-19	0.06
Dennd1a	3.57251e-140	0.915316	0.869	0.809	9.33996e-136	0.06
Trip11	1.15961e-102	1.01717	0.738	0.678	3.03168e-98	0.06
Vti1a	9.27491e-94	1.10069	0.69	0.63	2.42483e-89	0.06
Wwox	2.49334e-109	1.08806	0.758	0.699	6.5186e-105	0.059
Mbnl2	1.21082e-229	0.931918	0.949	0.89	3.16557e-225	0.059
Fam83b	6.33266e-131	1.04702	0.813	0.754	1.65561e-126	0.059
Fndc3b	6.7247e-79	1.00087	0.676	0.618	1.75811e-74	0.058
Gigyf1	1.01793e-86	0.940437	0.705	0.647	2.66129e-82	0.058
Clic5	1.67588e-276	0.928128	0.976	0.919	4.38143e-272	0.057
Ghr	6.9798e-201	0.854469	0.954	0.897	1.8248e-196	0.057
Slc27a2	1.88741e-22	2.073	0.131	0.075	4.93444e-18	0.056
Flnb	6.25494e-22	1.34565	0.305	0.249	1.63529e-17	0.056
Akap13	5.79777e-162	0.762835	0.946	0.89	1.51577e-157	0.056
Galnt6	1.32023e-80	0.845153	0.741	0.685	3.45161e-76	0.056
Cyp2d26	2.69824e-47	3.15515	0.076	0.021	7.05428e-43	0.055
Ptprh	3.74821e-37	1.10781	0.461	0.406	9.79932e-33	0.055
Slc38a1	1.43058e-215	0.842845	0.933	0.879	3.74011e-211	0.054
Spag9	1.96176e-201	0.963115	0.922	0.868	5.12882e-197	0.054
Cxadr	2.93385e-180	0.755561	0.928	0.874	7.67026e-176	0.054
Cltc	2.18504e-152	0.627689	0.934	0.88	5.71257e-148	0.054
Wwc1	1.11227e-134	0.748102	0.932	0.878	2.90791e-130	0.054
Patj	8.4848e-118	0.886155	0.81	0.756	2.21827e-113	0.054
Lrmda	7.201e-102	0.968929	0.76	0.706	1.88263e-97	0.054
mt-Atp8	2.50391e-91	0.861452	0.753	0.699	6.54621e-87	0.054
Zswim6	1.47704e-47	1.10552	0.532	0.478	3.86158e-43	0.054
Kansl1	1.02332e-136	0.877446	0.86	0.806	2.67538e-132	0.054
Ncoa2	2.44094e-63	1.06274	0.593	0.539	6.38159e-59	0.054
Ube2h	1.65593e-112	0.965825	0.798	0.745	4.32926e-108	0.053
Ddhd1	2.89132e-85	0.998398	0.742	0.689	7.55906e-81	0.053
Plekha7	2.72922e-74	1.00052	0.668	0.615	7.13527e-70	0.053
Dmxl1	9.91118e-68	0.982424	0.621	0.568	2.59118e-63	0.053
Zfp609	3.12722e-66	1.00045	0.655	0.602	8.17581e-62	0.053
Gcnt2	1.84985e-230	1.00785	0.943	0.89	4.83624e-226	0.053
4932438A13Rik	1.7499e-138	0.873843	0.849	0.796	4.57494e-134	0.053
Arhgap18	2.37456e-106	1.10396	0.758	0.706	6.20806e-102	0.052
Mme	6.55106e-20	1.81113	0.121	0.069	1.71271e-15	0.052
Pcsk5	0	0.991299	0.981	0.929	0	0.052
Lcorl	2.76038e-91	1.06275	0.707	0.655	7.21675e-87	0.052
2900026A02Rik	2.91552e-98	0.914367	0.746	0.695	7.62234e-94	0.051
Lrp1	7.52343e-36	0.819337	0.556	0.505	1.96693e-31	0.051
Nr3c2	4.14116e-23	1.28617	0.348	0.297	1.08266e-18	0.051
Dpyd	0	0.941844	0.979	0.928	0	0.051
Lmo7	7.65402e-290	1.05297	0.97	0.919	2.00107e-285	0.051
AU040320	9.64634e-75	1.1304	0.606	0.555	2.52194e-70	0.051
Cubn	3.8544e-172	0.781016	0.923	0.873	1.00769e-167	0.05
Tec	1.41331e-63	0.949025	0.635	0.585	3.69495e-59	0.05
Gramd1b	1.7482e-74	0.830039	0.707	0.657	4.57051e-70	0.05
Erbb3	1.06609e-128	0.729584	0.868	0.819	2.7872e-124	0.049
Gab2	7.03667e-64	1.01841	0.621	0.572	1.83967e-59	0.049
Gm49890	7.36667e-38	0.955214	0.513	0.464	1.92594e-33	0.049
Pik3c2a	4.84648e-219	0.987833	0.947	0.898	1.26706e-214	0.049
Tsc22d2	4.74127e-110	0.827261	0.841	0.792	1.23956e-105	0.049
Epb41l3	3.65467e-168	0.836907	0.93	0.882	9.55477e-164	0.048
Sipa1l3	5.49822e-139	0.720217	0.906	0.858	1.43745e-134	0.048
Nedd4l	1.24047e-102	0.865605	0.801	0.753	3.24309e-98	0.048
Sgms1	1.7854e-62	1.03258	0.622	0.574	4.66774e-58	0.048
Vwa8	9.71203e-48	1.07002	0.546	0.498	2.53911e-43	0.048
Shank2	3.59654e-15	1.59051	0.158	0.11	9.40279e-11	0.048
Prkce	2.29247e-76	0.915823	0.695	0.647	5.99344e-72	0.048
Plxna2	7.55149e-51	0.907577	0.593	0.545	1.97426e-46	0.048
Sh3d19	1.65496e-163	1.01618	0.91	0.863	4.32672e-159	0.047
Eppk1	3.70778e-141	0.687548	0.899	0.852	9.69362e-137	0.047
Blnk	1.07188e-89	1.01388	0.744	0.697	2.80233e-85	0.047
Apaf1	4.87706e-72	0.970991	0.664	0.617	1.27506e-67	0.047
Sh3rf1	1.20577e-47	1.12783	0.551	0.504	3.15237e-43	0.047
Ndst1	2.30716e-44	1.06658	0.507	0.46	6.03183e-40	0.047
Abcc6	1.89247e-28	1.05467	0.415	0.368	4.94766e-24	0.047
Slc16a10	4.50255e-123	1.00891	0.821	0.774	1.17715e-118	0.047
Arid5b	3.25485e-120	0.890081	0.824	0.777	8.50949e-116	0.047
Pip5k1b	1.01337e-146	0.877857	0.914	0.868	2.64935e-142	0.046
Npas2	1.66254e-37	0.953428	0.511	0.465	4.34654e-33	0.046
Heatr5a	3.70355e-20	1.3659	0.317	0.271	9.68257e-16	0.046
St3gal3	1.30086e-96	0.887854	0.832	0.786	3.40097e-92	0.046
Gbf1	2.83515e-70	0.880769	0.701	0.655	7.41222e-66	0.046
Gk	3.76579e-84	0.925147	0.757	0.712	9.84528e-80	0.045
Ace	3.6331e-82	0.764789	0.862	0.817	9.49838e-78	0.045
Sox6	5.38201e-79	0.817426	0.746	0.701	1.40707e-74	0.045
Atl2	9.36324e-75	0.955142	0.682	0.637	2.44793e-70	0.045
Syne2	1.00707e-19	1.15471	0.332	0.287	2.63289e-15	0.045
Ric1	1.29091e-42	1.12103	0.49	0.445	3.37496e-38	0.045
Trip12	1.05466e-112	0.628937	0.89	0.846	2.75729e-108	0.044
4632427E13Rik	2.65756e-35	1.17135	0.464	0.42	6.94792e-31	0.044
Xylt1	3.02248e-19	1.07707	0.327	0.283	7.90197e-15	0.044
Efr3b	9.55171e-17	1.28257	0.265	0.221	2.4972e-12	0.044
Cbl	1.78726e-31	1.11053	0.427	0.383	4.67261e-27	0.044
Fmn1	3.56941e-127	0.734339	0.881	0.838	9.33185e-123	0.043
Ppp3ca	3.02216e-126	0.804723	0.879	0.836	7.90114e-122	0.043
Mon2	1.25869e-71	0.972375	0.64	0.597	3.29071e-67	0.043
Tmem87b	1.53362e-69	0.455195	0.895	0.852	4.00949e-65	0.043
Fam172a	7.60973e-49	1.06775	0.551	0.508	1.98949e-44	0.043
Onecut2	6.83798e-43	3.92659	0.055	0.012	1.78772e-38	0.043
Iqgap2	3.44027e-189	0.725104	0.946	0.903	8.99425e-185	0.043
Mgat5	1.34721e-77	0.986743	0.698	0.655	3.52213e-73	0.043
Fam135a	2.18194e-76	0.933693	0.729	0.686	5.70445e-72	0.043
Eps8	0	1.17145	0.988	0.946	0	0.042
Slc6a19	1.60056e-126	0.705286	0.867	0.825	4.18451e-122	0.042
Gpatch8	3.81037e-82	0.799761	0.741	0.699	9.96183e-78	0.042
Atrnl1	3.75474e-40	0.980915	0.514	0.472	9.81639e-36	0.042
Fryl	1.39972e-31	1.02628	0.464	0.422	3.65942e-27	0.042
Pak5	1.12702e-44	2.17919	0.053	0.011	2.94649e-40	0.042
Lnx1	1.37669e-17	1.20425	0.315	0.273	3.59923e-13	0.042
Tle4	3.70384e-165	0.810058	0.938	0.896	9.68332e-161	0.042
Fgd4	2.87979e-82	1.02035	0.702	0.66	7.52891e-78	0.042
Kif13b	1.23258e-55	1.04705	0.604	0.562	3.22246e-51	0.042
Lima1	7.88286e-89	0.650411	0.874	0.833	2.0609e-84	0.041
Nsmce2	1.61748e-80	0.749939	0.788	0.747	4.22874e-76	0.041
Myo1e	1.05988e-79	0.86965	0.776	0.735	2.77096e-75	0.041
Ppargc1b	1.78787e-13	1.24942	0.24	0.199	4.67422e-09	0.041
Crybb3	1.3333e-11	1.29582	0.179	0.138	3.48579e-07	0.041
Atp11b	3.8473e-135	0.965628	0.828	0.787	1.00584e-130	0.041
Wnk1	1.50825e-64	0.804759	0.695	0.654	3.94316e-60	0.041
Cdh1	0	0.750893	0.989	0.949	0	0.04
Kidins220	8.47786e-91	0.787984	0.775	0.735	2.21645e-86	0.04
Bcar3	2.93139e-63	0.952341	0.683	0.643	7.66383e-59	0.04
Folr2	6.94177e-32	0.965607	0.511	0.471	1.81486e-27	0.04
Lrrc8d	9.18919e-18	1.26533	0.31	0.27	2.40242e-13	0.04
Celf1	1.30266e-110	0.671806	0.843	0.803	3.40568e-106	0.04
Smurf2	7.81073e-68	0.879728	0.704	0.664	2.04204e-63	0.04
Ppp1r12a	9.51513e-127	0.721598	0.911	0.872	2.48763e-122	0.039
Baiap2l1	2.85822e-103	1.03406	0.784	0.745	7.47254e-99	0.039
Thrb	3.26011e-70	0.773229	0.763	0.724	8.52324e-66	0.039
Gm43260	1.01634e-11	1.48611	0.14	0.101	2.65711e-07	0.039
Plekhg1	2.39091e-11	1.6834	0.147	0.108	6.25079e-07	0.039
Smg6	1.48421e-37	1.11068	0.505	0.466	3.88031e-33	0.039
Ddx60	2.35811e-19	0.948351	0.411	0.372	6.16505e-15	0.039
Lpp	2.16085e-177	0.638171	0.971	0.932	5.64933e-173	0.039
Chd7	1.08934e-71	0.85175	0.708	0.669	2.84797e-67	0.039
Man1a	1.02918e-137	0.800815	0.914	0.876	2.69068e-133	0.038
Fhit	4.0666e-135	0.942269	0.863	0.825	1.06317e-130	0.038
Kdm2a	9.90729e-132	0.714227	0.871	0.833	2.59016e-127	0.038
Slc43a2	1.12471e-110	0.660037	0.872	0.834	2.94045e-106	0.038
Lpgat1	1.6325e-98	1.0159	0.76	0.722	4.26801e-94	0.038
Exoc4	3.93131e-88	0.891574	0.743	0.705	1.0278e-83	0.038
Pan3	1.2637e-83	0.842243	0.735	0.697	3.30382e-79	0.038
Cpeb3	4.56447e-11	1.16248	0.241	0.203	1.19333e-06	0.038
Ankrd11	5.5928e-134	0.661456	0.936	0.899	1.46218e-129	0.037
Csnk1g1	4.22031e-44	1.0274	0.535	0.498	1.10336e-39	0.037
Gm43259	1.71301e-10	1.4461	0.141	0.104	4.4785e-06	0.037
Rptor	1.71574e-21	1.06591	0.378	0.341	4.48563e-17	0.037
Hook3	1.62885e-19	0.961274	0.368	0.331	4.25847e-15	0.037
Stag1	6.32624e-71	0.848993	0.7	0.663	1.65393e-66	0.037
Abhd2	1.4911e-167	0.943067	0.926	0.89	3.89832e-163	0.036
Adcy3	3.08098e-24	2.32354	0.056	0.02	8.05491e-20	0.036
Gm48286	3.18403e-10	1.01407	0.22	0.184	8.32433e-06	0.036
Lrp5	1.26237e-24	0.962321	0.417	0.381	3.30035e-20	0.036
Map7	5.53176e-152	0.693994	0.941	0.905	1.44622e-147	0.036
Ogdh	3.07534e-119	0.547902	0.938	0.902	8.04017e-115	0.036
Pck1	4.28431e-58	0.75683	0.814	0.778	1.12009e-53	0.036
Nox4	1.2121e-25	0.718139	0.587	0.551	3.16891e-21	0.036
Wdr7	1.04949e-82	0.836952	0.742	0.707	2.74379e-78	0.035
Dennd5b	9.70553e-65	0.831359	0.686	0.651	2.53741e-60	0.035
Agmo	6.4918e-58	1.12054	0.612	0.577	1.69722e-53	0.035
Cftr	4.65896e-12	1.13589	0.275	0.24	1.21804e-07	0.035
Slc9a3	2.56861e-10	1.50632	0.166	0.131	6.71538e-06	0.035
Rsad2	2.60598e-08	0.990753	0.233	0.198	0.000681308	0.035
Lin52	5.59264e-23	1.0013	0.417	0.382	1.46214e-18	0.035
Igsf9	1.99413e-78	0.515631	0.9	0.866	5.21346e-74	0.034
Smg1	3.65218e-64	0.882112	0.649	0.615	9.54825e-60	0.034
Acsl5	1.43752e-60	0.472096	0.928	0.894	3.75826e-56	0.034
Vkorc1l1	3.97551e-60	0.869736	0.669	0.635	1.03936e-55	0.034
Slc39a14	1.12094e-59	0.808312	0.653	0.619	2.93059e-55	0.034
Zcchc7	2.67924e-39	0.95921	0.528	0.494	7.00459e-35	0.034
Eif2ak3	3.68836e-34	0.931592	0.53	0.496	9.64286e-30	0.034
Trappc9	7.73029e-30	1.05601	0.464	0.43	2.02101e-25	0.034
Arhgef26	1.54723e-30	0.991566	0.472	0.438	4.04508e-26	0.034
Atad2b	4.52444e-30	0.932671	0.483	0.449	1.18287e-25	0.034
Map2k5	4.97114e-24	1.08492	0.413	0.379	1.29966e-19	0.034
Mcmdc2	3.75838e-09	1.42246	0.172	0.138	9.8259e-05	0.034
Fnip2	1.93543e-63	0.786896	0.72	0.686	5.05999e-59	0.034
Nckap5	3.24286e-297	0.891194	0.977	0.944	8.47812e-293	0.033
Gda	6.471e-88	0.717385	0.889	0.856	1.69178e-83	0.033
Eml4	1.28798e-79	0.880474	0.762	0.729	3.36729e-75	0.033
Nf1	3.66507e-54	0.919238	0.614	0.581	9.58195e-50	0.033
Senp2	3.22869e-53	0.904833	0.624	0.591	8.44108e-49	0.033
Arhgef11	6.46953e-40	0.976999	0.556	0.523	1.69139e-35	0.033
Tubb2a	1.65795e-14	2.03871	0.067	0.034	4.33456e-10	0.033
Dock1	2.96052e-35	1.12911	0.49	0.457	7.73999e-31	0.033
Pfkfb4	2.17667e-18	1.04211	0.364	0.331	5.69068e-14	0.033
Prkg2	2.15181e-135	0.561351	0.938	0.905	5.6257e-131	0.033
Mbtd1	1.32211e-100	0.782728	0.832	0.799	3.45652e-96	0.033
Plec	3.2924e-91	0.672898	0.825	0.792	8.60765e-87	0.033
Tnrc6b	6.48694e-68	0.806706	0.691	0.658	1.69594e-63	0.033
Cps1	1.23505e-166	0.549889	0.974	0.942	3.22893e-162	0.032
Pals1	8.26901e-160	0.787226	0.92	0.888	2.16185e-155	0.032
Trpm7	1.64994e-104	0.653149	0.872	0.84	4.3136e-100	0.032
Fus	2.07775e-72	0.760876	0.742	0.71	5.43208e-68	0.032
Alcam	1.91944e-66	0.964254	0.731	0.699	5.01817e-62	0.032
Lmtk2	7.41203e-63	0.848347	0.663	0.631	1.9378e-58	0.032
Sec24d	1.25683e-45	1.23348	0.526	0.494	3.28585e-41	0.032
Nfkbiz	2.9443e-31	0.893646	0.53	0.498	7.69758e-27	0.032
Ralgps1	7.60832e-23	1.2111	0.391	0.359	1.98912e-18	0.032
Utrn	4.52818e-15	0.976164	0.333	0.301	1.18385e-10	0.032
Dapk2	1.33703e-11	1.92499	0.076	0.044	3.49552e-07	0.032
Ror2	5.51563e-11	1.6989	0.081	0.049	1.44201e-06	0.032
Srcap	9.60289e-25	0.868377	0.438	0.406	2.51058e-20	0.032
Apbb2	6.83608e-24	0.999707	0.438	0.406	1.78723e-19	0.032
Lrrc8b	2.01925e-11	1.27798	0.235	0.203	5.27913e-07	0.032
Ptprf	1.96185e-228	0.657097	0.957	0.925	5.12907e-224	0.032
Rbm39	1.40966e-159	0.665392	0.958	0.926	3.68542e-155	0.032
Apob	0	1.11714	0.988	0.957	0	0.031
Ctnna1	6.57716e-122	0.611861	0.925	0.894	1.71953e-117	0.031
Cep350	1.59269e-69	0.721707	0.728	0.697	4.16393e-65	0.031
Agap1	1.97551e-56	0.905213	0.639	0.608	5.16476e-52	0.031
2610035D17Rik	3.36525e-12	1.1499	0.28	0.249	8.7981e-08	0.031
Dock4	7.93171e-08	1.517	0.147	0.116	0.00207367	0.031
Zfp654	2.21466e-21	0.934938	0.407	0.376	5.79002e-17	0.031
Npepps	1.70085e-71	0.550398	0.833	0.802	4.44671e-67	0.031
Zc3h11a.1	1.18291e-123	0.616506	0.904	0.874	3.09261e-119	0.03
Sec24a	2.45317e-87	0.759048	0.802	0.772	6.41357e-83	0.03
Luzp1	1.09879e-58	0.876608	0.662	0.632	2.87268e-54	0.03
Fbxw11	1.23006e-53	0.971239	0.633	0.603	3.21587e-49	0.03
Tbc1d1	4.92616e-49	0.447672	0.874	0.844	1.2879e-44	0.03
Ppargc1a	6.71781e-36	0.905463	0.554	0.524	1.75631e-31	0.03
Clasp2	3.26747e-15	0.952233	0.347	0.317	8.54246e-11	0.03
Epb41l5	8.02358e-66	0.850475	0.69	0.66	2.09768e-61	0.03
Palld	1.03671e-34	0.878418	0.564	0.534	2.71038e-30	0.03
Pcyt1a	8.62508e-80	0.480399	0.906	0.877	2.25494e-75	0.029
Tut7	9.1935e-80	0.504056	0.927	0.898	2.40355e-75	0.029
Strn3	4.52714e-70	0.763115	0.755	0.726	1.18358e-65	0.029
Med13l	1.76541e-60	0.845481	0.665	0.636	4.61548e-56	0.029
Gtf2ird1	9.5201e-52	0.866233	0.623	0.594	2.48894e-47	0.029
mt-Nd4l	3.34483e-36	0.834981	0.551	0.522	8.74472e-32	0.029
Atp11c	2.47488e-11	1.18445	0.275	0.246	6.47034e-07	0.029
Calb1	5.2865e-56	5.37941	0.031	0.002	1.3821e-51	0.029
Myom3	3.21049e-07	1.25102	0.148	0.119	0.00839351	0.029
Sel1l	5.02862e-92	0.613088	0.839	0.81	1.31468e-87	0.029
Dpp4	9.53679e-37	0.460797	0.815	0.786	2.4933e-32	0.029
Erbin	8.22381e-127	0.622676	0.917	0.889	2.15003e-122	0.028
Dyrk2	3.0036e-99	0.537286	0.895	0.867	7.85262e-95	0.028
Rock2	2.78444e-82	0.894354	0.795	0.767	7.27964e-78	0.028
Tbc1d23	8.13661e-63	0.948321	0.666	0.638	2.12724e-58	0.028
Ube2e2	4.61298e-62	0.757643	0.756	0.728	1.20602e-57	0.028
Susd6	3.69243e-53	0.928463	0.626	0.598	9.65349e-49	0.028
Dock6	4.27186e-15	1.02924	0.336	0.308	1.11683e-10	0.028
Ctif	7.63927e-08	1.02686	0.202	0.174	0.00199721	0.028
Gm42702	2.83744e-07	1.42826	0.117	0.089	0.0074182	0.028
Cdk12	4.72663e-65	0.787791	0.707	0.679	1.23573e-60	0.028
Ahcyl2	9.79446e-41	0.851871	0.577	0.549	2.56066e-36	0.028
Myo1d	7.19921e-259	0.801288	0.987	0.96	1.88216e-254	0.027
Pls1	9.17511e-141	0.497943	0.966	0.939	2.39874e-136	0.027
Tom1l2	6.19648e-75	0.732318	0.765	0.738	1.62001e-70	0.027
Fat1	4.46988e-54	0.837771	0.63	0.603	1.1686e-49	0.027
Cog5	2.7115e-24	0.920608	0.448	0.421	7.08896e-20	0.027
Ly75	7.22196e-10	1.69571	0.065	0.038	1.88811e-05	0.027
Dip2b	1.80038e-20	0.888138	0.409	0.382	4.70692e-16	0.027
Usp32	3.24013e-60	0.841703	0.697	0.67	8.47101e-56	0.027
Polg	6.78433e-57	0.739028	0.69	0.663	1.7737e-52	0.027
Pde4d	0	0.988421	0.996	0.97	0	0.026
Ankrd17	1.81882e-107	0.667735	0.869	0.843	4.75512e-103	0.026
Rabep1	5.90736e-101	0.763158	0.865	0.839	1.54442e-96	0.026
Kdm5c	2.26157e-56	0.861307	0.659	0.633	5.91265e-52	0.026
Peli1	1.62461e-51	0.878163	0.652	0.626	4.24739e-47	0.026
Pawr	8.4218e-29	0.871867	0.531	0.505	2.2018e-24	0.026
Sik2	8.04296e-22	0.933749	0.444	0.418	2.10275e-17	0.026
Fhip1a	2.81196e-09	1.13002	0.263	0.237	7.35159e-05	0.026
Pank3	4.1145e-75	0.645878	0.814	0.788	1.07569e-70	0.026
Mttp	1.24232e-204	0.917325	0.975	0.95	3.24793e-200	0.025
Rbm47	5.4564e-196	0.49352	0.987	0.962	1.42652e-191	0.025
Fndc3a	1.59252e-65	0.535727	0.843	0.818	4.1635e-61	0.025
Ugcg	2.15927e-63	0.485724	0.864	0.839	5.64518e-59	0.025
Sbf2	9.97924e-50	0.880111	0.625	0.6	2.60897e-45	0.025
Sema4a	8.19281e-42	0.47457	0.798	0.773	2.14193e-37	0.025
Braf	5.31434e-35	0.891336	0.546	0.521	1.38938e-30	0.025
Herc2	6.26818e-24	0.914096	0.446	0.421	1.63875e-19	0.025
Dock7	1.75623e-23	0.910079	0.452	0.427	4.59148e-19	0.025
Gm42941	9.28539e-09	2.05931	0.062	0.037	0.000242757	0.025
Nck2	7.36472e-08	1.2657	0.215	0.19	0.00192543	0.025
9130230L23Rik	1.0356e-05	1.23006	0.126	0.101	0.270748	0.025
Rngtt	1.47323e-16	1.11753	0.356	0.331	3.8516e-12	0.025
1810055G02Rik	4.93333e-13	1.25115	0.3	0.275	1.28977e-08	0.025
Phlpp1	2.53945e-11	1.09536	0.282	0.257	6.63915e-07	0.025
App	8.94208e-108	0.689092	0.906	0.882	2.33782e-103	0.024
Dnm1	5.39672e-84	0.723428	0.81	0.786	1.41092e-79	0.024
Nrip1	2.71115e-81	0.741589	0.786	0.762	7.08803e-77	0.024
Akap9	2.88765e-78	0.639854	0.81	0.786	7.54947e-74	0.024
Abr	5.47166e-75	0.688335	0.864	0.84	1.43051e-70	0.024
Tet3	4.04531e-67	0.67053	0.76	0.736	1.05761e-62	0.024
Kat6b	5.77544e-48	0.81554	0.621	0.597	1.50993e-43	0.024
Rapgef6	1.77716e-37	0.994744	0.532	0.508	4.64622e-33	0.024
Setbp1	1.88126e-16	1.02772	0.385	0.361	4.91835e-12	0.024
Zfp516	3.52747e-13	0.993001	0.318	0.294	9.22223e-09	0.024
Kitl	6.46315e-07	1.1714	0.198	0.174	0.0168973	0.024
Podn	6.60361e-08	1.86455	0.067	0.043	0.00172645	0.024
Aqp8	7.69601e-11	1.93261	0.048	0.024	2.01204e-06	0.024
Gm43256	3.57934e-08	1.54909	0.064	0.04	0.000935782	0.024
Phka1	1.87921e-06	1.36104	0.157	0.133	0.04913	0.024
Plpp1	2.42482e-06	1.19039	0.177	0.153	0.0633945	0.024
Hk1	6.0999e-06	1.43196	0.102	0.078	0.159476	0.024
Mical1	1.73667e-05	0.965447	0.12	0.096	0.454035	0.024
Etl4	5.47624e-115	0.591911	0.947	0.923	1.43171e-110	0.024
Fnip1	1.25159e-36	0.818556	0.567	0.543	3.27215e-32	0.024
Zfand3	1.13389e-73	0.71547	0.8	0.777	2.96443e-69	0.023
Camk2d	6.56213e-69	0.61636	0.854	0.831	1.7156e-64	0.023
Ubn2	4.50811e-66	0.762279	0.724	0.701	1.1786e-61	0.023
Tacc2	1.43596e-64	0.67391	0.915	0.892	3.75418e-60	0.023
Tanc1	3.81222e-38	0.932804	0.545	0.522	9.96666e-34	0.023
Scaf8	5.98224e-28	0.87121	0.502	0.479	1.564e-23	0.023
Kif1b	2.60501e-22	0.903312	0.448	0.425	6.81054e-18	0.023
Lrch3	8.50189e-17	1.04812	0.382	0.359	2.22273e-12	0.023
B4galt6	2.78473e-09	1.10233	0.264	0.241	7.28039e-05	0.023
Grk5	1.11421e-06	1.13248	0.202	0.179	0.0291299	0.023
Gm4258	1.5975e-05	1.19694	0.13	0.107	0.417651	0.023
Ptafr	3.30832e-18	2.55062	0.033	0.01	8.64927e-14	0.023
Prr14l	1.46606e-26	0.910317	0.479	0.456	3.83286e-22	0.023
Synj1	3.83682e-64	0.777108	0.697	0.674	1.0031e-59	0.023
Gnaq	3.1613e-56	0.752572	0.707	0.684	8.2649e-52	0.023
Chka	2.04605e-191	0.851165	0.974	0.952	5.34921e-187	0.022
Adk	4.18614e-76	0.548282	0.903	0.881	1.09442e-71	0.022
Tnks2	6.58768e-69	0.720569	0.741	0.719	1.72228e-64	0.022
Vps54	4.88376e-53	0.816446	0.664	0.642	1.27681e-48	0.022
Clasp1	3.6541e-30	0.859984	0.513	0.491	9.55328e-26	0.022
Gprin3	8.19867e-16	0.941461	0.388	0.366	2.14346e-11	0.022
Rasgrf2	3.43183e-08	1.16085	0.234	0.212	0.000897218	0.022
Cntnap1	4.64262e-36	4.29178	0.025	0.003	1.21377e-31	0.022
Etv6	7.01998e-25	0.946701	0.472	0.45	1.8353e-20	0.022
Elmo1	2.14271e-39	0.923495	0.573	0.551	5.60189e-35	0.022
Ptbp3	4.8874e-239	0.590768	0.986	0.965	1.27776e-234	0.021
Tjp1	2.89178e-96	0.808724	0.796	0.775	7.56027e-92	0.021
Birc6	5.59129e-76	0.707899	0.761	0.74	1.46179e-71	0.021
Cidec	1.00711e-53	0.58558	0.834	0.813	2.633e-49	0.021
Pdzd2	2.99134e-51	0.797871	0.638	0.617	7.82056e-47	0.021
Tcf4	4.12609e-51	0.840143	0.657	0.636	1.07873e-46	0.021
Brwd3	7.58217e-28	0.893423	0.507	0.486	1.98228e-23	0.021
Tmtc2	3.5744e-27	0.951007	0.51	0.489	9.34491e-23	0.021
Ccdc88c	1.15165e-14	0.927259	0.376	0.355	3.01087e-10	0.021
Creb3l3	5.63094e-09	0.166275	0.914	0.893	0.000147215	0.021
Kcnh1	1.19464e-07	2.14286	0.052	0.031	0.00312326	0.021
Gm48591	4.01392e-06	1.02647	0.207	0.186	0.10494	0.021
Med13	4.14701e-56	0.732966	0.692	0.671	1.08419e-51	0.021
Plagl2	4.41787e-55	0.306767	0.944	0.923	1.15501e-50	0.021
Pafah1b1	7.43832e-74	0.646261	0.797	0.777	1.94467e-69	0.02
Camk1d	1.14758e-46	0.238113	0.958	0.938	3.00025e-42	0.02
Daam1	1.60408e-32	0.8673	0.557	0.537	4.19371e-28	0.02
Brwd1	2.59241e-29	0.862652	0.518	0.498	6.7776e-25	0.02
Atp8a1	2.08484e-15	1.06366	0.365	0.345	5.4506e-11	0.02
Ehbp1	4.77245e-13	1.04806	0.337	0.317	1.24771e-08	0.02
Gm49223	1.9565e-10	0.988558	0.305	0.285	5.11507e-06	0.02
Hcn1	5.92742e-05	1.07802	0.163	0.143	1	0.02
Ryr1	0.000117958	1.08596	0.138	0.118	1	0.02
Rps6ka5	0.000142153	1.09013	0.123	0.103	1	0.02
Gm44699	0.000178591	1.13904	0.109	0.089	1	0.02
4930405O22Rik	9.14757e-06	1.49078	0.062	0.042	0.239154	0.02
Dock5	6.90816e-05	1.43856	0.103	0.083	1	0.02
Zfp950	1.99456e-17	0.973794	0.409	0.389	5.21457e-13	0.02
Asxl2	1.12051e-59	0.745871	0.701	0.681	2.92946e-55	0.02
Atp1a1	2.76614e-215	0.651895	0.98	0.961	7.2318e-211	0.019
Ctnnd1	2.53645e-113	0.508574	0.931	0.912	6.6313e-109	0.019
Larp4b	1.06101e-101	0.49218	0.915	0.896	2.77391e-97	0.019
Rmnd5a	6.18433e-54	0.657881	0.707	0.688	1.61683e-49	0.019
Capn15	8.92909e-52	0.626307	0.759	0.74	2.33442e-47	0.019
Helz	1.50602e-44	0.739816	0.655	0.636	3.93733e-40	0.019
Dip2c	1.59478e-41	0.838451	0.601	0.582	4.1694e-37	0.019
Slc12a6	5.17592e-34	0.87039	0.534	0.515	1.35319e-29	0.019
Atxn7l1	5.42804e-08	0.993553	0.26	0.241	0.00141911	0.019
Gm19967	5.20354e-05	1.56988	0.07	0.051	1	0.019
Gm12216	0.000131274	1.46349	0.09	0.071	1	0.019
Cybrd1	0.000138874	1.41752	0.092	0.073	1	0.019
Ltb4r1	0.000181136	1.15943	0.083	0.064	1	0.019
Grin2d	5.23038e-06	1.57101	0.052	0.033	0.136743	0.019
Tbc1d8b	2.31263e-05	1.04118	0.185	0.166	0.604615	0.019
Vwce	3.60322e-05	1.2893	0.152	0.133	0.942025	0.019
Gm20732	0.000102096	1.06013	0.152	0.133	1	0.019
Zswim8	3.27132e-38	0.80523	0.58	0.561	8.55255e-34	0.019
Igf2r	3.37758e-103	0.622599	0.871	0.853	8.83036e-99	0.018
Ankrd12	1.13106e-90	0.616323	0.874	0.856	2.95704e-86	0.018
Mia2	1.49214e-88	0.634639	0.876	0.858	3.90104e-84	0.018
Aff4	3.69059e-60	0.702624	0.733	0.715	9.64868e-56	0.018
Prdm10	3.31826e-06	1.02577	0.222	0.204	0.0867526	0.018
ENSMUSG00000118646	1.99366e-09	2.4397	0.032	0.014	5.21222e-05	0.018
Prrx1	1.91642e-07	1.69143	0.041	0.023	0.00501029	0.018
Trpc1	1.62845e-05	1.81699	0.056	0.038	0.425743	0.018
Slc4a5	2.62416e-06	1.89445	0.045	0.027	0.0686062	0.018
Gm42701	1.95402e-05	1.52479	0.053	0.035	0.510859	0.018
Dach2	2.64691e-07	1.05544	0.249	0.231	0.00692009	0.018
Glipr1	0.000303607	1.19503	0.143	0.125	1	0.018
Ncor1	1.03341e-81	0.482407	0.922	0.905	2.70174e-77	0.017
Marchf7	4.74803e-75	0.590605	0.845	0.828	1.24132e-70	0.017
Diaph1	3.41168e-71	0.606981	0.846	0.829	8.9195e-67	0.017
Arid1b	1.38872e-69	0.854147	0.712	0.695	3.63067e-65	0.017
Pdlim5	5.46277e-67	0.744169	0.793	0.776	1.42819e-62	0.017
Luc7l2	8.54772e-67	0.795726	0.728	0.711	2.23472e-62	0.017
Clock	4.26768e-66	0.723156	0.76	0.743	1.11574e-61	0.017
Usp9x	6.86352e-66	0.587605	0.805	0.788	1.7944e-61	0.017
Cracd	7.43299e-66	0.701114	0.748	0.731	1.94328e-61	0.017
Gucy2c	1.16634e-63	0.430258	0.879	0.862	3.04928e-59	0.017
Eps8l2	1.30997e-60	0.420591	0.931	0.914	3.42478e-56	0.017
Wdfy3	4.43168e-50	0.792492	0.645	0.628	1.15862e-45	0.017
Sec16b	8.12172e-45	0.939165	0.592	0.575	2.12334e-40	0.017
Tsc1	3.91855e-43	0.802188	0.594	0.577	1.02446e-38	0.017
Bmpr1a	2.24584e-26	0.87362	0.509	0.492	5.87152e-22	0.017
Asxl1	1.4884e-22	0.918379	0.459	0.442	3.89126e-18	0.017
Slc2a2	1.16267e-18	0.640674	0.552	0.535	3.03968e-14	0.017
Sbno2	3.19182e-15	0.891337	0.384	0.367	8.34468e-11	0.017
C030013C21Rik	4.96141e-08	1.05049	0.255	0.238	0.00129711	0.017
Dock8	1.23369e-07	1.19117	0.254	0.237	0.00322535	0.017
Nlrp9b	6.40492e-05	0.891849	0.196	0.179	1	0.017
Cym	4.8641e-23	4.09116	0.02	0.003	1.27167e-18	0.017
Slit2	0.000103679	1.50064	0.058	0.041	1	0.017
Syne3	0.000348033	1.02807	0.134	0.117	1	0.017
Gm43462	0.000365316	1.43574	0.073	0.056	1	0.017
Abtb2	8.08347e-06	1.20103	0.214	0.197	0.211334	0.017
Lrig1	3.64615e-05	1.13517	0.172	0.155	0.953248	0.017
Bbs9	6.28633e-05	1.12986	0.179	0.162	1	0.017
Rhpn2	4.73084e-230	0.688406	0.958	0.942	1.23683e-225	0.016
Myo6	5.43551e-73	0.399317	0.934	0.918	1.42106e-68	0.016
Sptan1	1.59436e-69	0.739256	0.77	0.754	4.16829e-65	0.016
Ndfip2	3.5965e-59	0.659612	0.786	0.77	9.4027e-55	0.016
Aff1	1.82147e-44	0.781196	0.616	0.6	4.76206e-40	0.016
Zmiz1	1.23068e-31	0.76854	0.543	0.527	3.21749e-27	0.016
Cramp1	2.54068e-19	0.892901	0.435	0.419	6.64236e-15	0.016
Ankrd28	1.85603e-15	1.02546	0.385	0.369	4.8524e-11	0.016
Gm47121	4.97171e-07	2.42087	0.034	0.018	0.012998	0.016
Gal3st2	0.000282515	1.42125	0.059	0.043	1	0.016
Tmppe	0.000288812	1.24355	0.06	0.044	1	0.016
Slc2a5	0.000359354	1.42078	0.057	0.041	1	0.016
Col20a1	0.000723189	1.08595	0.111	0.095	1	0.016
Ugt1a6b	8.18389e-05	1.61631	0.051	0.035	1	0.016
Pcnx	8.95993e-19	0.929702	0.41	0.394	2.34249e-14	0.016
Ifnlr1	6.52387e-57	0.786641	0.703	0.687	1.7056e-52	0.016
Abcc2	3.11565e-211	0.576984	0.99	0.975	8.14555e-207	0.015
Selenoi	1.64638e-75	0.531273	0.862	0.847	4.3043e-71	0.015
Chd2	1.74724e-62	0.724671	0.784	0.769	4.56799e-58	0.015
Foxo3	5.70531e-57	0.742084	0.706	0.691	1.4916e-52	0.015
Tbcel	7.58195e-43	0.513438	0.759	0.744	1.98222e-38	0.015
Taok1	1.56561e-41	0.751887	0.612	0.597	4.09314e-37	0.015
Atf7	2.06383e-09	0.963298	0.313	0.298	5.39567e-05	0.015
Mrtfa	5.79888e-07	0.888542	0.27	0.255	0.0151606	0.015
Sec22c	2.69711e-06	1.03199	0.228	0.213	0.0705133	0.015
Cyp2c65	1.98408e-06	2.08042	0.034	0.019	0.0518718	0.015
C030032O16Rik	0.000188424	1.74143	0.048	0.033	1	0.015
Gm28791	0.00117324	1.12653	0.125	0.11	1	0.015
Gm16751	0.00168514	1.28874	0.081	0.066	1	0.015
E230016M11Rik	2.10828e-05	1.12943	0.212	0.197	0.551188	0.015
Myo10	9.64372e-05	0.89223	0.213	0.198	1	0.015
Sptlc2	1.16975e-81	0.519264	0.924	0.91	3.05819e-77	0.014
Clcn3	2.45614e-58	0.690497	0.737	0.723	6.42132e-54	0.014
Ppm1h	1.52708e-48	0.778118	0.676	0.662	3.9924e-44	0.014
Ctdspl	1.50931e-47	0.474164	0.842	0.828	3.94595e-43	0.014
Crim1	3.20896e-46	0.779068	0.662	0.648	8.38952e-42	0.014
Mical2	1.60198e-34	0.920853	0.558	0.544	4.18823e-30	0.014
Spred2	3.55797e-32	0.889099	0.552	0.538	9.30195e-28	0.014
Gm20274	4.49578e-07	1.9004	0.026	0.012	0.0117538	0.014
Gm43378	0.000620408	1.4825	0.047	0.033	1	0.014
Slc37a2	0.000628124	1.3956	0.049	0.035	1	0.014
Gm13053	0.00099779	1.05824	0.055	0.041	1	0.014
Gm44284	0.00148588	1.32087	0.055	0.041	1	0.014
Bora	0.00289257	0.994404	0.127	0.113	1	0.014
Gm43813	0.00379292	1.08003	0.091	0.077	1	0.014
2900089D17Rik	0.00285508	1.29475	0.071	0.057	1	0.014
Zfc3h1	7.69619e-24	0.846403	0.473	0.459	2.01209e-19	0.014
Zfp827	1.34322e-17	0.867709	0.415	0.401	3.51171e-13	0.014
Dgkg	6.89014e-12	0.915548	0.355	0.341	1.80136e-07	0.014
Arhgap42	7.00571e-08	0.918081	0.282	0.268	0.00183157	0.014
9930021J03Rik	6.0493e-34	0.805379	0.569	0.555	1.58153e-29	0.014
Arid4b	1.26409e-67	0.697985	0.764	0.751	3.30482e-63	0.013
Pkp4	7.61178e-65	0.670475	0.78	0.767	1.99002e-60	0.013
Pcyt2	1.34974e-61	0.561269	0.88	0.867	3.52877e-57	0.013
Msi2	8.94058e-52	0.759686	0.674	0.661	2.33743e-47	0.013
Gng12	4.17441e-35	0.334795	0.929	0.916	1.09136e-30	0.013
Fbxo34	6.25552e-35	0.86031	0.559	0.546	1.63544e-30	0.013
Dlg1	9.66722e-33	0.859671	0.538	0.525	2.5274e-28	0.013
Svil	2.16023e-30	0.85499	0.557	0.544	5.64771e-26	0.013
Lasp1	2.07452e-27	0.366359	0.839	0.826	5.42364e-23	0.013
Gtdc1	4.35833e-13	1.01153	0.378	0.365	1.13944e-08	0.013
Vps13c	0.000231829	0.909016	0.192	0.179	1	0.013
Pparg	0.00275254	1.09657	0.137	0.124	1	0.013
Esrp1	0.00464966	1.08798	0.116	0.103	1	0.013
Dgkh	0.00533259	0.951685	0.131	0.118	1	0.013
Uap1	0.00376429	1.33131	0.066	0.053	1	0.013
N4bp2l1	0.000203802	1.5594	0.039	0.026	1	0.013
Pou5f2	0.00200741	1.42232	0.046	0.033	1	0.013
Gm19325	0.00387539	1.61332	0.061	0.048	1	0.013
Zfp276	0.00519411	0.916212	0.119	0.106	1	0.013
Phkb	1.18408e-05	0.867084	0.241	0.228	0.309567	0.013
Slc6a6	5.02265e-113	0.4583	0.943	0.93	1.31312e-108	0.013
Nup98	2.99855e-35	0.764623	0.575	0.562	7.83941e-31	0.013
Elf1	1.15847e-87	0.679887	0.855	0.843	3.0287e-83	0.012
Taok3	2.42866e-73	0.49196	0.902	0.89	6.3495e-69	0.012
Wapl	3.3866e-67	0.557154	0.832	0.82	8.85394e-63	0.012
Cpt1a	2.4625e-57	0.50737	0.802	0.79	6.43797e-53	0.012
Gm12940	1.81931e-41	0.780717	0.617	0.605	4.75641e-37	0.012
Shb	9.67788e-34	0.812661	0.594	0.582	2.53019e-29	0.012
Pou2f1	5.93192e-20	0.907256	0.457	0.445	1.55084e-15	0.012
Hmbox1	5.45074e-14	0.908581	0.374	0.362	1.42504e-09	0.012
Kank1	0.00117473	1.1036	0.159	0.147	1	0.012
Ephb3	7.27949e-11	2.92812	0.016	0.004	1.90315e-06	0.012
4930528H21Rik	1.93919e-07	1.51895	0.02	0.008	0.00506983	0.012
Cdo1	2.0494e-07	2.20027	0.019	0.007	0.00535794	0.012
Stat4	0.0015119	1.35647	0.039	0.027	1	0.012
Ugt1a5	7.85761e-05	1.81689	0.026	0.014	1	0.012
Gm38477	0.00258854	1.69003	0.045	0.033	1	0.012
Slc22a14	0.00507346	1.33758	0.053	0.041	1	0.012
Usp29	0.00586	0.716923	0.054	0.042	1	0.012
Stk39	0.00725176	1.14272	0.107	0.095	1	0.012
Zfat	0.00901107	1.28018	0.082	0.07	1	0.012
D130062J10Rik	0.00924654	0.961977	0.061	0.049	1	0.012
Pstpip2	2.69682e-10	0.946972	0.351	0.339	7.05056e-06	0.012
Myo7b	6.52784e-80	0.462035	0.903	0.892	1.70664e-75	0.011
Golga4	1.76191e-69	0.428705	0.898	0.887	4.60634e-65	0.011
Tcf12	5.07429e-60	0.71037	0.737	0.726	1.32662e-55	0.011
Sec23a	1.70371e-53	0.536387	0.8	0.789	4.45417e-49	0.011
Stx5a	1.79185e-50	0.83688	0.657	0.646	4.6846e-46	0.011
Ncoa1	7.4799e-48	0.778541	0.658	0.647	1.95555e-43	0.011
Apc	2.27053e-41	0.767404	0.62	0.609	5.93608e-37	0.011
Lpin2	6.0651e-41	0.639942	0.727	0.716	1.58566e-36	0.011
Nsd3	3.68819e-38	0.698671	0.635	0.624	9.6424e-34	0.011
Slc26a3	1.47895e-37	0.65057	0.732	0.721	3.86657e-33	0.011
Smad7	1.98165e-32	0.677049	0.606	0.595	5.18082e-28	0.011
Slc39a9	6.44598e-30	0.816699	0.538	0.527	1.68524e-25	0.011
Firre	3.63794e-28	0.763475	0.536	0.525	9.51104e-24	0.011
Ep400	7.0476e-23	0.821064	0.48	0.469	1.84253e-18	0.011
Rnf169	2.12693e-08	0.809801	0.323	0.312	0.000556065	0.011
Msh3	0.00693633	0.972055	0.132	0.121	1	0.011
Slc23a2	0.00187202	1.22629	0.034	0.023	1	0.011
Gm43258	0.00823738	1.29975	0.055	0.044	1	0.011
Abi2	0.0106753	1.28711	0.058	0.047	1	0.011
Ltc4s	2.00568e-11	2.36994	0.015	0.004	5.24366e-07	0.011
Ppp1r16b	9.98587e-06	2.26389	0.019	0.008	0.261071	0.011
Slc47a2	0.000844624	1.48972	0.03	0.019	1	0.011
Pygm	0.00702556	1.39093	0.046	0.035	1	0.011
Zfp69	0.00785411	1.47448	0.046	0.035	1	0.011
Adora2b	0.00978076	1.04752	0.111	0.1	1	0.011
Esyt2	1.8666e-52	0.810486	0.69	0.679	4.88003e-48	0.011
Ocln	2.69036e-56	0.428393	0.891	0.881	7.03368e-52	0.01
Slc22a5	1.2769e-39	0.554501	0.761	0.751	3.33832e-35	0.01
Gatad2b	1.16654e-32	0.769198	0.578	0.568	3.04979e-28	0.01
Lcor	3.57833e-30	0.297705	0.882	0.872	9.35518e-26	0.01
Ints6	1.43251e-28	0.836522	0.556	0.546	3.74515e-24	0.01
Dgkz	2.0688e-28	0.334411	0.866	0.856	5.40866e-24	0.01
Itga6	3.32762e-15	0.95909	0.401	0.391	8.69973e-11	0.01
Rev3l	3.06001e-13	0.806654	0.4	0.39	8.0001e-09	0.01
Rad54l2	2.05814e-12	0.846816	0.377	0.367	5.38081e-08	0.01
Sipa1l2	7.56021e-12	0.806354	0.391	0.381	1.97654e-07	0.01
Glcci1	0.0112087	0.945015	0.135	0.125	1	0.01
Adh6a	1.71534e-06	2.58969	0.017	0.007	0.0448458	0.01
Gm43560	0.00325738	1.43408	0.034	0.024	1	0.01
Nox1	0.013147	1.08469	0.042	0.032	1	0.01
Cyp2c66	4.11798e-10	2.52559	0.014	0.004	1.07661e-05	0.01
Pdia2	5.04953e-09	2.46648	0.014	0.004	0.000132015	0.01
Kremen2	5.01576e-08	2.7562	0.014	0.004	0.00131132	0.01
Ephx3	1.58316e-05	2.29563	0.019	0.009	0.413901	0.01
Ctrb1	0.000439526	1.79022	0.024	0.014	1	0.01
Acot12	0.00496934	1.42585	0.031	0.021	1	0.01
Gm47601	0.00769821	1.27853	0.039	0.029	1	0.01
Gm12981	0.00896871	1.18702	0.038	0.028	1	0.01
Col14a1	0.0178129	1.16086	0.071	0.061	1	0.01
Ppp6r3	2.75924e-54	0.757307	0.691	0.681	7.21375e-50	0.01
Mkln1	1.20019e-37	0.876497	0.569	0.559	3.13777e-33	0.01
mt-Nd5	3.32528e-142	0.696145	0.959	0.95	8.69361e-138	0.009
Malat1	1.15872e-95	0.222812	0.992	0.983	3.02937e-91	0.009
Dnajc13	6.55936e-76	0.67533	0.763	0.754	1.71488e-71	0.009
Ago2	2.95713e-59	0.604463	0.771	0.762	7.73113e-55	0.009
Cgn	1.55489e-57	0.46939	0.828	0.819	4.0651e-53	0.009
Hook2	9.60409e-51	0.550755	0.774	0.765	2.51089e-46	0.009
Rsrp1	4.33602e-48	0.380559	0.899	0.89	1.13361e-43	0.009
Xpr1	9.52274e-29	0.738862	0.54	0.531	2.48963e-24	0.009
Zfp608	6.77142e-28	0.890051	0.557	0.548	1.77032e-23	0.009
Arhgap10	1.37995e-18	0.887446	0.461	0.452	3.60773e-14	0.009
Ubxn7	7.57281e-14	0.879883	0.394	0.385	1.97984e-09	0.009
Psd3	0.0108589	0.825893	0.151	0.142	1	0.009
Mphosph9	0.0127128	0.934679	0.129	0.12	1	0.009
Herc6	0.0377995	0.926714	0.1	0.091	1	0.009
Simc1	0.0491871	1.07082	0.082	0.073	1	0.009
Dlg4	0.052497	0.941544	0.096	0.087	1	0.009
Cdh4	0.0551659	1.18404	0.101	0.092	1	0.009
Gm43773	0.000252599	2.14372	0.017	0.008	1	0.009
Ugt1a6a	0.000950728	1.71534	0.021	0.012	1	0.009
Gm37612	0.00241659	1.54717	0.021	0.012	1	0.009
Gm15445	0.0132036	1.37584	0.041	0.032	1	0.009
Col7a1	0.0308832	1.26289	0.064	0.055	1	0.009
Serpinf2	0.0447414	0.892986	0.047	0.038	1	0.009
Gm37529	0.0126229	1.42751	0.038	0.029	1	0.009
Dennd4c	5.35937e-05	0.912256	0.242	0.233	1	0.009
Map3k21	1.4929e-10	0.884796	0.351	0.342	3.90303e-06	0.009
Mical3	5.60943e-10	0.961642	0.349	0.34	1.46653e-05	0.009
Cnot1	2.63099e-48	0.620695	0.695	0.686	6.87845e-44	0.009
Crebrf	6.34592e-61	0.5956	0.787	0.779	1.65908e-56	0.008
Gmds	1.15933e-58	0.761035	0.774	0.766	3.03094e-54	0.008
Clmn	2.29478e-52	0.57482	0.76	0.752	5.99946e-48	0.008
Clstn1	7.15811e-50	0.5645	0.79	0.782	1.87142e-45	0.008
Arid2	2.62326e-40	0.754624	0.616	0.608	6.85826e-36	0.008
Efcab14	4.77752e-32	0.804043	0.552	0.544	1.24904e-27	0.008
Trio	1.52083e-29	0.830585	0.54	0.532	3.97605e-25	0.008
Ankrd44	3.26744e-16	0.877653	0.428	0.42	8.54238e-12	0.008
Gtf3c1	2.32408e-12	0.894693	0.369	0.361	6.07607e-08	0.008
C2cd5	9.96799e-06	0.961148	0.254	0.246	0.260603	0.008
Pcsk4	0.000233459	0.980248	0.214	0.206	1	0.008
Map3k3	0.0006219	0.897411	0.217	0.209	1	0.008
Znrf3	0.000623341	0.848351	0.22	0.212	1	0.008
Armc9	0.00129399	1.14551	0.191	0.183	1	0.008
Zkscan5	0.0024441	1.04511	0.184	0.176	1	0.008
Lrp4	0.0276761	1.0737	0.128	0.12	1	0.008
Mroh2b	0.0230799	1.30379	0.034	0.026	1	0.008
Tubb2b	5.69321e-12	3.71387	0.01	0.002	1.48843e-07	0.008
Septin4	1.0042e-08	3.37669	0.01	0.002	0.000262537	0.008
Rasal1	0.000309713	1.66476	0.016	0.008	1	0.008
Slc12a8	0.0152833	1.21601	0.026	0.018	1	0.008
Msh5	0.0231769	1.06651	0.041	0.033	1	0.008
Gm5127	0.028197	1.16788	0.041	0.033	1	0.008
Megf9	0.0301871	1.04063	0.048	0.04	1	0.008
Bcam	0.0348147	1.30906	0.056	0.048	1	0.008
Greb1	0.047233	1.1753	0.06	0.052	1	0.008
Rasef	0.0688566	0.721968	0.047	0.039	1	0.008
Selenok-ps1	0.00120455	2.10351	0.018	0.01	1	0.008
Plscr2	0.00138381	1.57982	0.022	0.014	1	0.008
Gm10732	0.0022749	1.66568	0.022	0.014	1	0.008
Gm11851	0.00717975	1.6923	0.022	0.014	1	0.008
Slc9a9	0.117052	0.240246	0.074	0.066	1	0.008
Osbpl8	6.74582e-05	1.00929	0.24	0.232	1	0.008
Clcn5	4.44096e-101	0.476693	0.917	0.91	1.16104e-96	0.007
Fcho2	2.28938e-62	0.636832	0.778	0.771	5.98535e-58	0.007
Ambra1	7.71961e-52	0.767624	0.669	0.662	2.01821e-47	0.007
Tbk1	2.14392e-44	0.740696	0.648	0.641	5.60507e-40	0.007
Zc3h7a	9.69427e-21	0.684553	0.522	0.515	2.53447e-16	0.007
Rab1a	4.67729e-20	0.179382	0.958	0.951	1.22283e-15	0.007
Abl1	1.84386e-19	0.799565	0.465	0.458	4.8206e-15	0.007
Kdm4c	2.47758e-18	0.824549	0.453	0.446	6.47737e-14	0.007
Vgll4	0.000220664	0.967952	0.249	0.242	1	0.007
Gpr39	0.000769542	0.989474	0.212	0.205	1	0.007
Rps6kc1	0.0184789	0.853813	0.151	0.144	1	0.007
Jaml	0.0456963	0.850957	0.129	0.122	1	0.007
Arhgap23	0.0912928	0.928272	0.096	0.089	1	0.007
Slc25a47	0.0980985	1.04045	0.05	0.043	1	0.007
Abcb11	0.0255294	1.7978	0.029	0.022	1	0.007
Gm47578	0.00234943	1.64461	0.016	0.009	1	0.007
Tnnt2	0.00856191	0.952545	0.021	0.014	1	0.007
Gm20682	0.00537463	2.17931	0.018	0.011	1	0.007
Ifit2	0.0143794	1.42409	0.024	0.017	1	0.007
Gm5165	0.0294095	1.45617	0.028	0.021	1	0.007
Gm43774	0.0320925	1.62304	0.028	0.021	1	0.007
Serpina1b	0.0363395	1.24315	0.026	0.019	1	0.007
Inpp5d	0.0370465	1.13253	0.027	0.02	1	0.007
Gm42700	0.0533932	1.26834	0.043	0.036	1	0.007
Gm42696	0.068962	1.16449	0.064	0.057	1	0.007
AI480526	0.0702726	1.18044	0.041	0.034	1	0.007
Bbox1	0.0774207	1.3959	0.053	0.046	1	0.007
Ptk7	0.103966	1.37922	0.052	0.045	1	0.007
Ncapd3	0.0525243	0.930393	0.105	0.098	1	0.007
Nkain2	0.0858017	0.827784	0.086	0.079	1	0.007
Homer1	1.05307e-06	0.971876	0.283	0.276	0.0275315	0.007
Muc13	1.8747e-217	0.436644	0.997	0.991	4.90123e-213	0.006
Sptbn1	3.62582e-106	0.496809	0.917	0.911	9.47935e-102	0.006
Atp2b1	8.13012e-71	0.340685	0.956	0.95	2.12554e-66	0.006
Dync1h1	1.01109e-66	0.666212	0.758	0.752	2.6434e-62	0.006
Prlr	1.4834e-59	0.49028	0.906	0.9	3.8782e-55	0.006
Usp34	6.00664e-57	0.736665	0.702	0.696	1.57038e-52	0.006
Sgk3	9.45063e-54	0.700324	0.738	0.732	2.47077e-49	0.006
Crebbp	4.14392e-53	0.561022	0.765	0.759	1.08339e-48	0.006
Mcu	2.1437e-44	0.564996	0.747	0.741	5.60449e-40	0.006
Rassf3	2.41654e-43	0.779344	0.649	0.643	6.31782e-39	0.006
Reep3	3.10993e-41	0.614143	0.784	0.778	8.13059e-37	0.006
Dleu2	2.23594e-39	0.806963	0.658	0.652	5.84564e-35	0.006
Phf21a	1.68555e-31	0.811045	0.572	0.566	4.4067e-27	0.006
Mtus2	3.00941e-09	0.903984	0.342	0.336	7.86781e-05	0.006
Rnf43	1.01768e-05	1.03393	0.26	0.254	0.266061	0.006
Jade3	0.0021751	0.933316	0.199	0.193	1	0.006
Szt2	0.0652555	0.742151	0.112	0.106	1	0.006
Gm48765	0.0941775	1.02029	0.098	0.092	1	0.006
Stard9	0.122568	0.738069	0.057	0.051	1	0.006
Shisa2	0.0327041	1.39099	0.021	0.015	1	0.006
Cpt1b	0.0523416	1.29143	0.028	0.022	1	0.006
Npsr1	0.0644309	1.1527	0.028	0.022	1	0.006
D930032P07Rik	0.0732389	1.37162	0.028	0.022	1	0.006
Htr4	0.0915668	1.4044	0.034	0.028	1	0.006
Trim9	0.000352559	1.85687	0.01	0.004	1	0.006
Slc22a1	0.00423701	1.31341	0.014	0.008	1	0.006
Adamts19	0.00571956	1.61496	0.015	0.009	1	0.006
Gm34411	0.00828358	1.8111	0.012	0.006	1	0.006
Gm45353	0.0153354	2.01192	0.014	0.008	1	0.006
AB124611	0.0222852	1.02447	0.02	0.014	1	0.006
Ugt1a2	0.0233513	1.39476	0.02	0.014	1	0.006
F2r	0.0283439	1.58131	0.019	0.013	1	0.006
Gdpd2	0.0455013	1.14625	0.02	0.014	1	0.006
Igfbp7	0.0515239	1.35093	0.02	0.014	1	0.006
Cpsf4l	0.00438735	1.55941	0.011	0.005	1	0.006
Nlrc5	0.0286434	1.46183	0.022	0.016	1	0.006
Mir17hg	0.0636445	1.117	0.036	0.03	1	0.006
Fignl2	0.0993441	1.07583	0.039	0.033	1	0.006
Tgfbi	0.111191	1.07206	0.03	0.024	1	0.006
Adgrg2	0.127469	1.0442	0.044	0.038	1	0.006
Gm17354	0.133986	1.04705	0.063	0.057	1	0.006
Slc12a2	0.0515542	0.862814	0.12	0.114	1	0.006
Syn3	0.0163203	0.874513	0.174	0.168	1	0.006
St14	2.45745e-44	0.525473	0.784	0.779	6.42475e-40	0.005
Hkdc1	1.3252e-35	0.583052	0.686	0.681	3.4646e-31	0.005
Rcor1	4.88399e-18	0.817601	0.458	0.453	1.27687e-13	0.005
Dgkd	4.61425e-13	0.852469	0.396	0.391	1.20635e-08	0.005
Ttll5	3.86096e-08	0.911353	0.318	0.313	0.00100941	0.005
Hdac8	5.32611e-08	0.976849	0.319	0.314	0.00139246	0.005
Vipr1	3.13224e-05	0.830113	0.275	0.27	0.818893	0.005
Pcgf5	6.4057e-05	1.07902	0.245	0.24	1	0.005
Katnip	0.000101974	0.774314	0.247	0.242	1	0.005
Shroom2	0.000227034	0.876407	0.243	0.238	1	0.005
Fer	0.000556127	0.896298	0.225	0.22	1	0.005
Ppp1r12b	0.00877273	0.849698	0.189	0.184	1	0.005
Gm12207	0.0135291	0.949806	0.169	0.164	1	0.005
Mtmr10	0.0690354	0.895816	0.116	0.111	1	0.005
Esyt1	0.119193	0.970729	0.083	0.078	1	0.005
Gm35696	0.133602	1.04	0.042	0.037	1	0.005
Dtna	0.179993	1.07227	0.041	0.036	1	0.005
Gm13380	0.182902	1.05511	0.064	0.059	1	0.005
Synj2	0.199496	0.949477	0.058	0.053	1	0.005
Pde11a	0.202612	0.919736	0.041	0.036	1	0.005
Agbl1	0.208914	0.811536	0.069	0.064	1	0.005
Sulf1	0.210869	0.810797	0.068	0.063	1	0.005
Stard13	0.23724	0.84369	0.081	0.076	1	0.005
Prr11	0.0307509	0.785361	0.017	0.012	1	0.005
Tmem88	0.0418674	1.54933	0.021	0.016	1	0.005
Acacb	0.054766	1.69459	0.021	0.016	1	0.005
Gm48604	0.0640917	1.20293	0.014	0.009	1	0.005
Zmynd15	0.069213	1.35138	0.02	0.015	1	0.005
Gm27177	0.0811321	1.21694	0.029	0.024	1	0.005
Gm15718	0.112011	1.4004	0.023	0.018	1	0.005
Gvin1	0.129035	0.82662	0.02	0.015	1	0.005
Zgrf1	0.141778	0.97432	0.029	0.024	1	0.005
Gm46565	0.154357	1.17573	0.024	0.019	1	0.005
Mfsd2b	0.185941	1.15042	0.027	0.022	1	0.005
Spef1	0.201885	0.957627	0.032	0.027	1	0.005
Kdelr3	0.0129582	1.40922	0.01	0.005	1	0.005
Cyp2j8	0.0196962	1.72536	0.012	0.007	1	0.005
Tmprss2	0.00634463	1.41037	0.011	0.006	1	0.005
Tgfbr3l	0.0248591	1.60453	0.011	0.006	1	0.005
Tmem132cos	0.0284131	1.54469	0.015	0.01	1	0.005
Sag	0.123153	1.29541	0.026	0.021	1	0.005
Vamp1	0.166069	1.33433	0.036	0.031	1	0.005
Scn2a	0.180127	0.989338	0.038	0.033	1	0.005
Atp10b	0.194472	0.81933	0.043	0.038	1	0.005
Gm43696	0.194903	1.00126	0.061	0.056	1	0.005
Gm38115	0.228081	1.09558	0.051	0.046	1	0.005
Bahcc1	0.109781	0.934944	0.09	0.085	1	0.005
Dnah2	0.00660734	1.06773	0.174	0.169	1	0.005
Rap1gap2	8.22941e-21	0.843406	0.471	0.466	2.1515e-16	0.005
Rab11fip1	1.41559e-61	0.636604	0.816	0.811	3.70091e-57	0.005
Mamdc4	1.03074e-295	0.580464	0.993	0.989	2.69476e-291	0.004
Srsf11	2.26056e-60	0.419309	0.886	0.882	5.91e-56	0.004
Mef2d	1.16633e-51	0.730889	0.699	0.695	3.04925e-47	0.004
Rsf1	2.80463e-31	0.731005	0.595	0.591	7.33242e-27	0.004
Aak1	2.74793e-28	0.837635	0.526	0.522	7.18419e-24	0.004
Fbrsl1	6.23376e-16	0.791002	0.44	0.436	1.62975e-11	0.004
Wdr44	2.49148e-15	0.866437	0.427	0.423	6.51372e-11	0.004
Rictor	1.21711e-12	0.822394	0.397	0.393	3.18201e-08	0.004
Zswim5	2.20387e-10	0.837999	0.362	0.358	5.76179e-06	0.004
Agrn	0.000474111	0.643738	0.248	0.244	1	0.004
Ern1	0.00986144	0.907135	0.18	0.176	1	0.004
Ppara	0.0607861	0.810899	0.146	0.142	1	0.004
Pdpr	0.137881	0.879131	0.101	0.097	1	0.004
Rttn	0.179031	1.11926	0.09	0.086	1	0.004
Gm49749	0.212391	0.79694	0.082	0.078	1	0.004
Recql5	0.23655	0.91582	0.09	0.086	1	0.004
Gm26542	0.25381	0.875705	0.067	0.063	1	0.004
Sfxn5	0.262692	1.04211	0.067	0.063	1	0.004
Amy1	0.280146	0.833568	0.034	0.03	1	0.004
Gm20342	0.28102	1.02645	0.056	0.052	1	0.004
Majin	0.304822	0.720193	0.035	0.031	1	0.004
Abca2	0.323026	0.622028	0.04	0.036	1	0.004
Gm42716	0.0380493	1.2958	0.014	0.01	1	0.004
Noxred1	0.0449029	1.28404	0.01	0.006	1	0.004
D830013O20Rik	0.0498388	1.55779	0.01	0.006	1	0.004
Gm42829	0.0513197	1.4053	0.013	0.009	1	0.004
5430401F13Rik	0.0558301	1.69586	0.013	0.009	1	0.004
Mnd1	0.0567492	1.37341	0.015	0.011	1	0.004
Ntf3	0.0634364	0.850236	0.013	0.009	1	0.004
Aqp9	0.0837468	0.812001	0.014	0.01	1	0.004
Gm42939	0.0863003	1.29341	0.016	0.012	1	0.004
Gm45075	0.0897904	1.75372	0.014	0.01	1	0.004
Hrk	0.104405	0.867295	0.012	0.008	1	0.004
Msh4	0.108238	1.27371	0.016	0.012	1	0.004
Gm43138	0.11403	1.57527	0.015	0.011	1	0.004
Apol6	0.122851	1.56237	0.014	0.01	1	0.004
Gm9929	0.132094	1.61027	0.014	0.01	1	0.004
Hdc	0.144219	1.24446	0.014	0.01	1	0.004
Slco1c1	0.148541	1.51735	0.019	0.015	1	0.004
Atcayos	0.15193	1.44139	0.016	0.012	1	0.004
Cyp3a25	0.15335	1.82931	0.02	0.016	1	0.004
Mpp2	0.156353	1.16675	0.013	0.009	1	0.004
Gm16349	0.157968	1.26402	0.021	0.017	1	0.004
Gmnc	0.171115	1.18285	0.028	0.024	1	0.004
Ttc39b	0.186641	1.11852	0.02	0.016	1	0.004
4930512H18Rik	0.212864	0.85649	0.022	0.018	1	0.004
Myoz3	0.221512	1.23789	0.028	0.024	1	0.004
Gm21781	0.228447	1.19418	0.022	0.018	1	0.004
Gm41409	0.23508	1.47326	0.019	0.015	1	0.004
Slc23a3	0.245445	1.05844	0.03	0.026	1	0.004
Dhtkd1	0.283013	0.995432	0.029	0.025	1	0.004
Gm5544	0.043472	2.79434	0.011	0.007	1	0.004
Gm30122	0.182799	1.34733	0.018	0.014	1	0.004
ENSMUSG00000118528	0.24334	0.975888	0.046	0.042	1	0.004
Cep152	0.27375	0.701799	0.044	0.04	1	0.004
Castor2	1.74123e-55	0.515801	0.811	0.808	4.55228e-51	0.003
Rc3h1	9.83576e-31	0.747472	0.577	0.574	2.57146e-26	0.003
Rab6a	7.33335e-24	0.345751	0.809	0.806	1.91723e-19	0.003
Tet2	1.52335e-21	0.753428	0.497	0.494	3.98263e-17	0.003
Trafd1	2.67858e-21	0.693517	0.533	0.53	7.00288e-17	0.003
Slc40a1	7.00255e-20	0.221319	0.912	0.909	1.83075e-15	0.003
Btaf1	4.91039e-14	0.861221	0.421	0.418	1.28377e-09	0.003
Pxdc1	1.56792e-10	0.758819	0.406	0.403	4.09918e-06	0.003
Txlng	1.14346e-09	0.814763	0.369	0.366	2.98947e-05	0.003
Acnat1	7.2826e-07	0.810008	0.321	0.318	0.0190396	0.003
Ralgapa1	1.00051e-06	0.783585	0.315	0.312	0.0261572	0.003
Arhgef12	1.09972e-05	0.857813	0.277	0.274	0.287512	0.003
Ctsl	1.12036e-05	0.134234	0.923	0.92	0.292907	0.003
Heatr5b	0.0207637	0.724416	0.179	0.176	1	0.003
Ston2	0.111099	0.891705	0.134	0.131	1	0.003
Gm47771	0.215888	0.817138	0.096	0.093	1	0.003
Akap17b	0.288574	0.838078	0.08	0.077	1	0.003
Fhod1	0.307246	0.95891	0.055	0.052	1	0.003
A530041M06Rik	0.309883	1.04543	0.068	0.065	1	0.003
Cenpp	0.314473	0.956135	0.063	0.06	1	0.003
Stil	0.346094	1.05601	0.042	0.039	1	0.003
1700109H08Rik	0.351214	1.02055	0.048	0.045	1	0.003
Kcnip2	0.358593	0.842578	0.029	0.026	1	0.003
D130040H23Rik	0.392222	0.794476	0.021	0.018	1	0.003
Pik3r3	0.431584	0.758397	0.046	0.043	1	0.003
Krt20	0.447171	0.515413	0.063	0.06	1	0.003
Tacc3	0.517159	0.527312	0.046	0.043	1	0.003
2900005J15Rik	0.143683	1.18296	0.012	0.009	1	0.003
Gm20619	0.152907	1.68847	0.012	0.009	1	0.003
Gm31045	0.15559	0.921052	0.014	0.011	1	0.003
Gm13184	0.16602	1.25571	0.012	0.009	1	0.003
Gm43189	0.16682	1.61316	0.012	0.009	1	0.003
Nova2	0.17796	1.85461	0.012	0.009	1	0.003
Btbd16	0.210104	0.826233	0.012	0.009	1	0.003
Apol10a	0.211924	1.14167	0.017	0.014	1	0.003
Gm29107	0.226935	1.35247	0.014	0.011	1	0.003
1810019N24Rik	0.230443	0.7818	0.014	0.011	1	0.003
Npm2	0.231079	1.38782	0.014	0.011	1	0.003
Gm38190	0.238314	1.27247	0.012	0.009	1	0.003
Ttn	0.25274	0.948657	0.017	0.014	1	0.003
Adam1a	0.25668	1.06014	0.016	0.013	1	0.003
Sema4c	0.263377	1.43099	0.016	0.013	1	0.003
4930511M06Rik	0.274542	1.02831	0.017	0.014	1	0.003
Gm35657	0.299723	1.38769	0.014	0.011	1	0.003
Slc41a2	0.307132	1.18249	0.014	0.011	1	0.003
Fer1l6	0.311055	0.779209	0.012	0.009	1	0.003
Hsf5	0.319904	0.84763	0.016	0.013	1	0.003
8030453O22Rik	0.324198	0.923169	0.014	0.011	1	0.003
Gm49745	0.0697226	1.51185	0.01	0.007	1	0.003
Gm39090	0.117299	0.839352	0.01	0.007	1	0.003
Cdhr4	0.123828	1.81598	0.01	0.007	1	0.003
Gm26621	0.13833	1.5375	0.01	0.007	1	0.003
Stab1	0.148756	1.49366	0.01	0.007	1	0.003
Aoc3	0.0749259	1.47578	0.011	0.008	1	0.003
Gm43581	0.129598	1.72986	0.011	0.008	1	0.003
Gm12592	0.141599	1.1119	0.011	0.008	1	0.003
Asb14	0.153989	1.17721	0.011	0.008	1	0.003
Igdcc3	0.182297	0.998169	0.011	0.008	1	0.003
Tcf7l1	0.182507	1.19384	0.018	0.015	1	0.003
4930556N13Rik	0.224418	0.907337	0.019	0.016	1	0.003
Gm34804	0.224475	1.05193	0.011	0.008	1	0.003
Gm36816	0.231559	0.917163	0.019	0.016	1	0.003
Gm40038	0.231679	1.30094	0.015	0.012	1	0.003
2700038G22Rik	0.235378	1.21176	0.013	0.01	1	0.003
Macrod2os1	0.241253	1.10593	0.023	0.02	1	0.003
Gm12153	0.244621	0.273353	0.015	0.012	1	0.003
Gm12689	0.246941	1.11527	0.019	0.016	1	0.003
Gm26935	0.249237	1.18851	0.013	0.01	1	0.003
Ccr9	0.251362	1.03843	0.018	0.015	1	0.003
Mybl1	0.264914	1.19649	0.013	0.01	1	0.003
Gm33508	0.268622	1.1613	0.019	0.016	1	0.003
Cdh24	0.269933	1.17767	0.026	0.023	1	0.003
Gm48086	0.280626	1.18859	0.026	0.023	1	0.003
Lama5	0.293084	0.884248	0.019	0.016	1	0.003
Phkg1	0.29698	0.909896	0.03	0.027	1	0.003
Fam209	0.314576	1.20716	0.013	0.01	1	0.003
Gm6225	0.315786	1.15043	0.022	0.019	1	0.003
Gm28863	0.320063	1.23579	0.018	0.015	1	0.003
Chgb	0.337733	0.31836	0.026	0.023	1	0.003
Riiad1	0.360606	1.10982	0.032	0.029	1	0.003
Trim40	0.360726	1.03636	0.026	0.023	1	0.003
Trim6	0.362703	0.868033	0.023	0.02	1	0.003
Avil	0.362725	0.84435	0.019	0.016	1	0.003
Spon1	0.366841	0.844837	0.028	0.025	1	0.003
Nim1k	0.371929	1.198	0.026	0.023	1	0.003
Grb14	0.425672	1.41892	0.019	0.016	1	0.003
Mapk4	0.490003	0.90531	0.028	0.025	1	0.003
Gm48027	0.494341	0.927233	0.028	0.025	1	0.003
Gm31333	0.49559	0.780465	0.027	0.024	1	0.003
Eya4	0.334127	0.858242	0.045	0.042	1	0.003
Gm6602	0.337453	0.985492	0.045	0.042	1	0.003
Rhobtb1	0.34863	0.855471	0.044	0.041	1	0.003
Gm35576	0.376139	0.968088	0.059	0.056	1	0.003
Nr4a2	0.387314	0.975986	0.036	0.033	1	0.003
Frs2	2.93985e-13	0.805848	0.407	0.404	7.68594e-09	0.003
Fbln1	3.50355e-06	0.926108	0.283	0.28	0.0915967	0.003
Pcnt	3.76687e-05	0.724888	0.282	0.279	0.98481	0.003
Tent5a	6.92858e-37	0.319854	0.938	0.935	1.81141e-32	0.003
Srsf5	3.28512e-54	0.408245	0.892	0.89	8.58863e-50	0.002
Glg1	1.20611e-53	0.550528	0.777	0.775	3.15325e-49	0.002
Bnip5	4.23037e-52	0.550887	0.826	0.824	1.10599e-47	0.002
Kifc3	1.21273e-45	0.732832	0.698	0.696	3.17057e-41	0.002
Ganab	3.3339e-33	0.466257	0.758	0.756	8.71615e-29	0.002
Esrra	9.40576e-21	0.298506	0.838	0.836	2.45904e-16	0.002
Ano9	2.93596e-16	0.913569	0.429	0.427	7.67578e-12	0.002
Usp53	1.00058e-15	0.750771	0.454	0.452	2.61591e-11	0.002
Myo9b	3.368e-12	0.699807	0.421	0.419	8.80529e-08	0.002
Rbbp8	2.62997e-06	0.907858	0.293	0.291	0.0687578	0.002
Gabrb3	0.00496192	1.11941	0.224	0.222	1	0.002
Tmem241	0.0370585	1.04689	0.152	0.15	1	0.002
Irf6	0.0824399	0.856107	0.15	0.148	1	0.002
Tbc1d30	0.183531	0.922486	0.114	0.112	1	0.002
Abca7	0.191349	0.680917	0.11	0.108	1	0.002
Plch1	0.235998	0.823313	0.108	0.106	1	0.002
Pag1	0.236025	0.914546	0.107	0.105	1	0.002
A330023F24Rik	0.258893	0.804494	0.105	0.103	1	0.002
Il15	0.275358	0.774542	0.098	0.096	1	0.002
Gemin5	0.329521	1.07025	0.063	0.061	1	0.002
Bach2	0.35541	0.886707	0.093	0.091	1	0.002
Rasa4	0.361129	1.16499	0.021	0.019	1	0.002
Ttc6	0.377634	0.869891	0.058	0.056	1	0.002
Espl1	0.401399	0.86007	0.067	0.065	1	0.002
Zfp280c	0.404706	0.705546	0.075	0.073	1	0.002
Npffr2	0.426253	1.42299	0.017	0.015	1	0.002
Gm12743	0.42738	0.908321	0.034	0.032	1	0.002
Gm14066	0.434731	0.945448	0.032	0.03	1	0.002
Maml2	0.435847	0.945258	0.057	0.055	1	0.002
Cnpy1	0.444305	0.835512	0.021	0.019	1	0.002
Abca14	0.462366	0.996694	0.053	0.051	1	0.002
1700003F12Rik	0.466172	0.951046	0.017	0.015	1	0.002
Gm6712	0.483479	0.83717	0.025	0.023	1	0.002
Gm8909	0.507059	0.818887	0.061	0.059	1	0.002
Blm	0.507694	0.946811	0.045	0.043	1	0.002
Ccdc15	0.517456	0.860535	0.028	0.026	1	0.002
Wdr72	0.519918	0.980784	0.021	0.019	1	0.002
Cmah	0.520788	0.875393	0.024	0.022	1	0.002
Ar	0.536724	0.786557	0.033	0.031	1	0.002
Cep97	0.539576	0.644666	0.028	0.026	1	0.002
Vmn2r83	0.542839	0.868178	0.028	0.026	1	0.002
Proser3	0.54898	0.945637	0.021	0.019	1	0.002
Tincr	0.583459	1.04346	0.035	0.033	1	0.002
Gm42699	0.610445	0.975565	0.028	0.026	1	0.002
Morc1	0.612552	0.63799	0.028	0.026	1	0.002
Gm41341	0.616209	0.669974	0.033	0.031	1	0.002
Mdk	0.62063	0.928367	0.021	0.019	1	0.002
Pcdhga11	0.209886	1.23089	0.01	0.008	1	0.002
Elovl2	0.221436	1.74736	0.011	0.009	1	0.002
Ckap2	0.242706	0.745332	0.014	0.012	1	0.002
Klhl4	0.261063	0.544018	0.011	0.009	1	0.002
C8b	0.26181	1.58048	0.01	0.008	1	0.002
Gm36814	0.273925	1.34519	0.011	0.009	1	0.002
Ankrd13d	0.298881	1.00169	0.01	0.008	1	0.002
4930509H03Rik	0.327393	1.28381	0.014	0.012	1	0.002
Gm20268	0.332458	1.38412	0.015	0.013	1	0.002
Ifi44	0.333228	0.883245	0.011	0.009	1	0.002
Platr22	0.339534	0.93796	0.012	0.01	1	0.002
Dlgap5	0.339564	1.09682	0.016	0.014	1	0.002
Gm17103	0.344349	0.725671	0.012	0.01	1	0.002
Chrna9	0.348979	0.954705	0.012	0.01	1	0.002
Gm15902	0.351015	0.976283	0.014	0.012	1	0.002
Gm28262	0.352552	0.840933	0.011	0.009	1	0.002
Gm41555	0.361201	1.48658	0.01	0.008	1	0.002
Ankrd31	0.370711	3.05083	0.011	0.009	1	0.002
Gm47770	0.375676	0.938177	0.013	0.011	1	0.002
Gm27246	0.384036	0.659053	0.012	0.01	1	0.002
Sytl2	0.384965	0.564402	0.012	0.01	1	0.002
Usp9y	0.388514	1.12639	0.011	0.009	1	0.002
Gm40264	0.389186	1.14156	0.013	0.011	1	0.002
Nfkbid	0.403263	1.29817	0.01	0.008	1	0.002
Ppp3r1	0.416473	0.658685	0.011	0.009	1	0.002
C86187	0.426284	1.3269	0.016	0.014	1	0.002
Notch3	0.433395	0.862873	0.011	0.009	1	0.002
Clca1	0.434425	0.530238	0.015	0.013	1	0.002
Gm31508	0.436372	-0.128096	0.011	0.009	1	0.002
Gm5820	0.463448	0.80105	0.012	0.01	1	0.002
L3mbtl1	0.468717	1.01102	0.016	0.014	1	0.002
Fam163a	0.470866	0.622684	0.016	0.014	1	0.002
Rgcc	0.473364	0.705114	0.014	0.012	1	0.002
2900079G21Rik	0.480947	2.22761	0.01	0.008	1	0.002
Wscd2	0.487407	1.10583	0.011	0.009	1	0.002
Lat	0.490253	0.846523	0.011	0.009	1	0.002
Gm29514	0.491302	1.04348	0.011	0.009	1	0.002
Fgf7	0.496972	1.07141	0.014	0.012	1	0.002
Gm41556	0.503768	0.887717	0.014	0.012	1	0.002
Gm17501	0.508389	0.905354	0.01	0.008	1	0.002
Tnfrsf1b	0.522392	0.731208	0.014	0.012	1	0.002
Elavl3	0.531734	0.998465	0.015	0.013	1	0.002
1700102P08Rik	0.54543	0.86197	0.014	0.012	1	0.002
Gm15246	0.559094	1.22557	0.011	0.009	1	0.002
Fabp12	0.565777	1.08777	0.016	0.014	1	0.002
Arhgap30	0.565864	0.958452	0.012	0.01	1	0.002
Slc1a7	0.580844	1.16951	0.013	0.011	1	0.002
Rab34	0.581154	1.15955	0.013	0.011	1	0.002
Scel	0.585988	1.30056	0.013	0.011	1	0.002
Gm45341	0.588371	2.83628	0.012	0.01	1	0.002
Pcsk6	0.381172	0.773403	0.018	0.016	1	0.002
Rimbp2	0.397684	0.803821	0.019	0.017	1	0.002
Nol4	0.518905	0.250495	0.022	0.02	1	0.002
Hecw1	0.523027	0.739829	0.023	0.021	1	0.002
Mtfr2	0.542792	1.03974	0.03	0.028	1	0.002
Sh2d4b	0.616659	0.864502	0.031	0.029	1	0.002
Klhl14	0.623366	0.66007	0.026	0.024	1	0.002
Neurl3	0.68085	0.432871	0.026	0.024	1	0.002
Gm48357	0.372781	1.16221	0.059	0.057	1	0.002
Zfand4	0.445646	0.914065	0.043	0.041	1	0.002
Tcte2	0.462962	0.859957	0.044	0.042	1	0.002
Tmem30c	0.477755	0.785248	0.036	0.034	1	0.002
Rorb	0.498695	1.00192	0.036	0.034	1	0.002
Cep192	0.0892697	0.754434	0.142	0.14	1	0.002
Mroh1	3.80108e-46	0.66925	0.688	0.686	9.93755e-42	0.002
Usp47	1.36943e-46	0.556538	0.743	0.742	3.58023e-42	0.001
Wdr33	1.22633e-41	0.739977	0.654	0.653	3.20612e-37	0.001
Hectd1	4.6121e-36	0.579581	0.665	0.664	1.20579e-31	0.001
Gas6	5.65001e-24	0.314329	0.834	0.833	1.47714e-19	0.001
Neat1	4.07636e-22	0.663742	0.655	0.654	1.06572e-17	0.001
Snx25	7.06022e-17	0.814526	0.456	0.455	1.84582e-12	0.001
Phip	2.00167e-15	0.682651	0.48	0.479	5.23316e-11	0.001
Atrn	1.35858e-05	0.813273	0.298	0.297	0.355188	0.001
Usp54	1.41388e-05	0.771609	0.322	0.321	0.369644	0.001
Zfp710	0.00105955	0.772609	0.249	0.248	1	0.001
Ect2	0.0962614	0.908939	0.152	0.151	1	0.001
Acaa1b	0.206175	0.816533	0.123	0.122	1	0.001
A930015D03Rik	0.214827	0.765693	0.12	0.119	1	0.001
Cadps2	0.218273	0.813549	0.122	0.121	1	0.001
B4galnt3	0.288707	0.875673	0.114	0.113	1	0.001
Gm27224	0.292101	0.876537	0.097	0.096	1	0.001
Gm15265	0.422747	1.41099	0.01	0.009	1	0.001
Arhgef38	0.423932	0.920869	0.09	0.089	1	0.001
Gm33989	0.437281	0.747144	0.083	0.082	1	0.001
Setdb2	0.476499	1.00394	0.063	0.062	1	0.001
Tango6	0.479755	0.832702	0.081	0.08	1	0.001
Tmem255a	0.505021	0.979512	0.012	0.011	1	0.001
Nt5dc3	0.511137	0.866372	0.065	0.064	1	0.001
Tmem200a	0.514132	0.746261	0.017	0.016	1	0.001
Zgpat	0.524395	0.681164	0.021	0.02	1	0.001
Gm49896	0.54303	0.891932	0.014	0.013	1	0.001
Igflr1	0.547685	1.03787	0.014	0.013	1	0.001
Abca15	0.548503	1.16627	0.012	0.011	1	0.001
Gm34933	0.549399	0.988049	0.028	0.027	1	0.001
Slc8a2	0.55885	0.767695	0.023	0.022	1	0.001
Gnasas1	0.560327	0.726568	0.01	0.009	1	0.001
Pkd1	0.574676	0.667029	0.055	0.054	1	0.001
Gnao1	0.577005	0.501839	0.016	0.015	1	0.001
Dgki	0.584984	0.549747	0.034	0.033	1	0.001
9330198N18Rik	0.588549	1.02589	0.01	0.009	1	0.001
Plag1	0.591177	0.98481	0.035	0.034	1	0.001
Efhb	0.592738	0.990191	0.02	0.019	1	0.001
Acss3	0.594135	0.890749	0.014	0.013	1	0.001
Zfp607b	0.595174	1.27663	0.012	0.011	1	0.001
Xkrx	0.596634	0.970204	0.019	0.018	1	0.001
1300017J02Rik	0.598216	1.00833	0.014	0.013	1	0.001
Papln	0.598719	0.857238	0.034	0.033	1	0.001
Drp2	0.600896	0.766262	0.01	0.009	1	0.001
Kifc2	0.602359	0.906688	0.038	0.037	1	0.001
Inpp4b	0.605737	0.778004	0.039	0.038	1	0.001
Gdpd3	0.606871	0.886603	0.021	0.02	1	0.001
Adam2	0.608506	0.878953	0.044	0.043	1	0.001
Gbp6	0.609391	1.45935	0.01	0.009	1	0.001
Gm20548	0.614257	1.10994	0.01	0.009	1	0.001
Fzd6	0.615345	0.804064	0.041	0.04	1	0.001
Sez6l	0.621523	1.24311	0.01	0.009	1	0.001
Aoc2	0.62953	0.857524	0.017	0.016	1	0.001
Gzmm	0.631039	1.05391	0.023	0.022	1	0.001
Shroom4	0.635433	0.757635	0.023	0.022	1	0.001
1700018A04Rik	0.636914	0.644561	0.014	0.013	1	0.001
Ccdc85a	0.644763	1.25412	0.017	0.016	1	0.001
Dcdc2a	0.647856	0.821884	0.012	0.011	1	0.001
Uhrf1	0.651168	0.654576	0.012	0.011	1	0.001
Sh2b2	0.65447	0.946732	0.01	0.009	1	0.001
Gm26766	0.661743	1.12672	0.023	0.022	1	0.001
Ldb2	0.662966	1.13756	0.04	0.039	1	0.001
Amph	0.673633	0.888924	0.019	0.018	1	0.001
Tpte	0.676693	0.841679	0.021	0.02	1	0.001
Ablim3	0.680569	0.30814	0.012	0.011	1	0.001
Layn	0.683332	0.483139	0.029	0.028	1	0.001
Ntn3	0.684796	0.680595	0.02	0.019	1	0.001
Rep15	0.684949	0.99912	0.033	0.032	1	0.001
Gm11944	0.686947	0.819536	0.035	0.034	1	0.001
4930590J08Rik	0.687516	1.26369	0.016	0.015	1	0.001
Trpc4	0.68859	0.474289	0.014	0.013	1	0.001
Gm44200	0.688937	0.705865	0.038	0.037	1	0.001
Cfp	0.689213	0.99685	0.016	0.015	1	0.001
Kcnmb4	0.69242	1.27551	0.01	0.009	1	0.001
Brinp2	0.70083	0.602944	0.01	0.009	1	0.001
Ccdc148	0.701145	0.700051	0.038	0.037	1	0.001
Gm15708	0.702412	1.14211	0.014	0.013	1	0.001
Cenph	0.70842	0.777669	0.01	0.009	1	0.001
Yy2	0.712534	1.04491	0.023	0.022	1	0.001
Rhbdl3	0.714982	0.992943	0.016	0.015	1	0.001
Gpld1	0.725474	1.07293	0.017	0.016	1	0.001
Gm4425	0.727536	0.810734	0.01	0.009	1	0.001
Gm10648	0.731585	1.21437	0.021	0.02	1	0.001
Tmigd3	0.733423	0.854986	0.021	0.02	1	0.001
4732440D04Rik	0.735356	1.11958	0.012	0.011	1	0.001
Gm34816	0.749666	1.25176	0.01	0.009	1	0.001
Sspo	0.753597	0.906416	0.027	0.026	1	0.001
Wdr95	0.755576	0.29703	0.01	0.009	1	0.001
Gm15832	0.756176	0.236919	0.019	0.018	1	0.001
Gm6787	0.757788	0.471135	0.017	0.016	1	0.001
Wdhd1	0.758422	0.766681	0.021	0.02	1	0.001
Numbl	0.760015	0.983673	0.016	0.015	1	0.001
Il15ra	0.76661	1.31132	0.012	0.011	1	0.001
Gm48653	0.776387	1.12884	0.028	0.027	1	0.001
9530097N15Rik	0.78006	0.757104	0.025	0.024	1	0.001
Cdr2l	0.786841	0.821958	0.019	0.018	1	0.001
9130221F21Rik	0.803537	0.681236	0.014	0.013	1	0.001
Itga2b	0.817535	0.895261	0.014	0.013	1	0.001
Adap2	0.820169	0.65977	0.041	0.04	1	0.001
Gm48867	0.836376	1.03089	0.02	0.019	1	0.001
Gm48521	0.864298	0.574634	0.01	0.009	1	0.001
Cdc42ep1	0.868628	0.674125	0.014	0.013	1	0.001
Gm13974	0.899393	0.500282	0.012	0.011	1	0.001
Cd109	0.478807	0.769634	0.015	0.014	1	0.001
Grin1	0.504205	0.933334	0.011	0.01	1	0.001
Rgs20	0.58149	0.394997	0.011	0.01	1	0.001
Rnf222	0.597734	0.607074	0.011	0.01	1	0.001
Lrfn2	0.598315	0.688928	0.015	0.014	1	0.001
Ypel1	0.620798	1.22748	0.015	0.014	1	0.001
Chek1	0.626656	0.820907	0.011	0.01	1	0.001
Serpini1	0.638827	0.692922	0.015	0.014	1	0.001
Tbx2	0.672627	1.43691	0.011	0.01	1	0.001
Gm12992	0.679064	1.34336	0.015	0.014	1	0.001
Stac3	0.709371	1.3988	0.013	0.012	1	0.001
Btk	0.741141	1.12897	0.013	0.012	1	0.001
Fes	0.775342	0.996262	0.013	0.012	1	0.001
Gm44993	0.821916	1.11377	0.011	0.01	1	0.001
Gm20045	0.847641	0.295259	0.015	0.014	1	0.001
Efcab3	0.853872	0.735893	0.011	0.01	1	0.001
Fan1	0.55661	0.88153	0.022	0.021	1	0.001
Crocc	0.585895	0.87539	0.03	0.029	1	0.001
4930549G23Rik	0.729963	0.951166	0.018	0.017	1	0.001
B4galnt2	0.742016	0.654028	0.026	0.025	1	0.001
4930590L20Rik	0.813716	0.96157	0.026	0.025	1	0.001
Ttc23l	0.887284	0.671649	0.018	0.017	1	0.001
Gm48421	0.59418	1.03509	0.036	0.035	1	0.001
Frem2	0.685835	0.746686	0.051	0.05	1	0.001
mt-Nd1	0	0.935795	0.999	0.999	0	0
mt-Co1	0	0.835093	0.998	0.998	0	0
mt-Co2	0	0.981404	0.999	0.999	0	0
mt-Atp6	0	0.908814	0.999	0.999	0	0
mt-Co3	0	0.809864	1	1	0	0
mt-Nd4	0	0.973077	0.998	0.998	0	0
Pdpk1	1.31839e-42	0.611033	0.71	0.71	3.4468e-38	0
Rnf19a	7.45337e-40	0.698044	0.651	0.651	1.94861e-35	0
Slc7a8	1.44474e-36	0.535279	0.737	0.737	3.77713e-32	0
Clca4b	1.90349e-33	0.245962	0.982	0.982	4.97649e-29	0
Tnks	1.46169e-28	0.731334	0.554	0.554	3.82145e-24	0
Igsf3	2.55192e-28	0.746153	0.549	0.549	6.67173e-24	0
Khdc4	6.64624e-22	0.762279	0.508	0.508	1.73759e-17	0
Otud7b	8.19893e-21	0.747662	0.529	0.529	2.14353e-16	0
Ptpn21	1.10495e-05	0.711244	0.294	0.294	0.288878	0
Hectd4	0.00018002	0.761797	0.268	0.268	1	0
Foxn2	0.00149209	0.761136	0.234	0.234	1	0
Htt	0.0303663	0.803972	0.197	0.197	1	0
Dclre1c	0.0419004	0.913795	0.168	0.168	1	0
Cenpc1	0.0446654	0.892674	0.178	0.178	1	0
Srgap2	0.210571	0.870536	0.125	0.125	1	0
Bcorl1	0.231309	0.688773	0.143	0.143	1	0
Il20rb	0.398402	0.796566	0.102	0.102	1	0
Smim5	0.572671	0.928042	0.075	0.075	1	0
Slc6a3	0.582838	0.860278	0.069	0.069	1	0
Acrbp	0.612583	0.803947	0.07	0.07	1	0
Arhgap6	0.657878	0.765608	0.056	0.056	1	0
Ofcc1	0.695105	0.976283	0.057	0.057	1	0
2610020C07Rik	0.721828	0.967285	0.021	0.021	1	0
0610043K17Rik	0.728841	0.334722	0.014	0.014	1	0
Zfp112	0.751271	0.641651	0.016	0.016	1	0
Gm13986	0.751363	1.20173	0.011	0.011	1	0
Kifc5b	0.769939	0.753584	0.024	0.024	1	0
A830035A12Rik	0.779562	0.549398	0.012	0.012	1	0
Adam4	0.789313	0.627931	0.013	0.013	1	0
Fads6	0.794261	0.97887	0.012	0.012	1	0
Cad	0.794901	0.908792	0.019	0.019	1	0
Sacs	0.795128	0.601528	0.01	0.01	1	0
Corin	0.805389	0.806408	0.012	0.012	1	0
Gm38353	0.807602	0.912378	0.011	0.011	1	0
Sptbn2	0.808666	0.634865	0.024	0.024	1	0
2610316D01Rik	0.812539	0.626722	0.014	0.014	1	0
Clca3a1	0.812955	0.925469	0.011	0.011	1	0
Gramd2	0.823775	1.1058	0.024	0.024	1	0
Agpat4	0.824465	0.172607	0.01	0.01	1	0
Tmem163	0.826298	1.15169	0.011	0.011	1	0
Tph2	0.830644	0.874975	0.011	0.011	1	0
Otof	0.8313	0.622869	0.012	0.012	1	0
Gm36445	0.831503	0.489396	0.011	0.011	1	0
Gm28175	0.831622	0.559163	0.012	0.012	1	0
Tmc2	0.833789	0.745895	0.013	0.013	1	0
2310014F06Rik	0.834391	0.862984	0.011	0.011	1	0
Gm44632	0.835799	1.13933	0.036	0.036	1	0
Adcy2	0.838644	0.964269	0.03	0.03	1	0
Ltk	0.842507	0.576338	0.01	0.01	1	0
Hells	0.846247	0.610117	0.045	0.045	1	0
1700019A02Rik	0.84635	0.894092	0.01	0.01	1	0
Fap	0.853776	0.779817	0.01	0.01	1	0
Gins1	0.854397	0.919987	0.014	0.014	1	0
Mcam	0.855034	0.540656	0.01	0.01	1	0
Gm6034	0.856917	1.01326	0.011	0.011	1	0
Pkd1l1	0.857575	1.00434	0.011	0.011	1	0
Ppfia4	0.859962	0.774299	0.013	0.013	1	0
Nr1h5	0.861576	0.641371	0.011	0.011	1	0
Cenpe	0.861762	0.252926	0.034	0.034	1	0
Spock3	0.863563	0.532811	0.018	0.018	1	0
Thsd7a	0.86757	0.642244	0.035	0.035	1	0
Fam189b	0.875829	0.681182	0.014	0.014	1	0
Abca1	0.878432	0.891313	0.023	0.023	1	0
Pde1a	0.879763	0.699844	0.022	0.022	1	0
Trim69	0.881203	1.47893	0.011	0.011	1	0
Gm11131	0.882153	0.779072	0.012	0.012	1	0
Fsip1	0.885221	0.363172	0.037	0.037	1	0
Bank1	0.890248	1.12506	0.016	0.016	1	0
Edaradd	0.890536	1.06836	0.014	0.014	1	0
Colec12	0.895235	0.49935	0.014	0.014	1	0
Gm15892	0.900863	0.72518	0.012	0.012	1	0
Kif18a	0.901172	1.01672	0.021	0.021	1	0
Ppp1r18	0.901767	0.425411	0.01	0.01	1	0
Gm11751	0.903835	0.607529	0.021	0.021	1	0
Olfml2a	0.905282	0.884186	0.012	0.012	1	0
Gm17266	0.906354	0.799862	0.019	0.019	1	0
Fcrl5	0.911955	-0.136385	0.015	0.015	1	0
4930406D18Rik	0.912666	0.530317	0.011	0.011	1	0
Timeless	0.91515	0.31914	0.011	0.011	1	0
Elavl4	0.91673	0.472864	0.026	0.026	1	0
Brd8dc	0.923053	0.938644	0.025	0.025	1	0
Kcnu1	0.923401	1.01846	0.018	0.018	1	0
1110017D15Rik	0.923682	0.289149	0.012	0.012	1	0
Gm31615	0.925222	1.04333	0.014	0.014	1	0
Ccnf	0.926925	0.938474	0.013	0.013	1	0
Zfp449	0.928648	0.635885	0.012	0.012	1	0
Abca17	0.930253	0.767888	0.012	0.012	1	0
Tmprss15	0.932554	0.893694	0.012	0.012	1	0
Zfp423	0.936671	0.489923	0.037	0.037	1	0
Gm45902	0.93763	0.716282	0.017	0.017	1	0
Lrguk	0.93913	0.930729	0.011	0.011	1	0
1700061N14Rik	0.939744	0.519529	0.02	0.02	1	0
Slc35f4	0.940882	1.02683	0.012	0.012	1	0
Plekho1	0.942075	0.71634	0.021	0.021	1	0
6430590A07Rik	0.942849	0.471731	0.034	0.034	1	0
Col8a2	0.944473	0.813183	0.014	0.014	1	0
Gm31805	0.945993	0.752261	0.02	0.02	1	0
G630055G22Rik	0.9466	0.334061	0.017	0.017	1	0
Pik3c2g	0.947865	0.745498	0.012	0.012	1	0
Lat2	0.947876	0.921904	0.018	0.018	1	0
Gna15	0.948148	0.740368	0.014	0.014	1	0
Tyro3	0.950367	0.930322	0.02	0.02	1	0
Klf8	0.951272	0.7434	0.012	0.012	1	0
Iqcf3	0.953507	0.606205	0.011	0.011	1	0
Klhdc8b	0.954003	0.739381	0.015	0.015	1	0
Gm26660	0.954863	1.0416	0.013	0.013	1	0
Gm47814	0.956548	0.897254	0.012	0.012	1	0
Arhgef9	0.956856	0.498807	0.01	0.01	1	0
Gm29502	0.957411	0.766808	0.016	0.016	1	0
Gm12811	0.957572	0.358468	0.01	0.01	1	0
Frmd6	0.958306	0.838272	0.039	0.039	1	0
Grip2	0.959148	0.561561	0.016	0.016	1	0
Gap43	0.960777	0.389987	0.011	0.011	1	0
Gm26901	0.960953	0.665899	0.011	0.011	1	0
Cnksr2	0.96148	0.802811	0.013	0.013	1	0
Gm26861	0.961714	0.378613	0.029	0.029	1	0
Kif19b	0.962163	0.612454	0.02	0.02	1	0
Apol7a	0.963806	0.168804	0.055	0.055	1	0
1700084C06Rik	0.966544	0.57626	0.024	0.024	1	0
Zan	0.966744	0.75524	0.022	0.022	1	0
Col27a1	0.967486	0.601324	0.017	0.017	1	0
4930429D17Rik	0.970003	0.77181	0.01	0.01	1	0
Gm3137	0.970153	0.807389	0.02	0.02	1	0
Asxl3	0.972047	0.892099	0.026	0.026	1	0
Wwtr1	0.972099	0.573445	0.013	0.013	1	0
Zscan20	0.972783	0.627537	0.024	0.024	1	0
8030455M16Rik	0.973496	0.840738	0.013	0.013	1	0
Cdkl4	0.975786	0.864829	0.015	0.015	1	0
Gm10823	0.976688	1.00501	0.01	0.01	1	0
Gm29358	0.980705	0.587946	0.029	0.029	1	0
Tmem51os1	0.984432	0.828919	0.022	0.022	1	0
Slc1a3	0.985063	0.780133	0.019	0.019	1	0
Gm49602	0.988508	0.908546	0.018	0.018	1	0
9530052E02Rik	0.991952	1.02345	0.031	0.031	1	0
Pcyt1b	0.992045	0.620277	0.011	0.011	1	0
Scn9a	0.993369	0.629425	0.013	0.013	1	0
Ankrd42	0.993401	0.992628	0.022	0.022	1	0
Slc16a14	0.99422	0.59892	0.013	0.013	1	0
Mef2c	0.994518	0.414687	0.012	0.012	1	0
1700020G17Rik	0.995328	0.570593	0.012	0.012	1	0
Sim1	0.995535	0.483454	0.01	0.01	1	0
4930414F18Rik	0.997726	-0.835478	0.017	0.017	1	0
Gm12971	0.998925	0.797589	0.019	0.019	1	0
Hspg2	0.999964	0.43874	0.012	0.012	1	0
Gm43713	0.735873	0.131578	0.017	0.018	1	-0.001
Cfap74	0.746188	0.491347	0.025	0.026	1	-0.001
Chst11	0.814392	0.722115	0.025	0.026	1	-0.001
Dscaml1	0.824807	0.562554	0.017	0.018	1	-0.001
Gm30613	0.834467	0.369692	0.021	0.022	1	-0.001
Cfap69	0.876018	0.859777	0.017	0.018	1	-0.001
Gm11884	0.924267	0.762911	0.021	0.022	1	-0.001
Gm28494	0.997363	0.691043	0.029	0.03	1	-0.001
Dnhd1	0.999567	0.366421	0.021	0.022	1	-0.001
Trpm8	0.515778	0.944973	0.01	0.011	1	-0.001
Gm33677	0.530508	0.667188	0.01	0.011	1	-0.001
Gm49497	0.548537	0.530586	0.01	0.011	1	-0.001
4933406C10Rik	0.548968	0.244984	0.01	0.011	1	-0.001
5930403N24Rik	0.554933	0.693764	0.01	0.011	1	-0.001
Btg4	0.56961	0.206865	0.01	0.011	1	-0.001
Klrb1c	0.571203	0.401448	0.01	0.011	1	-0.001
Magea2	0.572085	0.620097	0.01	0.011	1	-0.001
6030407O03Rik	0.590465	1.25223	0.01	0.011	1	-0.001
St6galnac6	0.591171	0.673252	0.012	0.013	1	-0.001
Sntg2	0.591408	0.357675	0.012	0.013	1	-0.001
Tshr	0.612078	0.497236	0.01	0.011	1	-0.001
Gm12248	0.612932	0.906991	0.012	0.013	1	-0.001
Nav2	0.613931	0.455678	0.01	0.011	1	-0.001
Hpca	0.636723	0.534722	0.01	0.011	1	-0.001
Marchf4	0.639871	0.553256	0.01	0.011	1	-0.001
Stk31	0.640685	0.569201	0.014	0.015	1	-0.001
Zfp811	0.645162	0.909249	0.014	0.015	1	-0.001
Gm37233	0.649249	0.658901	0.012	0.013	1	-0.001
Il12rb2	0.650758	0.549621	0.012	0.013	1	-0.001
Gm45894	0.651503	0.75165	0.012	0.013	1	-0.001
Arntl2	0.662863	0.781352	0.01	0.011	1	-0.001
Gm13415	0.662942	0.305569	0.01	0.011	1	-0.001
Gm7706	0.665223	0.911879	0.01	0.011	1	-0.001
Sphkap	0.667594	1.5738	0.012	0.013	1	-0.001
Tmem266	0.673357	0.752712	0.012	0.013	1	-0.001
Rnd1	0.680922	0.139788	0.01	0.011	1	-0.001
Tsix	0.686102	0.77017	0.01	0.011	1	-0.001
Gm44836	0.704182	0.795442	0.014	0.015	1	-0.001
Trib3	0.722538	-0.184919	0.01	0.011	1	-0.001
Gm42918	0.73345	0.526224	0.01	0.011	1	-0.001
Chsy1	0.733613	0.435199	0.01	0.011	1	-0.001
Gm16540	0.738687	0.775862	0.012	0.013	1	-0.001
Defa2	0.754113	0.327185	0.012	0.013	1	-0.001
Gm34777	0.756558	0.653064	0.01	0.011	1	-0.001
Marchf11	0.758443	0.70777	0.01	0.011	1	-0.001
Kctd14	0.761026	0.372782	0.014	0.015	1	-0.001
Rfx2	0.762102	1.33106	0.01	0.011	1	-0.001
Shcbp1l	0.774935	0.31535	0.01	0.011	1	-0.001
Scn3a	0.784091	0.562515	0.014	0.015	1	-0.001
Fanci	0.787836	0.730047	0.01	0.011	1	-0.001
Map7d2	0.80694	0.618814	0.01	0.011	1	-0.001
Mss51	0.833932	0.69498	0.01	0.011	1	-0.001
2310002F09Rik	0.834757	0.748257	0.012	0.013	1	-0.001
Gm29585	0.845155	0.867401	0.012	0.013	1	-0.001
Dnajc27	0.849286	0.298259	0.014	0.015	1	-0.001
4930474H20Rik	0.849793	0.219779	0.012	0.013	1	-0.001
Slc9a4	0.853824	0.411855	0.012	0.013	1	-0.001
Treh	0.857575	0.61624	0.01	0.011	1	-0.001
Gm33206	0.886562	1.02335	0.01	0.011	1	-0.001
Arf4os	0.939408	0.729963	0.014	0.015	1	-0.001
mt-Cytb	0	0.951883	0.997	0.998	0	-0.001
Apoa1	6.0187e-243	-0.69478	0.999	1	1.57353e-238	-0.001
Ubr5	1.65384e-38	0.727738	0.631	0.632	4.32379e-34	-0.001
Arhgap17	5.58781e-37	0.781402	0.616	0.617	1.46088e-32	-0.001
Atp2a2	9.06008e-33	0.631149	0.638	0.639	2.36867e-28	-0.001
Tns3	1.07987e-31	0.67787	0.602	0.603	2.82321e-27	-0.001
Tmcc1	3.47452e-28	0.789653	0.58	0.581	9.08377e-24	-0.001
Hnrnph1	3.74655e-28	0.758135	0.572	0.573	9.79498e-24	-0.001
F11r	2.87076e-22	0.333212	0.846	0.847	7.50532e-18	-0.001
Mrtfb	2.00148e-19	0.774287	0.483	0.484	5.23267e-15	-0.001
Xdh	3.78663e-17	0.782754	0.475	0.476	9.89976e-13	-0.001
Atxn7	6.67733e-16	0.766455	0.453	0.454	1.74572e-11	-0.001
Tead1	3.3725e-15	0.757128	0.466	0.467	8.81705e-11	-0.001
Eps8l3	5.76422e-15	0.191908	0.928	0.929	1.507e-10	-0.001
Mef2a	5.65508e-12	0.758066	0.402	0.403	1.47846e-07	-0.001
Scfd2	2.62888e-09	0.939624	0.348	0.349	6.87294e-05	-0.001
Clec16a	5.91267e-06	0.720022	0.317	0.318	0.154581	-0.001
Gm42659	0.00105005	0.879672	0.232	0.233	1	-0.001
Tiam2	0.026409	0.922201	0.192	0.193	1	-0.001
Khnyn	0.0537888	0.750733	0.183	0.184	1	-0.001
Dennd3	0.0715244	0.875466	0.163	0.164	1	-0.001
Gm47889	0.0944572	0.994867	0.161	0.162	1	-0.001
Whrn	0.333712	0.692931	0.119	0.12	1	-0.001
Eva1c	0.522488	0.648971	0.011	0.012	1	-0.001
Nod2	0.538341	0.240994	0.013	0.014	1	-0.001
Abcc3	0.556103	0.654577	0.013	0.014	1	-0.001
Rcan2	0.559788	0.213298	0.009	0.01	1	-0.001
Bag3	0.560657	0.4787	0.009	0.01	1	-0.001
Gm47381	0.563838	0.646762	0.009	0.01	1	-0.001
Hsd17b6	0.584888	0.710776	0.009	0.01	1	-0.001
Gna14	0.626581	0.488155	0.019	0.02	1	-0.001
Ppp1r42	0.627087	0.533941	0.016	0.017	1	-0.001
Cntnap3	0.628741	0.36351	0.009	0.01	1	-0.001
Ak8	0.629717	0.598874	0.013	0.014	1	-0.001
Myo15	0.644575	0.702033	0.013	0.014	1	-0.001
Kcnh8	0.646041	0.907972	0.011	0.012	1	-0.001
Palmd	0.653708	0.156787	0.009	0.01	1	-0.001
A630001G21Rik	0.654411	1.05006	0.009	0.01	1	-0.001
Pmel	0.657901	0.512293	0.016	0.017	1	-0.001
Foxa3	0.666562	0.798181	0.015	0.016	1	-0.001
Prx	0.666915	0.423423	0.011	0.012	1	-0.001
Myo1f	0.667385	0.212458	0.011	0.012	1	-0.001
Pex5l	0.669257	0.786008	0.018	0.019	1	-0.001
Matk	0.669711	0.386636	0.016	0.017	1	-0.001
Gm38405	0.670659	-0.179144	0.009	0.01	1	-0.001
Ank1	0.678265	2.37454	0.018	0.019	1	-0.001
Gm10785	0.682682	0.470941	0.011	0.012	1	-0.001
C630043F03Rik	0.686568	0.367139	0.011	0.012	1	-0.001
Focad	0.687439	0.781691	0.073	0.074	1	-0.001
Col1a2	0.688327	0.824801	0.015	0.016	1	-0.001
BC055324	0.694719	0.363102	0.013	0.014	1	-0.001
Rex2	0.69721	0.507794	0.013	0.014	1	-0.001
4933427D06Rik	0.698612	0.405845	0.013	0.014	1	-0.001
1700028P14Rik	0.699144	-0.331496	0.019	0.02	1	-0.001
Astn1	0.700571	2.0628	0.013	0.014	1	-0.001
Gm36945	0.704394	0.161565	0.011	0.012	1	-0.001
Tafa4	0.70995	0.272289	0.011	0.012	1	-0.001
Tcf7	0.711386	0.60614	0.011	0.012	1	-0.001
Gm42047	0.711711	1.02391	0.013	0.014	1	-0.001
Zfp619	0.716578	0.786376	0.011	0.012	1	-0.001
Crb1	0.726359	0.424587	0.009	0.01	1	-0.001
Cfap20dc	0.728074	0.255493	0.009	0.01	1	-0.001
Ddx11	0.728292	0.41092	0.02	0.021	1	-0.001
Gm19705	0.729727	0.429537	0.016	0.017	1	-0.001
Dmc1	0.751756	0.349476	0.009	0.01	1	-0.001
Rhd	0.752387	0.525332	0.009	0.01	1	-0.001
Gm16091	0.752487	0.604167	0.009	0.01	1	-0.001
Apba2	0.755266	0.586765	0.02	0.021	1	-0.001
Gm43062	0.756058	0.794026	0.009	0.01	1	-0.001
Gm43122	0.757344	0.446241	0.011	0.012	1	-0.001
Tulp1	0.762647	0.433471	0.013	0.014	1	-0.001
Gm35188	0.776279	0.253755	0.009	0.01	1	-0.001
Ppm1e	0.78016	0.645628	0.024	0.025	1	-0.001
Fam135b	0.782124	0.38035	0.015	0.016	1	-0.001
Sema3f	0.782541	0.720978	0.009	0.01	1	-0.001
Rsf1os2	0.782902	1.17498	0.009	0.01	1	-0.001
Gm973	0.787873	0.507919	0.02	0.021	1	-0.001
Gm31135	0.789569	0.406039	0.022	0.023	1	-0.001
9830004L10Rik	0.797214	0.938155	0.015	0.016	1	-0.001
Gm15290	0.801838	0.42138	0.015	0.016	1	-0.001
Kif6	0.802948	0.451101	0.011	0.012	1	-0.001
9330151L19Rik	0.80553	0.68743	0.013	0.014	1	-0.001
Gng7	0.806807	0.707609	0.016	0.017	1	-0.001
2610037D02Rik	0.806977	0.752808	0.067	0.068	1	-0.001
Arhgap28	0.8232	0.673892	0.022	0.023	1	-0.001
Zfp651	0.825075	0.948602	0.032	0.033	1	-0.001
Skap1	0.830906	0.517876	0.031	0.032	1	-0.001
Clca4a	0.831359	0.555241	0.086	0.087	1	-0.001
Gm28403	0.834193	0.928216	0.062	0.063	1	-0.001
Lix1	0.838003	0.850347	0.02	0.021	1	-0.001
Pot1b	0.839384	0.590745	0.026	0.027	1	-0.001
Vegfd	0.847328	0.150645	0.011	0.012	1	-0.001
Gm2479	0.852034	0.94177	0.018	0.019	1	-0.001
4930512B01Rik	0.852872	0.759998	0.015	0.016	1	-0.001
Lzts1	0.856608	0.895611	0.022	0.023	1	-0.001
Jakmip2	0.856956	0.430824	0.009	0.01	1	-0.001
Adgra2	0.857988	0.525253	0.009	0.01	1	-0.001
Gm41361	0.859004	1.03081	0.044	0.045	1	-0.001
Catsperg1	0.86093	0.556305	0.009	0.01	1	-0.001
Itga9	0.862846	0.535771	0.023	0.024	1	-0.001
Alms1	0.865961	0.779198	0.066	0.067	1	-0.001
Olfm4	0.867674	0.615423	0.039	0.04	1	-0.001
Stac2	0.869019	0.619859	0.024	0.025	1	-0.001
Gm10658	0.874564	0.987174	0.023	0.024	1	-0.001
Gm29865	0.875184	0.447097	0.022	0.023	1	-0.001
BC065397	0.875325	0.827423	0.02	0.021	1	-0.001
Lgr5	0.879127	0.533576	0.018	0.019	1	-0.001
Gm50012	0.883193	0.615192	0.011	0.012	1	-0.001
CJ186046Rik	0.885584	1.03711	0.011	0.012	1	-0.001
Elapor2	0.887555	0.850575	0.028	0.029	1	-0.001
Chst3	0.888646	0.889863	0.009	0.01	1	-0.001
Fbxl22	0.89333	0.961834	0.045	0.046	1	-0.001
Tubgcp5	0.914108	0.843502	0.049	0.05	1	-0.001
2610203C22Rik	0.915172	1.07283	0.011	0.012	1	-0.001
Tex16	0.91663	0.959973	0.009	0.01	1	-0.001
Gpr17	0.917213	0.989939	0.03	0.031	1	-0.001
Spata1	0.919193	1.09932	0.043	0.044	1	-0.001
Gm26797	0.920289	0.721314	0.06	0.061	1	-0.001
Ficd	0.921424	0.753859	0.023	0.024	1	-0.001
Gm14661	0.934311	0.344425	0.019	0.02	1	-0.001
Sfta2	0.939395	0.917871	0.009	0.01	1	-0.001
Gm12610	0.943108	0.779755	0.009	0.01	1	-0.001
Ppm1l	0.953379	0.734317	0.04	0.041	1	-0.001
Rhof	0.954287	0.426593	0.03	0.031	1	-0.001
Klhl29	0.970079	0.966233	0.028	0.029	1	-0.001
Pde2a	0.975034	0.603526	0.033	0.034	1	-0.001
Ccdc14	0.977528	0.669071	0.022	0.023	1	-0.001
Vav3	0.981944	0.799922	0.049	0.05	1	-0.001
Samd4	0.982292	0.391688	0.036	0.037	1	-0.001
Drc1	0.986964	0.566901	0.052	0.053	1	-0.001
Sik1	0.988238	0.712951	0.036	0.037	1	-0.001
Igdcc4	0.99822	0.697714	0.015	0.016	1	-0.001
Traf3	0.274885	0.750148	0.14	0.142	1	-0.002
Defa24	0.688036	0.486013	0.101	0.103	1	-0.002
Gm13305	0.617351	0.324553	0.034	0.036	1	-0.002
Per3	0.780308	0.736056	0.041	0.043	1	-0.002
Mtbp	0.814601	0.638205	0.034	0.036	1	-0.002
Fbxo47	0.819465	0.380016	0.034	0.036	1	-0.002
Timd2	0.866006	0.645819	0.035	0.037	1	-0.002
9630002D21Rik	0.436116	0.287741	0.017	0.019	1	-0.002
Cntln	0.436386	0.160638	0.016	0.018	1	-0.002
Brca1	0.439861	0.421083	0.02	0.022	1	-0.002
Ripor2	0.482408	0.3771	0.02	0.022	1	-0.002
Cerk	0.484796	0.551435	0.016	0.018	1	-0.002
Nin	0.518928	0.403399	0.021	0.023	1	-0.002
Stxbp5l	0.540865	0.601536	0.025	0.027	1	-0.002
Gm35288	0.557474	0.638185	0.017	0.019	1	-0.002
Cacnb3	0.569781	0.597218	0.017	0.019	1	-0.002
Dnai1	0.57209	0.541394	0.017	0.019	1	-0.002
Prune2	0.586248	0.518295	0.016	0.018	1	-0.002
Ccdc141	0.586396	0.727364	0.024	0.026	1	-0.002
Inpp5f	0.598177	0.495042	0.021	0.023	1	-0.002
Gm15903	0.600802	0.521338	0.016	0.018	1	-0.002
Kcnk4	0.60264	0.59122	0.016	0.018	1	-0.002
Aff3	0.605805	0.638336	0.021	0.023	1	-0.002
Fstl4	0.608617	1.17139	0.028	0.03	1	-0.002
Tarbp1	0.633865	0.470311	0.02	0.022	1	-0.002
Gm15728	0.649538	0.904599	0.028	0.03	1	-0.002
1700028E10Rik	0.657759	0.494605	0.024	0.026	1	-0.002
Gm50214	0.663278	0.761649	0.017	0.019	1	-0.002
Etv5	0.669534	0.508206	0.028	0.03	1	-0.002
Gm45330	0.698831	0.656272	0.029	0.031	1	-0.002
Ctf2	0.699534	0.579795	0.017	0.019	1	-0.002
Gm48228	0.703723	0.566402	0.028	0.03	1	-0.002
Klhl1	0.71059	0.695542	0.025	0.027	1	-0.002
Crp	0.7109	0.780082	0.016	0.018	1	-0.002
Dnah11	0.711285	-0.263645	0.016	0.018	1	-0.002
Mybl2	0.758436	0.626953	0.025	0.027	1	-0.002
Melk	0.305316	-0.120526	0.008	0.01	1	-0.002
Slc7a3	0.305821	0.126178	0.008	0.01	1	-0.002
4932443L11Rik	0.308953	0.52906	0.008	0.01	1	-0.002
Dhdh	0.309731	0.442317	0.009	0.011	1	-0.002
Odad2	0.311328	0.466319	0.01	0.012	1	-0.002
Ikzf4	0.311554	0.733126	0.01	0.012	1	-0.002
Rhoj	0.31172	0.402021	0.009	0.011	1	-0.002
Bmx	0.3221	0.251275	0.008	0.01	1	-0.002
Edn2	0.335645	0.13189	0.008	0.01	1	-0.002
Gm16023	0.336203	-0.527213	0.01	0.012	1	-0.002
Gm49457	0.338338	0.33541	0.008	0.01	1	-0.002
Efhc2	0.351096	-0.256472	0.008	0.01	1	-0.002
1700057G04Rik	0.351147	-0.186499	0.008	0.01	1	-0.002
Rgs17	0.354387	-0.479148	0.013	0.015	1	-0.002
Zc4h2	0.355839	0.551016	0.009	0.011	1	-0.002
Gm13387	0.35664	0.834488	0.011	0.013	1	-0.002
Glt1d1	0.359485	0.274048	0.013	0.015	1	-0.002
Gm29666	0.374171	0.741713	0.01	0.012	1	-0.002
Nxph1	0.381444	0.228246	0.011	0.013	1	-0.002
Tdrd9	0.386564	0.699162	0.01	0.012	1	-0.002
Gm47096	0.388927	0.20616	0.012	0.014	1	-0.002
Atp6v1g2	0.395884	0.125952	0.011	0.013	1	-0.002
Sptb	0.402288	0.513608	0.01	0.012	1	-0.002
Slc16a12	0.402289	0.11537	0.013	0.015	1	-0.002
Ppp1r1c	0.403431	0.204419	0.012	0.014	1	-0.002
Armc3	0.40439	0.58441	0.009	0.011	1	-0.002
Pax5	0.405703	0.256393	0.009	0.011	1	-0.002
A230005M16Rik	0.407754	0.505372	0.008	0.01	1	-0.002
Iqch	0.412563	0.171256	0.008	0.01	1	-0.002
Gm49766	0.413094	-0.164336	0.011	0.013	1	-0.002
Myt1l	0.413421	-0.164918	0.01	0.012	1	-0.002
Esrrb	0.417071	0.422967	0.014	0.016	1	-0.002
Ptger3	0.417091	0.70814	0.008	0.01	1	-0.002
F930017D23Rik	0.419365	0.366404	0.01	0.012	1	-0.002
Gm48727	0.419942	0.148768	0.009	0.011	1	-0.002
Gm609	0.421266	0.68641	0.011	0.013	1	-0.002
Ccdc112	0.422017	0.574103	0.013	0.015	1	-0.002
Gm10778	0.422216	0.271466	0.011	0.013	1	-0.002
9230116L04Rik	0.424153	0.263087	0.008	0.01	1	-0.002
Pros1	0.430064	0.614347	0.012	0.014	1	-0.002
Gm14168	0.430371	0.428622	0.011	0.013	1	-0.002
Brca2	0.432677	0.493775	0.011	0.013	1	-0.002
Dpf1	0.432677	0.404952	0.011	0.013	1	-0.002
Kynu	0.432773	0.732352	0.012	0.014	1	-0.002
Gm10125	0.434718	0.858267	0.008	0.01	1	-0.002
Gm45495	0.434835	0.494076	0.013	0.015	1	-0.002
1500015L24Rik	0.438241	0.210934	0.01	0.012	1	-0.002
Tbx4	0.439491	0.496268	0.009	0.011	1	-0.002
Stk36	0.441779	0.376202	0.008	0.01	1	-0.002
Gm35867	0.443393	0.259665	0.009	0.011	1	-0.002
Atcay	0.44374	0.364056	0.008	0.01	1	-0.002
Cdcp3	0.444887	0.502956	0.014	0.016	1	-0.002
Zfp474	0.447695	0.223785	0.009	0.011	1	-0.002
Gm49507	0.448192	0.318729	0.014	0.016	1	-0.002
Hormad2	0.448665	0.672657	0.014	0.016	1	-0.002
Slc16a4	0.453726	0.167296	0.01	0.012	1	-0.002
Rtn4rl1	0.458677	0.457933	0.009	0.011	1	-0.002
Ccdc81	0.458716	0.475426	0.009	0.011	1	-0.002
Recql4	0.459212	0.756891	0.013	0.015	1	-0.002
Themis	0.461407	0.250711	0.012	0.014	1	-0.002
Prex1	0.464444	0.656106	0.008	0.01	1	-0.002
Col4a5	0.46742	0.722999	0.011	0.013	1	-0.002
Gm30301	0.469745	-0.695254	0.01	0.012	1	-0.002
Gm10739	0.469817	0.339311	0.008	0.01	1	-0.002
Gm37768	0.47076	0.145401	0.008	0.01	1	-0.002
Traip	0.473031	1.01776	0.008	0.01	1	-0.002
Cdc6	0.476234	-0.15585	0.012	0.014	1	-0.002
Ankrd36	0.476339	0.233959	0.014	0.016	1	-0.002
Kcnj16	0.47672	0.413452	0.01	0.012	1	-0.002
Il18bp	0.47768	0.392077	0.01	0.012	1	-0.002
Gm33037	0.477994	0.296798	0.012	0.014	1	-0.002
Gm11948	0.477996	0.529405	0.009	0.011	1	-0.002
Gm3764	0.482619	0.19348	0.009	0.011	1	-0.002
AW046200	0.48372	0.444907	0.011	0.013	1	-0.002
Tnr	0.484873	-0.358043	0.013	0.015	1	-0.002
Gm26631	0.485429	0.582959	0.014	0.016	1	-0.002
8430426J06Rik	0.488354	0.508427	0.013	0.015	1	-0.002
Gm35281	0.490254	0.513521	0.01	0.012	1	-0.002
Vmn2r-ps158	0.492525	0.23281	0.01	0.012	1	-0.002
Fgf20	0.492825	0.44754	0.008	0.01	1	-0.002
A230072C01Rik	0.494444	1.17618	0.01	0.012	1	-0.002
Lemd1	0.498116	-0.313944	0.011	0.013	1	-0.002
Gm40849	0.498636	0.227756	0.013	0.015	1	-0.002
Scml2	0.499196	0.442221	0.009	0.011	1	-0.002
F630040K05Rik	0.504549	0.131216	0.011	0.013	1	-0.002
5730420D15Rik	0.512606	0.644504	0.013	0.015	1	-0.002
Spata7	0.515338	0.534799	0.012	0.014	1	-0.002
Gm47551	0.516276	0.57579	0.01	0.012	1	-0.002
Phyhd1	0.519611	0.818041	0.01	0.012	1	-0.002
Ptprq	0.521369	0.426575	0.012	0.014	1	-0.002
Mettl24	0.5226	0.121548	0.009	0.011	1	-0.002
Gm13944	0.531793	0.368478	0.008	0.01	1	-0.002
Zfp605	0.534088	0.42127	0.01	0.012	1	-0.002
Cntnap4	0.54058	0.206676	0.009	0.011	1	-0.002
Fgf10	0.54451	0.69602	0.009	0.011	1	-0.002
Snx22	0.549669	0.740799	0.013	0.015	1	-0.002
Pfkfb1	0.553984	0.539337	0.014	0.016	1	-0.002
Adamts12	0.561536	0.209298	0.011	0.013	1	-0.002
Ctps	0.565135	0.840396	0.013	0.015	1	-0.002
Mrap	0.578719	0.182602	0.008	0.01	1	-0.002
Bub1b	0.581909	-0.112038	0.009	0.011	1	-0.002
Jakmip3	0.586759	0.708716	0.009	0.011	1	-0.002
Tnfrsf19	0.595732	0.588307	0.01	0.012	1	-0.002
Trim47	0.595922	0.858181	0.013	0.015	1	-0.002
Vstm2a	0.597729	0.564548	0.01	0.012	1	-0.002
Fam169a	0.608058	0.751234	0.014	0.016	1	-0.002
Tex15	0.61259	0.37429	0.013	0.015	1	-0.002
Zfp202	0.613361	0.834861	0.009	0.011	1	-0.002
Napb	0.619573	0.713257	0.013	0.015	1	-0.002
Cnbd1	0.624099	0.245153	0.014	0.016	1	-0.002
Gsap	0.632412	0.34912	0.012	0.014	1	-0.002
mt-Nd2	0	1.00902	0.992	0.994	0	-0.002
mt-Nd3	0	0.674378	0.994	0.996	0	-0.002
Actn4	3.42594e-115	0.265438	0.993	0.995	8.95678e-111	-0.002
Clk1	1.87663e-54	0.536628	0.809	0.811	4.90625e-50	-0.002
Hnrnpc	3.92834e-52	0.558369	0.79	0.792	1.02702e-47	-0.002
Swt1	3.33888e-47	0.573258	0.806	0.808	8.72917e-43	-0.002
Myo5b	3.25079e-42	0.552978	0.786	0.788	8.49886e-38	-0.002
Huwe1	8.4126e-41	0.653306	0.66	0.662	2.19939e-36	-0.002
Acox1	1.82581e-34	0.253005	0.915	0.917	4.7734e-30	-0.002
Ace2	5.96865e-29	0.187041	0.969	0.971	1.56044e-24	-0.002
Sfmbt1	8.16552e-15	0.810667	0.447	0.449	2.13479e-10	-0.002
Cnksr3	3.19953e-09	0.778309	0.398	0.4	8.36486e-05	-0.002
Nid2	1.48483e-06	0.794613	0.313	0.315	0.0388193	-0.002
Edem3	2.01556e-06	0.733271	0.324	0.326	0.0526948	-0.002
Erc1	4.85951e-06	0.757495	0.324	0.326	0.127047	-0.002
Cog3	0.00933596	0.776654	0.213	0.215	1	-0.002
Kdm3b	0.100923	0.750402	0.176	0.178	1	-0.002
Scai	0.169806	0.866077	0.151	0.153	1	-0.002
Ythdc2	0.245558	0.79996	0.13	0.132	1	-0.002
Mcm9	0.349156	0.872169	0.118	0.12	1	-0.002
B230216N24Rik	0.350903	0.861552	0.123	0.125	1	-0.002
Sgtb	0.449369	0.727951	0.015	0.017	1	-0.002
Col28a1	0.449984	0.13019	0.015	0.017	1	-0.002
Dnal1	0.461301	0.528546	0.015	0.017	1	-0.002
Cdc20b	0.478766	0.421146	0.015	0.017	1	-0.002
Phf11c	0.520401	0.706825	0.018	0.02	1	-0.002
Gm12359	0.527227	0.449605	0.015	0.017	1	-0.002
Gbp3	0.539148	0.333906	0.015	0.017	1	-0.002
Ccdc88a	0.541016	0.382017	0.023	0.025	1	-0.002
Niban1	0.541482	0.399235	0.027	0.029	1	-0.002
Pcdh19	0.54404	0.480647	0.019	0.021	1	-0.002
Col11a1	0.549783	0.40961	0.015	0.017	1	-0.002
Rtn1	0.560069	0.293223	0.022	0.024	1	-0.002
Zbtb16	0.570755	0.122605	0.015	0.017	1	-0.002
Nalcn	0.591892	0.578798	0.018	0.02	1	-0.002
Gria4	0.597419	0.492486	0.022	0.024	1	-0.002
Itpka	0.60522	0.653991	0.019	0.021	1	-0.002
Lrp3	0.606977	0.223558	0.018	0.02	1	-0.002
Slc4a9	0.611125	0.586716	0.018	0.02	1	-0.002
Gm11508	0.614845	0.517141	0.023	0.025	1	-0.002
9030624G23Rik	0.625515	0.362743	0.023	0.025	1	-0.002
Il1rap	0.626791	0.762985	0.026	0.028	1	-0.002
Rbm12b2	0.62712	0.566686	0.026	0.028	1	-0.002
Slc47a1	0.63898	0.571932	0.026	0.028	1	-0.002
Ftx	0.639666	0.785858	0.083	0.085	1	-0.002
1700042G15Rik	0.660307	0.362882	0.023	0.025	1	-0.002
Pdzrn4	0.661214	0.618828	0.023	0.025	1	-0.002
Rexo5	0.662365	0.510762	0.022	0.024	1	-0.002
Mcph1	0.670624	0.849232	0.083	0.085	1	-0.002
1700027A15Rik	0.67453	0.935099	0.026	0.028	1	-0.002
Col26a1	0.683241	0.539253	0.018	0.02	1	-0.002
Kcnmb2	0.6902	0.923069	0.027	0.029	1	-0.002
Terb1	0.712443	0.371454	0.027	0.029	1	-0.002
Setd4	0.717179	0.366863	0.027	0.029	1	-0.002
Srbd1	0.717598	0.788218	0.082	0.084	1	-0.002
Plcd4	0.719485	0.663373	0.023	0.025	1	-0.002
Pacsin1	0.721335	0.884075	0.019	0.021	1	-0.002
Rims1	0.742307	0.790414	0.04	0.042	1	-0.002
Zfp692	0.753837	0.418183	0.032	0.034	1	-0.002
Anln	0.755185	0.933577	0.03	0.032	1	-0.002
Ccdc180	0.757772	0.64814	0.045	0.047	1	-0.002
Ifit3	0.781152	0.562345	0.098	0.1	1	-0.002
Pik3r1	0.790375	0.74584	0.075	0.077	1	-0.002
Zbp1	0.802813	0.700135	0.044	0.046	1	-0.002
Garnl3	0.854729	0.499075	0.048	0.05	1	-0.002
Ano1	0.885991	0.835219	0.043	0.045	1	-0.002
Pbx3	0.886349	0.814662	0.063	0.065	1	-0.002
Gpr176	0.940244	0.424555	0.059	0.061	1	-0.002
Gm29571	0.950205	0.624373	0.059	0.061	1	-0.002
Gm16973	0.971286	0.948566	0.06	0.062	1	-0.002
Pibf1	0.0983228	0.928856	0.169	0.172	1	-0.003
Aoah	0.349434	0.916797	0.14	0.143	1	-0.003
Atxn7l2	0.569614	0.582428	0.033	0.036	1	-0.003
Slfn4	0.655278	0.604913	0.048	0.051	1	-0.003
Arhgap29	0.674111	0.638419	0.033	0.036	1	-0.003
Mab21l3	0.174169	-0.133048	0.008	0.011	1	-0.003
Erg	0.176688	0.261041	0.008	0.011	1	-0.003
9230112E08Rik	0.199022	0.442919	0.008	0.011	1	-0.003
Glra1	0.200223	0.35553	0.012	0.015	1	-0.003
Elavl2	0.206116	0.346643	0.008	0.011	1	-0.003
Gm50013	0.212783	-0.580008	0.008	0.011	1	-0.003
Gm32442	0.214172	0.145845	0.008	0.011	1	-0.003
Adcy5	0.230225	0.333005	0.008	0.011	1	-0.003
Arhgap31	0.230268	0.421606	0.012	0.015	1	-0.003
Hhip	0.2347	-0.163764	0.008	0.011	1	-0.003
Ndc80	0.236853	-0.448886	0.008	0.011	1	-0.003
Gm48877	0.24051	0.191639	0.008	0.011	1	-0.003
Plekhh2	0.241591	0.243849	0.012	0.015	1	-0.003
Srgn	0.243657	0.264099	0.01	0.013	1	-0.003
0610038B21Rik	0.246539	0.558437	0.01	0.013	1	-0.003
Fcho1	0.250761	0.306036	0.012	0.015	1	-0.003
Frrs1l	0.251801	0.112378	0.008	0.011	1	-0.003
Zc3h11a	0.255431	0.967931	0.008	0.011	1	-0.003
Ttc12	0.260973	0.284659	0.008	0.011	1	-0.003
Rem2	0.262489	0.638617	0.012	0.015	1	-0.003
Eya2	0.269823	0.123632	0.01	0.013	1	-0.003
Cdca2	0.273741	0.450076	0.008	0.011	1	-0.003
Caskin1	0.274656	0.375535	0.008	0.011	1	-0.003
Pou2f2	0.278707	0.416984	0.015	0.018	1	-0.003
Gm14471	0.279669	-0.114482	0.012	0.015	1	-0.003
Celf4	0.279949	1.77429	0.012	0.015	1	-0.003
Gm35721	0.282438	0.460499	0.012	0.015	1	-0.003
D130079A08Rik	0.283366	0.130064	0.008	0.011	1	-0.003
Map1b	0.284638	-0.320562	0.008	0.011	1	-0.003
Mamld1	0.286802	-0.251956	0.012	0.015	1	-0.003
A230057D06Rik	0.295953	0.221812	0.012	0.015	1	-0.003
Abca6	0.295953	0.28575	0.012	0.015	1	-0.003
Tox2	0.297256	0.177226	0.01	0.013	1	-0.003
Adamts9	0.311828	0.350913	0.012	0.015	1	-0.003
Ntng2	0.313189	0.464057	0.015	0.018	1	-0.003
Rit2	0.313993	0.577057	0.015	0.018	1	-0.003
Slc29a4	0.316695	0.242505	0.01	0.013	1	-0.003
Asf1b	0.318804	0.69111	0.012	0.015	1	-0.003
Neb	0.321232	0.307357	0.016	0.019	1	-0.003
Tnfrsf25	0.326453	0.422453	0.02	0.023	1	-0.003
2810429I04Rik	0.329087	0.496661	0.015	0.018	1	-0.003
Gm31363	0.332281	0.530528	0.008	0.011	1	-0.003
L1cam	0.340827	0.277536	0.016	0.019	1	-0.003
Gabra3	0.346444	0.166787	0.008	0.011	1	-0.003
Dysf	0.356381	0.333398	0.016	0.019	1	-0.003
Syt2	0.368563	0.139332	0.015	0.018	1	-0.003
Bend3	0.369582	0.441829	0.02	0.023	1	-0.003
Egf	0.36978	0.617736	0.017	0.02	1	-0.003
Synpo2	0.371296	0.665654	0.017	0.02	1	-0.003
Skida1	0.37355	0.449752	0.015	0.018	1	-0.003
Slc25a53	0.375016	0.473484	0.015	0.018	1	-0.003
Tmprss11d	0.378423	0.208614	0.008	0.011	1	-0.003
Grm5	0.379085	0.314363	0.024	0.027	1	-0.003
Dgke	0.392269	0.606918	0.021	0.024	1	-0.003
Tgm2	0.397312	0.605738	0.025	0.028	1	-0.003
Gm36346	0.397504	0.563706	0.019	0.022	1	-0.003
Abcb5	0.399671	0.380618	0.012	0.015	1	-0.003
Dnah5	0.399704	0.387838	0.016	0.019	1	-0.003
Rdh7	0.400571	0.323827	0.012	0.015	1	-0.003
4732463B04Rik	0.401697	0.652402	0.028	0.031	1	-0.003
Grik5	0.401894	0.495969	0.015	0.018	1	-0.003
Spag17	0.404433	0.321345	0.02	0.023	1	-0.003
Slc9c1	0.40675	0.608914	0.016	0.019	1	-0.003
Mroh8	0.415721	0.766086	0.016	0.019	1	-0.003
Bmpr1b	0.417018	0.712446	0.016	0.019	1	-0.003
Fam161b	0.430129	0.622779	0.016	0.019	1	-0.003
Fam71a	0.440182	0.645814	0.016	0.019	1	-0.003
Nhsl2	0.454078	0.658805	0.019	0.022	1	-0.003
Axdnd1	0.478518	1.45676	0.019	0.022	1	-0.003
Trhde	0.479693	0.314673	0.021	0.024	1	-0.003
Sardh	0.489105	0.661745	0.027	0.03	1	-0.003
Gm42658	0.489798	0.275511	0.021	0.024	1	-0.003
Rassf5	0.495844	0.574743	0.015	0.018	1	-0.003
Kctd8	0.501867	0.281371	0.016	0.019	1	-0.003
Runx1	0.513271	0.369551	0.016	0.019	1	-0.003
Snca	0.531006	0.687959	0.025	0.028	1	-0.003
Gm41664	0.584668	0.555488	0.021	0.024	1	-0.003
Fat3	0.61583	0.287404	0.028	0.031	1	-0.003
Olfr1033	0.64284	0.587868	0.029	0.032	1	-0.003
A930037H05Rik	0.0940442	-0.15446	0.007	0.01	1	-0.003
Sorbs3	0.099952	-0.342543	0.007	0.01	1	-0.003
Bcl2l14	0.105872	-0.150084	0.007	0.01	1	-0.003
Gm49757	0.106612	-0.120937	0.007	0.01	1	-0.003
Rab36	0.128481	0.384743	0.007	0.01	1	-0.003
Gm48091	0.134109	-0.244813	0.007	0.01	1	-0.003
Gm47509	0.142259	-0.578191	0.007	0.01	1	-0.003
Igsf9b	0.150489	-0.149259	0.007	0.01	1	-0.003
Adamts6	0.150832	-0.47369	0.007	0.01	1	-0.003
Gm44206	0.151325	-0.178231	0.007	0.01	1	-0.003
Prdm6	0.152558	-0.129028	0.007	0.01	1	-0.003
Scarf2	0.152992	0.238157	0.007	0.01	1	-0.003
Gm16725	0.160716	0.161655	0.007	0.01	1	-0.003
Adam19	0.160819	0.235642	0.007	0.01	1	-0.003
Pabpc1l	0.161244	0.101501	0.007	0.01	1	-0.003
Cplx4	0.161948	0.435607	0.007	0.01	1	-0.003
Agbl2	0.179064	0.22831	0.007	0.01	1	-0.003
Gm26590	0.181487	0.146185	0.007	0.01	1	-0.003
Igfbpl1	0.18948	0.249953	0.007	0.01	1	-0.003
Pcnx2	0.20673	-0.427647	0.007	0.01	1	-0.003
Gm26532	0.208037	-0.250609	0.007	0.01	1	-0.003
Ang4	0.209175	0.516211	0.007	0.01	1	-0.003
Gm43948	0.219555	0.338888	0.007	0.01	1	-0.003
Zfp296	0.22073	-0.278124	0.007	0.01	1	-0.003
Cyp2c70	0.221823	0.373494	0.007	0.01	1	-0.003
Scn1a	0.231335	0.148171	0.007	0.01	1	-0.003
Gm13830	0.233005	0.361781	0.007	0.01	1	-0.003
Gm43597	0.257275	0.572478	0.007	0.01	1	-0.003
Gm47408	0.259317	-0.186775	0.007	0.01	1	-0.003
Tll2	0.259488	0.137705	0.007	0.01	1	-0.003
Sh3rf2	0.261006	0.520257	0.007	0.01	1	-0.003
Gm47270	0.263237	0.721146	0.007	0.01	1	-0.003
Gipr	0.267476	-0.12254	0.007	0.01	1	-0.003
Adgre1	0.271501	0.408125	0.007	0.01	1	-0.003
Gm34544	0.298388	0.445056	0.007	0.01	1	-0.003
Tnip3	0.298527	0.339433	0.007	0.01	1	-0.003
Gria2	0.311138	0.447337	0.007	0.01	1	-0.003
Gm15559	0.313516	0.471933	0.007	0.01	1	-0.003
Pdgfrb	0.314053	0.427725	0.007	0.01	1	-0.003
Cdh7	0.327792	0.238939	0.007	0.01	1	-0.003
Gm14697	0.328156	0.570853	0.007	0.01	1	-0.003
Gm49575	0.328255	0.313871	0.007	0.01	1	-0.003
Ugt2b38	0.343593	0.282484	0.007	0.01	1	-0.003
Gm11476	0.344312	0.139706	0.007	0.01	1	-0.003
Gm24362	0.36151	0.33244	0.007	0.01	1	-0.003
Gm49700	0.164109	0.161763	0.009	0.012	1	-0.003
Tamalin	0.182186	0.287089	0.009	0.012	1	-0.003
A430010J10Rik	0.19781	0.692464	0.013	0.016	1	-0.003
Gm4117	0.199453	-1.41302	0.013	0.016	1	-0.003
Ung	0.199492	0.482879	0.013	0.016	1	-0.003
Gm5535	0.208997	0.325605	0.011	0.014	1	-0.003
Smtn	0.212018	0.357403	0.009	0.012	1	-0.003
Nlgn2	0.21228	0.173145	0.013	0.016	1	-0.003
Itga8	0.223741	0.406463	0.009	0.012	1	-0.003
Gm11630	0.228341	0.436882	0.011	0.014	1	-0.003
Tns1	0.239279	0.347152	0.011	0.014	1	-0.003
Gm15581	0.242503	0.346947	0.013	0.016	1	-0.003
Nphp4	0.24366	0.419223	0.014	0.017	1	-0.003
Ntn4	0.246045	0.492313	0.009	0.012	1	-0.003
Zc3h7b	0.247799	0.723997	0.011	0.014	1	-0.003
B230217C12Rik	0.255116	0.290202	0.009	0.012	1	-0.003
Zfp420	0.256225	0.269205	0.009	0.012	1	-0.003
Apol9b	0.262694	0.137102	0.009	0.012	1	-0.003
Zeb1	0.267244	0.644174	0.014	0.017	1	-0.003
Plxna4	0.269069	0.169737	0.014	0.017	1	-0.003
Gm30954	0.270157	0.524601	0.013	0.016	1	-0.003
Gm26740	0.27355	0.623961	0.014	0.017	1	-0.003
Gm4673	0.275284	0.252837	0.014	0.017	1	-0.003
Arhgef6	0.275333	0.691632	0.014	0.017	1	-0.003
Adam22	0.279591	-0.246263	0.009	0.012	1	-0.003
Zfp385a	0.281115	0.337409	0.009	0.012	1	-0.003
Tmem169	0.282026	0.599455	0.011	0.014	1	-0.003
Gm20752	0.282038	0.676146	0.011	0.014	1	-0.003
1700001C19Rik	0.283243	0.311501	0.009	0.012	1	-0.003
Gm41804	0.284939	-0.367735	0.009	0.012	1	-0.003
Racgap1	0.288009	0.231044	0.009	0.012	1	-0.003
Gli3	0.289894	-0.301513	0.009	0.012	1	-0.003
Lrrc8c	0.290041	0.141508	0.011	0.014	1	-0.003
Tmem8b	0.291966	0.227453	0.011	0.014	1	-0.003
Cacna1e	0.299666	0.344016	0.013	0.016	1	-0.003
Shoc1	0.303399	-0.318424	0.011	0.014	1	-0.003
Sync	0.305315	0.399491	0.011	0.014	1	-0.003
Dnah12	0.307393	0.300722	0.014	0.017	1	-0.003
Impg1	0.312824	0.666719	0.011	0.014	1	-0.003
Gm47712	0.315579	0.728383	0.013	0.016	1	-0.003
Scn8a	0.317483	0.437557	0.013	0.016	1	-0.003
Clnk	0.32235	0.527001	0.014	0.017	1	-0.003
Zfp273	0.32457	0.788606	0.011	0.014	1	-0.003
Sgcb	0.336122	0.774219	0.009	0.012	1	-0.003
1600002D24Rik	0.342342	0.10235	0.011	0.014	1	-0.003
Gm12023	0.344215	0.165977	0.009	0.012	1	-0.003
St6gal1	0.350729	0.778347	0.014	0.017	1	-0.003
Man1c1	0.375211	0.346501	0.009	0.012	1	-0.003
Gm48293	0.375366	0.292922	0.014	0.017	1	-0.003
Ache	0.396586	0.675141	0.014	0.017	1	-0.003
Bicc1	0.396711	0.49225	0.013	0.016	1	-0.003
4933431E20Rik	0.444364	0.555735	0.014	0.017	1	-0.003
E130102H24Rik	0.487924	0.575745	0.014	0.017	1	-0.003
Mgam2-ps	6.00821e-60	0.767193	0.732	0.735	1.57079e-55	-0.003
Clint1	4.4514e-54	0.528891	0.837	0.84	1.16377e-49	-0.003
Vmp1	7.43271e-46	-0.162908	0.983	0.986	1.94321e-41	-0.003
Dsg2	3.46755e-44	0.51767	0.774	0.777	9.06558e-40	-0.003
Ap3b1	9.50085e-43	0.698373	0.68	0.683	2.4839e-38	-0.003
Herc1	9.21687e-32	0.740975	0.586	0.589	2.40966e-27	-0.003
Myo15b	5.58167e-30	0.149597	0.979	0.982	1.45927e-25	-0.003
Nhlrc2	1.47501e-29	0.726734	0.604	0.607	3.85627e-25	-0.003
Btbd7	6.01645e-20	0.716228	0.512	0.515	1.57294e-15	-0.003
0610040J01Rik	6.29926e-19	0.811491	0.506	0.509	1.64688e-14	-0.003
Pnpla6	7.42666e-17	0.744321	0.464	0.467	1.94163e-12	-0.003
Ccnt2	1.04455e-15	0.729387	0.45	0.453	2.73087e-11	-0.003
Zbtb11	4.54495e-14	0.730695	0.453	0.456	1.18823e-09	-0.003
Vegfa	9.45643e-14	0.779971	0.447	0.45	2.47229e-09	-0.003
Ptpre	0.0110062	0.749329	0.226	0.229	1	-0.003
Elp4	0.0193679	0.907701	0.212	0.215	1	-0.003
Fam214a	0.0542319	0.86689	0.179	0.182	1	-0.003
Lrrc4	0.0996981	0.848657	0.166	0.169	1	-0.003
Skint5	0.338911	0.288436	0.018	0.021	1	-0.003
Col24a1	0.359056	0.375053	0.018	0.021	1	-0.003
Ninl	0.378697	0.655709	0.022	0.025	1	-0.003
Sipa1	0.4092	0.43186	0.026	0.029	1	-0.003
Tesmin	0.421309	0.962365	0.026	0.029	1	-0.003
Trpv3	0.452982	0.722354	0.022	0.025	1	-0.003
Prex2	0.455599	0.625434	0.026	0.029	1	-0.003
Grid1	0.45653	0.651035	0.022	0.025	1	-0.003
Galnt14	0.456582	0.431405	0.018	0.021	1	-0.003
Nphp3	0.508613	0.511534	0.022	0.025	1	-0.003
Nlrc3	0.516503	0.664924	0.018	0.021	1	-0.003
Kif17	0.567977	0.73364	0.036	0.039	1	-0.003
Haus6	0.580709	0.809957	0.039	0.042	1	-0.003
Ppm1j	0.599962	0.449625	0.032	0.035	1	-0.003
Defa30	0.613007	0.516591	0.031	0.034	1	-0.003
Ism2	0.61786	0.561149	0.038	0.041	1	-0.003
Slco1a5	0.634092	0.638481	0.044	0.047	1	-0.003
Ercc6	0.655796	0.773971	0.097	0.1	1	-0.003
Cabcoco1	0.668011	0.780722	0.03	0.033	1	-0.003
Fgfr3	0.675225	0.741215	0.032	0.035	1	-0.003
1500002F19Rik	0.685961	0.976435	0.039	0.042	1	-0.003
Gm14634	0.69575	0.852062	0.046	0.049	1	-0.003
Akap6	0.735266	0.766949	0.047	0.05	1	-0.003
[truncated: 10,289 more rows]

## Sheet: Ileum_7
gene	p_val	avg_log2FC	pct.1	pct.2	p_val_adj	diff
Guca2a	5.86678e-160	0.807105	0.996	0.957	1.53381e-155	0.039
Fabp2	3.43703e-119	0.963871	0.991	0.954	8.98578e-115	0.037
Rps28	3.1916e-81	0.853611	0.95	0.919	8.34412e-77	0.031
Pdzk1ip1	2.16102e-41	0.492858	0.92	0.893	5.64977e-37	0.027
Npl	2.84004e-85	0.510349	0.992	0.969	7.42501e-81	0.023
Cps1	4.58416e-28	0.481415	0.968	0.945	1.19848e-23	0.023
F630206G17Rik	5.86486e-256	1.14837	0.996	0.979	1.53331e-251	0.017
Eef1a1	2.05641e-66	0.498223	0.993	0.977	5.37629e-62	0.016
Ftl1-ps1	1.12579e-280	1.20148	0.996	0.981	2.94327e-276	0.015
Cstb	4.49097e-94	0.798458	0.95	0.935	1.17412e-89	0.015
Tmsb4x	6.68941e-120	0.688255	0.996	0.982	1.74888e-115	0.014
Ubb	5.05286e-138	0.687855	0.991	0.978	1.32102e-133	0.013
Sat1	7.62643e-56	0.512707	0.963	0.95	1.99385e-51	0.013
Fbp1	2.44628e-36	0.604707	0.867	0.854	6.39555e-32	0.013
Tpt1	6.34819e-100	0.544568	0.995	0.983	1.65967e-95	0.012
Oat	9.44864e-101	0.589669	0.992	0.981	2.47025e-96	0.011
Myl6	1.62432e-81	0.537936	0.979	0.968	4.24662e-77	0.011
Cd63	5.10819e-47	0.56327	0.913	0.902	1.33548e-42	0.011
Selenop	3.13937e-27	0.302367	0.989	0.978	8.20757e-23	0.011
Spink1	5.55293e-161	0.731238	0.998	0.988	1.45176e-156	0.01
Fth1	1.98961e-239	0.797275	1	0.991	5.20163e-235	0.009
S100a1	1.70025e-40	0.723926	0.851	0.842	4.44514e-36	0.009
Fuca2	1.35219e-37	0.397689	0.966	0.957	3.53517e-33	0.009
Defa20	0.0886047	1.98342	0.04	0.031	1	0.009
Rpl23a	8.49457e-49	0.722693	0.868	0.86	2.22082e-44	0.008
Ctsz	4.51916e-42	0.360742	0.992	0.984	1.18149e-37	0.008
Rps12	6.36752e-47	0.507989	0.945	0.937	1.66472e-42	0.008
Rab11a	6.29896e-65	0.561246	0.954	0.947	1.6468e-60	0.007
Gpx3	1.30829e-34	0.360284	0.998	0.991	3.42038e-30	0.007
Lgmn	8.95631e-31	0.473543	0.985	0.978	2.34154e-26	0.007
Ctsa	5.69347e-18	0.253106	0.989	0.982	1.4885e-13	0.007
Clca4b	8.02771e-14	0.236523	0.989	0.982	2.09876e-09	0.007
Naga	8.33876e-99	0.600179	0.998	0.993	2.18009e-94	0.005
Calm1	5.26828e-88	0.494494	0.994	0.989	1.37734e-83	0.005
Rps16	9.11602e-43	0.52874	0.929	0.924	2.38329e-38	0.005
Meltf	7.98206e-15	0.174453	0.996	0.991	2.08683e-10	0.005
Defa34	0.0892748	2.25548	0.015	0.01	1	0.005
Ctsb	8.8986e-37	0.404131	0.994	0.991	2.32645e-32	0.003
Myom2	0.468488	2.19998	0.011	0.008	1	0.003
Actb	2.13756e-39	0.276094	1	0.998	5.58844e-35	0.002
Tmsb10	4.59273e-26	0.291952	0.971	0.969	1.20072e-21	0.002
Nusap1	0.6526	2.32248	0.028	0.026	1	0.002
Defa36	0.717038	1.61001	0.017	0.015	1	0.002
Apoa1	3.02113e-113	0.52979	1	0.999	7.89845e-109	0.001
Apoa4	1.01649e-56	0.372865	1	0.999	2.6575e-52	0.001
Defa32	0.942527	1.41209	0.011	0.011	1	0
Dbi	7.46561e-56	0.609141	0.946	0.947	1.95181e-51	-0.001
Rpl13a	1.86514e-48	0.484775	0.959	0.96	4.87622e-44	-0.001
Atp6v0c	1.93249e-38	0.415907	0.962	0.963	5.05231e-34	-0.001
Ass1	3.74841e-29	0.47265	0.923	0.924	9.79985e-25	-0.001
Defa30	0.949188	1.60274	0.033	0.034	1	-0.001
Gm13568	0.95225	2.00808	0.009	0.01	1	-0.001
Treml2	0.965881	1.58934	0.027	0.028	1	-0.001
Gcg	0.999181	1.26561	0.015	0.016	1	-0.001
Clca3b	0.553167	1.17799	0.011	0.013	1	-0.002
4930528H21Rik	0.640583	0.911609	0.008	0.01	1	-0.002
Defa2	0.646302	1.10969	0.011	0.013	1	-0.002
Clca1	0.656298	1.39317	0.012	0.014	1	-0.002
Fer1l6	0.667462	0.994777	0.008	0.01	1	-0.002
1700120C14Rik	0.702571	1.12428	0.009	0.011	1	-0.002
Rps24	7.55172e-22	0.377774	0.907	0.909	1.97432e-17	-0.002
Sptssb	0.456852	0.672511	0.008	0.011	1	-0.003
Hk2	0.48128	1.33634	0.008	0.011	1	-0.003
Mybl1	0.539233	1.35138	0.008	0.011	1	-0.003
Phlda3	0.368566	0.71626	0.007	0.01	1	-0.003
Sorbs3	0.419183	1.33658	0.007	0.01	1	-0.003
Etohd2	0.420211	1.4844	0.007	0.01	1	-0.003
Gm42829	0.485774	1.51579	0.007	0.01	1	-0.003
2510009E07Rik	0.486408	1.51046	0.007	0.01	1	-0.003
Mlana	0.554633	1.72039	0.009	0.012	1	-0.003
Rpl23	1.1886e-52	0.605086	0.915	0.918	3.10749e-48	-0.003
Neu1	2.95108e-13	0.244471	0.985	0.988	7.71531e-09	-0.003
Ranbp3l	0.244451	1.09558	0.007	0.011	1	-0.004
1700001C19Rik	0.251319	1.31809	0.007	0.011	1	-0.004
Esyt3	0.286686	1.40589	0.007	0.011	1	-0.004
Rnd1	0.301553	1.32182	0.007	0.011	1	-0.004
Fgf10	0.309571	1.08161	0.007	0.011	1	-0.004
Ccdc81	0.334663	1.18819	0.007	0.011	1	-0.004
Loxhd1	0.204646	1.42448	0.006	0.01	1	-0.004
Gm12811	0.204663	0.924295	0.006	0.01	1	-0.004
Gm46323	0.216423	1.08142	0.006	0.01	1	-0.004
Gipr	0.256156	0.912232	0.006	0.01	1	-0.004
1700016L21Rik	0.269028	1.4527	0.006	0.01	1	-0.004
Rasal1	0.278028	1.14841	0.006	0.01	1	-0.004
Zfp41	0.322846	1.47409	0.008	0.012	1	-0.004
Gm49766	0.349227	1.39899	0.009	0.013	1	-0.004
Ccl6	0.408392	1.09331	0.009	0.013	1	-0.004
Il33	0.434635	1.65478	0.017	0.021	1	-0.004
Agr2	0.633178	1.12374	0.022	0.026	1	-0.004
Actg1	8.53853e-98	0.692229	0.96	0.964	2.23231e-93	-0.004
Rps29	6.11221e-45	0.520523	0.947	0.951	1.59798e-40	-0.004
Rplp1	9.27633e-39	0.451494	0.95	0.954	2.4252e-34	-0.004
P4hb	4.6207e-21	0.256976	0.989	0.993	1.20804e-16	-0.004
Rragb	0.136906	0.792131	0.006	0.011	1	-0.005
Cenpf	0.140412	0.460867	0.006	0.011	1	-0.005
Kcnq2	0.140876	0.862303	0.006	0.011	1	-0.005
Zfp474	0.149398	0.968814	0.006	0.011	1	-0.005
Hhip	0.153156	0.608774	0.006	0.011	1	-0.005
Gm49736	0.18241	0.714527	0.006	0.011	1	-0.005
Tbx4	0.182551	1.02666	0.006	0.011	1	-0.005
Gm19569	0.182567	0.822029	0.006	0.011	1	-0.005
B230214G05Rik	0.188178	1.14139	0.006	0.011	1	-0.005
Impg1	0.210523	1.05499	0.008	0.013	1	-0.005
Cdca3	0.227306	1.24286	0.008	0.013	1	-0.005
Cenpa	0.107412	0.691037	0.005	0.01	1	-0.005
Gm15540	0.111094	0.931457	0.005	0.01	1	-0.005
Ppp1r18	0.111149	1.1572	0.005	0.01	1	-0.005
1700086P04Rik	0.118092	0.56559	0.005	0.01	1	-0.005
Dennd4b	0.118254	1.34061	0.005	0.01	1	-0.005
Gm17344	0.121707	1.21835	0.005	0.01	1	-0.005
Asrgl1	0.125405	0.474273	0.005	0.01	1	-0.005
Dpysl3	0.125418	0.572946	0.005	0.01	1	-0.005
Gm16725	0.125479	0.859618	0.005	0.01	1	-0.005
Gsta5	0.125515	0.548035	0.005	0.01	1	-0.005
Vwde	0.129288	0.581106	0.005	0.01	1	-0.005
Cpxm2	0.13348	1.05589	0.005	0.01	1	-0.005
Gm30108	0.133532	0.683282	0.005	0.01	1	-0.005
Rsf1os2	0.146053	0.597306	0.005	0.01	1	-0.005
Ncf4	0.146459	1.32945	0.005	0.01	1	-0.005
Zfp296	0.150607	0.764922	0.005	0.01	1	-0.005
Gm10244	0.150772	0.91499	0.005	0.01	1	-0.005
Acnat2	0.150808	0.884944	0.005	0.01	1	-0.005
H4c17	0.154619	0.132372	0.005	0.01	1	-0.005
Gml	0.155239	0.498758	0.005	0.01	1	-0.005
Ccdc150	0.155357	0.769062	0.005	0.01	1	-0.005
Apoa2	0.155475	1.21164	0.005	0.01	1	-0.005
Rps23rg1	0.15987	0.542155	0.005	0.01	1	-0.005
Gm34816	0.159931	0.585223	0.005	0.01	1	-0.005
Gm47551	0.20258	0.820653	0.007	0.012	1	-0.005
Ifit3b	0.214521	1.26716	0.007	0.012	1	-0.005
1700086O06Rik	0.202093	1.27906	0.011	0.016	1	-0.005
Rplp2	1.27849e-42	0.635272	0.869	0.874	3.34248e-38	-0.005
Folr1	1.53681e-27	0.325818	0.973	0.978	4.01784e-23	-0.005
Defa17	0.683656	1.48175	0.058	0.064	1	-0.006
Gm21057	0.0698922	0.981669	0.005	0.011	1	-0.006
Gm19689	0.0714725	0.810524	0.005	0.011	1	-0.006
Chsy1	0.0720618	0.773894	0.005	0.011	1	-0.006
Rspo3	0.072132	1.17693	0.005	0.011	1	-0.006
Gml2	0.0737214	-0.170852	0.005	0.011	1	-0.006
Tie1	0.0743353	0.748787	0.005	0.011	1	-0.006
Sertad4	0.0791186	0.763364	0.005	0.011	1	-0.006
Erg	0.0813857	0.466193	0.005	0.011	1	-0.006
Mettl24	0.0842356	0.981482	0.005	0.011	1	-0.006
Ndrg4	0.0864452	0.488104	0.005	0.011	1	-0.006
Gm11280	0.0892777	0.370331	0.005	0.011	1	-0.006
Arhgap30	0.0893137	1.09512	0.005	0.011	1	-0.006
Tmem132cos	0.0893227	0.349211	0.005	0.011	1	-0.006
Snhg10	0.0895929	0.947274	0.005	0.011	1	-0.006
Zfp202	0.0951672	0.745305	0.005	0.011	1	-0.006
Prl6a1	0.0953197	1.05517	0.005	0.011	1	-0.006
Olfr354	0.0979183	0.419104	0.005	0.011	1	-0.006
Gm40662	0.0983151	1.0652	0.005	0.011	1	-0.006
Raet1d	0.12058	0.763102	0.007	0.013	1	-0.006
5930430L01Rik	0.120631	1.03979	0.007	0.013	1	-0.006
Pitpnm2	0.120631	0.871009	0.007	0.013	1	-0.006
Sfxn4	0.120765	1.15419	0.007	0.013	1	-0.006
Gm29478	0.124175	1.05253	0.007	0.013	1	-0.006
Ccnf	0.126802	0.597396	0.007	0.013	1	-0.006
Mypop	0.127654	1.13857	0.007	0.013	1	-0.006
Atp6v1g2	0.138451	0.942883	0.007	0.013	1	-0.006
Sphkap	0.13873	2.27964	0.007	0.013	1	-0.006
Galnt9	0.142697	1.61021	0.007	0.013	1	-0.006
Aldh1a3	0.0508909	0.118845	0.004	0.01	1	-0.006
Gm10475	0.0509837	0.27751	0.004	0.01	1	-0.006
Bag3	0.0509837	0.311392	0.004	0.01	1	-0.006
Gm44593	0.0525284	-0.107202	0.004	0.01	1	-0.006
Gm10125	0.052636	0.132312	0.004	0.01	1	-0.006
Gm14295	0.0527318	0.288684	0.004	0.01	1	-0.006
Pcnx2	0.0527798	0.908266	0.004	0.01	1	-0.006
Bmx	0.0544528	0.346804	0.004	0.01	1	-0.006
Gm47578	0.0545455	0.645483	0.004	0.01	1	-0.006
Gm9917	0.0561152	-0.23956	0.004	0.01	1	-0.006
Nrap	0.0562233	0.164221	0.004	0.01	1	-0.006
Sim1	0.0562997	0.487497	0.004	0.01	1	-0.006
Mpp2	0.0563188	0.514645	0.004	0.01	1	-0.006
Adamts6	0.0563252	0.788824	0.004	0.01	1	-0.006
Pemt	0.0581364	0.347674	0.004	0.01	1	-0.006
Gm48420	0.0581889	0.689407	0.004	0.01	1	-0.006
Chst3	0.0620534	0.343171	0.004	0.01	1	-0.006
Vwa3a	0.0635246	-0.870033	0.004	0.01	1	-0.006
Kcnk10	0.0635675	-0.959982	0.004	0.01	1	-0.006
Crb1	0.0639832	0.309227	0.004	0.01	1	-0.006
Cenph	0.064127	0.378417	0.004	0.01	1	-0.006
Lrrtm3	0.0641558	0.582779	0.004	0.01	1	-0.006
Dmc1	0.0658695	-0.435226	0.004	0.01	1	-0.006
Gm12610	0.0662619	0.310997	0.004	0.01	1	-0.006
Rhd	0.0663065	0.632449	0.004	0.01	1	-0.006
Gm41307	0.0683565	0.362461	0.004	0.01	1	-0.006
Slc8a3	0.0684138	0.401211	0.004	0.01	1	-0.006
Stk36	0.0685286	1.08509	0.004	0.01	1	-0.006
Gm15559	0.0685592	0.891815	0.004	0.01	1	-0.006
Cdh7	0.0706588	0.31855	0.004	0.01	1	-0.006
Ifi44	0.070714	0.260315	0.004	0.01	1	-0.006
Gm47509	0.0707771	0.69406	0.004	0.01	1	-0.006
Gm11476	0.0729688	0.254265	0.004	0.01	1	-0.006
Ubap1l	0.073042	0.574253	0.004	0.01	1	-0.006
Scarf2	0.0730501	0.535578	0.004	0.01	1	-0.006
Gm45488	0.0730582	0.48819	0.004	0.01	1	-0.006
2310008N11Rik	0.073164	0.815684	0.004	0.01	1	-0.006
Pm20d2	0.0755801	0.756189	0.004	0.01	1	-0.006
Fam81a	0.0778767	0.2803	0.004	0.01	1	-0.006
Gm12068	0.0779026	0.287469	0.004	0.01	1	-0.006
Vwa5b2	0.0780148	0.937635	0.004	0.01	1	-0.006
H2ac8	0.0780494	0.926964	0.004	0.01	1	-0.006
Gm27184	0.0780581	0.708873	0.004	0.01	1	-0.006
Tll2	0.0781013	1.01293	0.004	0.01	1	-0.006
Frmpd1	0.0963209	0.672286	0.006	0.012	1	-0.006
Olfml2a	0.0964286	0.817814	0.006	0.012	1	-0.006
Ckap2	0.0966892	1.1017	0.006	0.012	1	-0.006
Gm17023	0.0987922	1.02188	0.006	0.012	1	-0.006
Zbed5	0.102192	0.921144	0.006	0.012	1	-0.006
Il18bp	0.102192	0.684632	0.006	0.012	1	-0.006
Gm36945	0.11457	0.640491	0.006	0.012	1	-0.006
Tcf7	0.114895	1.97655	0.006	0.012	1	-0.006
Spata24	0.118665	1.24229	0.006	0.012	1	-0.006
Lmo1	0.118752	1.24924	0.006	0.012	1	-0.006
Smoc2	0.125294	0.713624	0.006	0.012	1	-0.006
H4c4	0.128933	0.623895	0.006	0.012	1	-0.006
Rxfp2	0.132851	0.617403	0.006	0.012	1	-0.006
Cyp7b1	0.162343	4.13072	0.008	0.014	1	-0.006
Vmn1r60	0.180617	1.09932	0.008	0.014	1	-0.006
Hcar2	0.195527	1.22826	0.008	0.014	1	-0.006
Dzank1	0.146984	1.88906	0.011	0.017	1	-0.006
Grik3	1.59814e-187	1.12243	0.956	0.962	4.17819e-183	-0.006
Vmp1	3.11085e-35	0.360876	0.98	0.986	8.13301e-31	-0.006
Epcam	1.89133e-30	0.254085	0.989	0.995	4.94469e-26	-0.006
Plin3	5.53201e-05	0.20694	0.974	0.98	1	-0.006
Nek10	0.0322558	0.253699	0.004	0.011	1	-0.007
Magea2	0.0322708	0.303714	0.004	0.011	1	-0.007
Gm42918	0.0322821	0.467957	0.004	0.011	1	-0.007
Lpl	0.0323236	0.717897	0.004	0.011	1	-0.007
Gm11655	0.0333496	0.374212	0.004	0.011	1	-0.007
4833408A19Rik	0.0333768	0.747525	0.004	0.011	1	-0.007
Gm14167	0.0343642	-0.156361	0.004	0.011	1	-0.007
Zc4h2	0.0356202	0.369289	0.004	0.011	1	-0.007
Gm53018	0.0356409	0.694447	0.004	0.011	1	-0.007
Poteg	0.0356409	0.635062	0.004	0.011	1	-0.007
Chga	0.0366358	0.82671	0.004	0.011	1	-0.007
Arntl2	0.0367933	0.630669	0.004	0.011	1	-0.007
Gm16159	0.0368402	0.671911	0.004	0.011	1	-0.007
Caskin1	0.0379697	0.217764	0.004	0.011	1	-0.007
Vpreb1	0.0380225	0.381969	0.004	0.011	1	-0.007
Gm31814	0.0380269	0.587489	0.004	0.011	1	-0.007
Spire2	0.0390932	-0.2824	0.004	0.011	1	-0.007
Gm33206	0.039152	-0.226962	0.004	0.011	1	-0.007
Cnga3	0.0392154	0.438092	0.004	0.011	1	-0.007
Fam209	0.0392653	0.331657	0.004	0.011	1	-0.007
Rab37	0.0393243	0.755082	0.004	0.011	1	-0.007
Gm48727	0.0401202	-0.368322	0.004	0.011	1	-0.007
Snap91	0.0406469	0.646837	0.004	0.011	1	-0.007
Bub1b	0.0418159	-0.269702	0.004	0.011	1	-0.007
2510046G10Rik	0.0419268	0.412672	0.004	0.011	1	-0.007
Ndc80	0.0447522	0.240336	0.004	0.011	1	-0.007
Fli1	0.0457555	1.34648	0.004	0.011	1	-0.007
Gm15634	0.0461875	0.32567	0.004	0.011	1	-0.007
Slfn3	0.0462087	0.330322	0.004	0.011	1	-0.007
Hsd3b8	0.046214	0.231815	0.004	0.011	1	-0.007
Gm20629	0.0476742	-0.18057	0.004	0.011	1	-0.007
E430024P14Rik	0.0477124	0.143945	0.004	0.011	1	-0.007
Arhgef9	0.0478161	0.59675	0.004	0.011	1	-0.007
Gm15510	0.0478544	0.497779	0.004	0.011	1	-0.007
Rnf222	0.0478818	0.900624	0.004	0.011	1	-0.007
Rgs20	0.0493099	0.343966	0.004	0.011	1	-0.007
Hs3st4	0.0493718	-0.831944	0.004	0.011	1	-0.007
Mfsd4b5	0.0493831	0.821249	0.004	0.011	1	-0.007
Srgn	0.0637249	0.69897	0.006	0.013	1	-0.007
Acss3	0.0653907	0.625327	0.006	0.013	1	-0.007
Rpp40	0.0655995	1.00719	0.006	0.013	1	-0.007
Col22a1	0.0675536	0.627328	0.006	0.013	1	-0.007
Gm45894	0.0696509	0.896109	0.006	0.013	1	-0.007
4930474H20Rik	0.0734925	0.182965	0.006	0.013	1	-0.007
Sybu	0.0736684	0.555164	0.006	0.013	1	-0.007
Slc26a5	0.0827886	0.204565	0.006	0.013	1	-0.007
Abi3bp	0.0834326	1.10461	0.006	0.013	1	-0.007
Nbl1	0.0857393	0.906482	0.006	0.013	1	-0.007
Gdf1	0.0857675	0.803194	0.006	0.013	1	-0.007
Bmp5	0.0858483	0.904256	0.006	0.013	1	-0.007
H3c4	0.0905696	0.64571	0.006	0.013	1	-0.007
Rgs17	0.104584	-0.357762	0.008	0.015	1	-0.007
Ppp1r27	0.106597	1.39297	0.008	0.015	1	-0.007
Olfr33	0.109134	1.22382	0.008	0.015	1	-0.007
Sprr2a3	0.113881	0.696871	0.011	0.018	1	-0.007
Zc2hc1c	0.128332	1.20887	0.008	0.015	1	-0.007
Oxgr1	0.135303	1.17824	0.008	0.015	1	-0.007
Gm29682	0.193535	1.42319	0.015	0.022	1	-0.007
Them7	0.201819	0.873223	0.017	0.024	1	-0.007
Dchs1	0.0466326	1.09782	0.005	0.012	1	-0.007
Zfp449	0.0480306	0.48361	0.005	0.012	1	-0.007
Gm43573	0.049564	0.52162	0.005	0.012	1	-0.007
Tmem71	0.0524557	-0.176516	0.005	0.012	1	-0.007
Hspg2	0.0525495	0.213679	0.005	0.012	1	-0.007
Grm3	0.0526048	0.298693	0.005	0.012	1	-0.007
Scrn1	0.0527376	0.769364	0.005	0.012	1	-0.007
5730507C01Rik	0.052793	0.887147	0.005	0.012	1	-0.007
Racgap1	0.0541963	0.171619	0.005	0.012	1	-0.007
Sptb	0.0543499	0.589057	0.005	0.012	1	-0.007
Svep1	0.0544183	0.832947	0.005	0.012	1	-0.007
CJ186046Rik	0.0560459	0.365505	0.005	0.012	1	-0.007
Nptx2	0.0597569	1.02739	0.005	0.012	1	-0.007
Rpp25	0.0615669	0.733783	0.005	0.012	1	-0.007
Gm12023	0.0615989	0.488519	0.005	0.012	1	-0.007
Zfp420	0.0636942	1.18681	0.005	0.012	1	-0.007
Adam22	0.0675634	0.28741	0.005	0.012	1	-0.007
Vmn1r38	0.0790041	0.938439	0.007	0.014	1	-0.007
Gm16863	0.0837941	1.21323	0.007	0.014	1	-0.007
Kif23	0.0858107	0.675405	0.007	0.014	1	-0.007
Gm20478	0.0861156	0.976416	0.007	0.014	1	-0.007
Lrrc8c	0.0909683	0.779392	0.007	0.014	1	-0.007
Gm47895	0.0958627	0.457351	0.007	0.014	1	-0.007
Ccdc63	0.110474	0.82039	0.007	0.014	1	-0.007
4930579K19Rik	0.122151	1.62984	0.009	0.016	1	-0.007
Sfmbt2	0.124763	1.15835	0.009	0.016	1	-0.007
Gm27167	0.127837	1.07762	0.009	0.016	1	-0.007
1700010K24Rik	0.159137	0.437976	0.009	0.016	1	-0.007
Fyb2	0.161348	1.31091	0.009	0.016	1	-0.007
Gm15489	0.339948	1.24744	0.022	0.029	1	-0.007
Gm30093	0.146308	1.16681	0.014	0.022	1	-0.008
Gm16023	0.0210194	1.47793	0.004	0.012	1	-0.008
Melk	0.021612	-0.276758	0.002	0.01	1	-0.008
Klf8	0.0216254	-0.78925	0.004	0.012	1	-0.008
Slc7a3	0.0216315	-0.528932	0.002	0.01	1	-0.008
Lipt2	0.0216651	0.10104	0.002	0.01	1	-0.008
4932443L11Rik	0.0216735	0.142783	0.002	0.01	1	-0.008
Map9	0.021775	0.199988	0.004	0.012	1	-0.008
Aqp3	0.0217879	0.248331	0.004	0.012	1	-0.008
Teddm2	0.022343	-0.559443	0.002	0.01	1	-0.008
Gm48882	0.0223869	-0.366166	0.004	0.012	1	-0.008
Rdh16f2	0.0223979	-0.340381	0.002	0.01	1	-0.008
Sema3f	0.0224008	-0.14092	0.002	0.01	1	-0.008
Gm48604	0.0224385	-0.106326	0.002	0.01	1	-0.008
2310068J16Rik	0.0225014	0.432254	0.004	0.012	1	-0.008
Gm49654	0.0225147	0.633606	0.004	0.012	1	-0.008
3830408C21Rik	0.0225334	0.882126	0.004	0.012	1	-0.008
Traip	0.0230483	-1.82823	0.002	0.01	1	-0.008
Scn1a	0.0231139	-0.841069	0.002	0.01	1	-0.008
Chrna9	0.0231467	-0.640096	0.002	0.01	1	-0.008
Agpat4	0.0231991	-0.116732	0.002	0.01	1	-0.008
Gm44206	0.0232006	0.212566	0.002	0.01	1	-0.008
Gm10371	0.0232024	0.360588	0.004	0.012	1	-0.008
A330093E20Rik	0.0232189	0.183665	0.004	0.012	1	-0.008
Sacs	0.0238746	-0.945579	0.002	0.01	1	-0.008
Gm41804	0.023897	-0.695253	0.004	0.012	1	-0.008
Gm9902	0.0239281	-0.327648	0.004	0.012	1	-0.008
Dnaaf4	0.0239366	-0.358147	0.004	0.012	1	-0.008
Gm10638	0.0239827	-0.265058	0.002	0.01	1	-0.008
1700057G04Rik	0.0239827	-0.149367	0.002	0.01	1	-0.008
Fgf20	0.0240074	0.574774	0.002	0.01	1	-0.008
Prr36	0.0240136	0.17929	0.002	0.01	1	-0.008
Fads6	0.0240302	0.310425	0.004	0.012	1	-0.008
Gm38405	0.024801	-0.562099	0.002	0.01	1	-0.008
Gimap5	0.0248228	0.37474	0.004	0.012	1	-0.008
Suv39h2	0.0248361	0.255513	0.002	0.01	1	-0.008
H2al1k	0.0248585	0.571873	0.002	0.01	1	-0.008
B230322F03Rik	0.0248697	0.742528	0.004	0.012	1	-0.008
Itga8	0.0256535	0.233847	0.004	0.012	1	-0.008
Agbl2	0.0256573	-0.237544	0.002	0.01	1	-0.008
Slc1a7	0.0256716	0.113391	0.004	0.012	1	-0.008
Antxr1	0.0256739	-0.128641	0.002	0.01	1	-0.008
Gm15246	0.0256805	-0.364081	0.002	0.01	1	-0.008
Daam2	0.0256871	-0.507575	0.002	0.01	1	-0.008
Sgcb	0.0265337	0.623419	0.004	0.012	1	-0.008
H4c18	0.0274536	-0.443893	0.002	0.01	1	-0.008
Ntf3	0.0274606	-0.512615	0.002	0.01	1	-0.008
2210406O10Rik	0.0274924	-0.326843	0.002	0.01	1	-0.008
Rab36	0.0274924	-0.246328	0.002	0.01	1	-0.008
9230116L04Rik	0.0275065	-0.136032	0.002	0.01	1	-0.008
Mrap	0.0275277	0.389158	0.002	0.01	1	-0.008
Gm35188	0.0283187	-1.06099	0.002	0.01	1	-0.008
Sh2b2	0.0283842	-0.57424	0.002	0.01	1	-0.008
Atcay	0.0283915	-0.838195	0.002	0.01	1	-0.008
Wscd2	0.0284133	-0.516956	0.002	0.01	1	-0.008
Gm26532	0.0284206	-0.205139	0.002	0.01	1	-0.008
Gm48091	0.0284206	-0.203561	0.002	0.01	1	-0.008
Gm29514	0.0284425	3.55036	0.002	0.01	1	-0.008
Il16	0.0284681	-0.546005	0.002	0.01	1	-0.008
Dcdc2a	0.0289858	-0.569118	0.004	0.012	1	-0.008
H2bc21	0.0292831	0.697417	0.004	0.012	1	-0.008
Acsm3	0.0293994	-0.589081	0.002	0.01	1	-0.008
Gm40999	0.0294409	-0.160807	0.002	0.01	1	-0.008
Gm34983	0.0294597	0.25142	0.002	0.01	1	-0.008
St6galnac6	0.0299167	0.369577	0.005	0.013	1	-0.008
Gm46404	0.0301775	-0.186093	0.004	0.012	1	-0.008
Plpp4	0.0302553	0.392068	0.004	0.012	1	-0.008
1700012I11Rik	0.0303927	-0.453792	0.002	0.01	1	-0.008
Prdm6	0.0305018	0.773457	0.002	0.01	1	-0.008
Cers3	0.0307119	-1.45132	0.005	0.013	1	-0.008
Adamts2	0.0308156	0.256245	0.005	0.013	1	-0.008
1700030N03Rik	0.031092	-0.315002	0.004	0.012	1	-0.008
Gm31045	0.0311721	-0.111397	0.004	0.012	1	-0.008
Impg2	0.0312706	0.750849	0.004	0.012	1	-0.008
Gm24362	0.0314521	-0.586345	0.002	0.01	1	-0.008
Ube2t	0.0314763	-0.432497	0.002	0.01	1	-0.008
Catsperb	0.0314964	-0.221513	0.002	0.01	1	-0.008
Adam19	0.0315367	0.110864	0.002	0.01	1	-0.008
Slc5a10	0.0315447	0.272392	0.002	0.01	1	-0.008
Asic5	0.0315447	0.293728	0.002	0.01	1	-0.008
4930596I21Rik	0.0318656	0.345913	0.005	0.013	1	-0.008
Gm16553	0.0325322	-0.275882	0.002	0.01	1	-0.008
Nova2	0.0325571	-0.254227	0.002	0.01	1	-0.008
Gm47270	0.0326154	0.521208	0.002	0.01	1	-0.008
Fign	0.032657	0.595315	0.002	0.01	1	-0.008
Zfp534	0.0327016	0.649645	0.005	0.013	1	-0.008
Wwtr1	0.0328366	-0.117898	0.005	0.013	1	-0.008
Gm15943	0.0329649	0.717068	0.005	0.013	1	-0.008
Slco5a1	0.0336754	-0.493232	0.002	0.01	1	-0.008
Gm50034	0.0337227	-0.235865	0.002	0.01	1	-0.008
4930525G20Rik	0.0337356	-0.390389	0.002	0.01	1	-0.008
Glis1	0.0337571	-0.143423	0.002	0.01	1	-0.008
Gm29585	0.0347319	-0.624859	0.005	0.013	1	-0.008
Tchhl1	0.035003	0.385007	0.005	0.013	1	-0.008
2610507I01Rik	0.0350484	0.705051	0.005	0.013	1	-0.008
Rtkn2	0.0360839	0.282528	0.005	0.013	1	-0.008
Gm41609	0.0361423	0.60419	0.005	0.013	1	-0.008
Gm44386	0.0362085	0.592439	0.005	0.013	1	-0.008
1700030F04Rik	0.036228	0.86417	0.005	0.013	1	-0.008
Tex12	0.036267	0.979806	0.005	0.013	1	-0.008
Lin28b	0.037338	0.54018	0.005	0.013	1	-0.008
Erdr1	0.03734	0.404299	0.005	0.013	1	-0.008
Abca4	0.0373741	0.699871	0.005	0.013	1	-0.008
Btk	0.0382797	-0.334492	0.005	0.013	1	-0.008
3110070M22Rik	0.0384445	0.239665	0.005	0.013	1	-0.008
Adamts20	0.0397448	0.58545	0.005	0.013	1	-0.008
Gm47814	0.0398215	0.740022	0.005	0.013	1	-0.008
Slc16a3	0.0405008	0.677296	0.006	0.014	1	-0.008
Sptlc3	0.0410005	0.42342	0.005	0.013	1	-0.008
Lemd1	0.0410136	0.12981	0.005	0.013	1	-0.008
A230072E10Rik	0.0410224	0.584245	0.005	0.013	1	-0.008
Cdh22	0.041745	0.419962	0.006	0.014	1	-0.008
Prx	0.0420343	0.160363	0.005	0.013	1	-0.008
Mrm3	0.0422907	0.295408	0.005	0.013	1	-0.008
C630043F03Rik	0.0435374	0.401249	0.005	0.013	1	-0.008
Ptprq	0.0456232	0.489238	0.006	0.014	1	-0.008
9330151L19Rik	0.0457277	0.572046	0.006	0.014	1	-0.008
Kif22	0.0470157	0.426292	0.006	0.014	1	-0.008
4931428F04Rik	0.0472167	0.865366	0.006	0.014	1	-0.008
Fbn2	0.0485215	0.481592	0.006	0.014	1	-0.008
Gm12744	0.0486273	0.766259	0.006	0.014	1	-0.008
Gm6213	0.0500443	0.37691	0.006	0.014	1	-0.008
Megf10	0.0530577	0.690988	0.006	0.014	1	-0.008
Gm14023	0.0547989	0.72466	0.006	0.014	1	-0.008
Fam184b	0.0570584	0.622798	0.007	0.015	1	-0.008
Tnr	0.0575607	0.166461	0.007	0.015	1	-0.008
Zmynd10	0.0599728	0.747264	0.006	0.014	1	-0.008
Dusp18	0.0686574	1.11564	0.007	0.015	1	-0.008
Flg	0.0747066	1.10704	0.007	0.015	1	-0.008
Ccdc170	0.0757208	0.572218	0.011	0.019	1	-0.008
Frmd3	0.0809178	0.798229	0.008	0.016	1	-0.008
Gm49494	0.0809521	1.05621	0.008	0.016	1	-0.008
AI429214	0.0811236	1.06103	0.008	0.016	1	-0.008
BC024063	0.08569	1.22313	0.008	0.016	1	-0.008
Prss16	0.0874165	1.39808	0.011	0.019	1	-0.008
Bicc1	0.0926252	0.899706	0.008	0.016	1	-0.008
Hcn3	0.0982383	1.25014	0.008	0.016	1	-0.008
Spata5l1	0.101374	0.856279	0.011	0.019	1	-0.008
Nyap2	0.118899	0.69562	0.012	0.02	1	-0.008
Gm20631	0.112007	0.722666	0.009	0.017	1	-0.008
Ropn1	0.304164	1.25945	0.035	0.044	1	-0.009
Gm4013	0.0992767	1.51864	0.017	0.026	1	-0.009
Gm12408	0.11587	1.46859	0.017	0.026	1	-0.009
Gm12248	0.0132474	-0.703433	0.004	0.013	1	-0.009
Adap2os	0.0132683	-0.267501	0.004	0.013	1	-0.009
Gm30097	0.013429	-0.525154	0.002	0.011	1	-0.009
Abca15	0.0134325	-0.775653	0.002	0.011	1	-0.009
Gm35867	0.0134484	-0.646739	0.002	0.011	1	-0.009
Lrguk	0.0134819	0.198421	0.002	0.011	1	-0.009
Msh4	0.0137165	-0.29339	0.004	0.013	1	-0.009
Fam184a	0.0138979	-0.304061	0.002	0.011	1	-0.009
Gm40264	0.0138979	-0.55489	0.002	0.011	1	-0.009
Zfp458	0.0139143	-0.24532	0.002	0.011	1	-0.009
Apol6	0.0139234	-0.297655	0.002	0.011	1	-0.009
Gap43	0.0139289	-0.374996	0.002	0.011	1	-0.009
F630040K05Rik	0.0141405	-0.255201	0.004	0.013	1	-0.009
Rad51	0.0141611	-0.219086	0.004	0.013	1	-0.009
Gm37233	0.0141713	-0.478818	0.004	0.013	1	-0.009
Ptpro	0.0142262	0.367784	0.004	0.013	1	-0.009
Dgkk	0.0144021	-0.374076	0.002	0.011	1	-0.009
Gm47770	0.0144134	-0.141525	0.002	0.011	1	-0.009
Gm5427	0.0144191	-0.314733	0.002	0.011	1	-0.009
Scn9a	0.0146836	0.186863	0.004	0.013	1	-0.009
Mab21l3	0.0149012	-0.423694	0.002	0.011	1	-0.009
Mroh9	0.0150883	-0.251609	0.004	0.013	1	-0.009
Aldh1l2	0.0151393	-0.256987	0.004	0.013	1	-0.009
Cntn2	0.015185	0.515877	0.004	0.013	1	-0.009
Treh	0.0153836	-0.616481	0.002	0.011	1	-0.009
Gm50295	0.0154198	-0.272534	0.002	0.011	1	-0.009
Tsix	0.0154198	-0.11387	0.002	0.011	1	-0.009
Rnf122	0.0154218	-0.118851	0.002	0.011	1	-0.009
Steap1	0.015442	0.522535	0.002	0.011	1	-0.009
Gm5087	0.0155492	-0.911223	0.004	0.013	1	-0.009
4921504E06Rik	0.0156261	-0.205144	0.004	0.013	1	-0.009
Slc2a12	0.0156356	-0.20101	0.004	0.013	1	-0.009
Brca2	0.0156921	0.366731	0.004	0.013	1	-0.009
D130079A08Rik	0.0157888	-1.38902	0.002	0.011	1	-0.009
Gm4356	0.0159254	-0.793536	0.002	0.011	1	-0.009
Hdc	0.0159441	-0.362946	0.002	0.011	1	-0.009
Map1b	0.0159587	-0.171132	0.002	0.011	1	-0.009
Zfp831	0.0159753	0.147937	0.002	0.011	1	-0.009
1700112J16Rik	0.0161577	-0.396571	0.004	0.013	1	-0.009
Gm4876	0.0164434	-0.956125	0.002	0.011	1	-0.009
Gm10800	0.016452	-1.02136	0.002	0.011	1	-0.009
Gm45012	0.0164842	-0.125613	0.002	0.011	1	-0.009
Gm30015	0.0165272	0.449603	0.002	0.011	1	-0.009
Meioc	0.0166932	0.258692	0.004	0.013	1	-0.009
Dtl	0.0167354	0.242092	0.004	0.013	1	-0.009
Dok5	0.0170649	-0.411925	0.002	0.011	1	-0.009
Nr2f1	0.0172921	0.151855	0.004	0.013	1	-0.009
Gm47271	0.0173128	0.230859	0.004	0.013	1	-0.009
1700057H15Rik	0.0173149	0.483144	0.004	0.013	1	-0.009
Gm33336	0.0173232	0.430253	0.004	0.013	1	-0.009
Gm27246	0.0176226	-0.562493	0.002	0.011	1	-0.009
Adcy5	0.0176455	-0.449679	0.002	0.011	1	-0.009
Gm20663	0.01768	0.262354	0.002	0.011	1	-0.009
Gm527	0.0176892	0.226068	0.002	0.011	1	-0.009
Sspn	0.017786	-0.539348	0.004	0.013	1	-0.009
1700066B19Rik	0.0178886	0.419415	0.004	0.013	1	-0.009
Pole2	0.0182153	-0.494635	0.002	0.011	1	-0.009
Gm48877	0.0182627	-0.224054	0.002	0.011	1	-0.009
Gabra3	0.0182651	-0.354756	0.002	0.011	1	-0.009
Gm11948	0.0182675	-0.161705	0.002	0.011	1	-0.009
Gm26935	0.0182698	-0.289911	0.002	0.011	1	-0.009
Tnfrsf1b	0.0184019	-0.282688	0.004	0.013	1	-0.009
Gm11292	0.0184063	-0.276697	0.004	0.013	1	-0.009
Gm42939	0.0184327	-0.166539	0.004	0.013	1	-0.009
Gm17103	0.0188599	-0.76643	0.002	0.011	1	-0.009
Zc3h11a	0.0188943	-0.228767	0.002	0.011	1	-0.009
Frrs1l	0.0188967	-0.424942	0.002	0.011	1	-0.009
2700038G22Rik	0.0189114	-0.271424	0.002	0.011	1	-0.009
Kcnc3	0.0189262	0.146833	0.002	0.011	1	-0.009
Gins2	0.0190708	-0.15564	0.004	0.013	1	-0.009
Tox2	0.0190981	0.285672	0.004	0.013	1	-0.009
Fshr	0.0191004	0.970916	0.004	0.013	1	-0.009
Gm46392	0.0191187	0.352168	0.004	0.013	1	-0.009
Rncr4	0.0195326	-0.12238	0.002	0.011	1	-0.009
Mcam	0.0195706	-0.146825	0.002	0.011	1	-0.009
Bbs10	0.0195783	0.33346	0.002	0.011	1	-0.009
Adam5	0.0197308	0.130845	0.004	0.013	1	-0.009
Zfp619	0.0197402	0.616126	0.004	0.013	1	-0.009
Hrh1	0.019759	0.708837	0.004	0.013	1	-0.009
Gm14393	0.0202556	0.115998	0.002	0.011	1	-0.009
Gm10575	0.0202608	0.372936	0.002	0.011	1	-0.009
Fam227b	0.0202705	-0.527459	0.004	0.013	1	-0.009
Vwa5b1	0.0204062	0.627221	0.004	0.013	1	-0.009
Cntf	0.0204062	0.303897	0.004	0.013	1	-0.009
Zfp78	0.0208726	-1.05555	0.002	0.011	1	-0.009
Trpm6	0.0209024	-0.565556	0.002	0.011	1	-0.009
5430440P10Rik	0.0209511	0.102489	0.002	0.011	1	-0.009
Celf4	0.0279018	-0.454997	0.006	0.015	1	-0.009
Rcsd1	0.0289446	0.435001	0.006	0.015	1	-0.009
Etaa1os	0.0291144	1.36553	0.006	0.015	1	-0.009
Map2	0.02989	0.456303	0.006	0.015	1	-0.009
Ankrd13b	0.0308591	0.621956	0.006	0.015	1	-0.009
Snx22	0.030957	1.14782	0.006	0.015	1	-0.009
M1ap	0.0608856	0.641392	0.009	0.018	1	-0.009
Clec11a	0.0647823	1.03347	0.009	0.018	1	-0.009
Spc24	0.0731745	0.734213	0.009	0.018	1	-0.009
Luzp2	0.0816575	0.707721	0.009	0.018	1	-0.009
Acta1	0.0951938	0.506496	0.013	0.022	1	-0.009
Bend3	0.1039	1.08465	0.014	0.023	1	-0.009
4930429D17Rik	0.00818651	-1.68404	0.001	0.01	1	-0.009
1700019A02Rik	0.0081877	-1.54872	0.001	0.01	1	-0.009
Gm43948	0.00819485	-1.44844	0.001	0.01	1	-0.009
Tktl1	0.00820677	-1.18174	0.001	0.01	1	-0.009
Edn2	0.00847567	-1.85701	0.001	0.01	1	-0.009
Gm37768	0.00847691	-1.75768	0.001	0.01	1	-0.009
Smpdl3b	0.00848307	-1.4142	0.001	0.01	1	-0.009
Gm10739	0.00848923	-1.38068	0.001	0.01	1	-0.009
Gm13830	0.0084917	-1.36039	0.001	0.01	1	-0.009
Gm49457	0.00849911	-0.542644	0.001	0.01	1	-0.009
9330160F10Rik	0.00850034	-0.356608	0.001	0.01	1	-0.009
A630001G21Rik	0.00877774	-1.67708	0.001	0.01	1	-0.009
Pabpc1l	0.00879178	-1.06005	0.001	0.01	1	-0.009
Tnfsf12	0.00880073	-0.709658	0.001	0.01	1	-0.009
Asap3	0.0090894	-1.65239	0.001	0.01	1	-0.009
A930012O16Rik	0.00909337	-1.82233	0.001	0.01	1	-0.009
Catsperg1	0.00909865	-1.51545	0.001	0.01	1	-0.009
Gm43773	0.00909997	-1.39543	0.001	0.01	1	-0.009
Gm49757	0.00909997	-1.10594	0.001	0.01	1	-0.009
Tgfb2	0.00910526	-0.956873	0.001	0.01	1	-0.009
Gm12841	0.00910923	-0.552158	0.001	0.01	1	-0.009
Ppp3r1	0.00941776	-1.29521	0.001	0.01	1	-0.009
Dclk3	0.00943144	-0.691771	0.001	0.01	1	-0.009
Adgre1	0.00943418	-0.486795	0.001	0.01	1	-0.009
Gm9866	0.00974257	-1.67513	0.001	0.01	1	-0.009
Igfbpl1	0.00974964	-1.39899	0.001	0.01	1	-0.009
Usp9y	0.00976523	-0.748748	0.001	0.01	1	-0.009
Sfta2	0.0100919	-1.41548	0.001	0.01	1	-0.009
Tnip3	0.0100993	-1.28761	0.001	0.01	1	-0.009
Gm48521	0.0101037	-1.17214	0.001	0.01	1	-0.009
Ankrd31	0.0101095	-1.82552	0.001	0.01	1	-0.009
Card11	0.010111	-0.75424	0.001	0.01	1	-0.009
Glp2r	0.0104449	-1.73681	0.001	0.01	1	-0.009
Gm28262	0.0104449	-1.69422	0.001	0.01	1	-0.009
Gm20619	0.0104449	-1.73959	0.001	0.01	1	-0.009
Gria2	0.010457	-1.30897	0.001	0.01	1	-0.009
Pdgfrb	0.0104586	-1.42073	0.001	0.01	1	-0.009
A630001O12Rik	0.0104586	-1.31618	0.001	0.01	1	-0.009
Gbx1	0.0104616	-1.05838	0.001	0.01	1	-0.009
Zfp968-ps	0.0104677	-1.14713	0.001	0.01	1	-0.009
Gm38190	0.0104692	-0.590099	0.001	0.01	1	-0.009
Sez6l	0.0108214	-1.51084	0.001	0.01	1	-0.009
Slamf9	0.0108324	-1.14272	0.001	0.01	1	-0.009
Gm49575	0.0108324	-1.03992	0.001	0.01	1	-0.009
Wdr88	0.0108324	-1.01032	0.001	0.01	1	-0.009
Fancb	0.0108387	-0.720016	0.001	0.01	1	-0.009
2900005J15Rik	0.0108434	-0.592361	0.001	0.01	1	-0.009
Btbd16	0.0112101	-1.42645	0.001	0.01	1	-0.009
Ugt2b38	0.0112166	-0.920117	0.001	0.01	1	-0.009
Lockd	0.0112215	-1.01023	0.001	0.01	1	-0.009
Catsper3	0.011228	-0.492108	0.001	0.01	1	-0.009
Crtac1	0.0115893	-1.73693	0.001	0.01	1	-0.009
H2ac15	0.0116028	-1.45492	0.001	0.01	1	-0.009
Cplx4	0.0116129	-1.1828	0.001	0.01	1	-0.009
Cacna2d4	0.0116146	-1.06124	0.001	0.01	1	-0.009
4930412M03Rik	0.011618	-1.08863	0.001	0.01	1	-0.009
Gm26910	0.0116213	-0.916082	0.001	0.01	1	-0.009
Dkk2	0.0116247	-0.568467	0.001	0.01	1	-0.009
Mrap2	0.0116264	-0.453862	0.001	0.01	1	-0.009
D430001F17Rik	0.0119747	-2.16463	0.001	0.01	1	-0.009
Abi3	0.0120113	-1.47902	0.001	0.01	1	-0.009
Slc7a14	0.012013	-1.45234	0.001	0.01	1	-0.009
Sh3rf2	0.01202	-1.33644	0.001	0.01	1	-0.009
Gm21691	0.0120235	-1.32326	0.001	0.01	1	-0.009
Gm49454	0.0120252	-1.21746	0.001	0.01	1	-0.009
Gm36814	0.0120322	-0.598041	0.001	0.01	1	-0.009
Gm43189	0.0124289	-1.82142	0.001	0.01	1	-0.009
Klhl4	0.0124506	-1.19584	0.001	0.01	1	-0.009
Itih5	0.0124578	-1.11692	0.001	0.01	1	-0.009
Brinp2	0.0124614	-0.641393	0.001	0.01	1	-0.009
Gm43672	0.0124614	-0.714189	0.001	0.01	1	-0.009
Gm13184	0.0124632	-0.770232	0.001	0.01	1	-0.009
Kcnmb4	0.012465	-0.42713	0.001	0.01	1	-0.009
Gm26590	0.012465	-0.114409	0.001	0.01	1	-0.009
Gm13832	0.0124668	-0.490071	0.001	0.01	1	-0.009
Plp1	0.0129043	-0.616756	0.001	0.01	1	-0.009
Lipk	0.0129081	-0.33459	0.001	0.01	1	-0.009
Gm45353	0.0129081	-0.417525	0.001	0.01	1	-0.009
Tbx6	0.0129099	-0.287171	0.001	0.01	1	-0.009
Gm2007	0.0192523	0.65122	0.005	0.014	1	-0.009
Cdc6	0.0197716	-0.276053	0.005	0.014	1	-0.009
Lrfn2	0.0204136	0.4224	0.005	0.014	1	-0.009
Gm43689	0.0204386	-0.176577	0.005	0.014	1	-0.009
Edaradd	0.0204545	0.152566	0.005	0.014	1	-0.009
Shoc1	0.0216373	1.66771	0.005	0.014	1	-0.009
Gm37612	0.0217889	0.274678	0.005	0.014	1	-0.009
Sync	0.0218421	0.355941	0.005	0.014	1	-0.009
Rex2	0.022493	0.38777	0.005	0.014	1	-0.009
Heatr4	0.0232196	0.259743	0.005	0.014	1	-0.009
Slc25a48	0.0232299	0.373582	0.005	0.014	1	-0.009
Kif20a	0.0232504	0.434913	0.005	0.014	1	-0.009
E130018N17Rik	0.0240514	0.92197	0.005	0.014	1	-0.009
Mybpc1	0.0247185	0.176088	0.005	0.014	1	-0.009
Gm13270	0.0263823	0.802899	0.005	0.014	1	-0.009
Slc13a1	0.0280701	0.24031	0.005	0.014	1	-0.009
Gm33370	0.0280855	0.238198	0.005	0.014	1	-0.009
Gm48657	0.0281439	0.775635	0.005	0.014	1	-0.009
Fgg	0.0281592	0.799376	0.005	0.014	1	-0.009
Gm3604	0.0289173	0.224237	0.005	0.014	1	-0.009
Rdh9	0.0290185	0.433801	0.005	0.014	1	-0.009
Ppic	0.0290692	0.797058	0.005	0.014	1	-0.009
Gm30954	0.0361089	0.674125	0.007	0.016	1	-0.009
Gm21454	0.03833	0.700425	0.007	0.016	1	-0.009
Tmem200a	0.0383702	0.833114	0.007	0.016	1	-0.009
Cpvl	0.0383776	1.03378	0.007	0.016	1	-0.009
1700003G18Rik	0.0395628	1.13103	0.007	0.016	1	-0.009
Cd274	0.0443897	0.808158	0.007	0.016	1	-0.009
Zfp383	0.0458354	1.23663	0.007	0.016	1	-0.009
Gm19705	0.0476436	0.586575	0.008	0.017	1	-0.009
C130013H08Rik	0.04862	0.481289	0.008	0.017	1	-0.009
Tcf7l1	0.0511114	0.451178	0.007	0.016	1	-0.009
Zfp354a	0.0531356	0.400994	0.008	0.017	1	-0.009
Hcst	0.0608233	1.21508	0.011	0.02	1	-0.009
Mapk10	0.0645775	0.637792	0.008	0.017	1	-0.009
Dimt1	0.0654072	1.02072	0.011	0.02	1	-0.009
Msrb2	0.0657505	0.795122	0.011	0.02	1	-0.009
Alpk2	0.0665778	0.78327	0.008	0.017	1	-0.009
Rpl34	1.22012e-44	0.726437	0.84	0.849	3.18988e-40	-0.009
Rpl37a	2.51971e-41	0.548623	0.923	0.932	6.58754e-37	-0.009
Rpl32	5.22601e-19	0.307114	0.9	0.909	1.36629e-14	-0.009
Gm6034	0.00504786	-1.61703	0.001	0.011	1	-0.01
Nav2	0.00504933	-1.4044	0.001	0.011	1	-0.01
Mtss2	0.00505449	-1.30595	0.001	0.011	1	-0.01
Ncam1	0.0050567	-0.736595	0.001	0.011	1	-0.01
Atp10a	0.00520762	-2.42151	0.001	0.011	1	-0.01
Tmem163	0.00522967	-1.46634	0.001	0.011	1	-0.01
Gm7706	0.00539054	-2.10558	0.001	0.011	1	-0.01
Gm47360	0.00540863	-1.40944	0.001	0.011	1	-0.01
Ttc12	0.00541258	-1.29691	0.001	0.011	1	-0.01
Mss51	0.0054181	-0.947791	0.001	0.011	1	-0.01
AU023762	0.00560685	-0.934645	0.001	0.011	1	-0.01
Gm26901	0.00561012	-0.590738	0.001	0.011	1	-0.01
Gm5820	0.00561012	-0.282446	0.001	0.011	1	-0.01
Gm13986	0.00577611	-2.23996	0.001	0.011	1	-0.01
Gm33948	0.00578201	-2.03526	0.001	0.011	1	-0.01
Gm45075	0.0057955	-1.63742	0.001	0.011	1	-0.01
Gm45341	0.0057955	-2.26176	0.001	0.011	1	-0.01
Piwil1	0.00579719	-1.42945	0.001	0.011	1	-0.01
Pax5	0.00580056	-1.26338	0.001	0.011	1	-0.01
Cntnap4	0.00580056	-1.23781	0.001	0.011	1	-0.01
9230112E08Rik	0.00580648	-0.820642	0.001	0.011	1	-0.01
Kifc1	0.0059932	-1.76375	0.001	0.011	1	-0.01
AA388235	0.00600892	-0.963324	0.001	0.011	1	-0.01
Timeless	0.0060098	-1.11133	0.001	0.011	1	-0.01
Atad3aos	0.00601155	-0.432404	0.001	0.011	1	-0.01
Jakmip3	0.006186	-2.19835	0.001	0.011	1	-0.01
Angpt1	0.00621489	-1.31936	0.001	0.011	1	-0.01
B4galnt4	0.00622033	-0.848177	0.001	0.011	1	-0.01
Gm9951	0.00622123	-0.739751	0.001	0.011	1	-0.01
Col4a3	0.00641026	-2.15177	0.001	0.011	1	-0.01
Shcbp1l	0.00641586	-2.0512	0.001	0.011	1	-0.01
Efcab3	0.00642802	-1.5951	0.001	0.011	1	-0.01
Rtn4rl1	0.00643457	-1.32285	0.001	0.011	1	-0.01
Ptprz1	0.00643457	-1.38547	0.001	0.011	1	-0.01
Gm31363	0.00643551	-1.16305	0.001	0.011	1	-0.01
Sytl2	0.00643738	-1.10317	0.001	0.011	1	-0.01
Gm46332	0.00644019	-0.93454	0.001	0.011	1	-0.01
C330013E15Rik	0.00644019	-0.623085	0.001	0.011	1	-0.01
Gm19585	0.0066621	-1.54526	0.001	0.011	1	-0.01
Pax2	0.0066621	-1.09617	0.001	0.011	1	-0.01
Gm30881	0.00666792	-0.523158	0.001	0.011	1	-0.01
Platr22	0.00688274	-1.83691	0.001	0.011	1	-0.01
Scml2	0.00689227	-1.51964	0.001	0.011	1	-0.01
Gm10823	0.00689778	-1.22744	0.001	0.011	1	-0.01
Chl1	0.00689778	-1.1393	0.001	0.011	1	-0.01
Gm29260	0.00712738	-1.63463	0.001	0.011	1	-0.01
Fap	0.0071336	-1.64841	0.001	0.011	1	-0.01
B630019K06Rik	0.00714087	-1.37382	0.001	0.011	1	-0.01
Fam3b	0.00714398	-1.01544	0.001	0.011	1	-0.01
Gabrb2	0.00714606	-0.497616	0.001	0.011	1	-0.01
Gcnt1	0.00714606	-0.449171	0.001	0.011	1	-0.01
B130024G19Rik	0.00737652	-1.64217	0.001	0.011	1	-0.01
Ephx3	0.00737866	-1.73857	0.001	0.011	1	-0.01
Gm20492	0.00739478	-0.844502	0.001	0.011	1	-0.01
Map4k1	0.007398	-0.491897	0.001	0.011	1	-0.01
Gm12695	0.007398	-0.757972	0.001	0.011	1	-0.01
Rcan2	0.00762339	-2.10373	0.001	0.011	1	-0.01
Ptger3	0.00762561	-2.16063	0.001	0.011	1	-0.01
Iqch	0.00765561	-1.02723	0.001	0.011	1	-0.01
Ppp1r16b	0.00789471	-2.04855	0.001	0.011	1	-0.01
Gm28411	0.0079062	-1.78553	0.001	0.011	1	-0.01
Gnmt	0.00791655	-1.48428	0.001	0.011	1	-0.01
Adamts19	0.00792115	-1.22196	0.001	0.011	1	-0.01
Hsd17b6	0.00792576	-0.950592	0.001	0.011	1	-0.01
Ang4	0.00792922	-0.577066	0.001	0.011	1	-0.01
Lrrc69	0.00793037	-0.545528	0.001	0.011	1	-0.01
4930511M06Rik	0.0130649	0.109444	0.005	0.015	1	-0.01
Gm33450	0.0130708	-0.149349	0.005	0.015	1	-0.01
Scn3a	0.0131035	0.398378	0.005	0.015	1	-0.01
Arhgef4	0.0134148	-0.457634	0.005	0.015	1	-0.01
Slc16a12	0.0135416	0.242796	0.005	0.015	1	-0.01
9430041J12Rik	0.0135539	0.413998	0.005	0.015	1	-0.01
Gm45495	0.0143445	-0.378628	0.005	0.015	1	-0.01
Ctps	0.0143461	-0.410177	0.005	0.015	1	-0.01
Shisa6	0.0144258	0.320286	0.005	0.015	1	-0.01
Serinc4	0.014869	0.212772	0.005	0.015	1	-0.01
Hoxa3	0.0148959	0.23747	0.005	0.015	1	-0.01
Nthl1	0.0149161	0.526373	0.005	0.015	1	-0.01
Hcrtr1	0.0149177	0.442749	0.005	0.015	1	-0.01
Fcho1	0.0149245	0.524447	0.005	0.015	1	-0.01
Lrrc27	0.0153482	0.158239	0.005	0.015	1	-0.01
Tex15	0.0158355	0.831154	0.005	0.015	1	-0.01
1600027J07Rik	0.015898	0.454939	0.005	0.015	1	-0.01
Bambi	0.0158998	0.783148	0.005	0.015	1	-0.01
2500002B13Rik	0.0164228	0.341124	0.005	0.015	1	-0.01
Gm45515	0.0174792	0.449586	0.005	0.015	1	-0.01
4930423D22Rik	0.0174831	0.208331	0.005	0.015	1	-0.01
Gm34121	0.017985	0.282753	0.005	0.015	1	-0.01
Zfp979	0.0186299	0.437786	0.005	0.015	1	-0.01
Kntc1	0.0341496	-0.606902	0.008	0.018	1	-0.01
C4bp	0.036829	0.500858	0.008	0.018	1	-0.01
Bdh2	0.0379078	0.60955	0.008	0.018	1	-0.01
4930467D21Rik	0.0424919	0.481751	0.008	0.018	1	-0.01
5730414N17Rik	0.0452782	1.11676	0.008	0.018	1	-0.01
A930037H05Rik	0.00275957	-2.99602	0	0.01	1	-0.01
Cntnap3	0.00275957	-3.23775	0	0.01	1	-0.01
Gm5602	0.00275957	-2.97945	0	0.01	1	-0.01
Prrx2	0.00285685	-3.06773	0	0.01	1	-0.01
Lrp11	0.00285685	-2.77398	0	0.01	1	-0.01
Efhc2	0.00285685	-3.39319	0	0.01	1	-0.01
Gm31508	0.00295759	-4.02502	0	0.01	1	-0.01
Jakmip2	0.00295759	-3.24639	0	0.01	1	-0.01
Bcl2l14	0.00295759	-3.0301	0	0.01	1	-0.01
Adgra2	0.00295759	-3.16277	0	0.01	1	-0.01
Notch3	0.00295759	-3.06832	0	0.01	1	-0.01
Nat8f5	0.00295759	-3.03747	0	0.01	1	-0.01
Gm29521	0.00295759	-3.17437	0	0.01	1	-0.01
4930586N03Rik	0.00306193	-3.2093	0	0.01	1	-0.01
Gm13944	0.00306193	-3.34336	0	0.01	1	-0.01
Map2k3os	0.00306193	-2.99176	0	0.01	1	-0.01
Pla2g5	0.00317	-2.94476	0	0.01	1	-0.01
Tex16	0.00317	-3.39921	0	0.01	1	-0.01
A230005M16Rik	0.00317	-2.83506	0	0.01	1	-0.01
Gm15884	0.00317	-3.27949	0	0.01	1	-0.01
4930513N10Rik	0.00317	-2.72651	0	0.01	1	-0.01
Jdp2	0.00328193	-3.11713	0	0.01	1	-0.01
Gm34544	0.00328193	-3.07801	0	0.01	1	-0.01
2010001K21Rik	0.00328193	-3.22134	0	0.01	1	-0.01
Gm16091	0.00328193	-3.05487	0	0.01	1	-0.01
5430401F13Rik	0.00339787	-3.09426	0	0.01	1	-0.01
Lat	0.00339787	-3.1712	0	0.01	1	-0.01
Ptpdc1	0.00351795	-2.60321	0	0.01	1	-0.01
Prmt8	0.00364233	-3.21583	0	0.01	1	-0.01
Parvb	0.00364233	-2.88423	0	0.01	1	-0.01
Cpa2	0.00364233	-3.04071	0	0.01	1	-0.01
Igsf9b	0.00364233	-3.13252	0	0.01	1	-0.01
Drp2	0.00364233	-3.06737	0	0.01	1	-0.01
Gm29994	0.00377117	-2.84838	0	0.01	1	-0.01
Gm4425	0.00390463	-3.32245	0	0.01	1	-0.01
A230087F16Rik	0.00404287	-3.14833	0	0.01	1	-0.01
Cd86	0.00404287	-3.19619	0	0.01	1	-0.01
Cd28	0.00404287	-3.2211	0	0.01	1	-0.01
Slc22a1	0.00404287	-3.30475	0	0.01	1	-0.01
Myh10	0.00418608	-2.90853	0	0.01	1	-0.01
Gm46210	0.00433444	-2.89217	0	0.01	1	-0.01
Elovl2	0.00433444	-3.06897	0	0.01	1	-0.01
Cdo1	0.00433444	-3.40986	0	0.01	1	-0.01
Zfp990	0.00433444	-2.74607	0	0.01	1	-0.01
Nwd2	0.00433444	-2.99074	0	0.01	1	-0.01
H4f16	0.00433444	-3.55321	0	0.01	1	-0.01
Gemin4	0.0083916	0.100811	0.004	0.014	1	-0.01
Gm35657	0.00863366	-1.0687	0.002	0.012	1	-0.01
Adam1a	0.00864458	-0.571708	0.004	0.014	1	-0.01
Htr2c	0.00864989	-0.201008	0.004	0.014	1	-0.01
1810062G17Rik	0.00866342	-0.381229	0.002	0.012	1	-0.01
Gm45589	0.00889309	-1.11051	0.002	0.012	1	-0.01
4931403E22Rik	0.00893149	-0.193856	0.004	0.014	1	-0.01
F2r	0.00893478	-0.661989	0.004	0.014	1	-0.01
Gm5535	0.00894685	-0.102359	0.004	0.014	1	-0.01
Kcnh8	0.00894856	-0.757689	0.002	0.012	1	-0.01
Il1rl1	0.00895211	-0.537197	0.002	0.012	1	-0.01
Gssos1	0.00895448	-0.649072	0.002	0.012	1	-0.01
H2-M2	0.00895567	-0.433651	0.002	0.012	1	-0.01
1700020G17Rik	0.00923218	-1.04516	0.002	0.012	1	-0.01
Gm32834	0.00923471	-0.290187	0.004	0.014	1	-0.01
Pknox2	0.00923584	-0.280261	0.004	0.014	1	-0.01
Tdrd9	0.00925172	-0.704474	0.002	0.012	1	-0.01
Gm10785	0.00957028	-0.704693	0.002	0.012	1	-0.01
Mboat2	0.00958545	-0.34347	0.002	0.012	1	-0.01
Gsdmc	0.00958567	0.372674	0.004	0.014	1	-0.01
Gm31243	0.00982887	-1.14467	0.004	0.014	1	-0.01
Lifr	0.00986743	-0.238733	0.004	0.014	1	-0.01
AV039307	0.00986864	-0.369643	0.004	0.014	1	-0.01
Gm42303	0.00990639	-0.809324	0.002	0.012	1	-0.01
Sv2a	0.00992078	-0.41436	0.002	0.012	1	-0.01
Slc35f4	0.00992733	-0.154014	0.002	0.012	1	-0.01
F930017D23Rik	0.00993257	0.153815	0.002	0.012	1	-0.01
Derl3	0.0101675	-0.804831	0.004	0.014	1	-0.01
Kctd16	0.0101799	-0.386592	0.004	0.014	1	-0.01
1600002D24Rik	0.0102011	-0.159358	0.004	0.014	1	-0.01
Pkd2l2	0.0102086	-0.358628	0.004	0.014	1	-0.01
Ism1	0.0102248	0.159698	0.004	0.014	1	-0.01
Rp1l1	0.010231	0.227508	0.004	0.014	1	-0.01
Gm50340	0.0102373	0.185149	0.004	0.014	1	-0.01
2810408A11Rik	0.0102436	-0.814564	0.002	0.012	1	-0.01
Srrm3	0.0102693	-0.206848	0.002	0.012	1	-0.01
Samd5	0.0105741	-1.11251	0.002	0.012	1	-0.01
Gm43122	0.0105881	-0.984263	0.002	0.012	1	-0.01
B530045E10Rik	0.0105888	-1.48194	0.002	0.012	1	-0.01
Gm32856	0.0106076	-0.322206	0.002	0.012	1	-0.01
Mnd1	0.010616	-0.686731	0.002	0.012	1	-0.01
Plet1os	0.0108865	-0.312948	0.004	0.014	1	-0.01
Gm20268	0.0108985	-0.375819	0.004	0.014	1	-0.01
4930520O04Rik	0.0109012	-0.140897	0.004	0.014	1	-0.01
Zfp712	0.0109264	0.160496	0.004	0.014	1	-0.01
Iqca	0.0109717	-0.627531	0.002	0.012	1	-0.01
Gm30301	0.0112724	-1.2508	0.002	0.012	1	-0.01
Catspere1	0.0112834	0.340525	0.004	0.014	1	-0.01
Gm15708	0.0112916	0.165442	0.004	0.014	1	-0.01
Ust	0.011293	0.250803	0.004	0.014	1	-0.01
Krt25	0.0112985	0.552063	0.004	0.014	1	-0.01
Wfdc2	0.0113723	-0.272247	0.002	0.012	1	-0.01
Khdrbs3	0.0116761	0.376316	0.004	0.014	1	-0.01
Man1c1	0.0117226	-0.725187	0.002	0.012	1	-0.01
Gm13415	0.0117488	-0.516975	0.002	0.012	1	-0.01
Gm36445	0.011772	0.18065	0.002	0.012	1	-0.01
Ppfia4	0.0120311	0.160822	0.004	0.014	1	-0.01
AA465934	0.0120489	-0.437358	0.002	0.012	1	-0.01
Gm10778	0.0120692	0.585039	0.004	0.014	1	-0.01
Susd3	0.0121172	-0.711934	0.002	0.012	1	-0.01
Gpr55	0.0121651	-0.216892	0.002	0.012	1	-0.01
Cnksr2	0.0124226	-1.2681	0.004	0.014	1	-0.01
Sult2a5	0.0124558	0.21054	0.004	0.014	1	-0.01
Gm29107	0.0124629	-1.08644	0.002	0.012	1	-0.01
Gm49497	0.0125565	-0.738716	0.002	0.012	1	-0.01
Srrm4	0.0125664	-0.322024	0.002	0.012	1	-0.01
Prnp	0.012578	-0.402514	0.002	0.012	1	-0.01
5930403N24Rik	0.0125879	-0.335494	0.002	0.012	1	-0.01
Vat1l	0.012976	-0.78342	0.002	0.012	1	-0.01
Zcwpw2	0.0129811	-0.826255	0.002	0.012	1	-0.01
Dhdh	0.0130067	-0.351583	0.002	0.012	1	-0.01
1110013H19Rik	0.0130169	-0.509003	0.002	0.012	1	-0.01
Rhoj	0.0130221	0.149021	0.002	0.012	1	-0.01
Itga11	0.0177328	0.189137	0.006	0.016	1	-0.01
Hsf4	0.017791	0.574999	0.006	0.016	1	-0.01
Cdca7	0.0181088	-0.163454	0.006	0.016	1	-0.01
Vmn1r88	0.018247	0.287453	0.006	0.016	1	-0.01
P3h1	0.0183608	0.729126	0.006	0.016	1	-0.01
Ctrb1	0.0187146	-0.147328	0.006	0.016	1	-0.01
Dnai3	0.0201334	0.122566	0.006	0.016	1	-0.01
Gm37401	0.0213686	0.439065	0.006	0.016	1	-0.01
2410003L11Rik	0.0216942	-0.1946	0.006	0.016	1	-0.01
Tbc1d19	0.0226616	0.199055	0.006	0.016	1	-0.01
Eln	0.0233525	0.294094	0.006	0.016	1	-0.01
Pnliprp2	0.0241266	0.479905	0.006	0.016	1	-0.01
Grin3a	0.0241416	0.330743	0.006	0.016	1	-0.01
Kcnh5	0.0241617	0.732962	0.006	0.016	1	-0.01
Kank4	0.0241717	0.493316	0.006	0.016	1	-0.01
Zc3h12d	0.0241742	0.550679	0.006	0.016	1	-0.01
Vax2os	0.0246917	-0.706198	0.006	0.016	1	-0.01
Zfp92	0.0408177	1.30657	0.009	0.019	1	-0.01
9330121J05Rik	0.0467455	0.911528	0.009	0.019	1	-0.01
Cep72	0.051902	0.816313	0.009	0.019	1	-0.01
Slit1	0.0530434	0.105982	0.009	0.019	1	-0.01
Chgb	0.0735249	0.956257	0.014	0.024	1	-0.01
Cyb5d1	0.0240049	0.941266	0.007	0.017	1	-0.01
Col11a1	0.027646	0.501508	0.007	0.017	1	-0.01
St6galnac5	0.0277406	3.9246	0.007	0.017	1	-0.01
4930533I22Rik	0.0277541	0.81724	0.007	0.017	1	-0.01
Gm42707	0.0293925	0.857812	0.007	0.017	1	-0.01
Hspe1-rs1	0.0295156	1.09543	0.007	0.017	1	-0.01
4930557K07Rik	0.0308726	0.122738	0.007	0.017	1	-0.01
Gm3924	0.0351685	0.679932	0.007	0.017	1	-0.01
Mki67	0.0446201	0.337376	0.011	0.021	1	-0.01
Tbx3os2	0.0452872	1.03617	0.011	0.021	1	-0.01
Gm49463	0.0476968	0.757342	0.011	0.021	1	-0.01
Ndufa4	1.67653e-39	0.525397	0.907	0.917	4.38311e-35	-0.01
Slc17a5	1.07671e-14	0.251893	0.965	0.975	2.81494e-10	-0.01
Hpca	0.00170134	-2.88348	0	0.011	1	-0.011
Tmem255a	0.00170134	-3.48586	0	0.011	1	-0.011
Zfhx4	0.00170134	-3.32985	0	0.011	1	-0.011
Gm3764	0.00170134	-3.39762	0	0.011	1	-0.011
Ttc29	0.00176101	-3.38732	0	0.011	1	-0.011
Cdca2	0.00182279	-3.60345	0	0.011	1	-0.011
Pth2r	0.00182279	-3.20094	0	0.011	1	-0.011
Ubxn11	0.00182279	-3.4368	0	0.011	1	-0.011
Gm48159	0.00188676	-3.08304	0	0.011	1	-0.011
Gprc5a	0.00188676	-3.40667	0	0.011	1	-0.011
Armc3	0.00188676	-3.53184	0	0.011	1	-0.011
Gm10701	0.001953	-3.06562	0	0.011	1	-0.011
Gm34777	0.00202158	-3.23307	0	0.011	1	-0.011
Gm50013	0.00202158	-4.08468	0	0.011	1	-0.011
Tbx2	0.0020926	-3.2868	0	0.011	1	-0.011
Paqr3	0.0020926	-3.09861	0	0.011	1	-0.011
Shank3	0.00216614	-3.25429	0	0.011	1	-0.011
Gm44993	0.00216614	-3.25026	0	0.011	1	-0.011
Pgm5	0.00216614	-3.20068	0	0.011	1	-0.011
Gm42716	0.00216614	-3.41582	0	0.011	1	-0.011
Palmd	0.00224229	-3.53575	0	0.011	1	-0.011
Tmprss11d	0.00232115	-3.36423	0	0.011	1	-0.011
Rab40b	0.00240281	-3.21299	0	0.011	1	-0.011
Gm28694	0.00240281	-3.31701	0	0.011	1	-0.011
Gm4681	0.00240281	-3.38518	0	0.011	1	-0.011
Mdh1b	0.00248738	-2.79616	0	0.011	1	-0.011
Gm21284	0.00248738	-3.16455	0	0.011	1	-0.011
Gm47381	0.00248738	-3.03541	0	0.011	1	-0.011
4930539J05Rik	0.00248738	-2.92436	0	0.011	1	-0.011
Gm2582	0.00266565	-3.30972	0	0.011	1	-0.011
Ltk	0.00266565	-2.96187	0	0.011	1	-0.011
Rab3c	0.00266565	-3.62429	0	0.011	1	-0.011
Cyp2c70	0.00266565	-3.08635	0	0.011	1	-0.011
Tamalin	0.0032285	-1.51023	0.001	0.012	1	-0.011
Vmn2r-ps158	0.00323133	-1.22107	0.001	0.012	1	-0.011
Gm29666	0.00323228	-1.05999	0.001	0.012	1	-0.011
Chst5	0.00333697	-1.80769	0.001	0.012	1	-0.011
Nexmif	0.00334428	-1.24952	0.001	0.012	1	-0.011
Gli3	0.00345768	-2.01973	0.001	0.012	1	-0.011
4933430I17Rik	0.00345819	-1.6023	0.001	0.012	1	-0.011
Zfp605	0.00346274	-0.828082	0.001	0.012	1	-0.011
Myt1l	0.00357027	-2.11593	0.001	0.012	1	-0.011
Gm50012	0.00357862	-1.76243	0.001	0.012	1	-0.011
Il15ra	0.00358124	-1.21649	0.001	0.012	1	-0.011
Smtn	0.00358228	-0.979977	0.001	0.012	1	-0.011
C130071C03Rik	0.00369735	-1.97989	0.001	0.012	1	-0.011
Rab34	0.00370979	-0.547733	0.001	0.012	1	-0.011
ENSMUSG00000117901	0.00382955	-1.8941	0.001	0.012	1	-0.011
Slc16a4	0.00383515	-1.233	0.001	0.012	1	-0.011
Selenok-ps1	0.00383571	-1.18469	0.001	0.012	1	-0.011
Slc41a2	0.00383739	-1.18336	0.001	0.012	1	-0.011
Popdc3	0.00383963	-0.76433	0.001	0.012	1	-0.011
Ntn4	0.00395093	-2.37143	0.001	0.012	1	-0.011
Iqcf3	0.00396768	-1.43622	0.001	0.012	1	-0.011
Gm9920	0.00397174	-1.11334	0.001	0.012	1	-0.011
Syngap1	0.00397348	-0.898732	0.001	0.012	1	-0.011
Gm35281	0.00409289	-2.29843	0.001	0.012	1	-0.011
Clca3a1	0.00409348	-2.1893	0.001	0.012	1	-0.011
Ubash3a	0.00410006	-1.99454	0.001	0.012	1	-0.011
A230072C01Rik	0.00410365	-1.6089	0.001	0.012	1	-0.011
Zc3h12b	0.00410425	-1.79596	0.001	0.012	1	-0.011
Marchf4	0.00410665	-1.58025	0.001	0.012	1	-0.011
B230217C12Rik	0.00411144	-0.900626	0.001	0.012	1	-0.011
Tph2	0.00424433	-1.99724	0.001	0.012	1	-0.011
Pcp4	0.0042499	-1.44155	0.001	0.012	1	-0.011
Gm45051	0.00425238	-1.45593	0.001	0.012	1	-0.011
Lipt1	0.00425425	-1.16513	0.001	0.012	1	-0.011
Gm46440	0.00438156	-2.27615	0.001	0.012	1	-0.011
Fam186b	0.00439693	-1.71311	0.001	0.012	1	-0.011
Zfp385a	0.0043995	-1.59498	0.001	0.012	1	-0.011
Gm33677	0.00440078	-1.50466	0.001	0.012	1	-0.011
Gm16064	0.00440335	-1.07592	0.001	0.012	1	-0.011
Gm31645	0.00440592	-0.671528	0.001	0.012	1	-0.011
Gm15491	0.00455175	-1.52714	0.001	0.012	1	-0.011
Trip13	0.00455441	-1.50161	0.001	0.012	1	-0.011
Zfp418	0.00455573	-1.13706	0.001	0.012	1	-0.011
Npm2	0.00455706	-1.16676	0.001	0.012	1	-0.011
Pax1	0.00455839	-0.820624	0.001	0.012	1	-0.011
Klrb1c	0.00471208	-1.65632	0.001	0.012	1	-0.011
C130073E24Rik	0.00471689	-1.2788	0.001	0.012	1	-0.011
Gm32442	0.00471827	-1.02144	0.001	0.012	1	-0.011
Zfp11	0.00471827	-0.882538	0.001	0.012	1	-0.011
Gm17115	0.00471964	-0.927046	0.001	0.012	1	-0.011
4930406D18Rik	0.00472102	-0.5628	0.001	0.012	1	-0.011
Cnp	0.00486888	-1.90396	0.001	0.012	1	-0.011
Aqp9	0.00487883	-1.97169	0.001	0.012	1	-0.011
Gm9929	0.00488167	-1.16535	0.001	0.012	1	-0.011
Marchf11	0.00488523	-1.05105	0.001	0.012	1	-0.011
Gm40038	0.00538978	-0.977707	0.002	0.013	1	-0.011
5330438D12Rik	0.00539338	-0.605211	0.002	0.013	1	-0.011
Olfr92	0.00540203	-0.21266	0.002	0.013	1	-0.011
Gm10732	0.00544343	-0.510832	0.004	0.015	1	-0.011
Uprt	0.00545768	-0.208459	0.004	0.015	1	-0.011
Stk31	0.00545904	-0.125908	0.004	0.015	1	-0.011
Ugt1a2	0.00546108	-0.405799	0.004	0.015	1	-0.011
Fcrl5	0.00546176	-0.74005	0.004	0.015	1	-0.011
9330136K24Rik	0.0054638	-0.32261	0.004	0.015	1	-0.011
Lpxn	0.00546585	-0.117416	0.004	0.015	1	-0.011
Irag1	0.00546993	-0.195696	0.004	0.015	1	-0.011
D230022J07Rik	0.00558305	-0.461117	0.002	0.013	1	-0.011
Gm8871	0.00564739	-0.127511	0.004	0.015	1	-0.011
Gm4022	0.00573136	-0.73657	0.004	0.015	1	-0.011
Zfp174	0.00575324	-1.29302	0.002	0.013	1	-0.011
Chrm2	0.00576862	0.930395	0.002	0.013	1	-0.011
2310002F09Rik	0.00577093	-0.584684	0.002	0.013	1	-0.011
5430402O13Rik	0.0057717	-0.750487	0.002	0.013	1	-0.011
Tmem266	0.00577401	-0.624457	0.002	0.013	1	-0.011
Slc16a14	0.00577863	-0.522708	0.002	0.013	1	-0.011
Trpv2	0.00579664	-0.953895	0.004	0.015	1	-0.011
Arhgap31	0.00581107	-0.787166	0.004	0.015	1	-0.011
Gm10754	0.00597433	-0.453194	0.002	0.013	1	-0.011
2410017I17Rik	0.00603999	0.144483	0.004	0.015	1	-0.011
Tnni1	0.00615859	-1.27785	0.002	0.013	1	-0.011
Gm14168	0.00616188	-1.04606	0.002	0.013	1	-0.011
Slc29a4	0.00616434	-0.614302	0.002	0.013	1	-0.011
Mroh2a	0.0061775	-0.286657	0.002	0.013	1	-0.011
Hemgn	0.00618327	-0.475391	0.002	0.013	1	-0.011
Gm31706	0.00618491	-0.107917	0.002	0.013	1	-0.011
Exo1	0.00620813	-0.521122	0.004	0.015	1	-0.011
Ak5	0.00621044	-0.325028	0.004	0.015	1	-0.011
4933436I20Rik	0.00636766	-0.974922	0.002	0.013	1	-0.011
Zfp804a	0.00637106	-0.974531	0.002	0.013	1	-0.011
Gm16287	0.0063855	-0.808891	0.002	0.013	1	-0.011
Albfm1	0.00645859	0.207539	0.004	0.015	1	-0.011
Nell2	0.00659088	-1.09428	0.002	0.013	1	-0.011
Adgrl4	0.0065979	-0.88459	0.002	0.013	1	-0.011
Capn13	0.0066298	-0.733298	0.004	0.015	1	-0.011
4930513D17Rik	0.006652	-0.683265	0.004	0.015	1	-0.011
Stac3	0.00680654	-1.21122	0.002	0.013	1	-0.011
Gm5784	0.00681017	-1.29551	0.002	0.013	1	-0.011
A830035A12Rik	0.00683285	-0.640816	0.002	0.013	1	-0.011
Cavin1	0.00684194	-0.309855	0.002	0.013	1	-0.011
AW046200	0.00684832	-0.296135	0.002	0.013	1	-0.011
Gm14471	0.00686184	-0.597744	0.004	0.015	1	-0.011
L3mbtl1	0.00688735	0.130706	0.004	0.015	1	-0.011
Gm15492	0.00705928	-2.18217	0.002	0.013	1	-0.011
Corin	0.00706961	-0.613491	0.002	0.013	1	-0.011
Gbp10	0.00707619	-0.118523	0.002	0.013	1	-0.011
Gm35330	0.00708184	-0.207306	0.002	0.013	1	-0.011
A230057D06Rik	0.00709845	-0.45684	0.004	0.015	1	-0.011
Ttn	0.0071125	-0.307189	0.004	0.015	1	-0.011
Mapk8ip1	0.00711778	-0.166077	0.004	0.015	1	-0.011
Ankrd55	0.0073117	-0.848777	0.002	0.013	1	-0.011
Nod2	0.00736498	0.132212	0.004	0.015	1	-0.011
Limk1	0.00754709	-1.0013	0.002	0.013	1	-0.011
Abcc3	0.00755615	-0.805063	0.004	0.015	1	-0.011
Gm33051	0.00755711	-0.639934	0.002	0.013	1	-0.011
Psmg3	0.00756514	-0.577639	0.002	0.013	1	-0.011
BC049352	0.00756815	-0.440482	0.002	0.013	1	-0.011
Ramp1	0.00757016	-0.35774	0.002	0.013	1	-0.011
Gm40438	0.00757117	-0.420075	0.002	0.013	1	-0.011
Cyp4f39	0.0075823	-0.472716	0.004	0.015	1	-0.011
Gm36266	0.00759353	-0.314527	0.004	0.015	1	-0.011
Kynu	0.00760947	-0.135033	0.004	0.015	1	-0.011
Etfbkmt	0.00780252	-1.00123	0.002	0.013	1	-0.011
Gm11131	0.00780874	-0.746393	0.002	0.013	1	-0.011
Plk4	0.00784078	-0.28941	0.004	0.015	1	-0.011
1500015L24Rik	0.00805383	-1.28024	0.002	0.013	1	-0.011
Sned1	0.00808212	-0.16069	0.004	0.015	1	-0.011
Apoh	0.008087	-0.442805	0.002	0.013	1	-0.011
Pkn3	0.00808808	-0.748093	0.002	0.013	1	-0.011
Tex52	0.00810001	0.125153	0.005	0.016	1	-0.011
Nlgn2	0.00812442	0.605821	0.005	0.016	1	-0.011
Chil6	0.00814135	0.447673	0.005	0.016	1	-0.011
D030068K23Rik	0.00834126	-0.225872	0.005	0.016	1	-0.011
Adra2a	0.0083597	-0.84598	0.002	0.013	1	-0.011
1110017D15Rik	0.00836524	-0.600212	0.002	0.013	1	-0.011
Abca17	0.00836746	-0.882882	0.002	0.013	1	-0.011
Gm49700	0.00837189	-0.437435	0.002	0.013	1	-0.011
Gm15290	0.0086514	0.188881	0.005	0.016	1	-0.011
Scn8a	0.00866439	0.313687	0.005	0.016	1	-0.011
Pfkfb1	0.00893777	0.318691	0.005	0.016	1	-0.011
Ftcd	0.0089388	0.101557	0.005	0.016	1	-0.011
Hck	0.0089455	0.217702	0.005	0.016	1	-0.011
Dmrt1	0.00916995	-0.24591	0.005	0.016	1	-0.011
Igdcc4	0.00920805	-0.105844	0.005	0.016	1	-0.011
Scube1	0.0092346	0.279887	0.005	0.016	1	-0.011
Gm20646	0.00952857	0.214398	0.005	0.016	1	-0.011
Rbp4	0.0105239	0.627709	0.005	0.016	1	-0.011
Gm34517	0.0108207	0.151757	0.005	0.016	1	-0.011
Elk3	0.0111552	-0.293133	0.005	0.016	1	-0.011
Npffr2	0.0115433	0.254446	0.005	0.016	1	-0.011
Recql4	0.0119053	0.144084	0.005	0.016	1	-0.011
Gm12724	0.0119257	0.163109	0.005	0.016	1	-0.011
Slc8a1	0.0122089	-0.815246	0.005	0.016	1	-0.011
Srgap3	0.0161233	0.34771	0.007	0.018	1	-0.011
Ntng2	0.0166081	0.454574	0.007	0.018	1	-0.011
D830032E09Rik	0.0167156	0.728889	0.007	0.018	1	-0.011
Slc25a53	0.019344	0.507182	0.007	0.018	1	-0.011
Ppp1r42	0.0204988	0.221654	0.007	0.018	1	-0.011
Oscp1	0.0218874	0.748491	0.007	0.018	1	-0.011
B4galnt1	0.0223816	0.102125	0.007	0.018	1	-0.011
Plxna4	0.0230369	0.418002	0.007	0.018	1	-0.011
Gm34045	0.0230619	0.122357	0.007	0.018	1	-0.011
Ctf2	0.0247235	0.641446	0.008	0.019	1	-0.011
Gm43154	0.0260544	0.482348	0.011	0.022	1	-0.011
Gm30624	0.0269734	0.505609	0.008	0.019	1	-0.011
Fam13c	0.0270213	0.496102	0.008	0.019	1	-0.011
Gadl1	0.0311082	0.712819	0.008	0.019	1	-0.011
Atp2b2	0.0115077	2.01614	0.006	0.017	1	-0.011
9630028H03Rik	0.0122637	0.413907	0.006	0.017	1	-0.011
Syndig1	0.0125927	-0.386407	0.006	0.017	1	-0.011
Rnf225	0.0126022	0.180499	0.006	0.017	1	-0.011
Tmeff2	0.0126089	0.188995	0.006	0.017	1	-0.011
Mkln1os	0.0130168	0.419084	0.006	0.017	1	-0.011
Gm26740	0.0138984	0.588826	0.006	0.017	1	-0.011
AI314278	0.0143043	0.504564	0.006	0.017	1	-0.011
Mdm1	0.0147391	0.260238	0.006	0.017	1	-0.011
Gnb4	0.0148069	0.802057	0.006	0.017	1	-0.011
Pgbd1	0.0151063	0.165993	0.006	0.017	1	-0.011
Pkmyt1	0.016168	0.366157	0.006	0.017	1	-0.011
Gm49507	0.0164881	-0.396604	0.006	0.017	1	-0.011
Gm28526	0.0167072	0.44908	0.006	0.017	1	-0.011
Doc2a	0.016756	0.880973	0.006	0.017	1	-0.011
A430010J10Rik	0.017133	0.217421	0.006	0.017	1	-0.011
Dnai1	0.0392278	0.497897	0.009	0.02	1	-0.011
Zfp931	0.0505875	1.29287	0.013	0.024	1	-0.011
Saa3	0.176019	0.541771	0.037	0.048	1	-0.011
Spink4	0.327332	1.27331	0.051	0.062	1	-0.011
Ctsl	4.13872e-29	0.571995	0.91	0.921	1.08203e-24	-0.011
1700123J17Rik	0.0793911	0.853451	0.025	0.037	1	-0.012
Defa24	0.660709	1.32627	0.091	0.103	1	-0.012
Lat2	0.00767859	0.300918	0.006	0.018	1	-0.012
Cecr2	0.00794454	0.552701	0.006	0.018	1	-0.012
Crp	0.00862441	-0.367641	0.006	0.018	1	-0.012
Impa2	0.00897642	0.24006	0.006	0.018	1	-0.012
4930414F18Rik	0.00898329	-0.669657	0.006	0.018	1	-0.012
Slc29a1	0.00899703	0.703115	0.006	0.018	1	-0.012
Gm17484	0.00900096	0.404721	0.006	0.018	1	-0.012
Slc22a22	0.00901276	0.670458	0.006	0.018	1	-0.012
Plxdc1	0.00923702	-0.329326	0.006	0.018	1	-0.012
Adcy10	0.00927842	0.510075	0.006	0.018	1	-0.012
Zfp85	0.00928956	0.536399	0.006	0.018	1	-0.012
Myrip	0.0104855	0.145472	0.006	0.018	1	-0.012
Col28a1	0.0108069	0.190717	0.006	0.018	1	-0.012
Zfp966	0.0108585	0.78973	0.006	0.018	1	-0.012
Flna	0.0108632	0.669865	0.006	0.018	1	-0.012
2310040G24Rik	0.0111839	0.757434	0.006	0.018	1	-0.012
Patl2	0.00108789	-3.34128	0	0.012	1	-0.012
Rundc3a	0.00108789	-3.09486	0	0.012	1	-0.012
Phyhd1	0.00108789	-3.21724	0	0.012	1	-0.012
Prdm5	0.00116525	-3.31792	0	0.012	1	-0.012
Gm20186	0.00116525	-3.28621	0	0.012	1	-0.012
Tafa4	0.00116525	-3.72319	0	0.012	1	-0.012
Zfp971	0.00116525	-3.0114	0	0.012	1	-0.012
Gm31105	0.00116525	-3.08437	0	0.012	1	-0.012
2610203C22Rik	0.00120598	-3.08613	0	0.012	1	-0.012
Scel	0.00120598	-3.35773	0	0.012	1	-0.012
Zfp189	0.00120598	-3.18471	0	0.012	1	-0.012
1810019N24Rik	0.00120598	-3.44441	0	0.012	1	-0.012
B130046B21Rik	0.0012918	-3.14167	0	0.012	1	-0.012
Gm50455	0.0012918	-3.63289	0	0.012	1	-0.012
Gm31218	0.001337	-3.38488	0	0.012	1	-0.012
Ablim3	0.001337	-3.56764	0	0.012	1	-0.012
Mgat4d	0.001337	-3.17921	0	0.012	1	-0.012
Sema3e	0.00138378	-3.33748	0	0.012	1	-0.012
Trpm8	0.00138378	-3.28016	0	0.012	1	-0.012
2310014F06Rik	0.00138378	-3.15148	0	0.012	1	-0.012
5031415H12Rik	0.00148238	-3.75104	0	0.012	1	-0.012
Gm12786	0.00148238	-2.86404	0	0.012	1	-0.012
Zfp607b	0.00148238	-3.27029	0	0.012	1	-0.012
Slc6a7	0.0015343	-3.24395	0	0.012	1	-0.012
6030407O03Rik	0.00158806	-5.6635	0	0.012	1	-0.012
Trim69	0.00158806	-3.38299	0	0.012	1	-0.012
Fanci	0.00164372	-3.10213	0	0.012	1	-0.012
Epop	0.00164372	-3.53635	0	0.012	1	-0.012
Tshr	0.00164372	-3.55903	0	0.012	1	-0.012
Atcayos	0.00199952	-1.4115	0.001	0.013	1	-0.012
Il12rb2	0.00199981	-1.46149	0.001	0.013	1	-0.012
8030455M16Rik	0.0020004	-0.844281	0.001	0.013	1	-0.012
Slc9a4	0.00213932	-1.53494	0.001	0.013	1	-0.012
Prr11	0.00220835	-2.314	0.001	0.013	1	-0.012
Adamts12	0.00221158	-1.7219	0.001	0.013	1	-0.012
Nrros	0.00221612	-1.06755	0.001	0.013	1	-0.012
Col4a5	0.00236426	-2.13211	0.001	0.013	1	-0.012
Padi2	0.00236842	-1.9325	0.001	0.013	1	-0.012
Ebf3	0.00245494	-1.45883	0.001	0.013	1	-0.012
Gsg1l	0.00245565	-1.0385	0.001	0.013	1	-0.012
1700102P08Rik	0.00253647	-1.91147	0.001	0.013	1	-0.012
Gm15918	0.00253832	-1.71725	0.001	0.013	1	-0.012
Eya2	0.00254092	-1.34824	0.001	0.013	1	-0.012
Pate2	0.00254203	-0.902559	0.001	0.013	1	-0.012
4930533K18Rik	0.0026261	-1.70908	0.001	0.013	1	-0.012
Slco3a1	0.00262994	-1.18319	0.001	0.013	1	-0.012
Eva1c	0.00263109	-0.957321	0.001	0.013	1	-0.012
BB557941	0.00271019	-2.29764	0.001	0.013	1	-0.012
Gm41556	0.00271892	-1.40205	0.001	0.013	1	-0.012
Fgf7	0.00271932	-1.60452	0.001	0.013	1	-0.012
Csrnp3	0.00272051	-1.34322	0.001	0.013	1	-0.012
Gm45552	0.00272091	-1.3167	0.001	0.013	1	-0.012
Dlgap3	0.0027233	-0.679467	0.001	0.013	1	-0.012
Gm34086	0.00281135	-1.79936	0.001	0.013	1	-0.012
Fes	0.00281629	-1.40484	0.001	0.013	1	-0.012
Pik3c2g	0.00281711	-1.07275	0.001	0.013	1	-0.012
Cerkl	0.00290696	-2.30178	0.001	0.013	1	-0.012
Gm15892	0.00301816	-0.805004	0.001	0.013	1	-0.012
A430057M04Rik	0.0030186	-0.410281	0.001	0.013	1	-0.012
Kcnj16	0.00310267	-2.33917	0.001	0.013	1	-0.012
Gm16534	0.0031236	-0.708082	0.001	0.013	1	-0.012
Gm47507	0.00334955	-1.34841	0.002	0.014	1	-0.012
Col8a2	0.00335678	-1.09997	0.002	0.014	1	-0.012
Igsf21	0.00335995	-0.971051	0.002	0.014	1	-0.012
Plac1	0.00337083	-0.20179	0.002	0.014	1	-0.012
Slco1c1	0.0034457	-0.259059	0.004	0.016	1	-0.012
Ptges	0.00346482	-1.32192	0.002	0.014	1	-0.012
Gm42031	0.00346856	-0.967138	0.002	0.014	1	-0.012
Gm26810	0.00347043	-1.17857	0.002	0.014	1	-0.012
Spata7	0.00347978	-0.884046	0.002	0.014	1	-0.012
Ces1f	0.0036039	-0.404289	0.002	0.014	1	-0.012
Mitf	0.00366886	-0.41391	0.004	0.016	1	-0.012
Elavl3	0.00370895	-1.22209	0.002	0.014	1	-0.012
BC055324	0.00372695	-0.710374	0.002	0.014	1	-0.012
Astn1	0.00372895	-0.767742	0.002	0.014	1	-0.012
Pop1	0.00379844	-0.48553	0.004	0.016	1	-0.012
Fermt2	0.00379844	-0.43996	0.004	0.016	1	-0.012
Gm26714	0.00380418	-0.251329	0.004	0.016	1	-0.012
Zfp870	0.00381567	0.413958	0.004	0.016	1	-0.012
Gm11851	0.00381615	0.135299	0.004	0.016	1	-0.012
Ugt1a6a	0.00382427	-1.56507	0.002	0.014	1	-0.012
6530403H02Rik	0.0039173	-0.523119	0.004	0.016	1	-0.012
Grap2	0.00406838	-0.153554	0.004	0.016	1	-0.012
Rftn2	0.00407297	0.498014	0.004	0.016	1	-0.012
Fam169a	0.00407399	0.32593	0.004	0.016	1	-0.012
Cacng2	0.00412141	-0.615931	0.002	0.014	1	-0.012
Adcy7	0.00412251	-0.327448	0.002	0.014	1	-0.012
Tulp1	0.00412307	-0.606389	0.002	0.014	1	-0.012
Cfap52	0.0041983	-0.185794	0.004	0.016	1	-0.012
Gm28523	0.0041983	-0.336516	0.004	0.016	1	-0.012
1700024B18Rik	0.00420199	-0.129334	0.004	0.016	1	-0.012
1700031P21Rik	0.00425305	-0.9284	0.002	0.014	1	-0.012
Sidt1	0.00425762	-0.779358	0.002	0.014	1	-0.012
Gsap	0.00426734	-0.178616	0.002	0.014	1	-0.012
Adam4	0.00426906	0.107759	0.002	0.014	1	-0.012
Gm12649	0.00438305	-2.57431	0.002	0.014	1	-0.012
Slco6d1	0.00441668	0.208336	0.002	0.014	1	-0.012
Actn3	0.00446291	-0.961374	0.004	0.016	1	-0.012
Gm10399	0.00446514	-0.618278	0.004	0.016	1	-0.012
Gm19744	0.00449599	0.226738	0.004	0.016	1	-0.012
Itgam	0.00454621	-1.06846	0.002	0.014	1	-0.012
Tll1	0.00454804	-1.28165	0.002	0.014	1	-0.012
Rasgrp3	0.00455842	-0.487438	0.002	0.014	1	-0.012
Rhbdl3	0.00462045	-0.549259	0.004	0.016	1	-0.012
Xlr5c	0.00465001	0.482816	0.004	0.016	1	-0.012
Lhfp	0.00469592	-0.840499	0.002	0.014	1	-0.012
Sardhos	0.00472114	-0.172053	0.002	0.014	1	-0.012
Gm15327	0.00478114	-0.482489	0.004	0.016	1	-0.012
Zfp566	0.00478891	-0.313596	0.004	0.016	1	-0.012
Cacna1b	0.00478891	-0.142962	0.004	0.016	1	-0.012
Gm13684	0.00479011	-0.317568	0.004	0.016	1	-0.012
Slco1a4	0.00486424	-1.19015	0.002	0.014	1	-0.012
Frs3	0.00487858	-0.18831	0.002	0.014	1	-0.012
Pudp	0.00488185	-0.196012	0.002	0.014	1	-0.012
Gm13943	0.00488316	-0.469186	0.002	0.014	1	-0.012
Spdef	0.00492213	-0.843225	0.004	0.016	1	-0.012
Sntg2	0.00504265	-0.553	0.002	0.014	1	-0.012
Glt1d1	0.00510538	-0.489254	0.004	0.016	1	-0.012
Pygl	0.00511877	-0.138006	0.004	0.016	1	-0.012
Hcn2	0.00512516	-0.123666	0.004	0.016	1	-0.012
Gm50209	0.00516895	-0.193429	0.005	0.017	1	-0.012
Glis2	0.0052067	-0.811076	0.002	0.014	1	-0.012
Ipcef1	0.00522273	-0.424916	0.002	0.014	1	-0.012
Glra1	0.00525857	-0.719255	0.004	0.016	1	-0.012
Gm35721	0.00526316	-0.898055	0.004	0.016	1	-0.012
Kctd14	0.00528683	-0.162101	0.004	0.016	1	-0.012
Plppr2	0.00529013	-0.110976	0.004	0.016	1	-0.012
Gbp3	0.00554102	0.587043	0.005	0.017	1	-0.012
St6gal1	0.00587525	-0.305102	0.005	0.017	1	-0.012
A230006K03Rik	0.00587663	-0.481354	0.005	0.017	1	-0.012
Hdac7	0.0060082	-0.70205	0.005	0.017	1	-0.012
E130102H24Rik	0.00626829	0.115547	0.005	0.017	1	-0.012
Dnah12	0.0066625	-0.403425	0.005	0.017	1	-0.012
Lama5	0.00685716	-0.412794	0.005	0.017	1	-0.012
Col1a2	0.00713179	-0.111128	0.005	0.017	1	-0.012
Gpld1	0.0071484	0.194539	0.005	0.017	1	-0.012
Fastkd1	0.00733327	-0.340506	0.005	0.017	1	-0.012
4930512B01Rik	0.00738798	0.640652	0.005	0.017	1	-0.012
Ankrd36	0.00778679	-0.651813	0.005	0.017	1	-0.012
Gm4117	0.00780668	-1.421	0.005	0.017	1	-0.012
Zfp689	0.00788213	0.32574	0.005	0.017	1	-0.012
Gm26631	0.00789035	0.846032	0.005	0.017	1	-0.012
Gm50214	0.0112395	0.110243	0.007	0.019	1	-0.012
Mirt1	0.0112557	0.304126	0.007	0.019	1	-0.012
Kcnj15	0.0116105	0.328487	0.007	0.019	1	-0.012
Gm43254	0.0123291	0.303342	0.007	0.019	1	-0.012
Oprm1	0.0130125	-0.176912	0.007	0.019	1	-0.012
Fads3	0.0130992	0.469387	0.007	0.019	1	-0.012
Gm49733	0.0131784	0.945999	0.007	0.019	1	-0.012
Tmem88b	0.0131891	1.03162	0.007	0.019	1	-0.012
Dock2	0.0139447	0.464804	0.007	0.019	1	-0.012
Spata6	0.0145663	0.309329	0.008	0.02	1	-0.012
Fer1l4	0.0150441	0.382429	0.008	0.02	1	-0.012
Cfap69	0.015746	0.591882	0.007	0.019	1	-0.012
Gm47156	0.0158114	1.19521	0.007	0.019	1	-0.012
Disc1	0.0168128	0.350371	0.011	0.023	1	-0.012
Tmem198b	0.0175021	0.715508	0.008	0.02	1	-0.012
Slc4a10	0.0179277	0.415691	0.008	0.02	1	-0.012
Gm19299	0.0179967	0.736826	0.008	0.02	1	-0.012
Adamts18	0.0185598	0.791274	0.008	0.02	1	-0.012
Ets1	0.0185791	1.05409	0.011	0.023	1	-0.012
Capsl	0.0192004	1.29368	0.008	0.02	1	-0.012
Ssc4d	0.0196944	0.968309	0.008	0.02	1	-0.012
Gm28529	0.0201243	1.06805	0.011	0.023	1	-0.012
Sorcs1	0.0212226	0.818356	0.011	0.023	1	-0.012
C030014I23Rik	0.0214351	0.766831	0.012	0.024	1	-0.012
Lama4	0.0257413	0.530036	0.012	0.024	1	-0.012
Fermt3	0.0278148	0.488892	0.012	0.024	1	-0.012
Opn3	0.0287788	0.825948	0.012	0.024	1	-0.012
Gm17660	0.0382759	0.953014	0.017	0.029	1	-0.012
Galnt14	0.0213173	0.515084	0.009	0.021	1	-0.012
P4htm	0.0246944	0.915576	0.009	0.021	1	-0.012
Pla2g4e	0.0266401	1.15084	0.013	0.025	1	-0.012
St3gal2	0.0270872	0.823332	0.013	0.025	1	-0.012
Serf2	8.95156e-45	0.673799	0.887	0.899	2.34029e-40	-0.012
Amn	8.11115e-18	0.275398	0.972	0.984	2.12058e-13	-0.012
Tmbim6	1.75123e-13	0.248201	0.974	0.986	4.5784e-09	-0.012
Scpep1os	0.00337092	-0.81897	0.005	0.018	1	-0.013
Gm47719	0.00339229	-0.252772	0.005	0.018	1	-0.013
Tmem233	0.00339998	-0.291349	0.005	0.018	1	-0.013
Gm32926	0.00340484	-0.38964	0.005	0.018	1	-0.013
1110028F18Rik	0.00347839	-0.317615	0.005	0.018	1	-0.013
Rbm12b1	0.00364521	0.298485	0.005	0.018	1	-0.013
Rassf5	0.00400521	-0.248941	0.005	0.018	1	-0.013
Klf2	0.00412981	-0.319617	0.005	0.018	1	-0.013
Cyp27a1	0.00415187	0.516187	0.005	0.018	1	-0.013
Gm45902	0.004282	0.187364	0.005	0.018	1	-0.013
Matk	0.00435654	-0.861004	0.005	0.018	1	-0.013
Gm30124	0.00455618	0.109792	0.005	0.018	1	-0.013
Dnal1	0.0046895	-0.288288	0.005	0.018	1	-0.013
Lpcat4	0.0047139	0.129821	0.005	0.018	1	-0.013
Gm4673	0.00484496	-0.135229	0.005	0.018	1	-0.013
Kcnd3	0.00484668	-0.227069	0.005	0.018	1	-0.013
Lhx1	0.00484896	-0.136403	0.005	0.018	1	-0.013
Gm17753	0.00495859	-1.06027	0.005	0.018	1	-0.013
Spred3	0.00067324	-3.37221	0	0.013	1	-0.013
Dpf1	0.000720947	-3.45057	0	0.013	1	-0.013
Gm15902	0.000746062	-3.34939	0	0.013	1	-0.013
Rgcc	0.000746062	-3.87804	0	0.013	1	-0.013
Gm16540	0.000746062	-3.34847	0	0.013	1	-0.013
Dsg4	0.000772057	-3.98984	0	0.013	1	-0.013
4930509H03Rik	0.000772057	-3.3282	0	0.013	1	-0.013
Gm16630.1	0.000798965	-3.1695	0	0.013	1	-0.013
Myo1f	0.000855645	-3.67312	0	0.013	1	-0.013
5033417F24Rik	0.000855645	-3.08884	0	0.013	1	-0.013
Otof	0.000855645	-3.58266	0	0.013	1	-0.013
Fndc7	0.000885486	-3.29443	0	0.013	1	-0.013
Ikzf4	0.000916375	-3.51287	0	0.013	1	-0.013
Zfp551	0.000916375	-2.95433	0	0.013	1	-0.013
Odad2	0.000916375	-3.47949	0	0.013	1	-0.013
Gm43138	0.000916375	-3.47274	0	0.013	1	-0.013
Tmprss15	0.000981449	-3.41013	0	0.013	1	-0.013
Tpst1	0.00101571	-3.08339	0	0.013	1	-0.013
Gm20682	0.00101571	-3.48587	0	0.013	1	-0.013
Gm10382	0.00105118	-3.46708	0	0.013	1	-0.013
Pou3f1	0.00214045	-2.0897	0.002	0.015	1	-0.013
Gm34510	0.00216293	-1.44082	0.002	0.015	1	-0.013
Asf1b	0.00224547	-0.845451	0.002	0.015	1	-0.013
Brinp1	0.00224699	-0.549017	0.002	0.015	1	-0.013
Ccdc112	0.0022479	-0.755056	0.002	0.015	1	-0.013
Cdc25b	0.00231887	-1.19956	0.002	0.015	1	-0.013
Dnajc27	0.00232075	-0.805735	0.002	0.015	1	-0.013
Gm20045	0.0023217	-0.811901	0.002	0.015	1	-0.013
Plekhh2	0.0023261	-0.34336	0.002	0.015	1	-0.013
Gm26787	0.00239403	-1.19504	0.002	0.015	1	-0.013
Trim47	0.00246829	-1.72331	0.002	0.015	1	-0.013
Apol10a	0.00248909	-0.519704	0.002	0.015	1	-0.013
Itgbl1	0.00255523	-1.8145	0.002	0.015	1	-0.013
8430426J06Rik	0.00255938	-0.876379	0.002	0.015	1	-0.013
Napb	0.00257362	-0.631325	0.002	0.015	1	-0.013
Serpinb1b	0.00265652	-0.85137	0.002	0.015	1	-0.013
Chst9	0.00266282	-0.253534	0.002	0.015	1	-0.013
Abca6	0.00274991	-0.719935	0.002	0.015	1	-0.013
Kcnj6	0.00289148	-1.8421	0.002	0.015	1	-0.013
Pros1	0.00294151	-0.625768	0.002	0.015	1	-0.013
Gm20274	0.00302467	-0.901687	0.002	0.015	1	-0.013
2610316D01Rik	0.0030394	-0.850512	0.002	0.015	1	-0.013
Meis2	0.00314693	-0.688086	0.002	0.015	1	-0.013
Serpini1	0.0031516	-0.210182	0.002	0.015	1	-0.013
Sema4c	0.00326002	-0.18321	0.002	0.015	1	-0.013
4932411K12Rik	0.00488517	-0.121952	0.006	0.019	1	-0.013
Noxa1	0.00511017	0.208666	0.006	0.019	1	-0.013
Gm17266	0.00530539	0.977663	0.006	0.019	1	-0.013
Btbd8	0.0056077	0.117416	0.006	0.019	1	-0.013
Gm49602	0.00579448	0.178221	0.006	0.019	1	-0.013
Kctd8	0.00600137	0.76697	0.006	0.019	1	-0.013
Gins3	0.00638107	0.52987	0.006	0.019	1	-0.013
Adat1	0.00638389	0.434578	0.006	0.019	1	-0.013
Slc41a1	0.00656336	0.395715	0.006	0.019	1	-0.013
Gm42997	0.006771	0.148357	0.006	0.019	1	-0.013
Camp	0.0067995	0.442888	0.006	0.019	1	-0.013
Arl6	0.0136022	0.774469	0.009	0.022	1	-0.013
Lrrc17	0.013891	0.387622	0.009	0.022	1	-0.013
Pla1a	0.0140171	0.800481	0.009	0.022	1	-0.013
Zfp867	0.0144146	0.837069	0.009	0.022	1	-0.013
Mis18bp1	0.0153137	0.86664	0.009	0.022	1	-0.013
Gsto2	0.0160243	0.490376	0.009	0.022	1	-0.013
BC051226	0.0247037	1.13039	0.014	0.027	1	-0.013
Praf2	0.0278305	0.776777	0.014	0.027	1	-0.013
Gm47096	0.00123751	-1.94343	0.001	0.014	1	-0.013
Tmem8b	0.00123915	-1.68395	0.001	0.014	1	-0.013
Hsf5	0.00128084	-1.78169	0.001	0.014	1	-0.013
Cspg4b	0.00128103	-3.27137	0.001	0.014	1	-0.013
Gm38182	0.00128197	-1.39895	0.001	0.014	1	-0.013
Angptl4	0.00132297	-2.17558	0.001	0.014	1	-0.013
Gnrh1	0.00132472	-1.91701	0.001	0.014	1	-0.013
Ncmap	0.00132764	-0.690981	0.001	0.014	1	-0.013
Gm42047	0.00137072	-1.84719	0.001	0.014	1	-0.013
1700018A04Rik	0.00140611	-2.86614	0.001	0.014	1	-0.013
Gm44626	0.00142082	-1.0902	0.001	0.014	1	-0.013
Pacsin3	0.00146223	-2.38588	0.001	0.014	1	-0.013
Hirip3	0.00146932	-1.63456	0.001	0.014	1	-0.013
Fam131c	0.00149714	-2.90677	0.001	0.014	1	-0.013
A430035B10Rik	0.00152193	-0.916426	0.001	0.014	1	-0.013
Mtcp1	0.00157228	-1.69613	0.001	0.014	1	-0.013
6430573P05Rik	0.00157297	-1.54164	0.001	0.014	1	-0.013
Zfp39	0.00157297	-1.49506	0.001	0.014	1	-0.013
2410080I02Rik	0.00162241	-2.17156	0.001	0.014	1	-0.013
Tmc2	0.00162765	-1.4402	0.001	0.014	1	-0.013
Gm49896	0.00162861	-1.45883	0.001	0.014	1	-0.013
S100z	0.00167637	-2.32137	0.001	0.014	1	-0.013
Itga2b	0.00168153	-1.95742	0.001	0.014	1	-0.013
9130221F21Rik	0.00173517	-2.384	0.001	0.014	1	-0.013
Gm49032	0.00174001	-1.96413	0.001	0.014	1	-0.013
Gm47352	0.00174103	-1.89267	0.001	0.014	1	-0.013
C330018A13Rik	0.0017423	-1.76712	0.001	0.014	1	-0.013
Gm16090	0.00174307	-1.16514	0.001	0.014	1	-0.013
Adam32	0.00174307	-1.69224	0.001	0.014	1	-0.013
0610038B21Rik	0.00179843	-2.08624	0.001	0.014	1	-0.013
Slc7a2	0.00180001	-1.97206	0.001	0.014	1	-0.013
Rnf150	0.00180397	-1.23346	0.001	0.014	1	-0.013
Gm34455	0.00180449	-1.3112	0.001	0.014	1	-0.013
Gm13387	0.00186564	-1.61546	0.001	0.014	1	-0.013
Mindy4	0.00186591	-1.40954	0.001	0.014	1	-0.013
Zfp13	0.0018681	-0.886656	0.001	0.014	1	-0.013
Gm26660	0.00192098	-2.54925	0.001	0.014	1	-0.013
Spef2	0.00193226	-1.26403	0.001	0.014	1	-0.013
Zfp599	0.00193311	-0.982293	0.001	0.014	1	-0.013
Pdf	0.00193311	-0.751802	0.001	0.014	1	-0.013
Pole	0.00215045	-0.985613	0.004	0.017	1	-0.013
Rnft2	0.00215814	-0.731943	0.004	0.017	1	-0.013
ENSMUSG00000118646	0.00217498	-0.228946	0.004	0.017	1	-0.013
Gm20743	0.00223335	-0.993325	0.004	0.017	1	-0.013
Nphp4	0.00224104	-0.608434	0.004	0.017	1	-0.013
Cyp19a1	0.00224304	-0.408942	0.004	0.017	1	-0.013
Gm40841	0.00231234	-0.495545	0.004	0.017	1	-0.013
Gfod2	0.00231823	0.634856	0.004	0.017	1	-0.013
Art3	0.00239686	-0.240707	0.004	0.017	1	-0.013
Mpdz	0.00246278	-0.637961	0.004	0.017	1	-0.013
Grip2	0.00255959	-0.341081	0.004	0.017	1	-0.013
Adgrg6	0.00256024	-0.47502	0.004	0.017	1	-0.013
Gm16998	0.00256349	-0.195231	0.004	0.017	1	-0.013
Gm42984	0.00265042	-0.208285	0.004	0.017	1	-0.013
9830004L10Rik	0.00273509	-0.215478	0.004	0.017	1	-0.013
Aoc2	0.00273959	-0.17151	0.004	0.017	1	-0.013
Sirpa	0.0028289	-0.325856	0.004	0.017	1	-0.013
Gm5570	0.00292111	-0.461915	0.004	0.017	1	-0.013
1700010J16Rik	0.00292407	-0.231799	0.004	0.017	1	-0.013
Nrcam	0.00301938	-0.245332	0.004	0.017	1	-0.013
Cpne5	0.00306387	-0.896382	0.004	0.017	1	-0.013
Hs6st2	0.00311819	-0.704891	0.004	0.017	1	-0.013
Gvin1	0.00312016	-0.306202	0.004	0.017	1	-0.013
Dnajc28	0.00312173	-0.348085	0.004	0.017	1	-0.013
Cyp2j13	0.00328265	-0.952238	0.004	0.017	1	-0.013
Pzp	0.00333358	-0.453853	0.004	0.017	1	-0.013
Zbtb46	0.00334369	0.504432	0.004	0.017	1	-0.013
Gm9887	0.00716438	0.276945	0.007	0.02	1	-0.013
Piezo2	0.00760071	0.43	0.007	0.02	1	-0.013
Mks1	0.00762549	0.510992	0.007	0.02	1	-0.013
Zfp958	0.00783064	0.280963	0.007	0.02	1	-0.013
H60b	0.00784214	0.329309	0.007	0.02	1	-0.013
Ccnb1	0.00834166	0.427945	0.007	0.02	1	-0.013
Gm46515	0.00860614	0.557424	0.007	0.02	1	-0.013
Amigo1	0.00886312	0.447071	0.007	0.02	1	-0.013
9630002D21Rik	0.0091134	0.43362	0.007	0.02	1	-0.013
Lamb2	0.00915237	0.499123	0.007	0.02	1	-0.013
Skint5	0.00993312	0.393019	0.008	0.021	1	-0.013
Gm12320	0.0102964	0.133287	0.007	0.02	1	-0.013
Gm20337	0.0105443	0.373723	0.008	0.021	1	-0.013
Lrriq3	0.010636	0.733418	0.008	0.021	1	-0.013
Dnai4	0.0109079	0.908527	0.008	0.021	1	-0.013
Gm14322	0.0109457	0.837052	0.008	0.021	1	-0.013
Pacsin1	0.0111834	0.25401	0.008	0.021	1	-0.013
Kifc5b	0.0115826	0.986858	0.011	0.024	1	-0.013
Smarca1	0.0127007	0.689234	0.008	0.021	1	-0.013
Usp27x	0.0132096	0.416725	0.011	0.024	1	-0.013
Pde10a	0.0162172	0.441615	0.012	0.025	1	-0.013
Esr2	0.0173443	0.916339	0.012	0.025	1	-0.013
Kif1a	0.109624	1.18342	0.029	0.042	1	-0.013
Fuca1	6.43989e-12	0.22241	0.969	0.982	1.68364e-07	-0.013
Fabp12	0.000795328	-1.70943	0.001	0.015	1	-0.014
Efcab7	0.000822988	-1.61219	0.001	0.015	1	-0.014
Colec12	0.000881631	-1.33211	0.001	0.015	1	-0.014
Gm31615	0.000910033	-1.90823	0.001	0.015	1	-0.014
Ypel1	0.000910568	-1.88315	0.001	0.015	1	-0.014
5430427M07Rik	0.00091137	-1.67884	0.001	0.015	1	-0.014
Gm12694	0.000911638	-1.35858	0.001	0.015	1	-0.014
Dnah3	0.000940046	-2.31616	0.001	0.015	1	-0.014
Gm35154	0.000942811	-1.6406	0.001	0.015	1	-0.014
Dlgap5	0.000972768	-2.19572	0.001	0.015	1	-0.014
Abcb5	0.000973339	-2.22143	0.001	0.015	1	-0.014
Gpr156	0.00100663	-2.43457	0.001	0.015	1	-0.014
C86187	0.00100796	-2.05425	0.001	0.015	1	-0.014
Nkain4	0.00101048	-0.699297	0.001	0.015	1	-0.014
2010109A12Rik	0.0010449	-1.29299	0.001	0.015	1	-0.014
Trim45	0.00104536	-1.25246	0.001	0.015	1	-0.014
4932412D23Rik	0.00108161	-1.20363	0.001	0.015	1	-0.014
Crispld2	0.00111814	-1.64846	0.001	0.015	1	-0.014
4930557F10Rik	0.00115726	-1.27944	0.001	0.015	1	-0.014
Gm33037	0.00115777	-1.31728	0.001	0.015	1	-0.014
Cd109	0.00115777	-1.13665	0.001	0.015	1	-0.014
Ak8	0.00119268	-2.3699	0.001	0.015	1	-0.014
Gm20752	0.00119636	-1.68647	0.001	0.015	1	-0.014
Gna15	0.00119741	-1.39869	0.001	0.015	1	-0.014
Tmem169	0.00119811	-1.25633	0.001	0.015	1	-0.014
Cxcr5	0.00146719	0.739856	0.004	0.018	1	-0.014
Zbtb48	0.0015042	-0.770272	0.004	0.018	1	-0.014
Cyp2j9	0.00150526	-0.679437	0.004	0.018	1	-0.014
Syt2	0.00155506	-0.882184	0.004	0.018	1	-0.014
Gm29242	0.00155786	-0.721219	0.004	0.018	1	-0.014
Kcnk4	0.00156166	-0.389817	0.004	0.018	1	-0.014
Gm29367	0.00156587	0.222352	0.004	0.018	1	-0.014
Nek11	0.00159328	-0.18598	0.004	0.018	1	-0.014
Ccm2l	0.00172988	0.105409	0.004	0.018	1	-0.014
G630055G22Rik	0.00176766	-1.1041	0.004	0.018	1	-0.014
Rab3b	0.00183703	-0.606249	0.004	0.018	1	-0.014
Dnah6	0.00183844	-0.615485	0.004	0.018	1	-0.014
Septin2	0.00184762	0.116081	0.004	0.018	1	-0.014
Mblac1	0.00184786	0.356562	0.004	0.018	1	-0.014
Trank1	0.00190374	-0.467186	0.004	0.018	1	-0.014
Dnah10	0.00195631	-1.07627	0.004	0.018	1	-0.014
Htr1f	0.00195906	-0.70613	0.004	0.018	1	-0.014
Tcea2	0.0019716	0.114901	0.004	0.018	1	-0.014
Lim2	0.00197437	0.274861	0.004	0.018	1	-0.014
Vit	0.00207326	-0.280741	0.004	0.018	1	-0.014
Grb14	0.00209132	-1.87712	0.004	0.018	1	-0.014
Cfhr2	0.00209987	-0.649647	0.004	0.018	1	-0.014
Ppp4r4	0.00215896	-0.480084	0.005	0.019	1	-0.014
9530080O11Rik	0.00216836	-0.116126	0.005	0.019	1	-0.014
Cad	0.00217623	0.219871	0.005	0.019	1	-0.014
Fam131a	0.00223657	-0.432563	0.005	0.019	1	-0.014
Pcdhga12	0.00239324	-0.12813	0.005	0.019	1	-0.014
Zkscan4	0.00239641	-0.216687	0.005	0.019	1	-0.014
Cuedc1	0.00245693	-0.571687	0.005	0.019	1	-0.014
Palm	0.00262735	-0.283576	0.005	0.019	1	-0.014
Cdr2l	0.00271089	-0.263474	0.005	0.019	1	-0.014
Cntln	0.00281254	0.119396	0.005	0.019	1	-0.014
3110021N24Rik	0.00288357	-0.174741	0.005	0.019	1	-0.014
Hoxb4	0.00299629	-0.144548	0.005	0.019	1	-0.014
Dync2i2	0.00300419	0.122932	0.005	0.019	1	-0.014
Paics	0.0030103	0.410693	0.005	0.019	1	-0.014
Cage1	0.00308153	-0.312693	0.005	0.019	1	-0.014
Map3k15	0.00330911	0.134746	0.005	0.019	1	-0.014
Gm42413	0.00637144	-0.80874	0.008	0.022	1	-0.014
Gm4316	0.00658198	0.441037	0.008	0.022	1	-0.014
Gm10649	0.00814275	0.709001	0.008	0.022	1	-0.014
Lef1	0.0083821	0.539025	0.008	0.022	1	-0.014
Cenpq	0.00917236	0.741331	0.008	0.022	1	-0.014
Zfp12	0.00928868	0.221338	0.008	0.022	1	-0.014
Gm19605	0.0107666	0.890106	0.012	0.026	1	-0.014
Ntn1	0.000417215	-3.46653	0	0.014	1	-0.014
Ppp1r1c	0.000417215	-3.74947	0	0.014	1	-0.014
Tns1	0.000446699	-3.58448	0	0.014	1	-0.014
Gm17767	0.000478278	-3.57607	0	0.014	1	-0.014
Ptafr	0.000478278	-3.97294	0	0.014	1	-0.014
Gm16740	0.000512101	-3.35281	0	0.014	1	-0.014
Tmem44	0.000587137	-3.62048	0	0.014	1	-0.014
Metrn	0.000607565	-3.47243	0	0.014	1	-0.014
Slc44a2	0.000650591	-3.52173	0	0.014	1	-0.014
Nxph1	0.000650591	-3.47428	0	0.014	1	-0.014
Cd83	0.000650591	-3.72244	0	0.014	1	-0.014
Gm9725	0.000650591	-3.8192	0	0.014	1	-0.014
Esrrb	0.00135329	-0.923076	0.002	0.016	1	-0.014
Tssk4	0.0014051	-0.687273	0.002	0.016	1	-0.014
Gm28863	0.00149648	-0.920582	0.002	0.016	1	-0.014
Pcsk2	0.0014979	-0.964882	0.002	0.016	1	-0.014
Shisa2	0.00150199	-0.579625	0.002	0.016	1	-0.014
Map3k19	0.00154617	-1.2276	0.002	0.016	1	-0.014
Cnbd1	0.0016058	-0.963224	0.002	0.016	1	-0.014
Zfp811	0.00165012	-1.55204	0.002	0.016	1	-0.014
Numbl	0.00165507	-1.26408	0.002	0.016	1	-0.014
Cenpk	0.00169244	-1.03275	0.002	0.016	1	-0.014
Gm16196	0.00171564	-0.967618	0.002	0.016	1	-0.014
Gm47712	0.00171611	-0.829112	0.002	0.016	1	-0.014
Cfp	0.00182854	-1.09404	0.002	0.016	1	-0.014
Igfbp7	0.00183227	-0.878424	0.002	0.016	1	-0.014
Gm44836	0.00183551	-0.846102	0.002	0.016	1	-0.014
Rfx4	0.00183576	-0.817402	0.002	0.016	1	-0.014
Gm52988	0.00183701	-0.448219	0.002	0.016	1	-0.014
Agtpbp1	0.00189675	-0.818963	0.002	0.016	1	-0.014
9330179D12Rik	0.0018983	-0.954606	0.002	0.016	1	-0.014
Dok3	0.00190062	-0.505105	0.002	0.016	1	-0.014
Rem2	0.00190243	-0.251672	0.002	0.016	1	-0.014
Dnah17	0.00196271	-0.618699	0.002	0.016	1	-0.014
H4c3	0.00202052	-1.38306	0.002	0.016	1	-0.014
Gm12381	0.00202684	-1.24502	0.002	0.016	1	-0.014
Arf4os	0.00209719	-0.992319	0.002	0.016	1	-0.014
5730420D15Rik	0.00210417	-0.374587	0.002	0.016	1	-0.014
Adgrg4	0.0031692	-0.144398	0.006	0.02	1	-0.014
Gm28729	0.00330018	0.220896	0.006	0.02	1	-0.014
Gm14661	0.00337559	-0.274939	0.006	0.02	1	-0.014
AU019990	0.00362306	0.337624	0.006	0.02	1	-0.014
Abcb1b	0.00371991	-0.165372	0.006	0.02	1	-0.014
Iqcm	0.0037427	0.308447	0.006	0.02	1	-0.014
Slc12a8	0.00382886	-0.151317	0.006	0.02	1	-0.014
Gm26793	0.00386101	0.400502	0.006	0.02	1	-0.014
Pbx4	0.00386406	0.358267	0.006	0.02	1	-0.014
Tspear	0.00409774	0.113306	0.006	0.02	1	-0.014
Nrip3	0.0041949	-0.35902	0.006	0.02	1	-0.014
Olfr912	0.00421669	-0.190274	0.006	0.02	1	-0.014
Lgr5	0.00473048	-0.467901	0.006	0.02	1	-0.014
4930512H18Rik	0.00475069	-0.26059	0.006	0.02	1	-0.014
Gm16754	0.00479081	0.137277	0.006	0.02	1	-0.014
Dnah5	0.00479726	0.258006	0.006	0.02	1	-0.014
Ppl	0.00852548	0.355118	0.009	0.023	1	-0.014
Dennd2a	0.00908438	0.727237	0.009	0.023	1	-0.014
Rerg	0.00935005	0.698996	0.009	0.023	1	-0.014
Cap2	0.0097988	0.237279	0.009	0.023	1	-0.014
Gm43731	0.00988916	0.521107	0.009	0.023	1	-0.014
Zmynd12	0.0228775	1.20755	0.014	0.028	1	-0.014
BC024139	0.00466949	0.241476	0.007	0.021	1	-0.014
Pcdh19	0.00473711	-0.359823	0.007	0.021	1	-0.014
Gm30692	0.00477793	0.322758	0.007	0.021	1	-0.014
Gm36283	0.00493888	0.191202	0.007	0.021	1	-0.014
Wdhd1	0.00525945	0.274296	0.007	0.021	1	-0.014
Gm14399	0.00579716	0.482466	0.007	0.021	1	-0.014
Gm20470	0.00597128	-0.802721	0.007	0.021	1	-0.014
1700028P14Rik	0.00654154	3.04691	0.007	0.021	1	-0.014
Setmar	0.00820933	0.771265	0.011	0.025	1	-0.014
Adgrd1	0.00867314	0.703986	0.011	0.025	1	-0.014
Mcf2l	0.0091811	0.538875	0.011	0.025	1	-0.014
A430018G15Rik	0.00951723	1.28622	0.011	0.025	1	-0.014
Trhde	0.0105016	0.540872	0.011	0.025	1	-0.014
Cenpe	0.038722	0.65415	0.021	0.035	1	-0.014
Gm12992	0.000267812	-3.57917	0	0.015	1	-0.015
Mterf1b	0.000296639	-3.3975	0	0.015	1	-0.015
Rdh7	0.000317568	-3.89557	0	0.015	1	-0.015
Gngt2	0.000351776	-3.95836	0	0.015	1	-0.015
Zc3h7b	0.000351776	-3.70759	0	0.015	1	-0.015
Themis	0.000363982	-3.80321	0	0.015	1	-0.015
Cep55	0.000363982	-3.71373	0	0.015	1	-0.015
D430041D05Rik	0.000403215	-3.45755	0	0.015	1	-0.015
0610043K17Rik	0.000403215	-3.91002	0	0.015	1	-0.015
Bmper	0.000509291	-2.39692	0.001	0.016	1	-0.015
Cdcp3	0.000510266	-2.07665	0.001	0.016	1	-0.015
Ccr9	0.000511168	-1.55099	0.001	0.016	1	-0.015
Hormad2	0.000511544	-1.30638	0.001	0.016	1	-0.015
Gm2004	0.000529301	-1.49134	0.001	0.016	1	-0.015
Klhdc8b	0.000547434	-1.45079	0.001	0.016	1	-0.015
Gdpd2	0.000564114	-2.32563	0.001	0.016	1	-0.015
Cacna1e	0.000582674	-2.5346	0.001	0.016	1	-0.015
Plaur	0.000585595	-2.02238	0.001	0.016	1	-0.015
Tnnt2	0.000606111	-1.59584	0.001	0.016	1	-0.015
Ceacam5	0.000606557	-1.15345	0.001	0.016	1	-0.015
Dse	0.000624588	-2.3076	0.001	0.016	1	-0.015
Gnao1	0.000626612	-1.89207	0.001	0.016	1	-0.015
Gm4755	0.000626888	-1.53913	0.001	0.016	1	-0.015
4930590J08Rik	0.000648667	-1.49505	0.001	0.016	1	-0.015
Pkd1l2	0.000669727	-2.10732	0.001	0.016	1	-0.015
Cdkl4	0.000671107	-1.52473	0.001	0.016	1	-0.015
Gm12239	0.000692085	-2.23947	0.001	0.016	1	-0.015
Cep170	0.000716034	-2.35009	0.001	0.016	1	-0.015
9130204K15Rik	0.000716244	-2.27406	0.001	0.016	1	-0.015
Kif28	0.000717931	-1.82458	0.001	0.016	1	-0.015
Mamld1	0.000741796	-2.38066	0.001	0.016	1	-0.015
E130317F20Rik	0.000768376	-1.68671	0.001	0.016	1	-0.015
D630033O11Rik	0.000769393	-1.0691	0.001	0.016	1	-0.015
Gm30122	0.000769619	-1.07611	0.001	0.016	1	-0.015
Gm20939	0.000919571	-0.859753	0.004	0.019	1	-0.015
St18	0.000922434	-0.201849	0.004	0.019	1	-0.015
4930556G01Rik	0.000944069	-1.20285	0.004	0.019	1	-0.015
Angptl6	0.000950816	-0.65453	0.004	0.019	1	-0.015
D130040H23Rik	0.000953404	-0.217516	0.004	0.019	1	-0.015
Gnb5	0.000980961	-0.830382	0.004	0.019	1	-0.015
Gm26725	0.000982485	-0.789588	0.004	0.019	1	-0.015
Angel1	0.000983503	-0.63456	0.004	0.019	1	-0.015
Gm7292	0.00098363	-0.333127	0.004	0.019	1	-0.015
C430042M11Rik	0.00101915	-0.314942	0.004	0.019	1	-0.015
Rap1gapos	0.00104997	-0.501853	0.004	0.019	1	-0.015
Pcbp3	0.00104997	-0.448325	0.004	0.019	1	-0.015
Fam161b	0.00108605	-0.51973	0.004	0.019	1	-0.015
Fgfbp1	0.00110083	-1.63613	0.004	0.019	1	-0.015
Coro2b	0.00110897	-1.19676	0.004	0.019	1	-0.015
Clstn2	0.00111529	-1.10773	0.004	0.019	1	-0.015
Ifit2	0.001156	-0.677217	0.004	0.019	1	-0.015
Lrrc31	0.00116153	-0.365116	0.004	0.019	1	-0.015
Vldlr	0.00116168	-0.386298	0.004	0.019	1	-0.015
Chst8	0.00119127	-0.985616	0.004	0.019	1	-0.015
Pou2f2	0.0011965	-0.663524	0.004	0.019	1	-0.015
Pwwp4d	0.00120362	0.399823	0.004	0.019	1	-0.015
Cerk	0.00123969	-0.378337	0.004	0.019	1	-0.015
Rit2	0.00131766	-1.01931	0.004	0.019	1	-0.015
Mok	0.00131783	-1.02428	0.004	0.019	1	-0.015
Amph	0.00132088	-0.731963	0.004	0.019	1	-0.015
Arxes2	0.00136732	-0.67495	0.004	0.019	1	-0.015
Gm17655	0.00136837	-0.46931	0.004	0.019	1	-0.015
2810429I04Rik	0.00136925	-0.60754	0.004	0.019	1	-0.015
Cplane2	0.00138404	0.156296	0.005	0.02	1	-0.015
Il27	0.00141	-0.561237	0.005	0.02	1	-0.015
Mdk	0.00151075	-0.38953	0.005	0.02	1	-0.015
Cklf	0.00156997	0.148405	0.005	0.02	1	-0.015
Rp1	0.00157016	-0.299759	0.005	0.02	1	-0.015
Gm14305	0.00157629	0.516237	0.005	0.02	1	-0.015
Smo	0.00167267	-0.204591	0.005	0.02	1	-0.015
Ankrd26	0.00172566	-0.389938	0.005	0.02	1	-0.015
Nr1d1	0.00176162	-0.40206	0.005	0.02	1	-0.015
Gm35288	0.00177127	-0.775569	0.005	0.02	1	-0.015
Chil5	0.00181798	-1.08277	0.005	0.02	1	-0.015
Zfp964	0.00184777	0.106528	0.005	0.02	1	-0.015
Nos2	0.00190224	-0.174896	0.005	0.02	1	-0.015
A230004M16Rik	0.00196022	-0.310304	0.005	0.02	1	-0.015
Adcy4	0.00197809	0.553576	0.005	0.02	1	-0.015
Slc24a2	0.00203343	-0.162423	0.005	0.02	1	-0.015
Bmpr1b	0.00208932	-0.529398	0.005	0.02	1	-0.015
Sh3rf3	0.00209615	-0.246554	0.005	0.02	1	-0.015
Neb	0.00210465	0.192698	0.005	0.02	1	-0.015
Has2os	0.0029934	-0.412312	0.007	0.022	1	-0.015
Eid2b	0.0033433	0.531987	0.007	0.022	1	-0.015
Grk3	0.00342705	0.248124	0.007	0.022	1	-0.015
Apba1	0.00363853	0.129961	0.007	0.022	1	-0.015
Gm42397	0.003648	0.292937	0.007	0.022	1	-0.015
Zfp595	0.00389475	0.532896	0.007	0.022	1	-0.015
Efcab11	0.0039724	-0.116979	0.007	0.022	1	-0.015
Taf9b	0.00399909	0.456583	0.007	0.022	1	-0.015
Ctf1	0.00413775	0.308382	0.007	0.022	1	-0.015
5430403G16Rik	0.00419432	0.332817	0.008	0.023	1	-0.015
Slc17a9	0.00420437	-0.195608	0.007	0.022	1	-0.015
BC065397	0.00439665	0.399404	0.007	0.022	1	-0.015
Cep41	0.00454639	0.477554	0.007	0.022	1	-0.015
A430073D23Rik	0.00475535	0.493088	0.008	0.023	1	-0.015
Hsd17b3	0.00507684	0.933926	0.008	0.023	1	-0.015
Fam71d	0.0051786	0.60167	0.011	0.026	1	-0.015
9030622O22Rik	0.00519169	0.374098	0.008	0.023	1	-0.015
Tspan5	0.0053113	0.181687	0.008	0.023	1	-0.015
Nkrf	0.00553127	0.641857	0.008	0.023	1	-0.015
Camk2a	0.00553976	0.902764	0.008	0.023	1	-0.015
Armcx1	0.00586284	0.9847	0.011	0.026	1	-0.015
Gm6871	0.00602193	0.421291	0.008	0.023	1	-0.015
Fam122b	0.00604836	0.640421	0.008	0.023	1	-0.015
Fam221a	0.00616672	0.252814	0.008	0.023	1	-0.015
Grid1	0.0064303	0.179488	0.011	0.026	1	-0.015
Ano3	0.00716485	1.22483	0.012	0.027	1	-0.015
H4c8	0.00719727	0.304342	0.011	0.026	1	-0.015
Zfp27	0.00949628	1.0677	0.012	0.027	1	-0.015
Gm16124	0.016509	0.381183	0.017	0.032	1	-0.015
Top2a	0.0314329	0.941316	0.024	0.039	1	-0.015
Gm6787	0.000847149	-0.91559	0.002	0.017	1	-0.015
4933431E20Rik	0.000875239	-1.15386	0.002	0.017	1	-0.015
Zbtb16	0.000905381	-1.31429	0.002	0.017	1	-0.015
Rhbg	0.000905505	-1.13323	0.002	0.017	1	-0.015
Sgce	0.000906251	-0.975236	0.002	0.017	1	-0.015
Ttc39b	0.000934766	-1.01795	0.002	0.017	1	-0.015
Nmral1	0.00093849	-0.738382	0.002	0.017	1	-0.015
Map3k7cl	0.0010026	-0.841874	0.002	0.017	1	-0.015
Treml4	0.00100384	-0.435874	0.002	0.017	1	-0.015
Fam135b	0.00103572	-0.796925	0.002	0.017	1	-0.015
Cyp3a25	0.00103742	-0.755718	0.002	0.017	1	-0.015
Clnk	0.00106978	-1.27742	0.002	0.017	1	-0.015
Ugt1a5	0.00114915	-0.216814	0.002	0.017	1	-0.015
Ung	0.00118226	-1.11792	0.002	0.017	1	-0.015
Unc13d	0.00122702	-0.681301	0.002	0.017	1	-0.015
2210408F21Rik	0.00122719	-0.713824	0.002	0.017	1	-0.015
Kcng3	0.00126982	-0.287088	0.002	0.017	1	-0.015
Mpp4	0.00131089	-1.09363	0.002	0.017	1	-0.015
Arl4d	0.00210911	0.215057	0.006	0.021	1	-0.015
B930018H19Rik	0.00247185	-0.240771	0.006	0.021	1	-0.015
2610206C17Rik	0.00256262	0.23951	0.006	0.021	1	-0.015
Otub2	0.00256644	0.392707	0.006	0.021	1	-0.015
Gm20754	0.00264636	0.229664	0.006	0.021	1	-0.015
Mdga1	0.00281656	0.140455	0.006	0.021	1	-0.015
Gm16675	0.00309717	0.354528	0.006	0.021	1	-0.015
Gm33251	0.00662994	0.856328	0.009	0.024	1	-0.015
Gm47204	0.00699229	0.627428	0.009	0.024	1	-0.015
Uggt2	0.00756296	0.64174	0.009	0.024	1	-0.015
Tlr4	0.00762556	0.681119	0.009	0.024	1	-0.015
Tfb1m	0.00914348	0.737183	0.013	0.028	1	-0.015
Hlf	0.0102883	1.36257	0.013	0.028	1	-0.015
Ccl20	0.0107029	0.225477	0.013	0.028	1	-0.015
Stxbp5l	0.010955	0.528113	0.013	0.028	1	-0.015
Gm2026	0.0155012	0.925286	0.014	0.029	1	-0.015
Aldob	5.64264e-21	0.295807	0.966	0.981	1.47521e-16	-0.015
Lgals4	4.62622e-17	0.238877	0.968	0.983	1.20948e-12	-0.015
Bglap3	0.44589	0.49033	0.126	0.142	1	-0.016
Gm15398	0.000177995	-4.08738	0	0.016	1	-0.016
A230056P14Rik	0.000177995	-3.62435	0	0.016	1	-0.016
Cyp2c69	0.000177995	-3.52584	0	0.016	1	-0.016
Gm49066	0.000203949	-4.10919	0	0.016	1	-0.016
Zfp455	0.00021101	-3.55113	0	0.016	1	-0.016
BC006965	0.000218317	-3.66099	0	0.016	1	-0.016
Ttll13	0.000225878	-3.56165	0	0.016	1	-0.016
Plscr2	0.000233701	-4.01648	0	0.016	1	-0.016
Rbm46	0.000241797	-3.57376	0	0.016	1	-0.016
AB124611	0.000250174	-3.90291	0	0.016	1	-0.016
Fam163a	0.000250174	-3.88488	0	0.016	1	-0.016
Fam216a	0.000306289	-2.32132	0.001	0.017	1	-0.016
Zeb1	0.000316599	-2.54476	0.001	0.017	1	-0.016
Gm33508	0.000317861	-1.78769	0.001	0.017	1	-0.016
Epha3	0.000317861	-1.58203	0.001	0.017	1	-0.016
Avil	0.000318189	-1.48514	0.001	0.017	1	-0.016
2010016I18Rik	0.000327716	-2.42805	0.001	0.017	1	-0.016
Gm48293	0.000339324	-2.26264	0.001	0.017	1	-0.016
Ubxn10	0.000339824	-2.34731	0.001	0.017	1	-0.016
Zfp850	0.000340325	-1.37388	0.001	0.017	1	-0.016
Gm35206	0.000350517	-2.54067	0.001	0.017	1	-0.016
Ache	0.0003515	-2.08114	0.001	0.017	1	-0.016
Gm36816	0.000352277	-1.1545	0.001	0.017	1	-0.016
Pcsk6	0.000376017	-2.12566	0.001	0.017	1	-0.016
Osgin2	0.000376571	-1.70489	0.001	0.017	1	-0.016
Gm29502	0.000430573	-2.1461	0.001	0.017	1	-0.016
Bbs1	0.000431779	-1.19165	0.001	0.017	1	-0.016
Cldn1	0.000445838	-2.05918	0.001	0.017	1	-0.016
Gm43251	0.000446363	-2.0341	0.001	0.017	1	-0.016
Mamdc2	0.000461578	-1.80387	0.001	0.017	1	-0.016
Gm45904	0.000477875	-1.38719	0.001	0.017	1	-0.016
Cdh3	0.000478015	-1.17286	0.001	0.017	1	-0.016
Col26a1	0.000559106	-0.837544	0.004	0.02	1	-0.016
4930549G23Rik	0.000561964	-1.60859	0.002	0.018	1	-0.016
Prune2	0.000565463	-1.11325	0.002	0.018	1	-0.016
Fosl1	0.00056601	-0.930227	0.002	0.018	1	-0.016
Mtap	0.000568089	-1.06198	0.004	0.02	1	-0.016
Skida1	0.000575243	-1.32533	0.002	0.018	1	-0.016
Kcnab3	0.000580619	-0.236706	0.004	0.02	1	-0.016
Gm15903	0.000587026	-0.474466	0.002	0.018	1	-0.016
Kcnj2	0.000597785	-0.621699	0.004	0.02	1	-0.016
Pard6g	0.000604641	-0.988276	0.002	0.018	1	-0.016
Gp9	0.000619728	-0.423354	0.004	0.02	1	-0.016
Cib2	0.000619728	-0.557779	0.004	0.02	1	-0.016
Mmp20	0.000625885	-1.15265	0.002	0.018	1	-0.016
Gm48867	0.000636638	-1.02895	0.004	0.02	1	-0.016
Ier5l	0.000646627	-1.20613	0.002	0.018	1	-0.016
Itprip	0.000667506	-1.36251	0.002	0.018	1	-0.016
Styxl1	0.000669162	-1.17039	0.002	0.018	1	-0.016
Cnpy1	0.000679873	-1.01269	0.004	0.02	1	-0.016
Acoxl	0.000680006	-1.12097	0.004	0.02	1	-0.016
Proser3	0.000682179	-0.861601	0.004	0.02	1	-0.016
Cfap54	0.000685384	-0.30667	0.004	0.02	1	-0.016
Col27a1	0.000688587	-1.55534	0.002	0.018	1	-0.016
Sgtb	0.000692293	-1.13545	0.002	0.018	1	-0.016
Gm43848	0.000693342	-0.607338	0.002	0.018	1	-0.016
5033430I15Rik	0.000704454	-0.643619	0.004	0.02	1	-0.016
Enkur	0.000705923	-0.910095	0.004	0.02	1	-0.016
Pcolce	0.000707762	-0.728995	0.004	0.02	1	-0.016
Prtg	0.000712392	-1.58771	0.002	0.018	1	-0.016
Nlrc5	0.000717112	-0.793938	0.002	0.018	1	-0.016
Lepr	0.000739763	-1.18471	0.002	0.018	1	-0.016
Pik3ap1	0.000740068	-1.0009	0.002	0.018	1	-0.016
Gm26620	0.000741188	-0.643498	0.002	0.018	1	-0.016
Gm21781	0.000743143	-0.462415	0.004	0.02	1	-0.016
Hoxb5	0.00075121	-0.95191	0.004	0.02	1	-0.016
Gm14051	0.000751698	-0.932529	0.004	0.02	1	-0.016
Syt16	0.000779375	-0.450655	0.004	0.02	1	-0.016
Gm5091	0.000781808	-0.108774	0.004	0.02	1	-0.016
Slc26a8	0.00080388	-0.788837	0.004	0.02	1	-0.016
Xirp2	0.00080482	-0.534423	0.004	0.02	1	-0.016
4930483O08Rik	0.00080859	-0.291191	0.004	0.02	1	-0.016
Plppr1	0.000823362	-1.14779	0.004	0.02	1	-0.016
Mroh8	0.000829585	-1.0172	0.004	0.02	1	-0.016
F13a1	0.00083293	-0.683747	0.004	0.02	1	-0.016
Ntn3	0.000835202	-0.203302	0.004	0.02	1	-0.016
Gm42917	0.000859897	-0.616951	0.004	0.02	1	-0.016
A4galt	0.00099741	-0.370119	0.005	0.021	1	-0.016
Mettl7a2	0.00100085	0.180878	0.005	0.021	1	-0.016
Myo5a	0.00106179	-1.62175	0.005	0.021	1	-0.016
Tlr2	0.00106778	-0.278151	0.005	0.021	1	-0.016
Serpina1b	0.00108883	-0.632003	0.005	0.021	1	-0.016
Tpte	0.00109998	-0.282254	0.005	0.021	1	-0.016
9030407P20Rik	0.00110526	0.448405	0.005	0.021	1	-0.016
Vamp5	0.00117135	-0.403547	0.005	0.021	1	-0.016
Cbarp	0.00117178	-0.20146	0.005	0.021	1	-0.016
Tmigd3	0.00123773	-0.825341	0.005	0.021	1	-0.016
Ripply3	0.00125375	-0.119355	0.005	0.021	1	-0.016
Phf11c	0.0012936	-0.133504	0.005	0.021	1	-0.016
Srl	0.00133276	-0.313268	0.005	0.021	1	-0.016
Axdnd1	0.00144105	-0.51745	0.006	0.022	1	-0.016
Egr3	0.00148234	-0.412159	0.006	0.022	1	-0.016
Gm43824	0.00168179	-0.395589	0.006	0.022	1	-0.016
Cntn1	0.00185969	-0.333498	0.006	0.022	1	-0.016
Zfp763	0.00193156	0.242162	0.006	0.022	1	-0.016
Tulp2	0.00196763	-0.181434	0.006	0.022	1	-0.016
Syt6	0.00200507	-0.802468	0.006	0.022	1	-0.016
Gmpr	0.00203353	0.188476	0.007	0.023	1	-0.016
Ptprb	0.00206195	-0.13946	0.007	0.023	1	-0.016
Atg4a-ps	0.00208063	0.114078	0.007	0.023	1	-0.016
Gm14798	0.00210144	-0.614191	0.007	0.023	1	-0.016
Magee1	0.00237002	0.134403	0.007	0.023	1	-0.016
2500004C02Rik	0.00237603	0.377025	0.007	0.023	1	-0.016
2810410L24Rik	0.00260719	-0.661286	0.007	0.023	1	-0.016
Epha5	0.0027711	0.338923	0.007	0.023	1	-0.016
Cdiptos	0.00277596	0.428832	0.007	0.023	1	-0.016
Cdh24	0.00329454	0.35672	0.008	0.024	1	-0.016
H1f3	0.00332527	-0.278513	0.008	0.024	1	-0.016
Fn3k	0.00341048	0.490293	0.008	0.024	1	-0.016
Zscan18	0.00353803	0.457873	0.011	0.027	1	-0.016
Gm1043	0.00376495	-0.198701	0.008	0.024	1	-0.016
Smpd3	0.0040967	0.148439	0.009	0.025	1	-0.016
Cfh	0.00411599	0.484916	0.009	0.025	1	-0.016
Tdp1	0.00472204	0.868527	0.012	0.028	1	-0.016
Arhgef37	0.00481235	0.559371	0.012	0.028	1	-0.016
Sgo2a	0.00486318	1.0149	0.012	0.028	1	-0.016
Nebl	0.00490139	0.533135	0.009	0.025	1	-0.016
Ffar4	0.00500205	0.35827	0.011	0.027	1	-0.016
Rab27a	0.00518639	0.372798	0.009	0.025	1	-0.016
Elapor1	0.00523837	0.710015	0.012	0.028	1	-0.016
Tpx2	0.00548437	0.289861	0.009	0.025	1	-0.016
Sntb1	0.0063022	-0.105328	0.012	0.028	1	-0.016
Layn	0.00638658	0.545304	0.013	0.029	1	-0.016
Ccdc190	0.00682688	0.899666	0.012	0.028	1	-0.016
Rrp1b	0.00821828	0.696155	0.013	0.029	1	-0.016
2810002D19Rik	0.0106994	0.765811	0.014	0.03	1	-0.016
Uqcrq	2.30069e-46	0.662405	0.876	0.892	6.01493e-42	-0.016
Cldn7	3.98935e-12	0.200102	0.971	0.987	1.04298e-07	-0.016
Alpi	1.21551e-08	0.221687	0.935	0.952	0.000317783	-0.017
B130055M24Rik	0.000197382	-2.24958	0.001	0.018	1	-0.017
Gm3055	0.000197411	-2.2061	0.001	0.018	1	-0.017
Dnajc12	0.000218596	-2.05021	0.001	0.018	1	-0.017
Pmel	0.000226699	-1.11562	0.001	0.018	1	-0.017
Ebf2	0.000233753	-2.19495	0.001	0.018	1	-0.017
Ly6e	0.000249853	-2.55335	0.001	0.018	1	-0.017
9030404E10Rik	0.000259422	-1.62905	0.001	0.018	1	-0.017
Pappa2	0.000268288	-1.77297	0.001	0.018	1	-0.017
Tmprss11a	0.000285635	-2.59254	0.001	0.018	1	-0.017
Gm26885	0.000588056	-0.767836	0.005	0.022	1	-0.017
Prickle2	0.000632382	-0.186219	0.005	0.022	1	-0.017
Hoxd3	0.000655304	-0.228045	0.005	0.022	1	-0.017
Kcnab1	0.000670675	-0.757696	0.005	0.022	1	-0.017
Fzd3	0.000696187	-0.619613	0.005	0.022	1	-0.017
Chrnb2	0.000699302	-0.220686	0.005	0.022	1	-0.017
Ddx11	0.000792381	-0.135149	0.005	0.022	1	-0.017
Pcdh17	0.000825602	-1.42412	0.005	0.022	1	-0.017
Wdr66	0.000870848	-0.580085	0.005	0.022	1	-0.017
Mroh7	0.000873432	-0.551221	0.005	0.022	1	-0.017
Tmem88	0.000103323	-4.03081	0	0.017	1	-0.017
Arhgef6	0.000106894	-3.95477	0	0.017	1	-0.017
Gm12689	0.000110588	-3.97727	0	0.017	1	-0.017
Acacb	0.000110588	-3.99743	0	0.017	1	-0.017
Ccdc85a	0.000114409	-3.94377	0	0.017	1	-0.017
Wdr31	0.000118364	-3.80922	0	0.017	1	-0.017
Arhgap19	0.000126688	-3.76496	0	0.017	1	-0.017
Gm41409	0.000140289	-4.00805	0	0.017	1	-0.017
Zmynd15	0.00015016	-4.04339	0	0.017	1	-0.017
Zfp112	0.000155354	-3.84994	0	0.017	1	-0.017
Bank1	0.000155354	-3.98168	0	0.017	1	-0.017
Gm15581	0.000160728	-3.70478	0	0.017	1	-0.017
Cacnb3	0.000341696	-1.28532	0.002	0.019	1	-0.017
Gm10642	0.000342834	-0.705141	0.002	0.019	1	-0.017
Gm14102	0.000343167	-0.36153	0.002	0.019	1	-0.017
Gm36037	0.000350815	-2.30651	0.002	0.019	1	-0.017
Gm2479	0.000352521	-1.50648	0.002	0.019	1	-0.017
Gm15832	0.000353108	-1.39019	0.002	0.019	1	-0.017
A330069K06Rik	0.000376372	-0.748083	0.004	0.021	1	-0.017
Thbs3	0.000377143	-1.43973	0.002	0.019	1	-0.017
Nol4	0.000377214	-0.907712	0.004	0.021	1	-0.017
Itpka	0.000377611	-0.547946	0.004	0.021	1	-0.017
Gm17106	0.000386533	-1.25132	0.004	0.021	1	-0.017
Tnfrsf11b	0.000389798	-0.648615	0.004	0.021	1	-0.017
Gm9045	0.000390065	-1.54943	0.002	0.019	1	-0.017
4930509J09Rik	0.000402538	-1.68509	0.002	0.019	1	-0.017
3100003L05Rik	0.000405277	-0.928469	0.002	0.019	1	-0.017
Glra3	0.000413567	-1.18931	0.004	0.021	1	-0.017
Ddx43	0.000417947	-1.26526	0.002	0.019	1	-0.017
Dscaml1	0.000430299	-1.48748	0.002	0.019	1	-0.017
Cyp2c38	0.0004304	-0.741867	0.004	0.021	1	-0.017
Clec2i	0.000430513	-0.494407	0.004	0.021	1	-0.017
Gm46565	0.000431191	-0.266561	0.004	0.021	1	-0.017
Sobp	0.000431671	-1.53441	0.002	0.019	1	-0.017
Purg	0.000433585	-0.758474	0.002	0.019	1	-0.017
Gm31805	0.000443881	-0.945224	0.004	0.021	1	-0.017
Gm6277	0.000444463	-0.547677	0.004	0.021	1	-0.017
Xkrx	0.000447266	-0.900525	0.002	0.019	1	-0.017
Gm3137	0.000460914	-0.311446	0.004	0.021	1	-0.017
Nrg2	0.000461889	-1.46158	0.002	0.019	1	-0.017
Enpp2	0.000463873	-0.542736	0.002	0.019	1	-0.017
Necab1	0.000475411	-0.529435	0.004	0.021	1	-0.017
Slc4a9	0.000490171	-0.875861	0.004	0.021	1	-0.017
Gdpd3	0.000491521	-0.528698	0.004	0.021	1	-0.017
[truncated: 9,833 more rows]

## Sheet: Ileum_8
gene	p_val	avg_log2FC	pct.1	pct.2	p_val_adj	diff
Bglap	0	3.69548	0.977	0.073	0	0.904
Bglap3	0	4.76474	0.999	0.096	0	0.903
Bglap2	0	3.87672	0.817	0.03	0	0.787
Slc38a3	9.30105e-71	0.841527	0.668	0.33	2.43167e-66	0.338
Smcp	3.51114e-56	0.62154	0.801	0.477	9.17951e-52	0.324
Ggh	1.27893e-60	0.791899	0.707	0.385	3.34363e-56	0.322
Phgdh	1.27865e-53	0.680622	0.724	0.403	3.34291e-49	0.321
Msrb3	4.12018e-46	0.552999	0.787	0.476	1.07718e-41	0.311
F10	8.67996e-52	0.535723	0.896	0.586	2.26929e-47	0.31
Aph1c	3.14528e-49	0.578171	0.876	0.569	8.22302e-45	0.307
Itm2c	3.54549e-54	0.636638	0.801	0.504	9.26933e-50	0.297
Lgals3	3.21471e-51	0.630925	0.859	0.562	8.40454e-47	0.297
Bst2	3.20264e-47	0.634888	0.659	0.365	8.37299e-43	0.294
Rtp4	1.88833e-45	0.533269	0.651	0.357	4.93685e-41	0.294
Tdrp	3.28534e-66	0.639005	0.955	0.661	8.5892e-62	0.294
Acp5	1.58392e-43	0.514522	0.906	0.613	4.14101e-39	0.293
Ormdl1	2.1553e-36	0.469438	0.779	0.486	5.63481e-32	0.293
Gatm	1.057e-47	0.754945	0.719	0.427	2.76343e-43	0.292
Eepd1	2.66527e-45	0.602048	0.692	0.4	6.96809e-41	0.292
B4galt1	2.45334e-41	0.525735	0.693	0.401	6.41402e-37	0.292
Pip4k2a	1.88363e-43	0.539881	0.658	0.367	4.92457e-39	0.291
Edf1	1.60239e-48	0.487268	0.921	0.634	4.1893e-44	0.287
Csf1r	3.18876e-49	0.546334	0.913	0.628	8.3367e-45	0.285
Sesn2	2.58803e-31	0.334707	0.84	0.556	6.76613e-27	0.284
Lrat	2.27077e-40	0.58976	0.726	0.443	5.9367e-36	0.283
Leap2	3.94058e-45	0.586268	0.87	0.588	1.03022e-40	0.282
Tex264	2.00755e-36	0.439813	0.928	0.646	5.24855e-32	0.282
Gsta3	9.16328e-51	0.789576	0.614	0.332	2.39565e-46	0.282
Fcgbp	1.19955e-35	0.376473	0.829	0.548	3.1361e-31	0.281
Pla2g7	3.81927e-46	0.679826	0.643	0.363	9.9851e-42	0.28
Naglu	8.13098e-36	0.451056	0.748	0.468	2.12576e-31	0.28
Enpp7	1.50983e-55	0.666286	0.506	0.228	3.9473e-51	0.278
Gm37867	1.92256e-64	1.06922	0.486	0.209	5.02635e-60	0.277
Glul	4.80509e-36	0.471231	0.771	0.494	1.25624e-31	0.277
Aldh7a1	3.08004e-33	0.450346	0.786	0.509	8.05245e-29	0.277
Ndufa7	8.03166e-29	0.367783	0.914	0.637	2.0998e-24	0.277
H1f2	3.96536e-45	0.557962	0.742	0.465	1.0367e-40	0.277
Mthfr	1.22385e-34	0.435863	0.705	0.428	3.19963e-30	0.277
Brk1	1.02949e-33	0.451825	0.883	0.609	2.69149e-29	0.274
Cmc1	3.70724e-29	0.387966	0.84	0.566	9.69222e-25	0.274
Tmem229b	8.76385e-37	0.51565	0.731	0.457	2.29122e-32	0.274
Smlr1	1.38535e-30	0.414399	0.854	0.581	3.62187e-26	0.273
Nudt9	2.48238e-36	0.471252	0.832	0.559	6.48994e-32	0.273
Rhod	9.97017e-35	0.392171	0.873	0.601	2.6066e-30	0.272
Coa3	2.07144e-23	0.28986	0.869	0.597	5.41558e-19	0.272
Plod1	5.06725e-39	0.521201	0.599	0.327	1.32478e-34	0.272
Trnau1ap	1.15257e-29	0.387447	0.827	0.555	3.01328e-25	0.272
Med28	1.68285e-21	0.299976	0.838	0.567	4.39963e-17	0.271
Axl	1.19593e-34	0.482865	0.712	0.441	3.12665e-30	0.271
Ctso	2.63471e-36	0.479046	0.651	0.381	6.88818e-32	0.27
Trappc2l	1.35299e-30	0.408106	0.915	0.645	3.53727e-26	0.27
Scnn1a	1.95578e-40	0.628101	0.663	0.394	5.1132e-36	0.269
Irf7	3.65404e-36	0.394596	0.853	0.584	9.55313e-32	0.269
Bpgm	9.31497e-36	0.485422	0.854	0.585	2.43531e-31	0.269
Atxn10	1.26623e-32	0.369314	0.767	0.498	3.31042e-28	0.269
Nek6	1.959e-31	0.40276	0.79	0.521	5.1216e-27	0.269
Ndufb4	1.02296e-28	0.377976	0.9	0.631	2.67442e-24	0.269
Smagp	5.29048e-32	0.432435	0.817	0.548	1.38314e-27	0.269
Spns3	1.34967e-40	0.613068	0.648	0.38	3.52857e-36	0.268
Gosr2	1.71666e-29	0.357814	0.859	0.591	4.48802e-25	0.268
Ephx2	1.51561e-36	0.467313	0.879	0.612	3.96241e-32	0.267
Snhg12	1.37816e-29	0.392248	0.768	0.501	3.60306e-25	0.267
Psmb5	3.71082e-24	0.322874	0.866	0.599	9.70156e-20	0.267
Cox6b2	4.19821e-64	1.10461	0.456	0.19	1.09758e-59	0.266
3300005D01Rik	1.3974e-53	0.936512	0.517	0.251	3.65336e-49	0.266
Frmd8	4.22263e-35	0.461267	0.638	0.372	1.10397e-30	0.266
Slc2a2	1.34889e-29	0.412549	0.79	0.524	3.52655e-25	0.266
Nfic	3.25148e-25	0.259826	0.757	0.491	8.50066e-21	0.266
Tnfrsf12a	2.95254e-35	0.555792	0.72	0.454	7.71911e-31	0.266
Gsdme	2.2861e-38	0.542671	0.668	0.403	5.97677e-34	0.265
Higd2a	3.39497e-32	0.497049	0.78	0.515	8.8758e-28	0.265
Mrps21	2.38911e-26	0.38552	0.865	0.601	6.2461e-22	0.264
Pon3	1.7605e-39	0.554307	0.716	0.452	4.60266e-35	0.264
9530053A07Rik	1.14783e-35	0.500894	0.678	0.415	3.00087e-31	0.263
Tuba4a	1.01027e-25	0.36318	0.789	0.526	2.64124e-21	0.263
Dio1	3.37303e-43	0.476267	0.922	0.66	8.81845e-39	0.262
C2	8.52699e-34	0.43285	0.911	0.649	2.2293e-29	0.262
Romo1	3.12076e-28	0.382905	0.93	0.668	8.15892e-24	0.262
Abhd16a	8.20541e-27	0.342096	0.809	0.547	2.14522e-22	0.262
Spsb1	1.92196e-25	0.327189	0.78	0.518	5.02477e-21	0.262
Fuom	8.89391e-25	0.362144	0.865	0.603	2.32522e-20	0.262
Prpf38a	2.76481e-32	0.44855	0.801	0.54	7.22832e-28	0.261
Tomm7	1.10264e-17	0.253723	0.911	0.65	2.88274e-13	0.261
Spp2	5.44906e-55	0.656883	0.932	0.672	1.4246e-50	0.26
Prr13	1.79611e-40	0.484638	0.9	0.64	4.69576e-36	0.26
Cbr1	2.6932e-39	0.478938	0.93	0.67	7.04111e-35	0.26
Rab31	1.66939e-34	0.496183	0.662	0.402	4.36444e-30	0.26
Ece1	1.38261e-27	0.365312	0.862	0.602	3.61469e-23	0.26
AI413582	2.62341e-25	0.369765	0.793	0.533	6.85865e-21	0.26
Rnf114	1.39111e-22	0.272007	0.787	0.527	3.63691e-18	0.26
Dpm3	9.17272e-32	0.480155	0.712	0.452	2.39812e-27	0.26
Rcan1	2.31357e-34	0.499451	0.869	0.61	6.04859e-30	0.259
Cst3	2.31084e-29	0.432466	0.776	0.517	6.04146e-25	0.259
Ifi27	5.7847e-28	0.38657	0.855	0.596	1.51235e-23	0.259
Gulp1	2.67746e-34	0.481227	0.602	0.344	6.99995e-30	0.258
Rnaset2a	3.4499e-30	0.388903	0.932	0.674	9.01941e-26	0.258
Mbd2	6.45211e-29	0.362668	0.842	0.584	1.68684e-24	0.258
Il4ra	6.35929e-26	0.338787	0.874	0.616	1.66257e-21	0.258
Slc35f6	1.75259e-24	0.27892	0.844	0.586	4.58198e-20	0.258
Tor1aip1	4.37869e-17	0.178952	0.868	0.61	1.14476e-12	0.258
2310022B05Rik	6.3584e-32	0.433282	0.688	0.43	1.66234e-27	0.258
Selenok	4.45274e-23	0.317303	0.813	0.555	1.16412e-18	0.258
Trim12a	5.76755e-32	0.390121	0.664	0.407	1.50787e-27	0.257
Enpp3	1.01698e-45	0.699934	0.772	0.515	2.6588e-41	0.257
Siae	4.43199e-28	0.351171	0.881	0.624	1.1587e-23	0.257
Tmem127	6.8217e-27	0.361934	0.864	0.607	1.78347e-22	0.257
Gabarapl2	1.62467e-26	0.351098	0.914	0.657	4.24753e-22	0.257
Pisd	2.14688e-26	0.361489	0.742	0.485	5.6128e-22	0.257
Bex3	1.71912e-34	0.47368	0.862	0.606	4.49446e-30	0.256
Gask1b	3.76895e-30	0.387911	0.915	0.659	9.85355e-26	0.256
Ap3s1	1.35289e-24	0.33354	0.801	0.545	3.53699e-20	0.256
Dap	2.79998e-23	0.316715	0.914	0.658	7.32027e-19	0.256
Plekhf2	2.65697e-22	0.345684	0.892	0.636	6.94638e-18	0.256
Pde7a	2.79487e-32	0.467139	0.689	0.433	7.3069e-28	0.256
Irf9	1.12944e-31	0.431347	0.715	0.459	2.9528e-27	0.256
Fbxo6	1.88794e-29	0.433172	0.677	0.422	4.93582e-25	0.255
Brpf3	4.00025e-28	0.363524	0.909	0.654	1.04582e-23	0.255
Trappc3	1.78308e-28	0.389778	0.924	0.67	4.66168e-24	0.254
Parp9	2.4806e-26	0.353121	0.789	0.535	6.48529e-22	0.254
Iah1	5.39987e-24	0.33859	0.79	0.536	1.41174e-19	0.254
Dctn3	4.93154e-21	0.313295	0.81	0.556	1.2893e-16	0.254
Chp2	5.20267e-40	0.620409	0.563	0.309	1.36019e-35	0.254
Ccndbp1	3.8442e-29	0.398152	0.69	0.436	1.00503e-24	0.254
Igf2os	6.27475e-28	0.364468	0.666	0.413	1.64047e-23	0.253
Slc2a8	9.32994e-36	0.594429	0.649	0.396	2.43922e-31	0.253
BC031181	2.29812e-24	0.3487	0.84	0.587	6.00821e-20	0.253
Kazn	1.76187e-23	0.229851	0.757	0.504	4.60623e-19	0.253
Bloc1s1	1.12757e-18	0.253727	0.819	0.566	2.94791e-14	0.253
Smco4	6.26075e-39	0.606346	0.596	0.343	1.63681e-34	0.253
Igsf11	4.47072e-43	0.747035	0.516	0.264	1.16882e-38	0.252
Snx6	8.69779e-25	0.318953	0.805	0.553	2.27395e-20	0.252
Zdhhc2	9.54097e-25	0.329451	0.81	0.558	2.49439e-20	0.252
Mfn2	1.19124e-23	0.299638	0.91	0.658	3.11439e-19	0.252
Gltp	1.4718e-26	0.316395	0.686	0.435	3.84787e-22	0.251
Itgb5	7.92275e-33	0.384246	0.911	0.66	2.07132e-28	0.251
Arsb	8.59411e-33	0.451966	0.603	0.352	2.24684e-28	0.251
Lhfpl2	1.20061e-30	0.363142	0.641	0.39	3.13887e-26	0.251
B4galt5	7.23218e-28	0.34856	0.791	0.54	1.89078e-23	0.251
Igsf23	1.3893e-27	0.414203	0.799	0.548	3.63219e-23	0.251
Atp5l	1.56485e-26	0.35096	0.96	0.709	4.09116e-22	0.251
Rnf181	4.86648e-26	0.348261	0.769	0.518	1.27229e-21	0.251
2410006H16Rik	3.36951e-30	0.456062	0.858	0.608	8.80926e-26	0.25
Atraid	3.46125e-23	0.344218	0.821	0.571	9.0491e-19	0.25
Oas1a	1.76584e-27	0.342767	0.66	0.411	4.61662e-23	0.249
Ddt	7.10516e-27	0.380972	0.673	0.424	1.85757e-22	0.249
Eva1a	6.51809e-30	0.448972	0.644	0.395	1.70409e-25	0.249
0610012G03Rik	2.92808e-28	0.383997	0.915	0.666	7.65517e-24	0.249
Ssu72	8.1821e-25	0.34318	0.939	0.69	2.13913e-20	0.249
Cenpv	1.91247e-24	0.350861	0.731	0.482	4.99995e-20	0.249
C1d	2.97607e-23	0.334046	0.726	0.477	7.78064e-19	0.249
Sgpp1	8.01093e-32	0.47822	0.737	0.489	2.09438e-27	0.248
Dusp1	2.03344e-28	0.472934	0.749	0.501	5.31622e-24	0.248
Nhlrc3	1.60295e-27	0.374179	0.816	0.568	4.19076e-23	0.248
Fam102a	3.55055e-26	0.306921	0.842	0.594	9.28256e-22	0.248
Nipsnap3b	4.27665e-24	0.325575	0.816	0.568	1.11809e-19	0.248
Smim20	8.44635e-24	0.32645	0.746	0.498	2.20821e-19	0.248
Trim12c	2.07144e-21	0.222451	0.76	0.512	5.41556e-17	0.248
Minpp1	3.72755e-21	0.26659	0.733	0.485	9.74531e-17	0.248
Plbd2	2.48044e-16	0.198809	0.827	0.579	6.48486e-12	0.248
Gjb2	6.11692e-37	0.621864	0.573	0.325	1.59921e-32	0.248
Lipa	1.1805e-40	0.451953	0.952	0.705	3.08629e-36	0.247
Galc	1.20364e-29	0.409168	0.824	0.577	3.14679e-25	0.247
Sertad1	1.49819e-29	0.405733	0.834	0.587	3.91686e-25	0.247
Pid1	3.53842e-29	0.101369	0.63	0.383	9.25084e-25	0.247
Trappc1	8.75998e-27	0.434707	0.776	0.529	2.29021e-22	0.247
Trappc4	1.13856e-21	0.330899	0.806	0.559	2.97665e-17	0.247
Tmem98	6.9124e-19	0.243017	0.813	0.566	1.80718e-14	0.247
Dipk2a	9.88804e-34	0.480428	0.577	0.33	2.58513e-29	0.247
Cutal	1.47897e-30	0.439685	0.707	0.46	3.86663e-26	0.247
Pink1	5.67494e-23	0.303654	0.688	0.441	1.48366e-18	0.247
Abhd5	1.30574e-26	0.371814	0.671	0.425	3.41374e-22	0.246
Tmem184a	1.59546e-28	0.387798	0.91	0.664	4.17118e-24	0.246
Slc18a1	5.75537e-24	0.315641	0.801	0.555	1.50468e-19	0.246
Cfl2	1.01969e-22	0.319896	0.759	0.513	2.66588e-18	0.246
Dynlrb1	7.81835e-20	0.274297	0.94	0.694	2.04403e-15	0.246
Ndufb11	3.83197e-14	0.243223	0.921	0.675	1.00183e-09	0.246
Sec61b	1.29796e-11	0.154038	0.928	0.682	3.39337e-07	0.246
Ttc22	9.76339e-23	0.215144	0.662	0.417	2.55254e-18	0.245
Gsr	1.36013e-25	0.375454	0.756	0.511	3.55592e-21	0.245
Ccdc59	9.35887e-24	0.358943	0.836	0.591	2.44678e-19	0.245
Phyh	3.5621e-23	0.332185	0.836	0.591	9.31277e-19	0.245
Ndfip1	4.54164e-23	0.281869	0.915	0.67	1.18737e-18	0.245
Tmem252	1.11252e-22	0.311925	0.881	0.636	2.90858e-18	0.245
Aagab	1.32875e-22	0.301712	0.749	0.504	3.47387e-18	0.245
Sqor	2.74744e-19	0.278038	0.789	0.544	7.18292e-15	0.245
Tomm22	3.34387e-18	0.293253	0.793	0.548	8.74222e-14	0.245
Lamtor5	3.61715e-17	0.191187	0.779	0.534	9.45669e-13	0.245
Dad1	1.7744e-15	0.177549	0.839	0.594	4.63898e-11	0.245
Mien1	2.23258e-14	0.17408	0.854	0.609	5.83686e-10	0.245
Ndufa11	5.66751e-11	0.134643	0.907	0.662	1.48171e-06	0.245
Arsa	6.35134e-27	0.344276	0.674	0.43	1.66049e-22	0.244
Dnajb9	6.04823e-25	0.373701	0.92	0.676	1.58125e-20	0.244
Tmem9b	3.42138e-22	0.31715	0.889	0.645	8.94485e-18	0.244
H2-Q2	4.77779e-21	0.248836	0.786	0.542	1.24911e-16	0.244
Chmp5	7.41368e-21	0.287386	0.853	0.609	1.93823e-16	0.244
Ptgfrn	8.09016e-20	0.241894	0.793	0.549	2.11509e-15	0.244
Mocs2	5.25208e-21	0.286594	0.808	0.565	1.3731e-16	0.243
C2cd2	4.61524e-36	0.527232	0.547	0.304	1.20661e-31	0.243
S100a11	4.15587e-31	0.523364	0.76	0.517	1.08651e-26	0.243
Lamtor1	3.03554e-27	0.361382	0.965	0.722	7.93612e-23	0.243
Atg12	1.47257e-18	0.24271	0.794	0.551	3.84989e-14	0.243
Snap23	2.7135e-18	0.237105	0.857	0.614	7.09417e-14	0.243
Oaf	1.35852e-25	0.393339	0.701	0.458	3.55171e-21	0.243
Psmb3	4.78003e-16	0.245628	0.933	0.691	1.24969e-11	0.242
Fez2	2.49353e-25	0.310205	0.675	0.433	6.51908e-21	0.242
Sipa1l2	3.006e-31	0.451148	0.613	0.371	7.85889e-27	0.242
Sumo3	4.27896e-30	0.386159	0.914	0.672	1.11869e-25	0.242
Polr2g	6.6822e-26	0.344145	0.643	0.401	1.74699e-21	0.242
Cltb	1.31805e-24	0.347171	0.905	0.663	3.44592e-20	0.242
Tm6sf2	1.2348e-19	0.304499	0.885	0.643	3.22826e-15	0.242
Aplp2	1.59498e-19	0.253927	0.767	0.525	4.16992e-15	0.242
Tbcb	7.45651e-16	0.216089	0.814	0.572	1.94943e-11	0.242
Cyb561a3	3.87178e-36	0.631865	0.559	0.318	1.01224e-31	0.241
2010003K11Rik	7.5674e-30	0.509096	0.649	0.408	1.97842e-25	0.241
Fndc5	1.10036e-44	0.492395	0.974	0.733	2.87678e-40	0.241
1810037I17Rik	2.24481e-25	0.341475	0.802	0.561	5.86883e-21	0.241
Mrps36	6.46764e-25	0.320246	0.921	0.68	1.6909e-20	0.241
Pla2g12b	1.5281e-22	0.313121	0.763	0.522	3.99506e-18	0.241
Tm2d2	1.08602e-16	0.218285	0.823	0.582	2.83929e-12	0.241
Erlin2	2.17912e-14	0.199891	0.9	0.659	5.69709e-10	0.241
Endod1	4.62222e-38	0.457123	0.905	0.665	1.20843e-33	0.24
Enpp5	9.32999e-32	0.395005	0.948	0.708	2.43923e-27	0.24
Bst1	2.27382e-30	0.423127	0.716	0.476	5.94467e-26	0.24
Gatad1	3.1646e-27	0.402538	0.638	0.398	8.27354e-23	0.24
Ttc28	2.15794e-24	0.314473	0.626	0.386	5.64172e-20	0.24
Rap2c	6.06729e-24	0.331749	0.72	0.48	1.58623e-19	0.24
Rnaset2b	3.34547e-22	0.312103	0.95	0.71	8.7464e-18	0.24
Spsb2	4.41073e-19	0.237492	0.783	0.543	1.15314e-14	0.24
Prkar1a	9.68764e-19	0.256159	0.847	0.607	2.53274e-14	0.24
Ndufb1	1.02257e-18	0.268817	0.872	0.632	2.6734e-14	0.24
Gga1	1.6049e-16	0.211596	0.814	0.574	4.19586e-12	0.24
Cyba	8.01296e-23	0.272752	0.705	0.465	2.09491e-18	0.24
Bud31	3.79368e-20	0.274028	0.802	0.563	9.91819e-16	0.239
Wdr61	9.87974e-28	0.393522	0.891	0.652	2.58296e-23	0.239
Slc66a1	6.17643e-25	0.343468	0.884	0.645	1.61477e-20	0.239
Entpd5	1.32911e-20	0.258287	0.876	0.637	3.47482e-16	0.239
Tmed3	2.068e-20	0.245737	0.775	0.536	5.40659e-16	0.239
Sec13	2.4213e-20	0.298827	0.854	0.615	6.33026e-16	0.239
Sigirr	4.54254e-20	0.26998	0.729	0.49	1.1876e-15	0.239
Sacm1l	1.49724e-19	0.253703	0.836	0.597	3.91438e-15	0.239
Nptn	9.14056e-19	0.23968	0.921	0.682	2.38971e-14	0.239
Ing4	5.04483e-18	0.229225	0.821	0.582	1.31892e-13	0.239
Tmem219	2.28696e-16	0.130276	0.748	0.509	5.97904e-12	0.239
Usp54	1.1868e-31	0.408451	0.547	0.309	3.10276e-27	0.238
Spg20	7.11197e-26	0.363601	0.663	0.425	1.85935e-21	0.238
Plpp5	2.26467e-32	0.545117	0.589	0.351	5.92075e-28	0.238
Npdc1	4.88604e-31	0.405399	0.842	0.604	1.27741e-26	0.238
Bcap31	2.01756e-27	0.364813	0.954	0.716	5.2747e-23	0.238
Spns2	9.05298e-24	0.301332	0.708	0.47	2.36681e-19	0.238
Tmem33	3.80931e-22	0.305214	0.902	0.664	9.95905e-18	0.238
Vps28	8.61149e-21	0.297127	0.772	0.534	2.25139e-16	0.238
Tmem14c	5.47816e-20	0.313598	0.939	0.701	1.43221e-15	0.238
Ubxn1	7.16639e-20	0.276624	0.855	0.617	1.87358e-15	0.238
Tmbim4	9.40066e-20	0.27226	0.745	0.507	2.45771e-15	0.238
Ndufa1	2.38019e-19	0.265968	0.884	0.646	6.22277e-15	0.238
Cryz	8.48969e-19	0.267391	0.814	0.576	2.21954e-14	0.238
Cyb5a	6.63583e-18	0.249295	0.782	0.544	1.73487e-13	0.238
Trappc6a	3.05508e-17	0.254683	0.835	0.597	7.9872e-13	0.238
Mtmr14	9.24097e-25	0.333745	0.701	0.463	2.41596e-20	0.238
Cnpy2	4.03343e-16	0.236408	0.933	0.696	1.0545e-11	0.237
Agpat2	4.76209e-13	0.136705	0.93	0.693	1.245e-08	0.237
Bend4	5.92574e-21	0.271047	0.682	0.445	1.54922e-16	0.237
Ttr	2.17748e-65	0.701529	0.973	0.736	5.6928e-61	0.237
Ergic3	2.42544e-26	0.364256	0.94	0.703	6.34108e-22	0.237
Slc25a22	2.62202e-26	0.390522	0.628	0.391	6.85502e-22	0.237
St3gal5	7.05479e-20	0.232126	0.791	0.554	1.8444e-15	0.237
Tmem238	2.93911e-19	0.234437	0.739	0.502	7.684e-15	0.237
Dcaf12	4.16766e-19	0.265879	0.708	0.471	1.08959e-14	0.237
Tango2	2.86179e-15	0.192381	0.834	0.597	7.48186e-11	0.237
Swi5	2.73823e-14	0.213884	0.864	0.627	7.15884e-10	0.237
Scly	1.2308e-22	0.319052	0.704	0.467	3.21781e-18	0.237
Ift20	2.14226e-20	0.276932	0.93	0.694	5.60071e-16	0.236
Cd55	9.01532e-27	0.366801	0.85	0.614	2.35697e-22	0.236
Mob1a	2.96743e-25	0.365017	0.735	0.499	7.75804e-21	0.236
Gucd1	3.15816e-22	0.301711	0.889	0.653	8.25668e-18	0.236
Ufc1	8.26645e-16	0.196524	0.827	0.591	2.16118e-11	0.236
Spg21	1.48357e-12	0.14321	0.82	0.584	3.87864e-08	0.236
Bcl7b	3.35568e-25	0.331221	0.645	0.41	8.77309e-21	0.235
Sdf4	7.7188e-39	0.43871	0.969	0.734	2.018e-34	0.235
Rnf130	6.1222e-30	0.459483	0.591	0.356	1.60059e-25	0.235
Anapc11	1.17739e-28	0.461836	0.623	0.388	3.07817e-24	0.235
Prkab1	1.65359e-23	0.334129	0.921	0.686	4.32316e-19	0.235
Dctn2	1.27374e-20	0.284774	0.759	0.524	3.33007e-16	0.235
Sapcd2	1.33201e-20	0.250598	0.813	0.578	3.4824e-16	0.235
Znfx1	5.4341e-18	0.182408	0.857	0.622	1.42069e-13	0.235
Chchd10	3.22671e-13	0.216386	0.885	0.65	8.43591e-09	0.235
Spats2l	2.6436e-31	0.386114	0.54	0.306	6.91144e-27	0.234
Chmp6	3.45519e-27	0.397695	0.749	0.515	9.03326e-23	0.234
Srp14	1.60249e-25	0.369779	0.707	0.473	4.18956e-21	0.234
Prr14	8.54408e-25	0.304196	0.632	0.398	2.23377e-20	0.234
Pfdn1	1.63997e-24	0.316625	0.945	0.711	4.28754e-20	0.234
Gm2061	4.26054e-23	0.335865	0.944	0.71	1.11387e-18	0.234
Sec22a	8.0067e-21	0.274054	0.707	0.473	2.09327e-16	0.234
Tmem30a	1.08789e-20	0.287558	0.909	0.675	2.84418e-16	0.234
Pik3r2	1.44842e-20	0.287285	0.786	0.552	3.78676e-16	0.234
Tmem30b	1.21119e-19	0.281968	0.902	0.668	3.16653e-15	0.234
Ostf1	1.24863e-15	0.230522	0.843	0.609	3.26441e-11	0.234
Nedd8	8.03235e-12	0.153543	0.865	0.631	2.09998e-07	0.234
Pld3	7.79355e-33	0.515175	0.555	0.322	2.03755e-28	0.233
Lgals8	4.16608e-22	0.318749	0.779	0.546	1.08918e-17	0.233
Arl8a	4.52902e-17	0.20391	0.764	0.531	1.18407e-12	0.233
Hbp1	6.18111e-16	0.194196	0.903	0.67	1.61599e-11	0.233
Fbxo25	7.05655e-15	0.22262	0.88	0.647	1.84486e-10	0.233
Slc31a2	2.45685e-33	0.564839	0.566	0.333	6.42319e-29	0.233
Gpr151	1.66363e-54	0.824055	0.389	0.157	4.34938e-50	0.232
Ddx60	3.82302e-26	0.326396	0.598	0.366	9.99491e-22	0.232
Rbx1	2.0614e-19	0.289015	0.881	0.649	5.38931e-15	0.232
Phldb3	4.57433e-19	0.24811	0.733	0.501	1.19591e-14	0.232
Vps25	5.6612e-19	0.273323	0.745	0.513	1.48007e-14	0.232
Wipf3	4.37939e-18	0.223018	0.813	0.581	1.14495e-13	0.232
Serinc1	6.87137e-18	0.247363	0.753	0.521	1.79645e-13	0.232
Fam104a	9.70476e-17	0.235076	0.85	0.618	2.53721e-12	0.232
Pgrmc1	2.15128e-16	0.168555	0.775	0.543	5.6243e-12	0.232
Cox14	2.17953e-16	0.253826	0.895	0.663	5.69817e-12	0.232
Adi1	2.30712e-16	0.237454	0.828	0.596	6.03175e-12	0.232
Cdc42se2	9.63616e-16	0.175953	0.819	0.587	2.51928e-11	0.232
Ndufc1	2.3769e-12	0.192994	0.9	0.668	6.21416e-08	0.232
Ndufab1	7.92263e-12	0.188631	0.909	0.677	2.07129e-07	0.232
Prune1	9.00076e-32	0.526364	0.558	0.327	2.35316e-27	0.231
Cdc42ep4	8.96954e-19	0.260895	0.667	0.436	2.345e-14	0.231
Ciao2b	2.88547e-29	0.515779	0.589	0.358	7.54379e-25	0.231
Npc1	1.56786e-19	0.265109	0.742	0.511	4.099e-15	0.231
Sh3bgrl3	1.54806e-18	0.200106	0.776	0.545	4.04726e-14	0.231
Rab5if	6.41029e-16	0.24772	0.889	0.658	1.67591e-11	0.231
Ap2m1	1.76414e-15	0.207186	0.864	0.633	4.61216e-11	0.231
Rnf13	2.54394e-13	0.18159	0.859	0.628	6.65087e-09	0.231
Slc25a39	4.86843e-12	0.171018	0.876	0.645	1.2728e-07	0.231
Rnf11	1.6426e-18	0.250371	0.798	0.568	4.29441e-14	0.23
Fbxo3	1.40669e-17	0.257421	0.812	0.582	3.67765e-13	0.23
Kmt5c	6.9891e-24	0.319955	0.653	0.423	1.82723e-19	0.23
Mxra7	2.08546e-22	0.286965	0.655	0.425	5.45222e-18	0.23
Flvcr2	1.85709e-21	0.256698	0.658	0.428	4.85517e-17	0.23
Ppfia3	3.63588e-21	0.29679	0.655	0.425	9.50564e-17	0.23
Itpa	8.16173e-21	0.318998	0.651	0.421	2.1338e-16	0.23
Cln3	1.54546e-21	0.293727	0.879	0.649	4.04045e-17	0.23
Septin2.1	5.57075e-20	0.303495	0.749	0.519	1.45642e-15	0.23
Tmigd1	1.23866e-19	0.264575	0.738	0.508	3.23835e-15	0.23
Rpl22l1	4.02274e-19	0.28599	0.855	0.625	1.05171e-14	0.23
Pet100	1.33581e-18	0.25125	0.714	0.484	3.49234e-14	0.23
Actr1a	2.01219e-17	0.198669	0.831	0.601	5.26067e-13	0.23
Sumo2	3.0178e-16	0.224857	0.786	0.556	7.88974e-12	0.23
Rab9	3.69083e-16	0.203357	0.839	0.609	9.64931e-12	0.23
Vkorc1	1.82476e-15	0.264161	0.944	0.714	4.77066e-11	0.23
Gm10053	7.74352e-15	0.181615	0.765	0.535	2.02447e-10	0.23
Ier3ip1	1.687e-12	0.171614	0.914	0.684	4.41049e-08	0.23
Hnrnpul1	2.61108e-12	0.162123	0.82	0.59	6.82641e-08	0.23
Ndufa8	1.67394e-11	0.160296	0.851	0.621	4.37635e-07	0.23
Kdelr2	7.83373e-11	0.130381	0.832	0.602	2.04805e-06	0.23
Mrpl23	6.81368e-10	0.151682	0.896	0.666	1.78137e-05	0.23
Lrrc10b	9.71116e-27	0.371538	0.565	0.335	2.53889e-22	0.23
Lrrfip2	8.59564e-17	0.182922	0.801	0.572	2.24724e-12	0.229
Hmox1	4.28552e-31	0.549042	0.554	0.325	1.12041e-26	0.229
Sh3gl1	4.87299e-26	0.415359	0.643	0.414	1.274e-21	0.229
Galnt3	1.04154e-22	0.334858	0.843	0.614	2.723e-18	0.229
Grtp1	5.2529e-20	0.257312	0.857	0.628	1.37332e-15	0.229
Metrnl	1.08017e-19	0.313275	0.737	0.508	2.824e-15	0.229
Sbds	1.09362e-19	0.257378	0.759	0.53	2.85916e-15	0.229
Sem1	1.14735e-19	0.276666	0.951	0.722	2.99964e-15	0.229
Ago3	1.18589e-18	0.206067	0.715	0.486	3.1004e-14	0.229
Tmem19	2.34498e-18	0.261385	0.731	0.502	6.13072e-14	0.229
Ormdl3	7.04821e-17	0.223236	0.913	0.684	1.84268e-12	0.229
Tmco1	2.25681e-13	0.173828	0.832	0.603	5.90021e-09	0.229
Commd4	9.80812e-21	0.31158	0.791	0.563	2.56423e-16	0.228
Ret	2.74031e-15	0.181809	0.793	0.565	7.16428e-11	0.228
Rdx	7.43419e-30	0.371361	0.518	0.29	1.94359e-25	0.228
Xk	6.82399e-27	0.450848	0.651	0.423	1.78406e-22	0.228
Mif4gd	1.94022e-24	0.40673	0.652	0.424	5.0725e-20	0.228
Got1	1.18946e-23	0.341045	0.636	0.408	3.10971e-19	0.228
Abca3	3.0843e-23	0.286918	0.66	0.432	8.06359e-19	0.228
Hscb	9.23756e-20	0.249644	0.658	0.43	2.41507e-15	0.228
Cgnl1	3.34846e-36	0.58157	0.479	0.251	8.7542e-32	0.228
Spryd7	3.51973e-25	0.398744	0.621	0.393	9.20198e-21	0.228
Batf2	5.81014e-24	0.345841	0.621	0.393	1.519e-19	0.228
Triobp	1.66124e-23	0.325786	0.632	0.404	4.34314e-19	0.228
Lysmd3	5.52519e-20	0.261044	0.744	0.516	1.44451e-15	0.228
Pdlim1	1.33653e-19	0.281554	0.776	0.548	3.49421e-15	0.228
Cmtm4	7.62812e-18	0.200332	0.816	0.588	1.9943e-13	0.228
1810058I24Rik	3.67617e-16	0.254442	0.9	0.672	9.61098e-12	0.228
Usf2	1.13033e-15	0.181769	0.746	0.518	2.95513e-11	0.228
Atp5g2	8.96424e-14	0.193787	0.864	0.636	2.34361e-09	0.228
Rnf167	2.86458e-13	0.183958	0.918	0.691	7.48916e-09	0.227
Nck1	1.95108e-20	0.256015	0.64	0.413	5.10091e-16	0.227
Mrpl20	7.05648e-19	0.252077	0.655	0.428	1.84485e-14	0.227
Jtb	4.04915e-18	0.179516	0.683	0.456	1.05861e-13	0.227
Psma2	6.31568e-24	0.334902	0.947	0.72	1.65117e-19	0.227
Mxd1	2.65476e-23	0.266966	0.909	0.682	6.94059e-19	0.227
Hmg20b	6.33194e-21	0.2574	0.854	0.627	1.65542e-16	0.227
Lama3	1.06988e-20	0.222582	0.746	0.519	2.7971e-16	0.227
Itgav	3.00626e-20	0.301954	0.787	0.56	7.85957e-16	0.227
Anxa7	3.08411e-20	0.261896	0.703	0.476	8.06309e-16	0.227
Pafah1b2	2.46087e-19	0.286949	0.724	0.497	6.43371e-15	0.227
Cript	2.65392e-19	0.303988	0.76	0.533	6.9384e-15	0.227
Sap18b	1.76906e-18	0.250164	0.705	0.478	4.62503e-14	0.227
Crat	6.08097e-17	0.171398	0.7	0.473	1.58981e-12	0.227
Zc3h4	1.00654e-16	0.19159	0.776	0.549	2.63149e-12	0.227
Gapdh	1.20883e-16	0.207741	0.726	0.499	3.16035e-12	0.227
Abcf3	2.11287e-16	0.206547	0.775	0.548	5.52388e-12	0.227
Cisd1	1.19318e-15	0.190478	0.719	0.492	3.11945e-11	0.227
Dnaja2	5.6635e-12	0.160372	0.854	0.627	1.48066e-07	0.227
C1galt1	5.14187e-20	0.2911	0.69	0.463	1.34429e-15	0.227
Xrcc1	8.27511e-20	0.285873	0.655	0.429	2.16344e-15	0.226
Vasp	2.68949e-26	0.34663	0.94	0.714	7.0314e-22	0.226
Arpc3	1.55372e-24	0.33614	0.958	0.732	4.06204e-20	0.226
Rab3il1	3.4274e-23	0.400465	0.632	0.406	8.96061e-19	0.226
Mindy1	2.2995e-22	0.322459	0.769	0.543	6.01182e-18	0.226
Cwc15	6.10984e-19	0.258572	0.739	0.513	1.59736e-14	0.226
Ccdc32	1.03119e-17	0.28469	0.757	0.531	2.69593e-13	0.226
Cpd	6.55892e-16	0.24737	0.821	0.595	1.71477e-11	0.226
Lamtor3	6.87469e-16	0.229091	0.85	0.624	1.79732e-11	0.226
Ppt1	1.3297e-15	0.217134	0.885	0.659	3.47637e-11	0.226
Clptm1l	4.85827e-13	0.20261	0.907	0.681	1.27015e-08	0.226
Nenf	9.32477e-12	0.164336	0.9	0.674	2.43787e-07	0.226
M6pr	2.99114e-11	0.168959	0.898	0.672	7.82004e-07	0.226
Dnajb1	2.13962e-24	0.289913	0.689	0.463	5.59381e-20	0.226
Leprot	5.49561e-15	0.175298	0.799	0.574	1.43677e-10	0.225
Wdr49	2.99965e-33	0.595126	0.513	0.288	7.8423e-29	0.225
Cldnd1	1.78562e-27	0.35501	0.553	0.328	4.66833e-23	0.225
Triap1	2.63549e-23	0.34279	0.634	0.409	6.89024e-19	0.225
Thap4	3.62017e-22	0.296812	0.636	0.411	9.46458e-18	0.225
Lrrc8a	4.15136e-20	0.234966	0.685	0.46	1.08533e-15	0.225
Asah2	2.03118e-23	0.251937	0.745	0.52	5.31032e-19	0.225
Bscl2	1.87962e-22	0.338473	0.629	0.404	4.91407e-18	0.225
2510039O18Rik	4.07186e-22	0.303013	0.941	0.716	1.06455e-17	0.225
Ceacam1	6.38876e-22	0.221726	0.865	0.64	1.67028e-17	0.225
Trafd1	5.64989e-19	0.217641	0.744	0.519	1.47711e-14	0.225
Nmnat3	1.97566e-17	0.190643	0.705	0.48	5.16518e-13	0.225
Ccng2	8.3694e-17	0.258749	0.889	0.664	2.1881e-12	0.225
Krcc1	1.30306e-16	0.186007	0.827	0.602	3.40672e-12	0.225
Elob	2.08916e-16	0.232433	0.945	0.72	5.4619e-12	0.225
Cox19	7.14291e-16	0.208829	0.831	0.606	1.86744e-11	0.225
Uqcrb	1.4978e-15	0.263851	0.903	0.678	3.91585e-11	0.225
Fam118b	7.27676e-15	0.184196	0.786	0.561	1.90244e-10	0.225
Crb3	4.20875e-14	0.205988	0.903	0.678	1.10033e-09	0.225
Vps26c	1.68779e-13	0.126768	0.757	0.532	4.41256e-09	0.225
Yipf1	3.28213e-12	0.167154	0.843	0.618	8.5808e-08	0.225
Sdhc	3.0136e-13	0.210734	0.915	0.691	7.87875e-09	0.224
Trim30d	1.04705e-24	0.369719	0.634	0.41	2.73741e-20	0.224
Snx12	1.55414e-20	0.304409	0.685	0.461	4.06315e-16	0.224
Map1lc3a	3.13032e-20	0.19034	0.652	0.428	8.18391e-16	0.224
Lamtor2	4.0443e-23	0.328981	0.973	0.749	1.05734e-18	0.224
Grcc10	2.37464e-20	0.322231	0.735	0.511	6.20825e-16	0.224
Cdk18	3.2736e-18	0.244396	0.861	0.637	8.5585e-14	0.224
Mlx	6.73519e-18	0.252613	0.739	0.515	1.76085e-13	0.224
Ccny	7.86152e-18	0.237202	0.757	0.533	2.05532e-13	0.224
Plekhg6	2.62482e-17	0.191418	0.709	0.485	6.86233e-13	0.224
2610528J11Rik	9.57309e-16	0.249339	0.739	0.515	2.50279e-11	0.224
Pex19	1.32994e-13	0.185752	0.741	0.517	3.47701e-09	0.224
Alkbh5	1.32593e-11	0.131113	0.868	0.644	3.4665e-07	0.224
Prkaca	1.87823e-09	0.105584	0.839	0.615	4.91046e-05	0.224
Tsen34	1.43999e-19	0.287779	0.692	0.468	3.7647e-15	0.224
Mkrn1	7.02729e-17	0.230254	0.794	0.571	1.83721e-12	0.223
Tex261	6.1258e-15	0.185655	0.806	0.583	1.60153e-10	0.223
Snapc5	7.3742e-22	0.300387	0.649	0.426	1.92791e-17	0.223
Ahnak	2.90823e-21	0.266273	0.666	0.443	7.60328e-17	0.223
Akirin1	1.44072e-20	0.306829	0.663	0.44	3.76661e-16	0.223
Cyp4f13	1.52907e-24	0.389933	0.592	0.369	3.99761e-20	0.223
Ciao2a	6.74189e-20	0.311469	0.7	0.477	1.7626e-15	0.223
Krba1	1.74788e-19	0.264907	0.726	0.503	4.56965e-15	0.223
Rala	1.85555e-18	0.233814	0.945	0.722	4.85115e-14	0.223
Hsd17b2	1.1362e-17	0.28027	0.734	0.511	2.97048e-13	0.223
Hsbp1	4.01032e-17	0.269106	0.832	0.609	1.04846e-12	0.223
Plpbp	4.80136e-16	0.215301	0.742	0.519	1.25527e-11	0.223
Plpp2	6.89254e-15	0.225438	0.853	0.63	1.80199e-10	0.223
Ppil2	1.09547e-14	0.190012	0.823	0.6	2.864e-10	0.223
Cant1	4.59364e-14	0.189932	0.828	0.605	1.20096e-09	0.223
Arhgef16	7.4934e-13	0.132761	0.829	0.606	1.95907e-08	0.223
Psme2	1.96329e-12	0.174214	0.816	0.593	5.13282e-08	0.223
Lamtor4	1.9701e-09	0.133254	0.835	0.612	5.15063e-05	0.223
Ndufb3	2.12065e-17	0.250654	0.804	0.582	5.54424e-13	0.222
Tomm20	5.08232e-15	0.237647	0.928	0.706	1.32872e-10	0.222
Rbm42	7.97915e-13	0.193288	0.801	0.579	2.08607e-08	0.222
Btd	8.45506e-21	0.301681	0.671	0.449	2.21049e-16	0.222
Selenom	8.45552e-44	0.477352	0.981	0.759	2.21061e-39	0.222
Sdcbp2	2.6162e-24	0.315564	0.602	0.38	6.83979e-20	0.222
Rnf14	5.23557e-22	0.298941	0.619	0.397	1.36879e-17	0.222
Tifa	3.66636e-19	0.329633	0.894	0.672	9.58534e-15	0.222
Stat2	5.54962e-18	0.207603	0.756	0.534	1.45089e-13	0.222
9530068E07Rik	5.78663e-18	0.250532	0.694	0.472	1.51286e-13	0.222
Mcoln1	1.07756e-16	0.234156	0.895	0.673	2.81717e-12	0.222
Pheta1	7.0036e-16	0.157554	0.827	0.605	1.83102e-11	0.222
Gimd1	2.17086e-15	0.242797	0.775	0.553	5.67551e-11	0.222
Hcfc1r1	2.82859e-15	0.148018	0.753	0.531	7.39508e-11	0.222
Nat8	6.21428e-15	0.16426	0.746	0.524	1.62466e-10	0.222
Commd6	1.25719e-13	0.198281	0.868	0.646	3.28679e-09	0.222
Ttll3	1.80235e-13	0.208862	0.84	0.618	4.71205e-09	0.222
Acad11	3.67828e-13	0.141953	0.772	0.55	9.61649e-09	0.222
Ebp	9.90671e-13	0.200193	0.731	0.509	2.59001e-08	0.222
Gm53028	1.04906e-09	0.129634	0.881	0.659	2.74265e-05	0.222
Eif3k	8.58311e-08	0.114468	0.895	0.673	0.00224397	0.222
Ypel5	3.10583e-28	0.363963	0.936	0.715	8.11987e-24	0.221
Efcab8	9.12905e-15	0.253613	0.93	0.709	2.3867e-10	0.221
Tmem50a	3.21852e-14	0.182721	0.805	0.584	8.41451e-10	0.221
Sri	6.60878e-13	0.205097	0.914	0.693	1.7278e-08	0.221
Chmp1b	6.23337e-22	0.334357	0.644	0.423	1.62965e-17	0.221
Tmem251	8.78885e-20	0.261251	0.667	0.446	2.29776e-15	0.221
Selenot	4.07423e-33	0.423502	0.962	0.741	1.06517e-28	0.221
Rab11fip5	8.58024e-21	0.276856	0.941	0.72	2.24322e-16	0.221
Cdkn1a	1.75834e-19	0.235627	0.69	0.469	4.59699e-15	0.221
Sirt7	1.25026e-18	0.252409	0.707	0.486	3.26867e-14	0.221
Plpp3	1.79289e-18	0.196949	0.729	0.508	4.68734e-14	0.221
Septin7	1.90866e-16	0.233566	0.82	0.599	4.99001e-12	0.221
Sumo1	4.13733e-16	0.232664	0.823	0.602	1.08166e-11	0.221
Dgcr2	1.63287e-15	0.227694	0.748	0.527	4.26897e-11	0.221
Uchl3	1.0533e-14	0.207754	0.764	0.543	2.75374e-10	0.221
Mcrs1	4.55526e-14	0.163424	0.709	0.488	1.19093e-09	0.221
Sar1b	8.04264e-12	0.197825	0.937	0.717	2.10267e-07	0.22
Mgat3	6.28221e-22	0.221717	0.63	0.41	1.64242e-17	0.22
Pdk3	1.01597e-20	0.363025	0.625	0.405	2.65616e-16	0.22
Adtrp	1.04484e-15	0.206661	0.857	0.637	2.73163e-11	0.22
Chmp3	5.98841e-15	0.173495	0.855	0.635	1.56561e-10	0.22
Ufm1	1.42633e-14	0.222529	0.763	0.543	3.72899e-10	0.22
Tm7sf3	2.24884e-14	0.219986	0.847	0.627	5.87935e-10	0.22
Ndufb5	2.35306e-12	0.214015	0.888	0.668	6.15183e-08	0.22
Edem1	7.0981e-16	0.2475	0.801	0.582	1.85573e-11	0.219
Cbx1	3.79242e-15	0.207353	0.806	0.587	9.91489e-11	0.219
Eif1ad	1.32595e-13	0.190072	0.804	0.585	3.46656e-09	0.219
Lsm10	1.43207e-30	0.559393	0.528	0.309	3.74401e-26	0.219
Pip5k1c	3.253e-26	0.387266	0.536	0.317	8.50465e-22	0.219
Tfpi	6.53878e-16	0.245913	0.752	0.533	1.7095e-11	0.219
Commd8	2.15094e-15	0.217922	0.704	0.485	5.62341e-11	0.219
Ccdc12	8.69922e-15	0.167077	0.723	0.504	2.27432e-10	0.219
Vamp3	9.50461e-15	0.205862	0.817	0.598	2.48489e-10	0.219
Emd	1.22867e-12	0.171706	0.855	0.636	3.21224e-08	0.219
Tbc1d20	1.3984e-12	0.172477	0.858	0.639	3.65598e-08	0.219
Tmx2	2.04862e-12	0.137379	0.757	0.538	5.35591e-08	0.219
Suclg2	5.88526e-09	0.14179	0.887	0.668	0.000153864	0.219
Tollip	3.04328e-24	0.310807	0.914	0.696	7.95636e-20	0.218
Yipf4	5.33462e-12	0.135518	0.81	0.592	1.39468e-07	0.218
Dram2	3.29015e-09	0.147329	0.937	0.719	8.60177e-05	0.218
Sct	3.02733e-32	0.40077	0.467	0.249	7.91466e-28	0.218
Zfand2a	1.31515e-27	0.37949	0.508	0.29	3.43833e-23	0.218
Smu1	7.51638e-17	0.257469	0.681	0.463	1.96508e-12	0.218
Clcn6	2.9188e-32	0.545129	0.471	0.253	7.6309e-28	0.218
Podxl	5.20017e-30	0.401427	0.941	0.723	1.35953e-25	0.218
Tor2a	1.19177e-26	0.503163	0.588	0.37	3.11577e-22	0.218
Mtmr11	6.52e-20	0.268133	0.739	0.521	1.70459e-15	0.218
Fam162a	7.95602e-19	0.281593	0.737	0.519	2.08002e-14	0.218
Bax	1.45579e-18	0.284395	0.944	0.726	3.80601e-14	0.218
Traf5	2.76849e-16	0.243246	0.888	0.67	7.23794e-12	0.218
Syf2	4.1582e-16	0.214349	0.722	0.504	1.08712e-11	0.218
Trpc4ap	2.22147e-14	0.190977	0.772	0.554	5.8078e-10	0.218
Rnf115	6.44971e-14	0.16406	0.819	0.601	1.68621e-09	0.218
Arhgap1	1.09774e-09	0.112549	0.891	0.673	2.86993e-05	0.218
Lman1	1.77013e-16	0.241439	0.917	0.7	4.62783e-12	0.217
P2rx4	5.81702e-15	0.209041	0.913	0.696	1.5208e-10	0.217
Banf1	4.25705e-11	0.156708	0.789	0.572	1.11296e-06	0.217
Arf5	2.16879e-08	0.133223	0.928	0.711	0.000567008	0.217
Hmox2	4.17292e-19	0.337521	0.63	0.413	1.09097e-14	0.217
Srxn1	3.50883e-30	0.362946	0.939	0.722	9.1735e-26	0.217
Cnih4	1.38467e-23	0.380374	0.574	0.357	3.62009e-19	0.217
Tmx1	3.67913e-18	0.271579	0.705	0.488	9.61871e-14	0.217
Slc3a1	4.95578e-18	0.312622	0.895	0.678	1.29564e-13	0.217
Tmed10	4.60423e-16	0.257752	0.955	0.738	1.20373e-11	0.217
Mpv17	4.74047e-16	0.192347	0.866	0.649	1.23935e-11	0.217
Snrk	5.4801e-16	0.129729	0.753	0.536	1.43272e-11	0.217
Bcar1	3.14605e-14	0.120385	0.825	0.608	8.22504e-10	0.217
Rab11b	1.17131e-13	0.179585	0.858	0.641	3.06228e-09	0.217
Fbxl5	1.82337e-13	0.180454	0.829	0.612	4.76702e-09	0.217
Slc36a1	8.71138e-12	0.160248	0.866	0.649	2.2775e-07	0.217
Ppp1r14d	3.92197e-09	0.106983	0.854	0.637	0.000102536	0.217
Psmb4	1.40945e-09	0.180152	0.925	0.709	3.68485e-05	0.216
Ano10	9.85386e-21	0.282732	0.66	0.444	2.57619e-16	0.216
Naa38	3.50643e-18	0.305279	0.659	0.443	9.1672e-14	0.216
Foxq1	3.9794e-24	0.339715	0.581	0.365	1.04038e-19	0.216
Gde1	1.91073e-18	0.244639	0.688	0.472	4.99541e-14	0.216
Comt	1.20216e-15	0.215119	0.776	0.56	3.14292e-11	0.216
Tsc22d3	4.46358e-15	0.247885	0.744	0.528	1.16696e-10	0.216
Pdcd10	8.82537e-15	0.146188	0.692	0.476	2.30731e-10	0.216
Pip4k2c	1.12891e-13	0.140655	0.769	0.553	2.95142e-09	0.216
Pcnp	1.2198e-13	0.147552	0.759	0.543	3.18905e-09	0.216
Tlcd2	2.80218e-13	0.153441	0.828	0.612	7.32602e-09	0.216
Hypk	5.40104e-13	0.161292	0.775	0.559	1.41205e-08	0.216
Tpm4	5.83486e-11	0.106231	0.814	0.598	1.52547e-06	0.216
Cops9	4.51696e-10	0.171185	0.873	0.657	1.18091e-05	0.216
Ywhah	5.86885e-10	0.129082	0.879	0.663	1.53435e-05	0.216
Dok4	1.91909e-19	0.262936	0.903	0.688	5.01727e-15	0.215
Tceal8	3.29827e-18	0.270494	0.909	0.694	8.623e-14	0.215
Retreg1	2.76031e-17	0.2034	0.686	0.471	7.21655e-13	0.215
Ppp1cb	1.56099e-15	0.258734	0.92	0.705	4.08105e-11	0.215
Arl8b	2.13382e-11	0.191943	0.925	0.71	5.57866e-07	0.215
Ap3m1	5.6305e-17	0.211187	0.652	0.437	1.47204e-12	0.215
Tmem170	2.53201e-22	0.337708	0.592	0.377	6.61968e-18	0.215
Sec11a	2.48018e-17	0.25072	0.689	0.474	6.48418e-13	0.215
Zbtb8os	5.52356e-17	0.240473	0.693	0.478	1.44408e-12	0.215
Uck1	1.7428e-16	0.209049	0.775	0.56	4.55637e-12	0.215
Ube2q1	1.15082e-15	0.235239	0.954	0.739	3.00872e-11	0.215
Spcs1	3.34976e-13	0.145353	0.761	0.546	8.75761e-09	0.215
Cycs	5.31599e-13	0.205251	0.838	0.623	1.38981e-08	0.215
Wwc2	5.36403e-13	0.133226	0.898	0.683	1.40237e-08	0.215
Src	1.73025e-12	0.130224	0.873	0.658	4.52356e-08	0.215
Tulp4	7.99494e-12	0.143515	0.876	0.661	2.0902e-07	0.215
Tardbp	1.31942e-10	0.129084	0.823	0.608	3.44949e-06	0.215
Snf8	6.14982e-10	0.136615	0.834	0.619	1.60781e-05	0.215
Clcn7	2.07131e-13	0.128717	0.794	0.58	5.41523e-09	0.214
Snrnp27	8.52995e-17	0.18112	0.679	0.465	2.23007e-12	0.214
Narf	1.80596e-16	0.199642	0.667	0.453	4.72151e-12	0.214
Nradd	9.37769e-28	0.579249	0.563	0.349	2.4517e-23	0.214
Gch1	3.93905e-23	0.285907	0.874	0.66	1.02983e-18	0.214
Ngly1	4.96546e-20	0.289767	0.614	0.4	1.29817e-15	0.214
Skil	1.0827e-16	0.218975	0.849	0.635	2.8306e-12	0.214
Gsn	3.80493e-16	0.240199	0.739	0.525	9.94762e-12	0.214
Commd7	1.79949e-15	0.194898	0.692	0.478	4.70458e-11	0.214
Flii	2.19672e-14	0.168356	0.723	0.509	5.7431e-10	0.214
Tmed4	1.4935e-13	0.210893	0.829	0.615	3.9046e-09	0.214
Mkrn2os	8.41403e-12	0.150092	0.849	0.635	2.19977e-07	0.214
Drap1	1.67521e-11	0.133394	0.739	0.525	4.37966e-07	0.214
Dhx9	6.03936e-10	0.107372	0.857	0.643	1.57893e-05	0.214
Dnajb6	2.57124e-15	0.217762	0.91	0.697	6.72224e-11	0.213
Mxi1	1.75642e-13	0.105367	0.805	0.592	4.59199e-09	0.213
Tex2	8.58989e-12	0.147658	0.81	0.597	2.24574e-07	0.213
Sec22b	1.11876e-11	0.160527	0.812	0.599	2.92488e-07	0.213
Bnip3	1.47071e-23	0.388061	0.618	0.405	3.84502e-19	0.213
Atp6v1f	1.22574e-22	0.314991	0.962	0.749	3.20456e-18	0.213
Gstp2	6.75982e-22	0.30945	0.939	0.726	1.76729e-17	0.213
Ginm1	1.29524e-19	0.253456	0.692	0.479	3.38628e-15	0.213
Nrbp1	8.54783e-16	0.231511	0.738	0.525	2.23475e-11	0.213
Jkamp	1.99444e-15	0.205312	0.69	0.477	5.21427e-11	0.213
Ngdn	4.86241e-15	0.218289	0.734	0.521	1.27123e-10	0.213
Slc16a1	1.72497e-14	0.211846	0.741	0.528	4.50975e-10	0.213
Rnh1	3.89261e-14	0.213524	0.825	0.612	1.01768e-09	0.213
Get3	2.24261e-13	0.174391	0.726	0.513	5.86309e-09	0.213
Setd3	4.62471e-13	0.167588	0.73	0.517	1.20908e-08	0.213
Fkbp1a	2.0371e-12	0.173065	0.888	0.675	5.32579e-08	0.213
Ddrgk1	4.96204e-12	0.145736	0.894	0.681	1.29728e-07	0.213
Pxk	8.85146e-12	0.119929	0.775	0.562	2.31412e-07	0.213
Sowahb	8.97011e-12	0.158824	0.835	0.622	2.34515e-07	0.213
Ube2z	2.04603e-11	0.166038	0.895	0.682	5.34915e-07	0.213
Dsc2	3.55293e-11	0.127241	0.838	0.625	9.28877e-07	0.213
Colgalt1	5.49011e-09	0.140169	0.891	0.678	0.000143533	0.213
Mtpn	2.52533e-08	0.113141	0.899	0.686	0.000660222	0.213
Cdipt	1.02378e-19	0.276617	0.915	0.703	2.67657e-15	0.212
Stat1	3.29061e-12	0.114909	0.805	0.593	8.60298e-08	0.212
Chmp2a	1.80723e-10	0.14963	0.905	0.693	4.72482e-06	0.212
Ssr4	4.09594e-09	0.107695	0.809	0.597	0.000107084	0.212
Ubald2	3.74901e-08	0.144985	0.921	0.709	0.00098014	0.212
Cpm	3.35639e-25	0.295892	0.532	0.32	8.77496e-21	0.212
Tef	1.30336e-18	0.32316	0.662	0.45	3.4075e-14	0.212
Tubb4b	3.80136e-22	0.323267	0.951	0.739	9.93828e-18	0.212
Bbln	2.15108e-21	0.330671	0.581	0.369	5.62378e-17	0.212
Ncstn	2.182e-21	0.28907	0.948	0.736	5.70461e-17	0.212
Samd9l	3.49371e-17	0.244226	0.759	0.547	9.13397e-13	0.212
Psme3ip1	1.7613e-15	0.189156	0.704	0.492	4.60473e-11	0.212
Mrpl24	9.27487e-15	0.231817	0.768	0.556	2.42482e-10	0.212
Pnpo	4.93902e-10	0.183188	0.941	0.729	1.29126e-05	0.212
Ndufb10	1.93596e-07	0.106721	0.895	0.683	0.00506137	0.212
Lrp12	1.87726e-17	0.270839	0.682	0.471	4.9079e-13	0.211
Ndufb2	2.70093e-07	0.104333	0.933	0.722	0.00706132	0.211
Slc9a6	3.37632e-25	0.446458	0.535	0.324	8.82705e-21	0.211
Oser1	7.25735e-18	0.251579	0.655	0.444	1.89736e-13	0.211
Ankrd54	7.71236e-14	0.1554	0.668	0.457	2.01632e-09	0.211
Sema7a	1.70668e-34	0.411344	0.955	0.744	4.46194e-30	0.211
Plxnb2	8.44432e-25	0.292308	0.944	0.733	2.20768e-20	0.211
Nsmce1	8.19934e-21	0.348223	0.583	0.372	2.14363e-16	0.211
Pxdc1	1.63368e-20	0.261458	0.604	0.393	4.27108e-16	0.211
B3gat3	3.37712e-20	0.252432	0.568	0.357	8.82914e-16	0.211
Adam9	3.2046e-19	0.282677	0.617	0.406	8.3781e-15	0.211
Pgap6	3.64631e-17	0.222913	0.688	0.477	9.53292e-13	0.211
Acvr1b	3.17734e-16	0.247638	0.708	0.497	8.30684e-12	0.211
Cisd2	5.39982e-15	0.210441	0.739	0.528	1.41173e-10	0.211
Fbrs	1.24008e-14	0.130166	0.698	0.487	3.24206e-10	0.211
Prkag1	1.343e-14	0.170148	0.704	0.493	3.51113e-10	0.211
Mfsd11	1.73505e-14	0.234301	0.939	0.728	4.53612e-10	0.211
Gadd45a	1.65132e-13	0.208499	0.881	0.67	4.31722e-09	0.211
Aldoa	3.91378e-13	0.195572	0.857	0.646	1.02322e-08	0.211
Sin3b	4.11317e-13	0.210048	0.843	0.632	1.07535e-08	0.211
Arfgap3	7.60493e-12	0.118732	0.854	0.643	1.98823e-07	0.211
Soat1	1.38539e-20	0.288888	0.932	0.722	3.62196e-16	0.21
Keap1	1.03574e-18	0.256985	0.686	0.476	2.70785e-14	0.21
Plekhm1	9.8856e-16	0.174891	0.683	0.473	2.58449e-11	0.21
Mrpl2	1.92331e-11	0.181799	0.779	0.569	5.0283e-07	0.21
Mdp1	6.43727e-11	0.111852	0.797	0.587	1.68296e-06	0.21
Tomm6	1.00401e-06	0.109609	0.902	0.692	0.0262489	0.21
Prkci	3.44606e-26	0.437102	0.516	0.306	9.00939e-22	0.21
Prxl2c	1.78813e-23	0.43523	0.544	0.334	4.6749e-19	0.21
Strn	3.52263e-17	0.158737	0.621	0.411	9.20956e-13	0.21
Tmem268	2.53333e-15	0.125369	0.637	0.427	6.62313e-11	0.21
Aga	3.83929e-23	0.400956	0.584	0.374	1.00374e-18	0.21
Aph1b	1.09736e-22	0.338736	0.578	0.368	2.86894e-18	0.21
Ddit3	3.67988e-19	0.275781	0.714	0.504	9.62068e-15	0.21
Aph1a	3.41148e-13	0.176605	0.849	0.639	8.91898e-09	0.21
Golph3	1.10107e-12	0.153388	0.824	0.614	2.87864e-08	0.21
Slc25a44	1.30869e-12	0.208262	0.939	0.729	3.42143e-08	0.21
Snx30	2.78547e-12	0.153416	0.823	0.613	7.28232e-08	0.21
Mif	1.39263e-11	0.137131	0.737	0.527	3.64089e-07	0.21
Scand1	1.0366e-09	0.116197	0.87	0.66	2.71009e-05	0.21
Tmprss4	2.18095e-20	0.271628	0.924	0.715	5.70188e-16	0.209
Mrpl30	9.27983e-16	0.281261	0.683	0.474	2.42612e-11	0.209
Clrn3	1.12064e-14	0.223972	0.935	0.726	2.92979e-10	0.209
Akr1c12	1.44186e-13	0.234093	0.928	0.719	3.76961e-09	0.209
1810013L24Rik	2.96643e-12	0.164512	0.787	0.578	7.75543e-08	0.209
Gsta2	2.95559e-28	0.613744	0.525	0.316	7.7271e-24	0.209
Slc46a1	2.26472e-27	0.497171	0.512	0.303	5.92088e-23	0.209
Noct	3.89164e-25	0.364517	0.512	0.303	1.01743e-20	0.209
Ceacam2	2.00325e-23	0.365428	0.535	0.326	5.2373e-19	0.209
Mrpl53	1.43694e-22	0.383209	0.546	0.337	3.75674e-18	0.209
Aldh3a2	2.38512e-20	0.278035	0.619	0.41	6.23565e-16	0.209
Atp1b3	8.78874e-17	0.254764	0.655	0.446	2.29773e-12	0.209
Scarb2	1.18279e-15	0.224418	0.651	0.442	3.09228e-11	0.209
Crip1	4.85728e-40	0.742264	0.87	0.661	1.26989e-35	0.209
Slc39a4	4.14925e-29	0.381661	0.943	0.734	1.08478e-24	0.209
Tinagl1	1.44896e-22	0.378835	0.566	0.357	3.78817e-18	0.209
Plekha1	6.13822e-20	0.189317	0.581	0.372	1.60478e-15	0.209
Arnt	2.58716e-18	0.28722	0.701	0.492	6.76388e-14	0.209
Slc25a34	4.20012e-17	0.289756	0.703	0.494	1.09808e-12	0.209
Ccng1	1.48221e-16	0.212178	0.694	0.485	3.87508e-12	0.209
Lmbrd1	6.39564e-16	0.208443	0.869	0.66	1.67208e-11	0.209
Avl9	2.87382e-13	0.159197	0.734	0.525	7.5133e-09	0.209
Atad1	3.13327e-13	0.146638	0.771	0.562	8.19162e-09	0.209
Anapc13	5.95798e-12	0.185953	0.817	0.608	1.55765e-07	0.209
Mapk1ip1l	2.40323e-11	0.166953	0.87	0.661	6.283e-07	0.209
Grhpr	2.88077e-10	0.13734	0.749	0.54	7.53149e-06	0.209
Mgat1	1.96478e-09	0.10131	0.819	0.61	5.13671e-05	0.209
Degs1	2.56375e-24	0.510689	0.555	0.347	6.70268e-20	0.208
Cggbp1	2.1748e-21	0.3042	0.557	0.349	5.68579e-17	0.208
Zfp36l2	2.65017e-17	0.25318	0.681	0.473	6.9286e-13	0.208
Rab24	5.88468e-13	0.158688	0.9	0.692	1.53849e-08	0.208
Rragd	1.81363e-08	0.120357	0.921	0.713	0.000474155	0.208
Gas2l3	1.76416e-23	0.328539	0.524	0.316	4.61221e-19	0.208
Pnpla2	1.15446e-18	0.240884	0.632	0.424	3.01822e-14	0.208
Cdc34	3.36698e-17	0.241197	0.645	0.437	8.80264e-13	0.208
Zfp747	2.17572e-16	0.217522	0.655	0.447	5.6882e-12	0.208
Dct	4.04381e-15	0.146719	0.649	0.441	1.05721e-10	0.208
Oasl2	6.72276e-21	0.190841	0.595	0.387	1.7576e-16	0.208
Slc35d1	7.69645e-16	0.234715	0.707	0.499	2.01216e-11	0.208
Cebpg	1.54199e-15	0.186747	0.727	0.519	4.03137e-11	0.208
Glrx5	8.41413e-15	0.225057	0.746	0.538	2.19979e-10	0.208
Chfr	2.72735e-14	0.13749	0.689	0.481	7.13039e-10	0.208
Eif2ak3	4.7182e-14	0.10179	0.698	0.49	1.23353e-09	0.208
Gm50081	7.26924e-14	0.172409	0.723	0.515	1.90047e-09	0.208
Tspan7	4.6068e-13	0.17337	0.858	0.65	1.2044e-08	0.208
Dync1li1	2.66573e-10	0.104163	0.768	0.56	6.96928e-06	0.208
Coprs	2.35745e-14	0.196305	0.677	0.47	6.16331e-10	0.207
Vps29	2.55069e-12	0.195225	0.903	0.696	6.66852e-08	0.207
Stub1	4.33726e-12	0.139849	0.903	0.696	1.13393e-07	0.207
Pomp	5.61298e-12	0.175892	0.93	0.723	1.46746e-07	0.207
Sp3	1.21369e-11	0.123348	0.778	0.571	3.17307e-07	0.207
Fam168b	5.04763e-11	0.146411	0.804	0.597	1.31965e-06	0.207
Tmem64	1.92307e-10	0.120512	0.789	0.582	5.02767e-06	0.207
Fam167a	2.022e-30	0.505754	0.458	0.251	5.28631e-26	0.207
Tradd	6.08163e-24	0.393728	0.524	0.317	1.58998e-19	0.207
Mgat2	9.38111e-20	0.2648	0.623	0.416	2.4526e-15	0.207
Agtrap	3.38457e-19	0.278698	0.617	0.41	8.84861e-15	0.207
Parp14	5.63174e-15	0.106015	0.655	0.448	1.47236e-10	0.207
Myl12a	1.52854e-19	0.305895	0.963	0.756	3.99623e-15	0.207
Gabarapl1	2.27359e-18	0.280067	0.608	0.401	5.94408e-14	0.207
L2hgdh	7.11383e-18	0.190889	0.603	0.396	1.85984e-13	0.207
Cd47	7.64178e-18	0.251635	0.731	0.524	1.99787e-13	0.207
Psmd8	1.59826e-15	0.226843	0.94	0.733	4.1785e-11	0.207
G3bp2	7.38773e-15	0.201968	0.874	0.667	1.93145e-10	0.207
Becn1	1.2702e-13	0.188654	0.748	0.541	3.32081e-09	0.207
Abat	5.32804e-13	0.202695	0.883	0.676	1.39296e-08	0.207
Dcaf11	1.01241e-12	0.1816	0.768	0.561	2.64683e-08	0.207
Galnt7	5.42584e-12	0.149737	0.892	0.685	1.41853e-07	0.207
Tbl1x	8.9164e-12	0.110459	0.873	0.666	2.3311e-07	0.207
Capn15	1.28208e-11	0.10577	0.94	0.733	3.35188e-07	0.207
Oaz1	3.51054e-10	0.177294	0.95	0.743	9.17795e-06	0.207
Vti1b	1.31092e-09	0.12044	0.825	0.618	3.42727e-05	0.207
Degs2	1.3383e-15	0.25834	0.914	0.708	3.49884e-11	0.206
Pigp	2.85183e-14	0.174801	0.685	0.479	7.45581e-10	0.206
Arhgap32	2.92664e-12	0.121794	0.806	0.6	7.6514e-08	0.206
Gpd1l	7.74045e-12	0.145983	0.776	0.57	2.02366e-07	0.206
Adipor1	1.19792e-11	0.130853	0.805	0.599	3.13185e-07	0.206
Arpc1a	4.0915e-11	0.136057	0.9	0.694	1.06968e-06	0.206
Dag1	4.74777e-11	0.175701	0.911	0.705	1.24126e-06	0.206
Polr1d	3.98507e-10	0.14114	0.793	0.587	1.04186e-05	0.206
Kctd10	1.40941e-08	0.133438	0.894	0.688	0.000368477	0.206
Gclc	1.34333e-24	0.371101	0.525	0.319	3.51199e-20	0.206
Foxj3	1.07134e-14	0.118492	0.622	0.416	2.80091e-10	0.206
Acox3	2.37476e-14	0.148683	0.671	0.465	6.20857e-10	0.206
Atp6ap1	1.35916e-33	0.418111	0.954	0.748	3.55339e-29	0.206
Necap2	7.42547e-20	0.305209	0.827	0.621	1.94132e-15	0.206
Lrpap1	1.21826e-18	0.277438	0.604	0.398	3.18501e-14	0.206
Fbxl3	1.38152e-13	0.148636	0.712	0.506	3.61184e-09	0.206
Dnpep	1.57028e-13	0.166503	0.749	0.543	4.10533e-09	0.206
Entpd7	8.52121e-12	0.153723	0.85	0.644	2.22778e-07	0.206
Mapk3	3.83051e-11	0.124495	0.88	0.674	1.00145e-06	0.206
Csnk1d	4.25059e-10	0.110501	0.853	0.647	1.11128e-05	0.206
Map2k3	2.37442e-09	0.126873	0.847	0.641	6.20768e-05	0.206
Cx3cl1	4.34541e-20	0.31588	0.913	0.708	1.13606e-15	0.205
Slc49a4	8.88741e-20	0.270717	0.935	0.73	2.32352e-15	0.205
Rab8a	5.90278e-16	0.252335	0.937	0.732	1.54322e-11	0.205
Vrk3	1.77432e-15	0.197729	0.677	0.472	4.63878e-11	0.205
Cryl1	8.51876e-14	0.164895	0.929	0.724	2.22714e-09	0.205
Tprn	9.3541e-13	0.211272	0.922	0.717	2.44554e-08	0.205
Klhl24	2.11998e-11	0.114188	0.768	0.563	5.54246e-07	0.205
Fam241b	1.89067e-24	0.435198	0.517	0.312	4.94296e-20	0.205
Edem2	3.49927e-17	0.264522	0.66	0.455	9.14849e-13	0.205
Sdf2	1.97893e-16	0.230271	0.652	0.447	5.1737e-12	0.205
Ppp4r1	1.2695e-15	0.186718	0.658	0.453	3.31898e-11	0.205
Acp1	5.65172e-15	0.216344	0.645	0.44	1.47759e-10	0.205
Laptm4a	1.74019e-22	0.322884	0.959	0.754	4.54956e-18	0.205
Slc39a1	2.33702e-17	0.273348	0.944	0.739	6.1099e-13	0.205
Plekhh1	3.56194e-15	0.208323	0.731	0.526	9.31233e-11	0.205
Dpm2	3.46968e-14	0.221502	0.729	0.524	9.07113e-10	0.205
Emc3	3.58827e-13	0.189259	0.722	0.517	9.38117e-09	0.205
Zfp655	1.04349e-12	0.129534	0.705	0.5	2.7281e-08	0.205
Stx12	1.05746e-12	0.165034	0.753	0.548	2.76462e-08	0.205
Ripk1	2.85656e-12	0.142914	0.749	0.544	7.46819e-08	0.205
Ryk	1.12092e-11	0.183542	0.846	0.641	2.93054e-07	0.205
Nono	1.5918e-11	0.155052	0.731	0.526	4.1616e-07	0.205
Adam10	2.10494e-11	0.142342	0.825	0.62	5.50315e-07	0.205
Sgms2	9.09148e-11	0.163545	0.87	0.665	2.37688e-06	0.205
Rmdn3	1.40221e-09	0.100756	0.842	0.637	3.66593e-05	0.205
Pmaip1	7.09462e-17	0.259378	0.805	0.601	1.85482e-12	0.204
Sox13	5.66309e-16	0.181287	0.675	0.471	1.48056e-11	0.204
Agfg2	7.67684e-16	0.128656	0.683	0.479	2.00703e-11	0.204
Dmxl2	6.67059e-26	0.452448	0.491	0.287	1.74396e-21	0.204
Tmem150b	8.37628e-17	0.161577	0.615	0.411	2.18989e-12	0.204
Paip2	5.34173e-15	0.200081	0.668	0.464	1.39654e-10	0.204
Cnksr1	1.19023e-14	0.143403	0.663	0.459	3.11174e-10	0.204
Wbp1l	5.54583e-14	0.163245	0.764	0.56	1.4499e-09	0.204
Sccpdh	1.74325e-11	0.121178	0.726	0.522	4.55756e-07	0.204
Snx13	4.78921e-11	0.122474	0.877	0.673	1.25209e-06	0.204
Pgd	2.22847e-10	0.150408	0.831	0.627	5.82612e-06	0.204
Os9	7.18856e-10	0.109251	0.843	0.639	1.87938e-05	0.204
Cpeb1	5.65247e-18	0.236412	0.675	0.472	1.47778e-13	0.203
Mcl1	4.91544e-10	0.140059	0.903	0.7	1.28509e-05	0.203
Kctd5	1.99516e-16	0.256407	0.658	0.455	5.21614e-12	0.203
Carhsp1	6.14307e-16	0.225227	0.666	0.463	1.60604e-11	0.203
Dtx3l	8.63045e-15	0.214921	0.663	0.46	2.25635e-10	0.203
Elk4	1.14897e-13	0.150418	0.655	0.452	3.00387e-09	0.203
Nceh1	2.19939e-30	0.564685	0.434	0.231	5.75009e-26	0.203
Gaa	1.05483e-32	0.369488	0.967	0.764	2.75776e-28	0.203
Gns	1.42585e-23	0.302986	0.963	0.76	3.72775e-19	0.203
Nme2	2.7979e-17	0.275308	0.98	0.777	7.31483e-13	0.203
Trim56	4.66372e-16	0.142057	0.592	0.389	1.21928e-11	0.203
Gm49322	8.46581e-13	0.173459	0.756	0.553	2.2133e-08	0.203
Brox	3.71699e-12	0.124403	0.688	0.485	9.71769e-08	0.203
Gm16066	1.98425e-11	0.121457	0.741	0.538	5.18763e-07	0.203
Bcas2	2.27271e-11	0.145189	0.718	0.515	5.94177e-07	0.203
H2az1	2.75618e-11	0.179666	0.851	0.648	7.20577e-07	0.203
Pdp2	1.14176e-13	0.175907	0.772	0.57	2.98501e-09	0.202
Hebp1	5.64371e-08	0.138942	0.911	0.709	0.00147549	0.202
Tram1	2.031e-07	0.120221	0.926	0.724	0.00530985	0.202
Stxbp6	4.60091e-21	0.258114	0.533	0.331	1.20286e-16	0.202
Septin8	8.94045e-20	0.31344	0.613	0.411	2.33739e-15	0.202
Rex1bd	6.31448e-16	0.193583	0.611	0.409	1.65086e-11	0.202
Unc119	1.22072e-27	0.509258	0.482	0.28	3.19146e-23	0.202
Selenof	7.51646e-25	0.332248	0.962	0.76	1.9651e-20	0.202
Atp11a	4.86055e-22	0.266188	0.975	0.773	1.27074e-17	0.202
Bahd1	3.06183e-19	0.252103	0.576	0.374	8.00484e-15	0.202
Txndc12	2.46234e-18	0.275174	0.573	0.371	6.43754e-14	0.202
Lncpint	1.24001e-14	0.205944	0.7	0.498	3.24187e-10	0.202
Shoc2	2.12514e-13	0.15831	0.723	0.521	5.55598e-09	0.202
Ptgr2	3.04234e-13	0.205672	0.694	0.492	7.9539e-09	0.202
Cnih1	1.33697e-12	0.179928	0.711	0.509	3.49538e-08	0.202
Slc35f5	2.91074e-11	0.142459	0.72	0.518	7.60985e-07	0.202
Psmc6	4.77571e-11	0.154654	0.828	0.626	1.24856e-06	0.202
Atg5	7.02907e-11	0.1007	0.703	0.501	1.83768e-06	0.202
Slc22a5	9.0486e-10	0.131581	0.944	0.742	2.36567e-05	0.202
Ptdss1	5.75662e-13	0.155276	0.673	0.472	1.50501e-08	0.201
Cox17	7.26442e-12	0.189267	0.914	0.713	1.89921e-07	0.201
Mapre1	4.73094e-10	0.153403	0.922	0.721	1.23686e-05	0.201
Ndufv2	8.74428e-10	0.136697	0.768	0.567	2.2861e-05	0.201
Ndufb9	1.24716e-07	0.139562	0.905	0.704	0.00326059	0.201
4930455G09Rik	3.09177e-47	1.05182	0.341	0.14	8.08313e-43	0.201
Hccs	1.07364e-17	0.312317	0.649	0.448	2.80692e-13	0.201
St3gal6	1.33358e-17	0.293758	0.613	0.412	3.4865e-13	0.201
Shisa5	7.15759e-44	0.464426	0.974	0.773	1.87128e-39	0.201
Tmem106a	7.33344e-27	0.339463	0.988	0.787	1.91725e-22	0.201
Bmp7	9.27618e-21	0.274311	0.955	0.754	2.42517e-16	0.201
Serf1	4.11317e-20	0.297596	0.572	0.371	1.07535e-15	0.201
Itprid2	2.95531e-19	0.268959	0.847	0.646	7.72638e-15	0.201
Naaladl1	1.38474e-18	0.289688	0.581	0.38	3.62026e-14	0.201
Atp5k	7.07006e-14	0.21461	0.993	0.792	1.8484e-09	0.201
Smarca2	1.46134e-12	0.10824	0.761	0.56	3.82052e-08	0.201
Sertad2	9.48894e-12	0.103222	0.741	0.54	2.48079e-07	0.201
Polr2m	7.00527e-11	0.116465	0.741	0.54	1.83146e-06	0.201
Mcfd2	5.8522e-10	0.143875	0.965	0.764	1.53e-05	0.201
Tm9sf1	4.22459e-09	0.113722	0.786	0.586	0.000110448	0.2
Tmem150a	2.32234e-27	0.493855	0.453	0.253	6.07152e-23	0.2
Gatd1	7.75062e-19	0.249881	0.543	0.343	2.02632e-14	0.2
Nabp2	7.57741e-17	0.255479	0.617	0.417	1.98104e-12	0.2
Tmem106b	1.83849e-15	0.202781	0.637	0.437	4.80656e-11	0.2
Maf1	1.05291e-14	0.183333	0.649	0.449	2.75274e-10	0.2
Chaserr	5.61403e-13	0.151301	0.655	0.455	1.46773e-08	0.2
Eloc	3.1676e-12	0.139879	0.668	0.468	8.28138e-08	0.2
Ap1m1	6.45932e-18	0.256832	0.585	0.385	1.68872e-13	0.2
Daxx	3.63294e-17	0.196281	0.57	0.37	9.49796e-13	0.2
Il10rb	5.56213e-17	0.251787	0.944	0.744	1.45416e-12	0.2
Serp1	7.42605e-15	0.239553	0.973	0.773	1.94147e-10	0.2
Cnppd1	1.69557e-12	0.146691	0.75	0.55	4.4329e-08	0.2
Prcp	5.04968e-12	0.175722	0.873	0.673	1.32019e-07	0.2
C2cd2l	6.54719e-12	0.159545	0.832	0.632	1.7117e-07	0.2
Txnrd1	7.17265e-12	0.121258	0.726	0.526	1.87522e-07	0.2
Rab5a	1.61638e-11	0.109522	0.73	0.53	4.22587e-07	0.2
Rps27l	1.15583e-10	0.184703	0.944	0.744	3.02181e-06	0.2
Ifnar2	2.81472e-19	0.261194	0.547	0.348	7.35881e-15	0.199
Cd151	1.22176e-18	0.233874	0.554	0.355	3.19417e-14	0.199
Hint3	7.33009e-12	0.102808	0.677	0.478	1.91638e-07	0.199
Hectd3	9.55856e-11	0.101152	0.771	0.572	2.49899e-06	0.199
Cdc42se1	3.09455e-21	0.350012	0.52	0.321	8.09038e-17	0.199
Ccdc120	1.46067e-20	0.271821	0.525	0.326	3.81879e-16	0.199
Ube2a	2.33057e-15	0.205754	0.628	0.429	6.09303e-11	0.199
Osr2	7.84697e-17	0.251352	0.583	0.384	2.05151e-12	0.199
Tmem208	2.06941e-12	0.135817	0.7	0.501	5.41026e-08	0.199
Mospd1	6.64536e-12	0.17314	0.861	0.662	1.73736e-07	0.199
Erich4	9.11111e-12	0.164605	0.823	0.624	2.38201e-07	0.199
Hprt	2.07021e-09	0.13744	0.846	0.647	5.41236e-05	0.199
Rab17	4.91325e-09	0.140209	0.873	0.674	0.000128452	0.199
Cdk2ap2	4.44978e-15	0.244899	0.678	0.48	1.16335e-10	0.198
Atp7a	3.34528e-13	0.127964	0.673	0.475	8.74589e-09	0.198
Abcg8	9.58129e-09	0.124485	0.802	0.604	0.000250493	0.198
Lap3	6.26552e-07	0.129804	0.937	0.739	0.0163806	0.198
Cry2	1.56371e-26	0.495009	0.46	0.262	4.08817e-22	0.198
Fam214b	5.22027e-20	0.286615	0.539	0.341	1.36479e-15	0.198
Gid4	4.70419e-19	0.282207	0.54	0.342	1.22986e-14	0.198
Meikin	6.83596e-17	0.275495	0.633	0.435	1.78719e-12	0.198
Ticam1	6.41211e-13	0.132983	0.656	0.458	1.67638e-08	0.198
Glrx	8.42064e-39	0.408858	0.985	0.787	2.20149e-34	0.198
Pdzk1	2.32896e-33	0.366253	0.981	0.783	6.08884e-29	0.198
Ptpn23	2.1381e-17	0.238257	0.592	0.394	5.58984e-13	0.198
Cox7a2	1.41586e-15	0.239542	0.981	0.783	3.70164e-11	0.198
Ablim1	2.56736e-14	0.135262	0.834	0.636	6.7121e-10	0.198
Cbfa2t3	9.36914e-14	0.160564	0.698	0.5	2.44947e-09	0.198
Gchfr	2.03764e-10	0.141466	0.733	0.535	5.3272e-06	0.198
Ilk	4.86264e-19	0.261374	0.553	0.356	1.27129e-14	0.197
Mrpl14	2.97607e-12	0.14595	0.666	0.469	7.78064e-08	0.197
Orc5	3.19679e-12	0.144295	0.685	0.488	8.35769e-08	0.197
Dnaja1	1.54168e-08	0.150024	0.918	0.721	0.000403056	0.197
Tmem134	1.10886e-17	0.278422	0.604	0.407	2.89901e-13	0.197
Lsm14a	3.11454e-15	0.202589	0.613	0.416	8.14266e-11	0.197
Cyb5r4	5.18286e-15	0.209691	0.647	0.45	1.35501e-10	0.197
Itfg1	3.60792e-14	0.156491	0.66	0.463	9.43254e-10	0.197
Lsm1	3.66511e-14	0.188543	0.645	0.448	9.58206e-10	0.197
Nudc	4.23004e-14	0.216233	0.633	0.436	1.1059e-09	0.197
Hs2st1	9.72391e-14	0.122266	0.658	0.461	2.54222e-09	0.197
Dcxr	5.1396e-13	0.135857	0.643	0.446	1.3437e-08	0.197
Acp2	1.25786e-12	0.132603	0.66	0.463	3.28856e-08	0.197
Grina	2.30212e-43	0.459196	0.971	0.774	6.01865e-39	0.197
Golga3	5.12166e-17	0.232776	0.603	0.406	1.33901e-12	0.197
Mpdu1	7.699e-12	0.171516	0.884	0.687	2.01283e-07	0.197
Pyroxd2	8.84438e-20	0.336724	0.543	0.347	2.31227e-15	0.196
Parp10	6.41797e-19	0.268036	0.554	0.358	1.67792e-14	0.196
Ptms	9.3554e-19	0.15626	0.551	0.355	2.44587e-14	0.196
Gm49207	2.79193e-17	0.207782	0.544	0.348	7.29923e-13	0.196
Wbp2	4.02802e-13	0.18172	0.92	0.724	1.05309e-08	0.196
Rnf10	7.93356e-10	0.102795	0.764	0.568	2.07415e-05	0.196
Dnajb11	1.82008e-06	0.118877	0.898	0.702	0.0475842	0.196
Ost4	6.58568e-24	0.463333	0.501	0.305	1.72176e-19	0.196
Pithd1	2.21348e-23	0.457562	0.516	0.32	5.78692e-19	0.196
Nuak2	8.22257e-23	0.306913	0.492	0.296	2.14971e-18	0.196
Orai3	1.06168e-22	0.367354	0.486	0.29	2.77567e-18	0.196
5033403H07Rik	1.78911e-22	0.377076	0.521	0.325	4.67746e-18	0.196
Sdhd	3.49957e-15	0.21825	0.623	0.427	9.14929e-11	0.196
Sap18	2.54853e-14	0.182311	0.636	0.44	6.66289e-10	0.196
Mfge8	1.99741e-49	0.517571	0.98	0.784	5.22203e-45	0.196
Mrpl34	3.39233e-18	0.316144	0.57	0.374	8.86892e-14	0.196
Akt2	9.95762e-18	0.241175	0.576	0.38	2.60332e-13	0.196
Sqstm1	1.74214e-17	0.265196	0.874	0.678	4.55465e-13	0.196
Tprgl	1.79966e-17	0.269966	0.581	0.385	4.70502e-13	0.196
Nmi	2.94808e-17	0.260046	0.599	0.403	7.70747e-13	0.196
Tmem248	2.41875e-15	0.19087	0.593	0.397	6.32358e-11	0.196
Vps37c	5.09199e-15	0.177413	0.593	0.397	1.33125e-10	0.196
Cers2	3.22503e-12	0.195858	0.956	0.76	8.43152e-08	0.196
Dusp3	4.74461e-11	0.102446	0.73	0.534	1.24043e-06	0.196
Sptlc1	1.31281e-10	0.137839	0.754	0.558	3.43221e-06	0.196
Mfsd1	4.35672e-10	0.157207	0.947	0.751	1.13902e-05	0.196
Asah1	4.65573e-10	0.139893	0.829	0.633	1.21719e-05	0.196
Erg28	1.37092e-09	0.10776	0.737	0.541	3.58412e-05	0.196
Sf3b6	2.29045e-08	0.141226	0.941	0.745	0.000598816	0.196
Ctnnbip1	4.84483e-18	0.228279	0.551	0.356	1.26663e-13	0.195
Herpud2	2.01795e-17	0.24258	0.554	0.359	5.27573e-13	0.195
Snx20	1.60208e-13	0.216277	0.685	0.49	4.18848e-09	0.195
Gm49797	2.57397e-13	0.158332	0.667	0.472	6.72938e-09	0.195
Slc30a4	2.67619e-12	0.156684	0.905	0.71	6.99663e-08	0.195
Ndufa13	2.13204e-11	0.183579	0.926	0.731	5.574e-07	0.195
Rer1	4.31556e-09	0.153818	0.922	0.727	0.000112826	0.195
Eif4e2	2.09373e-08	0.106082	0.906	0.711	0.000547384	0.195
Hmgb1	2.42726e-05	-0.10138	0.776	0.581	0.634584	0.195
Ankrd37	1.43355e-20	0.423796	0.535	0.34	3.74788e-16	0.195
Rnf19b	5.27027e-19	0.211264	0.514	0.319	1.37786e-14	0.195
Emc6	3.27851e-16	0.216038	0.604	0.409	8.57135e-12	0.195
Fibp	5.11194e-14	0.157736	0.638	0.443	1.33647e-09	0.195
Ostm1	5.50191e-14	0.198808	0.643	0.448	1.43842e-09	0.195
Brap	5.5885e-13	0.117634	0.647	0.452	1.46106e-08	0.195
Espn	2.49025e-35	0.361121	0.973	0.778	6.51051e-31	0.195
Sema4a	8.02469e-23	0.29809	0.962	0.767	2.09797e-18	0.195
Zfp148	2.80754e-13	0.172682	0.696	0.501	7.34004e-09	0.195
Naa30	6.15161e-11	0.115729	0.696	0.501	1.60828e-06	0.195
Ets2	6.88559e-11	0.169913	0.821	0.626	1.80017e-06	0.195
Rhou	1.46527e-09	0.124017	0.838	0.643	3.83079e-05	0.195
Klf4	1.88312e-21	0.282217	0.913	0.719	4.92323e-17	0.194
Acsl3	1.20188e-11	0.166961	0.907	0.713	3.14219e-07	0.194
Gm42742	2.6092e-21	0.366467	0.501	0.307	6.8215e-17	0.194
Lxn	3.58562e-21	0.384575	0.536	0.342	9.37424e-17	0.194
Rora	2.52087e-19	0.197245	0.531	0.337	6.59056e-15	0.194
Pak4	1.01364e-16	0.28025	0.602	0.408	2.65006e-12	0.194
Spsb4	2.70778e-16	0.22396	0.629	0.435	7.07922e-12	0.194
Mospd2	7.17228e-16	0.261122	0.621	0.427	1.87512e-11	0.194
AW549877	7.60568e-15	0.22887	0.618	0.424	1.98843e-10	0.194
Chmp2b	8.58677e-29	0.356573	0.977	0.783	2.24493e-24	0.194
Gbp7	7.4744e-24	0.413295	0.472	0.278	1.95411e-19	0.194
Eapp	1.18264e-18	0.343616	0.563	0.369	3.09191e-14	0.194
Gba	2.33455e-17	0.245486	0.956	0.762	6.10343e-13	0.194
Sf3b4	6.70699e-16	0.271947	0.585	0.391	1.75347e-11	0.194
Med29	1.5791e-15	0.196096	0.58	0.386	4.1284e-11	0.194
Ppp1r21	2.03712e-15	0.154639	0.592	0.398	5.32584e-11	0.194
Dgcr6	3.36056e-12	0.151826	0.714	0.52	8.78585e-08	0.194
Gtf2b	1.59753e-11	0.117804	0.746	0.552	4.17657e-07	0.194
Herpud1	2.77016e-08	0.174716	0.943	0.749	0.00072423	0.194
Tmem179b	3.51776e-18	0.351356	0.557	0.364	9.19682e-14	0.193
Akt1s1	7.41406e-13	0.17171	0.667	0.474	1.93833e-08	0.193
Aurkaip1	8.54193e-13	0.200101	0.67	0.477	2.2332e-08	0.193
Mrps24	3.53935e-11	0.109507	0.679	0.486	9.25328e-07	0.193
Tbcel	3.98694e-08	0.121141	0.93	0.737	0.00104235	0.193
Ppp1r37	3.25097e-19	0.258671	0.528	0.335	8.49933e-15	0.193
Phlpp2	7.23662e-15	0.16164	0.6	0.407	1.89194e-10	0.193
Ssrp1	3.95972e-12	0.124477	0.659	0.466	1.03523e-07	0.193
Gfus	1.68017e-11	0.129976	0.645	0.452	4.39265e-07	0.193
Man2b2	7.77415e-53	0.484277	0.988	0.795	2.03247e-48	0.193
Tafazzin	1.22521e-16	0.250533	0.57	0.377	3.20318e-12	0.193
Mm2pr	1.17768e-12	0.218508	0.958	0.765	3.07893e-08	0.193
Pccb	3.00322e-10	0.148582	0.825	0.632	7.85162e-06	0.193
Gyg	6.35842e-18	0.328722	0.561	0.369	1.66234e-13	0.192
Hras	8.92426e-17	0.20508	0.553	0.361	2.33316e-12	0.192
Psma3	1.74056e-12	0.163859	0.683	0.491	4.55053e-08	0.192
Fam83f	2.21057e-12	0.128412	0.674	0.482	5.77933e-08	0.192
Gla	9.56759e-09	0.1356	0.903	0.711	0.000250135	0.192
Pex13	1.16539e-16	0.274866	0.64	0.448	3.04679e-12	0.192
Mfsd5	8.68259e-16	0.237568	0.641	0.449	2.26998e-11	0.192
Cacybp	3.67586e-14	0.195273	0.613	0.421	9.61016e-10	0.192
Pnkd	4.45318e-14	0.132068	0.604	0.412	1.16424e-09	0.192
Hs1bp3	6.18545e-14	0.227573	0.648	0.456	1.61712e-09	0.192
Lmbr1	7.25555e-14	0.141776	0.614	0.422	1.89689e-09	0.192
Pfkfb2	1.20569e-12	0.123337	0.629	0.437	3.15216e-08	0.192
Tapbp	9.64306e-35	0.38541	0.96	0.768	2.52108e-30	0.192
Mrfap1	9.93123e-32	0.367238	0.98	0.788	2.59642e-27	0.192
Ubl5	2.14277e-16	0.237179	0.966	0.774	5.60207e-12	0.192
Tspyl1	5.67956e-12	0.137913	0.705	0.513	1.48486e-07	0.192
Slirp	8.71291e-11	0.121963	0.704	0.512	2.2779e-06	0.192
Strap	1.1757e-10	0.173473	0.735	0.543	3.07374e-06	0.192
Cyhr1	1.21752e-10	0.131715	0.734	0.542	3.18307e-06	0.192
Ier5	7.63619e-11	0.119308	0.682	0.491	1.9964e-06	0.191
Rnf208	1.59743e-09	0.135604	0.767	0.576	4.17631e-05	0.191
Marchf8	1.68466e-08	0.10043	0.898	0.707	0.000440438	0.191
Gabrb3	6.10997e-28	0.30287	0.404	0.213	1.59739e-23	0.191
Sh3yl1	3.4158e-18	0.274274	0.531	0.34	8.93027e-14	0.191
Rtraf	1.38969e-22	0.322103	0.974	0.783	3.6332e-18	0.191
Crybg2	3.92867e-14	0.117684	0.578	0.387	1.02711e-09	0.191
Micos10	7.78336e-12	0.195134	0.96	0.769	2.03488e-07	0.191
Cited2	7.03101e-11	0.160414	0.75	0.559	1.83819e-06	0.191
Azi2	1.15127e-09	0.121134	0.735	0.544	3.00989e-05	0.191
Rab21	2.15365e-09	0.152637	0.825	0.634	5.63049e-05	0.191
Acss1	2.53933e-09	0.163968	0.952	0.761	6.63882e-05	0.191
Rrm2b	0.212896	-0.175414	0.855	0.664	1	0.191
Uaca	4.96581e-13	0.197453	0.935	0.745	1.29826e-08	0.19
Maff	7.22462e-10	0.178365	0.898	0.708	1.88881e-05	0.19
Tmem167	1.12032e-09	0.112367	0.753	0.563	2.92896e-05	0.19
Rragc	2.04128e-07	0.139748	0.925	0.735	0.00533672	0.19
Prr15	5.4241e-27	0.539963	0.441	0.251	1.41808e-22	0.19
Msantd1	8.11476e-18	0.221228	0.533	0.343	2.12152e-13	0.19
Klhdc2	1.55087e-15	0.250162	0.623	0.433	4.05459e-11	0.19
Ifnar1	3.53751e-15	0.204967	0.648	0.458	9.24846e-11	0.19
Pex7	1.65787e-12	0.153388	0.611	0.421	4.33434e-08	0.19
Slc46a3	2.54953e-77	0.582825	0.989	0.799	6.66548e-73	0.19
Sh3glb1	3.38207e-33	0.363427	0.981	0.791	8.84207e-29	0.19
Rnf141	1.37891e-16	0.219523	0.572	0.382	3.60502e-12	0.19
Pigyl	9.84101e-16	0.232912	0.566	0.376	2.57283e-11	0.19
Cdx2	1.59611e-14	0.238163	0.955	0.765	4.17288e-10	0.19
G6pc	3.73337e-13	0.257493	0.707	0.517	9.76053e-09	0.19
Mfap3	7.79885e-13	0.175741	0.704	0.514	2.03893e-08	0.19
Tob2	2.02383e-09	0.107059	0.813	0.623	5.2911e-05	0.19
Rpe	2.40546e-09	0.111362	0.688	0.498	6.28884e-05	0.19
Rab10	8.79759e-08	0.10055	0.87	0.68	0.00230004	0.19
Emc7	2.92987e-18	0.276428	0.561	0.372	7.65985e-14	0.189
Kpnb1	1.51168e-10	0.112278	0.659	0.47	3.95213e-06	0.189
Smad7	1.45307e-09	0.106753	0.776	0.587	3.79891e-05	0.189
Eno1	4.57041e-09	0.100099	0.772	0.583	0.000119489	0.189
Prss8	5.66176e-08	0.123398	0.881	0.692	0.00148021	0.189
Aplp1	1.57213e-31	0.497101	0.371	0.182	4.11019e-27	0.189
Arsg	7.09504e-24	0.347719	0.431	0.242	1.85493e-19	0.189
Rdh14	4.22178e-23	0.348827	0.453	0.264	1.10374e-18	0.189
Cfap77	2.79731e-15	0.227406	0.619	0.43	7.31328e-11	0.189
Gng5	2.13493e-21	0.272867	0.97	0.781	5.58155e-17	0.189
Cln6	9.16016e-19	0.23322	0.977	0.788	2.39483e-14	0.189
Vdr	5.54363e-17	0.234127	0.574	0.385	1.44933e-12	0.189
Abhd14b	3.71076e-16	0.236575	0.592	0.403	9.70141e-12	0.189
Rnf41	9.67734e-10	0.110197	0.69	0.501	2.53004e-05	0.189
Tgfbrap1	3.71374e-16	0.231941	0.559	0.371	9.7092e-12	0.188
Trak1	1.24997e-14	0.118594	0.548	0.36	3.26791e-10	0.188
Sar1a	4.73026e-10	0.110659	0.667	0.479	1.23668e-05	0.188
Arhgef7	2.27247e-18	0.278191	0.508	0.32	5.94115e-14	0.188
Tpst2	3.62846e-15	0.219978	0.608	0.42	9.48624e-11	0.188
Spin1	2.41545e-14	0.20968	0.634	0.446	6.31496e-10	0.188
Prkaa1	1.01187e-13	0.158602	0.608	0.42	2.64544e-09	0.188
Fam76a	1.15859e-13	0.183964	0.628	0.44	3.02902e-09	0.188
Ormdl2	1.17792e-11	0.154843	0.632	0.444	3.07955e-07	0.188
Ninj1	1.33839e-28	0.608046	0.422	0.234	3.49908e-24	0.188
Ppp1r2	1.25451e-16	0.211668	0.844	0.656	3.2798e-12	0.188
Ebpl	2.73133e-15	0.24968	0.581	0.393	7.14078e-11	0.188
Bbip1	7.7623e-15	0.169929	0.585	0.397	2.02938e-10	0.188
Gstt2	1.07395e-13	0.228378	0.583	0.395	2.80774e-09	0.188
Mgrn1	5.6468e-11	0.157632	0.825	0.637	1.4763e-06	0.188
Smarcd2	3.76308e-10	0.151736	0.716	0.528	9.83819e-06	0.188
1700025G04Rik	1.52877e-09	0.125398	0.868	0.68	3.99682e-05	0.188
Cln8	1.90494e-07	0.11164	0.869	0.681	0.00498028	0.188
Pigx	2.21922e-18	0.280379	0.543	0.356	5.80193e-14	0.187
Nucb1	1.2945e-13	0.165552	0.924	0.737	3.38435e-09	0.187
Kansl1l	1.62227e-13	0.179436	0.682	0.495	4.24125e-09	0.187
Irf8	2.68905e-13	0.214796	0.673	0.486	7.03024e-09	0.187
Tmem171	5.96361e-11	0.160298	0.683	0.496	1.55913e-06	0.187
Nbr1	4.15438e-10	0.112636	0.903	0.716	1.08612e-05	0.187
Selenow	7.3956e-09	0.133467	0.911	0.724	0.000193351	0.187
Susd6	5.03938e-05	-0.112126	0.78	0.593	1	0.187
Set	0.0134152	-0.12673	0.81	0.623	1	0.187
Rpl39	0.962817	-0.207302	0.924	0.737	1	0.187
Fyn	5.31328e-14	0.15434	0.611	0.424	1.3891e-09	0.187
Apba3	1.23259e-12	0.127563	0.611	0.424	3.22248e-08	0.187
Cyb561	1.4375e-10	0.102668	0.618	0.431	3.7582e-06	0.187
Gm49394	1.15262e-29	0.278928	0.967	0.78	3.01341e-25	0.187
H2bc4	3.88622e-25	0.272555	0.95	0.763	1.01601e-20	0.187
Tm9sf2	1.18416e-11	0.181086	0.94	0.753	3.09587e-07	0.187
Morf4l2	1.24022e-08	0.18833	0.962	0.775	0.000324244	0.187
Psmb1	1.85426e-08	0.159756	0.951	0.764	0.000484778	0.187
Tbc1d10b	4.99507e-17	0.24435	0.539	0.353	1.30591e-12	0.186
Fntb	1.51283e-16	0.262262	0.555	0.369	3.95513e-12	0.186
Max	4.7254e-12	0.185789	0.906	0.72	1.23541e-07	0.186
Thoc7	1.88042e-10	0.106799	0.659	0.473	4.91617e-06	0.186
Pef1	8.10579e-10	0.155394	0.784	0.598	2.11918e-05	0.186
Capza2	8.40465e-08	0.141643	0.932	0.746	0.00219731	0.186
Ei24	2.55745e-14	0.236252	0.595	0.409	6.68619e-10	0.186
Abcd1	4.00155e-14	0.153703	0.603	0.417	1.04617e-09	0.186
Iqsec1	6.28266e-14	0.132959	0.604	0.418	1.64254e-09	0.186
Slc30a9	1.33339e-12	0.101814	0.638	0.452	3.48601e-08	0.186
Tmem256	1.01416e-30	0.345824	0.974	0.788	2.65141e-26	0.186
Man2b1	1.92437e-23	0.311819	0.965	0.779	5.03108e-19	0.186
Uqcrh	8.41094e-20	0.269143	0.981	0.795	2.19896e-15	0.186
Ptprcap	7.84485e-15	0.248487	0.971	0.785	2.05096e-10	0.186
Zfp568	2.43185e-14	0.171407	0.591	0.405	6.35784e-10	0.186
Sorbs1	9.58927e-13	0.107333	0.705	0.519	2.50702e-08	0.186
Prr15l	2.94056e-10	0.165201	0.954	0.768	7.68781e-06	0.186
Wdr89	0.512686	-0.118069	0.947	0.761	1	0.186
Ifi35	2.07447e-19	0.338635	0.533	0.348	5.4235e-15	0.185
Unc50	3.74777e-16	0.250492	0.554	0.369	9.79817e-12	0.185
Mrpl41	8.84272e-16	0.246353	0.531	0.346	2.31184e-11	0.185
Ogfr	1.8973e-15	0.223138	0.557	0.372	4.9603e-11	0.185
Macir	5.39617e-15	0.173318	0.546	0.361	1.41077e-10	0.185
Cops4	6.51093e-14	0.206867	0.67	0.485	1.70222e-09	0.185
Cmpk1	1.39437e-11	0.169389	0.929	0.744	3.64545e-07	0.185
Amfr	2.21305e-07	0.117426	0.915	0.73	0.00578579	0.185
Akirin2	7.89074e-15	0.244463	0.618	0.433	2.06296e-10	0.185
Mfsd6	5.70348e-13	0.147892	0.604	0.419	1.49112e-08	0.185
Cpne3	1.40567e-12	0.16565	0.602	0.417	3.67499e-08	0.185
Mettl7b	7.43219e-48	0.476264	0.984	0.799	1.94307e-43	0.185
Plbd1	3.92772e-45	0.460278	0.98	0.795	1.02686e-40	0.185
Pfdn5	8.9379e-19	0.269737	0.977	0.792	2.33672e-14	0.185
Muc3	1.30227e-16	0.299515	0.832	0.647	3.40466e-12	0.185
Rab43	7.15065e-15	0.209834	0.587	0.402	1.86947e-10	0.185
Smim10l1	2.2975e-14	0.183095	0.587	0.402	6.00658e-10	0.185
9130016M20Rik	2.90482e-12	0.173685	0.741	0.556	7.59436e-08	0.185
Pmpcb	2.56626e-09	0.215941	0.697	0.512	6.70922e-05	0.185
H6pd	6.40775e-09	0.157757	0.956	0.771	0.000167524	0.185
Chchd7	0.112654	-0.156965	0.829	0.644	1	0.185
Plk3	2.48092e-12	0.10239	0.655	0.471	6.48611e-08	0.184
Lcp1	2.49183e-06	0.103657	0.922	0.738	0.0651463	0.184
Cirbp	1.24616e-13	0.141442	0.592	0.408	3.25795e-09	0.184
Mrps33	5.50975e-12	0.126092	0.64	0.456	1.44047e-07	0.184
Slc35b2	4.57765e-11	0.176666	0.637	0.453	1.19678e-06	0.184
Tgfa	3.28047e-15	0.203418	0.577	0.393	8.57645e-11	0.184
Idnk	4.08866e-14	0.193692	0.572	0.388	1.06894e-09	0.184
Vps53	2.68007e-10	0.139475	0.692	0.508	7.00677e-06	0.184
Tspan13	1.14044e-07	0.110618	0.939	0.755	0.00298157	0.184
Cux1	0.000760057	-0.105966	0.813	0.629	1	0.184
Tm2d1	8.96029e-17	0.231199	0.532	0.349	2.34258e-12	0.183
Zfp277	1.76569e-16	0.209774	0.527	0.344	4.61621e-12	0.183
Vps36	1.34799e-15	0.193915	0.551	0.368	3.52417e-11	0.183
Pigs	4.05352e-12	0.161088	0.652	0.469	1.05975e-07	0.183
Agap1	6.11759e-05	-0.109784	0.786	0.603	1	0.183
Sdha	0.0652651	-0.118516	0.928	0.745	1	0.183
Rpl36al	0.959845	-0.215808	0.879	0.696	1	0.183
Lrp2	1.13554e-24	0.491913	0.428	0.245	2.96876e-20	0.183
Trim17	1.072e-22	0.466415	0.458	0.275	2.80264e-18	0.183
Fbxo32	2.34947e-18	0.243372	0.473	0.29	6.14246e-14	0.183
S100pbp	1.51039e-17	0.266487	0.505	0.322	3.94876e-13	0.183
Sdhaf2	3.4903e-13	0.150397	0.607	0.424	9.12503e-09	0.183
Clic1	2.26754e-21	0.318462	0.969	0.786	5.92825e-17	0.183
Atp5md	1.29808e-18	0.255157	0.959	0.776	3.39369e-14	0.183
Slc19a1	2.16663e-15	0.308787	0.578	0.395	5.66443e-11	0.183
Tmem167b	4.50987e-14	0.200508	0.58	0.397	1.17906e-09	0.183
Gnai3	9.01407e-14	0.211978	0.963	0.78	2.35664e-09	0.183
Tmem131	1.05383e-13	0.189021	0.951	0.768	2.75513e-09	0.183
Actr1b	2.40427e-13	0.160589	0.563	0.38	6.28572e-09	0.183
Smpd2	6.16803e-10	0.10442	0.689	0.506	1.61257e-05	0.183
H1f0	6.94117e-09	0.126326	0.745	0.562	0.00018147	0.183
Mafg	9.5263e-08	0.12212	0.941	0.758	0.00249056	0.183
Impa1	1.39281e-07	0.103386	0.84	0.657	0.00364135	0.183
Tmed2	5.30154e-06	0.107338	0.947	0.764	0.138603	0.183
Eif4ebp1	1.21162e-17	0.34646	0.527	0.345	3.16765e-13	0.182
Slc34a3	8.67017e-16	0.28595	0.548	0.366	2.26673e-11	0.182
Kmt5a	1.09321e-10	0.153599	0.936	0.754	2.85808e-06	0.182
Cmtm6	8.15387e-09	0.114794	0.924	0.742	0.000213175	0.182
Ganab	9.11712e-07	0.107038	0.929	0.747	0.0238358	0.182
Oas1g	3.50742e-21	0.285273	0.447	0.265	9.16979e-17	0.182
Vapb	9.32495e-12	0.109039	0.6	0.418	2.43792e-07	0.182
Plekhb2	7.79578e-22	0.284115	0.969	0.787	2.03813e-17	0.182
Shpk	6.41937e-11	0.178486	0.698	0.516	1.67828e-06	0.182
Aprt	3.11497e-10	0.192113	0.981	0.799	8.14379e-06	0.182
Commd9	4.1482e-09	0.104318	0.723	0.541	0.00010845	0.182
Agpat3	2.94154e-08	0.131415	0.956	0.774	0.000769037	0.182
Ptges3	2.29907e-07	0.158471	0.965	0.783	0.00601069	0.182
Tax1bp3	1.28773e-08	0.117512	0.899	0.718	0.000336665	0.181
Mapkapk3	0.000419857	-0.117388	0.756	0.575	1	0.181
Acox2	3.9217e-23	0.487386	0.458	0.277	1.02529e-18	0.181
Ncoa7	1.72987e-16	0.18564	0.491	0.31	4.52256e-12	0.181
Mrps14	2.36077e-13	0.232903	0.629	0.448	6.172e-09	0.181
St14	4.0611e-09	0.126624	0.952	0.771	0.000106173	0.181
Lman2	1.41038e-08	0.168404	0.958	0.777	0.000368729	0.181
Gga2	3.83488e-06	0.113204	0.96	0.779	0.100259	0.181
Thsd4	0.000749907	-0.118523	0.865	0.684	1	0.181
Taf12	1.9458e-17	0.304449	0.544	0.364	5.08711e-13	0.18
Tmem38b	1.03973e-15	0.22433	0.548	0.368	2.71828e-11	0.18
Tpd52l2	3.21858e-15	0.198329	0.525	0.345	8.41466e-11	0.18
Btnl2	5.74667e-15	0.128485	0.529	0.349	1.50241e-10	0.18
Tusc3	6.36632e-15	0.225421	0.562	0.382	1.66441e-10	0.18
Gpr50	6.79706e-27	0.547948	0.394	0.214	1.77702e-22	0.18
Slc52a3	2.45462e-24	0.558791	0.439	0.259	6.41737e-20	0.18
Rusc2	2.9089e-20	0.33337	0.452	0.272	7.60502e-16	0.18
Tgfbr2	1.99404e-19	0.330328	0.476	0.296	5.21322e-15	0.18
Ube2e1	1.58724e-13	0.180251	0.604	0.424	4.14968e-09	0.18
Ppp2r5a	1.78121e-13	0.220358	0.629	0.449	4.6568e-09	0.18
Tprkb	2.67142e-13	0.172416	0.598	0.418	6.98415e-09	0.18
Naxd	3.73745e-13	0.161544	0.587	0.407	9.7712e-09	0.18
Ubac2	1.09984e-12	0.118099	0.599	0.419	2.87542e-08	0.18
Pdlim2	3.85095e-12	0.1798	0.632	0.452	1.00679e-07	0.18
Ctss	7.29518e-50	0.484467	0.981	0.801	1.90725e-45	0.18
Mrpl4	2.13562e-14	0.26548	0.573	0.393	5.58337e-10	0.18
Ss18	4.99641e-13	0.136408	0.578	0.398	1.30626e-08	0.18
Abhd18	5.04657e-09	0.116941	0.962	0.782	0.000131937	0.18
Tbrg1	3.84242e-07	0.100536	0.865	0.685	0.0100456	0.18
Ppp1r15a	2.84146e-12	0.189822	0.662	0.483	7.4287e-08	0.179
Rap1b	7.6638e-11	0.176789	0.925	0.746	2.00362e-06	0.179
Slc25a51	1.33854e-08	0.113772	0.801	0.622	0.000349947	0.179
Suz12	0.00158791	-0.111382	0.769	0.59	1	0.179
Mad2l1bp	8.79318e-18	0.262271	0.495	0.316	2.29889e-13	0.179
Sav1	2.37238e-24	0.539314	0.411	0.232	6.20234e-20	0.179
Bex4	2.51049e-44	0.431673	0.988	0.809	6.56342e-40	0.179
Npc1l1	1.41349e-17	0.21326	0.952	0.773	3.69544e-13	0.179
Wipi1	1.92952e-14	0.179299	0.569	0.39	5.04453e-10	0.179
Nox4	5.59292e-13	0.202435	0.727	0.548	1.46221e-08	0.179
Ech1	0.167345	-0.135488	0.858	0.679	1	0.179
Sh3bgrl2	1.28082e-20	0.391863	0.462	0.284	3.34859e-16	0.178
Nudt3	1.66126e-16	0.311429	0.536	0.358	4.34319e-12	0.178
Tnks1bp1	2.47643e-15	0.232558	0.533	0.355	6.47439e-11	0.178
Dph3	4.43045e-14	0.191461	0.555	0.377	1.1583e-09	0.178
2610002M06Rik	1.05356e-13	0.218485	0.547	0.369	2.75443e-09	0.178
Rab28	3.17755e-13	0.127314	0.561	0.383	8.3074e-09	0.178
Ulk1	5.87579e-13	0.103736	0.553	0.375	1.53617e-08	0.178
Vps4b	1.72491e-07	0.1186	0.911	0.733	0.00450961	0.178
Fbxw11	0.000859924	-0.174885	0.776	0.598	1	0.178
Zfp91	0.00236792	-0.117907	0.869	0.691	1	0.178
Gm11808	0.170983	-0.119946	0.903	0.725	1	0.178
G3bp1	0.987366	-0.241697	0.891	0.713	1	0.178
Phf1	3.36428e-22	0.294966	0.422	0.244	8.79556e-18	0.178
Zmat5	3.17568e-20	0.339536	0.471	0.293	8.30251e-16	0.178
Parp12	6.78108e-20	0.273716	0.443	0.265	1.77285e-15	0.178
B3glct	2.06914e-18	0.348451	0.479	0.301	5.40955e-14	0.178
Ccpg1	8.31624e-18	0.236107	0.484	0.306	2.1742e-13	0.178
Clec2d	3.76521e-17	0.10476	0.492	0.314	9.84376e-13	0.178
Manbal	4.04281e-17	0.225131	0.501	0.323	1.05695e-12	0.178
Cpn1	9.76435e-16	0.214439	0.501	0.323	2.55279e-11	0.178
Acbd5	2.35204e-12	0.122366	0.613	0.435	6.14918e-08	0.178
Tmem9	4.90511e-61	0.503639	0.99	0.812	1.28239e-56	0.178
H3f3a	3.20426e-11	0.20212	0.98	0.802	8.37721e-07	0.178
Pttg1ip	3.72472e-11	0.19276	0.967	0.789	9.7379e-07	0.178
Ints6	5.51683e-11	0.153783	0.716	0.538	1.44232e-06	0.178
Slc39a8	4.79588e-10	0.173271	0.954	0.776	1.25383e-05	0.178
Tspan15	2.6682e-09	0.140305	0.963	0.785	6.97574e-05	0.178
Znhit1	6.10091e-06	-0.117528	0.688	0.51	0.159502	0.178
Acsf2	1.53117e-14	0.131503	0.525	0.348	4.0031e-10	0.177
Bad	3.98532e-14	0.22518	0.561	0.384	1.04192e-09	0.177
2310011J03Rik	7.94847e-12	0.157266	0.674	0.497	2.07805e-07	0.177
Stk38	7.42115e-11	0.116305	0.678	0.501	1.94019e-06	0.177
Ube2r2	3.62906e-10	0.137613	0.92	0.743	9.4878e-06	0.177
Cyp2c68	2.96588e-08	0.127322	0.787	0.61	0.000775399	0.177
Manba	1.54604e-17	0.223642	0.479	0.302	4.04195e-13	0.177
Gdi1	2.48369e-14	0.145348	0.516	0.339	6.49337e-10	0.177
Gskip	9.05878e-14	0.183755	0.591	0.414	2.36833e-09	0.177
Katna1	8.23779e-12	0.150622	0.598	0.421	2.15369e-07	0.177
Ero1a	1.53264e-26	0.315307	0.965	0.788	4.00694e-22	0.177
Cox8a	4.28544e-25	0.304028	0.981	0.804	1.12039e-20	0.177
Psmd5	1.61145e-13	0.172497	0.568	0.391	4.21297e-09	0.177
1110038B12Rik	5.91764e-09	0.135219	0.829	0.652	0.000154711	0.177
Aldh2	6.44607e-15	0.222703	0.925	0.749	1.68526e-10	0.176
Tdrd7	1.19133e-14	0.180861	0.542	0.366	3.11461e-10	0.176
Nudt22	4.0476e-14	0.244648	0.555	0.379	1.05821e-09	0.176
Mpv17l2	8.47145e-14	0.241636	0.553	0.377	2.21478e-09	0.176
Yod1	3.14414e-13	0.186647	0.544	0.368	8.22004e-09	0.176
Ip6k1	0.000393879	-0.100552	0.778	0.602	1	0.176
Ampd3	5.96374e-25	0.576075	0.397	0.221	1.55916e-20	0.176
Gm5485	8.63277e-30	0.678476	0.356	0.18	2.25695e-25	0.176
Elof1	1.95831e-16	0.298322	0.505	0.329	5.1198e-12	0.176
Pm20d1	2.67166e-13	0.254463	0.63	0.454	6.98478e-09	0.176
Adgrg1	2.91029e-12	0.131374	0.599	0.423	7.60867e-08	0.176
Ly6g2	1.42417e-11	0.130057	0.641	0.465	3.72336e-07	0.176
Prkaa2	3.82419e-10	0.108661	0.634	0.458	9.99796e-06	0.176
Nagpa	1.80319e-09	0.130108	0.623	0.447	4.71425e-05	0.176
Ndufa6	5.04201e-30	0.348936	0.986	0.81	1.31818e-25	0.176
Cd81	1.08031e-13	0.193915	0.578	0.402	2.82435e-09	0.176
Mtfr1l	2.22359e-12	0.133948	0.563	0.387	5.81336e-08	0.176
H2az2	8.00312e-09	0.15287	0.963	0.787	0.000209233	0.176
Sult1b1	3.66095e-07	0.14396	0.981	0.805	0.00957119	0.176
Ace	6.30064e-46	0.393867	0.99	0.815	1.64724e-41	0.175
Ttc32	1.09577e-13	0.164421	0.548	0.373	2.86478e-09	0.175
Fbxl17	5.63197e-05	-0.121088	0.787	0.612	1	0.175
Tmem135	0.0042335	-0.104351	0.786	0.611	1	0.175
Vps18	0.010154	-0.146376	0.808	0.633	1	0.175
Pdia6	0.9737	-0.149612	0.888	0.713	1	0.175
Casp3	3.73239e-18	0.316528	0.472	0.297	9.75795e-14	0.175
Egfr	1.90702e-15	0.195085	0.517	0.342	4.98571e-11	0.175
Polr2c	1.02257e-14	0.265793	0.518	0.343	2.67341e-10	0.175
Klhl9	1.13759e-10	0.109398	0.611	0.436	2.97411e-06	0.175
Atg4b	3.44404e-10	0.119853	0.633	0.458	9.00409e-06	0.175
Exoc3l4	5.16284e-13	0.195605	0.581	0.406	1.34977e-08	0.175
Lrrfip1	5.09226e-11	0.132838	0.945	0.77	1.33132e-06	0.175
Rnasek	1.56734e-10	0.182304	0.959	0.784	4.09766e-06	0.175
H2-T3	1.85558e-07	0.106646	0.828	0.653	0.00485123	0.175
Rabgap1l	0.000451681	-0.130326	0.861	0.686	1	0.175
Tamm41	6.27872e-16	0.297763	0.525	0.351	1.64151e-11	0.174
Rab20	9.81272e-14	0.216338	0.531	0.357	2.56544e-09	0.174
Chmp7	7.67826e-13	0.14985	0.539	0.365	2.0074e-08	0.174
Med15	1.09422e-12	0.12026	0.554	0.38	2.86072e-08	0.174
Zfp622	4.28359e-10	0.129923	0.656	0.482	1.1199e-05	0.174
Ykt6	9.52289e-09	0.149992	0.872	0.698	0.000248966	0.174
Ralbp1	0.00015382	-0.13739	0.754	0.58	1	0.174
Mettl7a1	6.53088e-17	0.140331	0.454	0.28	1.70743e-12	0.174
Rab35	9.29815e-13	0.170371	0.584	0.41	2.43091e-08	0.174
Kcnk5	4.08045e-12	0.110161	0.603	0.429	1.06679e-07	0.174
Snrnp200	1.65379e-10	0.117637	0.619	0.445	4.32366e-06	0.174
Erp29	2.67141e-20	0.289183	0.981	0.807	6.98414e-16	0.174
Cib1	9.62174e-18	0.234343	0.97	0.796	2.51551e-13	0.174
Uqcr10	1.43916e-09	0.167121	0.973	0.799	3.76254e-05	0.174
Usp3	0.00521777	-0.109707	0.834	0.66	1	0.174
Lrrc19	7.7515e-19	0.348172	0.462	0.289	2.02655e-14	0.173
Ensa	1.20376e-18	0.366906	0.46	0.287	3.14712e-14	0.173
Ssna1	8.85629e-18	0.366925	0.468	0.295	2.31539e-13	0.173
Tsg101	1.3729e-14	0.225574	0.543	0.37	3.58931e-10	0.173
Usp50	2.49088e-14	0.184753	0.523	0.35	6.51215e-10	0.173
Sec11c	4.271e-14	0.278366	0.54	0.367	1.11661e-09	0.173
Dda1	3.0833e-12	0.10212	0.532	0.359	8.06097e-08	0.173
Arf6	1.28001e-10	0.130778	0.649	0.476	3.34646e-06	0.173
Sgk1	3.21895e-09	0.177935	0.929	0.756	8.41561e-05	0.173
Gm12940	9.91518e-05	-0.107334	0.771	0.598	1	0.173
Zfyve26	0.000408794	-0.108789	0.776	0.603	1	0.173
Arid1b	0.00382948	-0.120318	0.862	0.689	1	0.173
Psma4	0.0096004	-0.156493	0.763	0.59	1	0.173
Coq10a	1.3873e-23	0.500049	0.409	0.236	3.62696e-19	0.173
Prkx	2.52817e-20	0.29962	0.416	0.243	6.60964e-16	0.173
Pitx2	4.10231e-20	0.378064	0.437	0.264	1.07251e-15	0.173
Elmo2	1.78238e-16	0.199935	0.479	0.306	4.65986e-12	0.173
Pdcl3	7.924e-16	0.211985	0.492	0.319	2.07165e-11	0.173
Cog1	1.87164e-14	0.213449	0.516	0.343	4.8932e-10	0.173
Commd1	7.78553e-13	0.154655	0.581	0.408	2.03545e-08	0.173
Tbc1d10a	8.71715e-13	0.209274	0.583	0.41	2.27901e-08	0.173
Hes6	1.55313e-12	0.192873	0.58	0.407	4.06051e-08	0.173
Hint1	1.77713e-39	0.399713	0.984	0.811	4.64614e-35	0.173
Slc25a46	6.53308e-13	0.195443	0.57	0.397	1.70801e-08	0.173
Nt5c3	2.6605e-12	0.179262	0.578	0.405	6.9556e-08	0.173
Cops3	6.59111e-09	0.135687	0.693	0.52	0.000172318	0.173
Mef2d	0.0164365	-0.142159	0.859	0.686	1	0.173
Mfsd8	1.28682e-17	0.287602	0.464	0.292	3.36426e-13	0.172
Mrpl57	2.28552e-13	0.219268	0.538	0.366	5.97527e-09	0.172
Tmem185b	2.69673e-13	0.182122	0.559	0.387	7.05032e-09	0.172
Rps6	0.0326365	-0.330986	0.911	0.739	1	0.172
Mthfs	3.74178e-21	0.449192	0.412	0.24	9.78252e-17	0.172
Rras	1.80049e-20	0.343885	0.422	0.25	4.7072e-16	0.172
Uba3	8.05383e-16	0.236788	0.494	0.322	2.10559e-11	0.172
Zfp598	1.10402e-14	0.211169	0.512	0.34	2.88634e-10	0.172
C1galt1c1	5.69493e-14	0.172413	0.513	0.341	1.48888e-09	0.172
Vdac3	1.68631e-11	0.170859	0.595	0.423	4.40868e-07	0.172
Ppa2	6.03947e-10	0.143114	0.628	0.456	1.57896e-05	0.172
Phb2	0.480529	-0.165996	0.828	0.656	1	0.172
Ftl1	6.23885e-83	0.75386	0.986	0.815	1.63109e-78	0.171
Oasl1	1.25027e-14	0.175173	0.524	0.353	3.2687e-10	0.171
Atpaf2	2.54279e-14	0.201587	0.523	0.352	6.64787e-10	0.171
Med8	3.27519e-14	0.20304	0.521	0.35	8.56267e-10	0.171
Acsl1	2.82469e-09	0.145644	0.926	0.755	7.38486e-05	0.171
Grpel1	5.17972e-09	0.12144	0.659	0.488	0.000135418	0.171
Rpl36a	0.00133898	-0.467836	0.902	0.731	1	0.171
F8a	8.81887e-17	0.301069	0.476	0.305	2.30561e-12	0.171
Hsd3b7	6.79614e-16	0.261878	0.495	0.324	1.77678e-11	0.171
Oard1	8.90215e-15	0.213154	0.492	0.321	2.32738e-10	0.171
Coq10b	9.6699e-15	0.137073	0.49	0.319	2.5281e-10	0.171
Cdc26	6.7471e-12	0.144437	0.595	0.424	1.76396e-07	0.171
Nploc4	3.56671e-11	0.100606	0.593	0.422	9.3248e-07	0.171
Sesn3	4.44825e-11	0.104738	0.563	0.392	1.16295e-06	0.171
Timp3	1.64841e-07	0.114349	0.854	0.683	0.0043096	0.171
Cd164	4.05232e-07	0.147761	0.977	0.806	0.0105944	0.171
Cdpf1	1.48217e-18	0.358226	0.453	0.283	3.87499e-14	0.17
Tmem250-ps	4.68094e-18	0.369877	0.457	0.287	1.22378e-13	0.17
Kcns3	5.99516e-18	0.328054	0.456	0.286	1.56737e-13	0.17
Med10	4.85486e-14	0.203933	0.533	0.363	1.26925e-09	0.17
Snap29	4.97688e-13	0.183421	0.548	0.378	1.30116e-08	0.17
Vegfb	5.99737e-13	0.13323	0.529	0.359	1.56795e-08	0.17
Tmem102	1.41826e-10	0.114254	0.551	0.381	3.70789e-06	0.17
Smarca5	0.00183157	-0.113856	0.754	0.584	1	0.17
Pycard	0.360616	-0.301376	0.872	0.702	1	0.17
Mocos	4.54561e-22	0.478174	0.39	0.22	1.1884e-17	0.17
Morn4	1.56181e-21	0.325773	0.387	0.217	4.08321e-17	0.17
Ramac	1.93113e-14	0.24075	0.506	0.336	5.04874e-10	0.17
Zfand2b	6.67836e-14	0.147394	0.499	0.329	1.74599e-09	0.17
Pja2	1.51626e-13	0.190385	0.508	0.338	3.96412e-09	0.17
Arl2	1.14707e-11	0.156628	0.587	0.417	2.99891e-07	0.17
Slf2	1.52125e-09	0.111635	0.6	0.43	3.97715e-05	0.17
Jak2	8.38503e-07	-0.150217	0.598	0.428	0.0219218	0.17
Cxxc5	1.5849e-13	0.221649	0.973	0.803	4.14357e-09	0.17
Mff	3.43854e-12	0.21438	0.566	0.396	8.98972e-08	0.17
Amdhd2	3.7868e-12	0.202034	0.981	0.811	9.90021e-08	0.17
Tma7	6.36235e-11	0.180416	0.962	0.792	1.66337e-06	0.17
Cr1l	7.47461e-09	0.132263	0.705	0.535	0.000195416	0.17
Pam	7.82876e-07	0.130408	0.939	0.769	0.0204675	0.17
Med22	3.35065e-17	0.290017	0.461	0.292	8.75995e-13	0.169
Zfas1	9.19155e-14	0.216589	0.536	0.367	2.40304e-09	0.169
Fam177a2	1.30654e-13	0.175912	0.533	0.364	3.41582e-09	0.169
Dynlt3	4.10021e-12	0.164884	0.527	0.358	1.07196e-07	0.169
Rnf217	9.81621e-12	0.123262	0.536	0.367	2.56635e-07	0.169
Map3k8	6.74711e-10	0.161008	0.649	0.48	1.76397e-05	0.169
Uso1	0.00341955	-0.120445	0.772	0.603	1	0.169
Gm12927	1.32406e-23	0.515162	0.377	0.208	3.46162e-19	0.169
Ankrd9	3.09454e-21	0.490011	0.42	0.251	8.09037e-17	0.169
Igfals	3.3368e-18	0.373069	0.45	0.281	8.72372e-14	0.169
Taf11	5.79654e-16	0.278351	0.471	0.302	1.51545e-11	0.169
Dpy30	5.22523e-10	0.112772	0.606	0.437	1.36608e-05	0.169
Stra6l	2.35322e-15	0.199115	0.978	0.809	6.15226e-11	0.169
Gss	5.23911e-13	0.193235	0.965	0.796	1.36971e-08	0.169
Cox5b	4.44194e-05	0.104805	0.967	0.798	1	0.169
Coro7	8.99609e-05	-0.122634	0.689	0.52	1	0.169
ccdc198	0.0312791	-0.10337	0.846	0.677	1	0.169
Sgpp2	0.0725104	-0.133485	0.831	0.662	1	0.169
Ugdh	2.80396e-35	0.376447	0.985	0.817	7.33068e-31	0.168
Rhoq	4.60335e-17	0.344973	0.467	0.299	1.2035e-12	0.168
Cst6	4.90982e-17	0.24547	0.986	0.818	1.28362e-12	0.168
Arl2bp	2.51046e-14	0.230475	0.523	0.355	6.56335e-10	0.168
Snrpb2	1.57749e-12	0.181024	0.548	0.38	4.1242e-08	0.168
Ube2f	1.25775e-11	0.135658	0.553	0.385	3.28827e-07	0.168
Tec	0.0006324	-0.15307	0.752	0.584	1	0.168
Dcbld1	0.00126082	-0.110374	0.799	0.631	1	0.168
Sars	0.0232254	-0.102703	0.905	0.737	1	0.168
Bpnt1	0.173247	-0.139618	0.869	0.701	1	0.168
Alg2	1.32686e-20	0.379387	0.398	0.23	3.46895e-16	0.168
Gm15675	1.87862e-18	0.300993	0.423	0.255	4.91146e-14	0.168
Rnf170	4.12432e-18	0.264411	0.415	0.247	1.07826e-13	0.168
Enpp1	1.99329e-14	0.193842	0.501	0.333	5.21127e-10	0.168
Wdr82	6.64488e-13	0.173947	0.495	0.327	1.73724e-08	0.168
Anp32a	6.73844e-09	0.113311	0.628	0.46	0.00017617	0.168
Stx7	4.34458e-17	0.237568	0.969	0.801	1.13585e-12	0.168
Atp6v0e	6.26378e-70	0.508316	0.99	0.823	1.6376e-65	0.167
Cacfd1	7.02895e-17	0.292497	0.453	0.286	1.83765e-12	0.167
Ptpn21	6.10915e-15	0.123019	0.453	0.286	1.59718e-10	0.167
Chchd1	1.25709e-12	0.177069	0.539	0.372	3.28654e-08	0.167
Hnrnpf	2.88357e-12	0.20734	0.982	0.815	7.53879e-08	0.167
Tomm5	1.41995e-11	0.153362	0.543	0.376	3.71233e-07	0.167
mt-Atp8	0.000850243	-0.206481	0.865	0.698	1	0.167
Nectin2	0.161555	-0.119346	0.895	0.728	1	0.167
Eif4ebp2	0.971287	-0.103463	0.928	0.761	1	0.167
Hnf4a	8.24766e-12	0.192293	0.974	0.807	2.15627e-07	0.167
Sel1l	8.57286e-11	0.168191	0.973	0.806	2.24129e-06	0.167
Rab6a	4.78758e-07	0.128207	0.965	0.798	0.0125166	0.167
Tmem45b	9.54754e-05	-0.100629	0.714	0.547	1	0.167
Appbp2	0.139651	-0.144889	0.829	0.662	1	0.167
Ms4a10	2.90747e-30	0.324237	0.995	0.829	7.60128e-26	0.166
Marcksl1	2.93151e-20	0.285972	0.401	0.235	7.66413e-16	0.166
Marchf5	1.37718e-15	0.251458	0.467	0.301	3.60051e-11	0.166
Slc5a6	1.87424e-12	0.198131	0.559	0.393	4.9e-08	0.166
Ncoa6	1.47058e-11	0.111248	0.547	0.381	3.84467e-07	0.166
Gnb2	1.31653e-06	0.142386	0.986	0.82	0.0344194	0.166
Hdgf	0.0208447	-0.163238	0.779	0.613	1	0.166
Cdc42bpb	0.0214742	-0.144841	0.802	0.636	1	0.166
Gpr157	4.46489e-22	0.440731	0.377	0.211	1.1673e-17	0.166
Erlec1	7.12009e-17	0.262117	0.441	0.275	1.86148e-12	0.166
Natd1	6.54504e-16	0.335268	0.503	0.337	1.71113e-11	0.166
Efcab5	8.98101e-15	0.211323	0.501	0.335	2.348e-10	0.166
Tmem165	1.05746e-13	0.183218	0.509	0.343	2.76462e-09	0.166
Scap	4.53607e-13	0.17573	0.494	0.328	1.18591e-08	0.166
Spg7	4.06336e-10	0.120289	0.623	0.457	1.06233e-05	0.166
Cdr2	3.11088e-08	-0.236651	0.593	0.427	0.000813308	0.166
Sypl	4.92166e-10	0.18382	0.965	0.799	1.28672e-05	0.166
Nr3c1	0.126274	-0.154087	0.816	0.65	1	0.166
S100a1	8.77663e-113	0.743204	0.999	0.834	2.29456e-108	0.165
Vapa	7.02318e-15	0.221506	0.98	0.815	1.83614e-10	0.165
Gnptg	3.59622e-13	0.22094	0.518	0.353	9.40197e-09	0.165
Atp6v0a1	1.10565e-11	0.181238	0.98	0.815	2.89062e-07	0.165
Sh3gl2	0.000222755	-0.104905	0.738	0.573	1	0.165
Camsap3	0.000279761	-0.16177	0.667	0.502	1	0.165
Tnpo1	0.00308381	-0.12457	0.776	0.611	1	0.165
Prdm1	0.142351	-0.112585	0.889	0.724	1	0.165
Eif3l	0.279241	-0.129206	0.874	0.709	1	0.165
2300009A05Rik	1.29617e-19	0.41212	0.412	0.247	3.38872e-15	0.165
Tmem104	4.04318e-19	0.381972	0.422	0.257	1.05705e-14	0.165
Sigmar1	4.18666e-19	0.312113	0.427	0.262	1.09456e-14	0.165
Cybc1	8.7161e-19	0.394264	0.435	0.27	2.27874e-14	0.165
Pfkfb3	1.86982e-17	0.287544	0.439	0.274	4.88845e-13	0.165
Srd5a3	2.54297e-14	0.226123	0.475	0.31	6.64834e-10	0.165
Sprr2a2	2.1345e-20	0.59237	0.846	0.681	5.58044e-16	0.165
Pck1	1.40557e-16	0.250249	0.94	0.775	3.67471e-12	0.165
Gipc2	3.29067e-11	0.173485	0.958	0.793	8.60313e-07	0.165
Atp5h	7.44733e-09	0.141208	0.967	0.802	0.000194703	0.165
Pim1	2.08525e-08	0.107289	0.716	0.551	0.000545167	0.165
Ppia	5.44976e-07	0.12131	0.956	0.791	0.0142479	0.165
Vps35	3.59292e-06	0.132188	0.967	0.802	0.0939333	0.165
Ndufa3	6.73723e-14	0.205775	0.985	0.821	1.76138e-09	0.164
Rab40c	2.91032e-13	0.159917	0.514	0.35	7.60873e-09	0.164
Gm28040	2.0553e-12	0.189146	0.509	0.345	5.37336e-08	0.164
Zmiz1	3.47068e-06	-0.103288	0.685	0.521	0.0907374	0.164
Tpr	0.000845364	-0.112483	0.771	0.607	1	0.164
Zc3h15	0.078918	-0.116487	0.862	0.698	1	0.164
Axin2	5.32197e-20	0.368398	0.394	0.23	1.39137e-15	0.164
Pla2g15	4.83583e-35	0.9296	0.291	0.127	1.26428e-30	0.164
Lect2	9.76976e-18	0.49396	0.61	0.446	2.55421e-13	0.164
Cfi	4.87576e-16	0.307065	0.484	0.32	1.27472e-11	0.164
Slc29a3	3.83013e-14	0.249354	0.484	0.32	1.00135e-09	0.164
Uchl5	3.6692e-13	0.138896	0.48	0.316	9.59276e-09	0.164
Snrpc	1.2109e-10	0.224047	0.573	0.409	3.16579e-06	0.164
Clip1	2.17982e-07	-0.152949	0.568	0.404	0.00569893	0.164
Prdx1	2.59046e-06	0.11025	0.967	0.803	0.0677249	0.164
Slc35f3	0.000556191	-0.164373	0.69	0.526	1	0.164
Pbrm1	0.00923705	-0.106987	0.84	0.676	1	0.164
Prdx5	3.80329e-82	0.622946	0.992	0.829	9.94333e-78	0.163
Galns	2.08266e-29	0.323437	0.978	0.815	5.44492e-25	0.163
Ttc33	7.68449e-19	0.342059	0.404	0.241	2.00903e-14	0.163
Tbc1d9b	3.62329e-16	0.225684	0.458	0.295	9.47274e-12	0.163
Pacs1	1.49061e-14	0.144061	0.464	0.301	3.89705e-10	0.163
Rb1	1.62577e-12	0.107051	0.508	0.345	4.25042e-08	0.163
Kdf1	2.92399e-12	0.18001	0.521	0.358	7.64448e-08	0.163
Rnf187	7.02218e-05	-0.103364	0.673	0.51	1	0.163
Pdxk	0.0436372	-0.130067	0.75	0.587	1	0.163
Sfpq	0.223148	-0.147535	0.851	0.688	1	0.163
Ugt1a1	0.801842	-0.131379	0.857	0.694	1	0.163
Mpzl1	1.61063e-16	0.283042	0.442	0.279	4.21082e-12	0.163
Morc3	8.64657e-14	0.172046	0.469	0.306	2.26056e-09	0.163
Stxbp5	2.49068e-13	0.133128	0.476	0.313	6.51163e-09	0.163
Atg10	1.61861e-10	0.100899	0.623	0.46	4.23168e-06	0.163
Fdx1	9.31467e-10	0.102044	0.565	0.402	2.43523e-05	0.163
Atp6v1d	7.96902e-09	0.14629	0.955	0.792	0.000208342	0.163
Tnrc6c	0.00746666	-0.130374	0.829	0.666	1	0.163
Rpl15	0.239351	-0.146533	0.84	0.677	1	0.163
Mcoln3	4.91887e-32	0.344586	0.984	0.822	1.28599e-27	0.162
Atp6v1g1	1.13618e-26	0.318564	0.985	0.823	2.97044e-22	0.162
Acot6	9.15076e-16	0.307944	0.464	0.302	2.39237e-11	0.162
Nabp1	1.17101e-12	0.111344	0.535	0.373	3.06149e-08	0.162
Hspbap1	1.76223e-12	0.183468	0.528	0.366	4.60718e-08	0.162
Zfp445	2.49687e-12	0.144342	0.527	0.365	6.52782e-08	0.162
Nkiras2	3.65665e-11	0.153621	0.539	0.377	9.55994e-07	0.162
Mzt1	1.66514e-10	0.112901	0.551	0.389	4.35334e-06	0.162
Hes1	2.20257e-10	0.199818	0.909	0.747	5.7584e-06	0.162
Cmbl	0.00272962	-0.117625	0.73	0.568	1	0.162
Vps54	0.00370218	-0.110353	0.799	0.637	1	0.162
Tkfc	0.00851631	-0.188156	0.727	0.565	1	0.162
Vps13d	0.0218542	-0.188767	0.806	0.644	1	0.162
Afdn	0.344948	-0.167137	0.884	0.722	1	0.162
Cyc1	0.432191	-0.237509	0.854	0.692	1	0.162
Fam114a1	2.36865e-17	0.254584	0.431	0.269	6.19261e-13	0.162
Pml	4.20513e-15	0.121127	0.435	0.273	1.09939e-10	0.162
Irak1	1.62009e-14	0.190301	0.488	0.326	4.23556e-10	0.162
Dync1li2	1.6052e-13	0.248174	0.498	0.336	4.19665e-09	0.162
Dpm1	4.18621e-10	0.116188	0.569	0.407	1.09444e-05	0.162
Psmd6	8.44718e-10	0.142984	0.588	0.426	2.20843e-05	0.162
Brip1os	8.20161e-09	-0.124077	0.595	0.433	0.000214423	0.162
Lypla1	1.94335e-17	0.24765	0.973	0.811	5.08069e-13	0.162
Rtn3	1.7345e-11	0.159519	0.945	0.783	4.53467e-07	0.162
Gata6	4.99661e-10	0.188748	0.955	0.793	1.30631e-05	0.162
Atp5j	2.01951e-08	0.139032	0.97	0.808	0.000527982	0.162
Zfp36l1	2.94598e-05	0.101948	0.958	0.796	0.770197	0.162
Esd	1.5691e-32	0.332628	0.993	0.832	4.10226e-28	0.161
Ube2j1	2.42732e-12	0.207177	0.527	0.366	6.34599e-08	0.161
Hipk3	4.3568e-11	0.105097	0.529	0.368	1.13904e-06	0.161
Zdhhc12	6.98768e-11	0.126106	0.544	0.383	1.82686e-06	0.161
Tm9sf4	0.000227161	-0.10163	0.726	0.565	1	0.161
Herc1	0.0036697	-0.153171	0.741	0.58	1	0.161
Polr1h	4.02399e-15	0.356397	0.497	0.336	1.05203e-10	0.161
Btf3l4	9.69036e-14	0.202607	0.492	0.331	2.53345e-09	0.161
Cct2	0.00259671	-0.120228	0.703	0.542	1	0.161
Ush1c	0.158999	-0.122751	0.844	0.683	1	0.161
Phf10	4.48354e-15	0.280739	0.449	0.289	1.17218e-10	0.16
Smim30	2.76536e-14	0.200259	0.445	0.285	7.22976e-10	0.16
Kifbp	1.77775e-12	0.14353	0.535	0.375	4.64774e-08	0.16
Kif16b	8.34648e-11	0.111688	0.533	0.373	2.1821e-06	0.16
Met	0.000255178	-0.14272	0.668	0.508	1	0.16
Ifi47	7.21118e-22	0.460383	0.366	0.206	1.88529e-17	0.16
Smim11	2.45721e-19	0.418817	0.394	0.234	6.42412e-15	0.16
Papss2	1.50234e-18	0.305234	0.394	0.234	3.92773e-14	0.16
Sertad3	5.27995e-17	0.284908	0.422	0.262	1.38039e-12	0.16
Ints6l	3.687e-15	0.137178	0.424	0.264	9.6393e-11	0.16
Mplkip	3.11997e-14	0.283067	0.473	0.313	8.15684e-10	0.16
Pkig	4.94015e-13	0.239558	0.501	0.341	1.29155e-08	0.16
Chchd4	2.62066e-12	0.246109	0.502	0.342	6.85145e-08	0.16
Arrdc4	1.88775e-10	0.179414	0.939	0.779	4.93534e-06	0.16
Wsb1	1.62885e-08	0.154359	0.954	0.794	0.000425846	0.16
Skp1	4.48513e-07	0.152986	0.965	0.805	0.0117259	0.16
Bhlhe40	1.11283e-05	0.112043	0.96	0.8	0.290937	0.16
Tnpo3	0.00162452	-0.15911	0.7	0.54	1	0.16
Uqcrc2	0.569499	-0.159865	0.827	0.667	1	0.16
Gas6	3.55627e-30	0.335007	0.984	0.825	9.29751e-26	0.159
Ncoa4	1.05028e-26	0.298515	0.988	0.829	2.74585e-22	0.159
Cyth2	2.8667e-15	0.206867	0.445	0.286	7.49471e-11	0.159
Crnkl1	2.53729e-13	0.211496	0.452	0.293	6.6335e-09	0.159
Cfap20	1.30329e-11	0.132792	0.509	0.35	3.40733e-07	0.159
Slc6a19	1.28267e-10	0.14597	0.982	0.823	3.3534e-06	0.159
P2ry1	1.31598e-10	0.107264	0.525	0.366	3.44051e-06	0.159
Ndrg3	1.54159e-10	0.110385	0.531	0.372	4.03032e-06	0.159
Emc10	0.000252334	-0.141369	0.648	0.489	1	0.159
Xbp1	0.000397145	-0.106925	0.674	0.515	1	0.159
Itsn2	0.000517226	-0.146899	0.733	0.574	1	0.159
Aff1	0.000784141	-0.137454	0.753	0.594	1	0.159
Map4	0.000837319	-0.129262	0.764	0.605	1	0.159
Lrba	0.0426653	-0.171991	0.861	0.702	1	0.159
Ppm1b	0.209524	-0.141731	0.851	0.692	1	0.159
H2aj	0.712358	-0.204541	0.909	0.75	1	0.159
Fam3a	2.73285e-20	0.420092	0.371	0.212	7.14475e-16	0.159
Myd88	7.23275e-17	0.344041	0.407	0.248	1.89093e-12	0.159
R3hdm4	3.33996e-16	0.245041	0.422	0.263	8.73199e-12	0.159
Ocel1	7.11472e-15	0.249519	0.479	0.32	1.86007e-10	0.159
Wdtc1	3.77338e-13	0.212393	0.49	0.331	9.86513e-09	0.159
Epb41l4aos	7.49791e-13	0.199855	0.492	0.333	1.96025e-08	0.159
Klhdc3	3.7901e-10	0.114606	0.607	0.448	9.90885e-06	0.159
Litaf	1.5108e-14	0.227195	0.965	0.806	3.94984e-10	0.159
Pdcd6	1.6573e-08	0.152455	0.959	0.8	0.000433285	0.159
Sbno1	0.609197	-0.132687	0.939	0.78	1	0.159
AW112010	1.00586e-17	0.290504	0.398	0.24	2.62972e-13	0.158
Chrac1	3.17121e-15	0.295457	0.46	0.302	8.2908e-11	0.158
Bace1	3.60017e-15	0.273824	0.445	0.287	9.4123e-11	0.158
Cfap46	2.92665e-11	0.175104	0.535	0.377	7.65144e-07	0.158
Pip4p1	3.03594e-11	0.121678	0.509	0.351	7.93715e-07	0.158
Gm12111	3.07225e-11	0.160268	0.514	0.356	8.03209e-07	0.158
Sema4b	3.48133e-11	0.114727	0.562	0.404	9.10159e-07	0.158
Tor1a	4.1187e-11	0.145626	0.54	0.382	1.07679e-06	0.158
Cops2	1.04798e-10	0.161994	0.554	0.396	2.73984e-06	0.158
Adh5	1.57826e-10	0.157138	0.532	0.374	4.12621e-06	0.158
Sec24b	1.85818e-10	0.150003	0.55	0.392	4.85803e-06	0.158
Slc3a2	4.68119e-08	0.151922	0.98	0.822	0.00122385	0.158
Rai14	0.000194464	-0.221068	0.64	0.482	1	0.158
Mvb12a	0.00335696	-0.186528	0.733	0.575	1	0.158
Ostc	0.122478	-0.269271	0.733	0.575	1	0.158
Rpl22	0.190314	-0.180248	0.933	0.775	1	0.158
Hnrnpa0	0.540277	-0.143585	0.911	0.753	1	0.158
Isg15	5.18166e-20	0.379218	0.383	0.225	1.35469e-15	0.158
1110051M20Rik	1.33766e-20	0.314126	0.355	0.197	3.49717e-16	0.158
Tmco3	1.85251e-15	0.277575	0.435	0.277	4.84321e-11	0.158
Adprh	3.67518e-10	0.136942	0.596	0.438	9.60839e-06	0.158
Paqr7	1.80563e-09	0.142297	0.589	0.431	4.72065e-05	0.158
Ppm1g	2.01913e-09	0.11362	0.587	0.429	5.2788e-05	0.158
Top2b	9.87334e-06	-0.133906	0.617	0.459	0.258129	0.158
Csde1	9.08597e-07	0.136151	0.959	0.801	0.0237544	0.158
Rcc1	5.04238e-11	0.166089	0.557	0.4	1.31828e-06	0.157
Gm7072	5.04742e-11	0.162811	0.508	0.351	1.3196e-06	0.157
Ddr1	2.57927e-09	0.138514	0.629	0.472	6.74324e-05	0.157
Nmt2	2.00172e-05	-0.130239	0.653	0.496	0.52333	0.157
Sart1	0.000315805	-0.122271	0.658	0.501	1	0.157
Kdm5a	0.00300837	-0.114328	0.768	0.611	1	0.157
Man1a2	0.00364343	-0.117101	0.812	0.655	1	0.157
Marchf6	0.00448229	-0.117969	0.724	0.567	1	0.157
Stard10	0.00469405	-0.158665	0.727	0.57	1	0.157
Fkbp2	0.0278551	-0.218863	0.741	0.584	1	0.157
Ube3a	0.14816	-0.103185	0.868	0.711	1	0.157
Cds1	0.461779	-0.253303	0.846	0.689	1	0.157
Slc25a13	0.786143	-0.133072	0.889	0.732	1	0.157
Tmem263	2.57911e-19	0.369288	0.374	0.217	6.74284e-15	0.157
Plekhj1	1.0816e-16	0.354284	0.417	0.26	2.82774e-12	0.157
Abcb10	9.33194e-15	0.203221	0.437	0.28	2.43974e-10	0.157
Bmt2	2.78918e-13	0.201647	0.483	0.326	7.29203e-09	0.157
Cd2bp2	4.7816e-13	0.190849	0.484	0.327	1.2501e-08	0.157
Pin1	2.5179e-12	0.184458	0.479	0.322	6.58281e-08	0.157
Wtap	8.65913e-10	0.140917	0.592	0.435	2.26384e-05	0.157
Junb	5.38085e-06	0.119905	0.958	0.801	0.140677	0.157
Epb41	0.0131446	-0.107264	0.821	0.664	1	0.157
Pacsin2	0.178929	-0.147263	0.824	0.667	1	0.157
Cttn	1.71227e-23	0.296792	0.98	0.824	4.47656e-19	0.156
Adam12	1.75304e-22	0.51872	0.341	0.185	4.58316e-18	0.156
H2ac19	8.62904e-14	0.109734	0.447	0.291	2.25598e-09	0.156
Mrpl32	1.0539e-13	0.295086	0.503	0.347	2.75532e-09	0.156
Ublcp1	2.06073e-13	0.183123	0.46	0.304	5.38756e-09	0.156
Zc3h7a	2.01174e-05	-0.103541	0.664	0.508	0.525948	0.156
Fam50a	8.2032e-05	-0.101867	0.658	0.502	1	0.156
Abcb7	0.00333709	-0.145447	0.759	0.603	1	0.156
Dync1i2	0.0236742	-0.102538	0.885	0.729	1	0.156
Nsa2	0.0263658	-0.177787	0.768	0.612	1	0.156
Foxn3	0.0526337	-0.171229	0.849	0.693	1	0.156
Yme1l1	0.0587589	-0.137646	0.802	0.646	1	0.156
Map3k13	0.12576	-0.136261	0.85	0.694	1	0.156
Hnrnpm	0.130771	-0.122351	0.855	0.699	1	0.156
Pan3	0.167626	-0.190012	0.85	0.694	1	0.156
Sumf1	0.621934	-0.21522	0.872	0.716	1	0.156
Ntan1	5.60556e-18	0.397211	0.39	0.234	1.46552e-13	0.156
Svbp	1.53643e-17	0.373107	0.407	0.251	4.01685e-13	0.156
0610009B22Rik	8.27243e-17	0.295982	0.42	0.264	2.16274e-12	0.156
Vps4a	2.69839e-16	0.310829	0.417	0.261	7.05467e-12	0.156
Mef2b	2.80959e-12	0.207551	0.488	0.332	7.34539e-08	0.156
Ufsp2	5.87557e-11	0.12854	0.494	0.338	1.53611e-06	0.156
Tcim	8.90027e-10	0.107767	0.57	0.414	2.32689e-05	0.156
Letm1	2.1206e-09	0.107024	0.566	0.41	5.54411e-05	0.156
Myorg	8.94579e-09	0.104119	0.606	0.45	0.000233879	0.156
Kmt2c	0.00921469	-0.127743	0.834	0.678	1	0.156
Mall	5.94752e-20	0.259241	0.982	0.827	1.55492e-15	0.155
Dst	1.7532e-15	0.168377	0.975	0.82	4.58357e-11	0.155
Cdkn2aip	4.25391e-14	0.246004	0.457	0.302	1.11214e-09	0.155
Surf1	2.45366e-13	0.241226	0.458	0.303	6.41484e-09	0.155
Lasp1	2.52877e-13	0.214179	0.975	0.82	6.6112e-09	0.155
Cnnm3	4.1496e-13	0.242701	0.457	0.302	1.08487e-08	0.155
Fbxw9	7.62099e-13	0.185666	0.457	0.302	1.99243e-08	0.155
Fos	8.85898e-08	0.147915	0.877	0.722	0.00231609	0.155
Phf20l1	5.57015e-05	-0.146211	0.641	0.486	1	0.155
Dnaaf9	5.62201e-05	-0.140027	0.64	0.485	1	0.155
Ktn1	0.000139244	-0.145015	0.659	0.504	1	0.155
Large1	0.000468143	-0.126986	0.735	0.58	1	0.155
Nhlrc2	0.00443567	-0.117824	0.754	0.599	1	0.155
Eml4	0.352779	-0.298678	0.881	0.726	1	0.155
Gas2l1	3.24974e-14	0.171133	0.424	0.269	8.49612e-10	0.155
1110059G10Rik	6.65487e-14	0.2767	0.472	0.317	1.73985e-09	0.155
Gtf2a2	2.01769e-12	0.241749	0.483	0.328	5.27504e-08	0.155
Igbp1	7.87158e-11	0.108541	0.492	0.337	2.05794e-06	0.155
Derl2	4.33702e-10	0.120395	0.566	0.411	1.13387e-05	0.155
Ubr3	0.00165684	-0.12755	0.716	0.561	1	0.155
Hadhb	0.606054	-0.184567	0.821	0.666	1	0.155
Usb1	1.60373e-15	0.257097	0.404	0.25	4.19279e-11	0.154
Cox6c	1.00796e-13	0.214237	0.982	0.828	2.63521e-09	0.154
Tmem115	3.29597e-13	0.171438	0.464	0.31	8.61697e-09	0.154
Rnf7	7.26697e-12	0.116875	0.461	0.307	1.89988e-07	0.154
Proz	3.58065e-11	0.155906	0.506	0.352	9.36124e-07	0.154
Sdc4	8.6358e-05	0.118645	0.975	0.821	1	0.154
Plagl1	0.000192204	-0.110499	0.668	0.514	1	0.154
Gab2	0.000562027	-0.134497	0.726	0.572	1	0.154
Sgms1	0.00114795	-0.191001	0.727	0.573	1	0.154
Mtmr3	0.00164004	-0.171007	0.668	0.514	1	0.154
Xrn2	0.00342552	-0.111747	0.744	0.59	1	0.154
Ermp1	1.06872e-16	0.279829	0.383	0.229	2.79407e-12	0.154
St6gal2	1.61201e-15	0.291936	0.43	0.276	4.21445e-11	0.154
Gmcl1	2.49333e-13	0.298791	0.494	0.34	6.51856e-09	0.154
Rgs3	1.38738e-12	0.114259	0.471	0.317	3.62718e-08	0.154
Zfp384	4.48057e-11	0.101717	0.488	0.334	1.1714e-06	0.154
Sppl2a	5.87449e-19	0.26191	0.963	0.809	1.53583e-14	0.154
Cidec	9.88947e-16	0.205861	0.963	0.809	2.5855e-11	0.154
Pcf11	0.000179241	-0.125704	0.69	0.536	1	0.154
Myo18a	0.119997	-0.266567	0.836	0.682	1	0.154
Smurf2	0.125819	-0.23496	0.816	0.662	1	0.154
Ifi30	1.79429e-46	0.430807	0.989	0.836	4.69099e-42	0.153
Lpar3	5.83267e-31	0.735283	0.273	0.12	1.52489e-26	0.153
Flot1	5.18739e-17	0.332395	0.397	0.244	1.35619e-12	0.153
Rab7	2.97227e-14	0.201499	0.978	0.825	7.77071e-10	0.153
Chmp4b	9.56935e-14	0.185239	0.984	0.831	2.50181e-09	0.153
Tmem254	7.67476e-11	0.151912	0.533	0.38	2.00649e-06	0.153
Nfyc	1.97554e-09	0.137984	0.542	0.389	5.16486e-05	0.153
Snx1	7.38224e-08	0.120934	0.978	0.825	0.00193001	0.153
Ndufa2	7.51093e-08	0.131886	0.986	0.833	0.00196366	0.153
Ptpn3	0.000101197	-0.12496	0.643	0.49	1	0.153
Clip2	0.000183768	-0.162746	0.645	0.492	1	0.153
Sec16b	0.000207803	-0.108628	0.723	0.57	1	0.153
Baz2a	0.00290095	-0.153604	0.729	0.576	1	0.153
Ldb3	0.00424373	-0.103876	0.742	0.589	1	0.153
Frrs1	0.0713429	-0.157252	0.804	0.651	1	0.153
Macroh2a1	0.124643	-0.294248	0.865	0.712	1	0.153
Nudcd3	0.20708	-0.186293	0.81	0.657	1	0.153
Atp8b1	0.231519	-0.137812	0.883	0.73	1	0.153
Nrn1	0.823885	-0.160245	0.843	0.69	1	0.153
Slc35a5	1.57162e-14	0.27026	0.407	0.254	4.10883e-10	0.153
Mettl27	1.37977e-13	0.195113	0.428	0.275	3.60728e-09	0.153
Mtmr9	1.30982e-12	0.223839	0.469	0.316	3.42439e-08	0.153
Gm13166	0.00115862	-0.152175	0.69	0.537	1	0.153
Iqgap1	0.0149677	-0.130269	0.828	0.675	1	0.153
Fbp1	9.40771e-66	0.53148	0.999	0.847	2.45955e-61	0.152
Dnase1l1	2.41586e-21	0.448189	0.342	0.19	6.31602e-17	0.152
Arfrp1	4.16135e-15	0.300124	0.435	0.283	1.08794e-10	0.152
Iscu	5.64737e-13	0.175144	0.464	0.312	1.47645e-08	0.152
Bod1	1.67266e-12	0.195336	0.449	0.297	4.37301e-08	0.152
Ap1m2	3.11069e-05	0.111308	0.984	0.832	0.813258	0.152
Socs4	6.28953e-05	-0.124342	0.621	0.469	1	0.152
Tep1	0.00017257	-0.123073	0.651	0.499	1	0.152
Prpf19	0.000222071	-0.128975	0.622	0.47	1	0.152
Eif4e	0.0032375	-0.108747	0.757	0.605	1	0.152
Eef1b2	0.011164	-0.281916	0.925	0.773	1	0.152
Psme4	0.0481402	-0.154626	0.774	0.622	1	0.152
Mbd5	0.0716973	-0.109917	0.855	0.703	1	0.152
Ide	0.187982	-0.144095	0.799	0.647	1	0.152
Rpn1	0.214938	-0.228641	0.88	0.728	1	0.152
Gpatch8	0.281733	-0.213141	0.849	0.697	1	0.152
Gm10076	0.315147	-0.130751	0.925	0.773	1	0.152
Pank2	1.4153e-14	0.243288	0.408	0.256	3.70015e-10	0.152
4833439L19Rik	4.63068e-14	0.245142	0.424	0.272	1.21064e-09	0.152
Wfs1	1.68714e-13	0.15372	0.427	0.275	4.41087e-09	0.152
Ccdc47	5.59824e-05	-0.100053	0.619	0.467	1	0.152
Mertk	0.0063846	-0.119393	0.823	0.671	1	0.152
Map3k1	0.0075691	-0.139483	0.711	0.559	1	0.152
Cdk12	0.00910456	-0.140587	0.827	0.675	1	0.152
Rhoc	3.88114e-33	0.323125	0.986	0.835	1.01469e-28	0.151
Car5a	1.28995e-20	0.419402	0.342	0.191	3.37244e-16	0.151
Thap7	1.97532e-13	0.24587	0.461	0.31	5.16427e-09	0.151
Tfdp2	8.1994e-13	0.127197	0.434	0.283	2.14365e-08	0.151
Mtmr7	9.26564e-13	0.156576	0.437	0.286	2.42241e-08	0.151
Rsf1	0.00768604	-0.178174	0.735	0.584	1	0.151
Epha2	0.0185078	-0.16071	0.784	0.633	1	0.151
Rad23b	0.0199605	-0.123371	0.748	0.597	1	0.151
Dazap1	0.0208001	-0.130721	0.734	0.583	1	0.151
Ccnd3	0.0411736	-0.110888	0.765	0.614	1	0.151
Gm20529	0.100073	-0.165746	0.756	0.605	1	0.151
Fam234a	0.127576	-0.208871	0.79	0.639	1	0.151
Hnrnpd	0.608292	-0.180968	0.859	0.708	1	0.151
Sgk2	2.83017e-25	0.415727	0.299	0.148	7.39921e-21	0.151
Gstm5	5.3692e-17	0.413785	0.381	0.23	1.40372e-12	0.151
Uqcc3	1.01459e-11	0.183568	0.469	0.318	2.65255e-07	0.151
Eps15	2.28422e-11	0.146857	0.477	0.326	5.97185e-07	0.151
Nup98	0.00693119	-0.167713	0.707	0.556	1	0.151
Ssb	0.0148683	-0.134002	0.709	0.558	1	0.151
Hps4	0.0297967	-0.108688	0.82	0.669	1	0.151
Glmp	7.70204e-20	0.262826	0.982	0.832	2.01362e-15	0.15
Pdzrn3	3.18134e-14	0.194459	0.405	0.255	8.3173e-10	0.15
Clk3	5.77237e-13	0.129504	0.438	0.288	1.50913e-08	0.15
Emc4	4.87319e-12	0.267955	0.461	0.311	1.27405e-07	0.15
Adprs	7.3178e-11	0.184522	0.508	0.358	1.91316e-06	0.15
Mrpl16	7.05359e-10	0.100874	0.498	0.348	1.84409e-05	0.15
Macf1	0.000461115	-0.164682	0.663	0.513	1	0.15
Gsdmd	0.0074594	-0.145137	0.727	0.577	1	0.15
Adamtsl5	0.0184565	-0.132731	0.888	0.738	1	0.15
Oga	0.0248772	-0.15868	0.737	0.587	1	0.15
Aimp1	0.0289399	-0.224575	0.73	0.58	1	0.15
Luc7l	0.098088	-0.239117	0.769	0.619	1	0.15
Tcf12	0.106099	-0.107977	0.87	0.72	1	0.15
Micu1	0.189783	-0.177496	0.794	0.644	1	0.15
U2af1	0.260437	-0.168896	0.772	0.622	1	0.15
Pdia4	0.288531	-0.272348	0.861	0.711	1	0.15
Fars2	0.654962	-0.156487	0.895	0.745	1	0.15
Rarres1	9.04191e-27	0.872508	0.299	0.149	2.36392e-22	0.15
Htatip2	2.09762e-19	0.445026	0.344	0.194	5.48402e-15	0.15
Cdh5	2.08323e-13	0.187325	0.427	0.277	5.4464e-09	0.15
Naaa	7.83831e-13	0.262306	0.477	0.327	2.04925e-08	0.15
Txnip	4.96419e-10	0.204213	0.573	0.423	1.29784e-05	0.15
Prr14l	3.58483e-05	-0.147563	0.602	0.452	0.937217	0.15
Rac1	1.31937e-27	0.312367	0.985	0.836	3.44937e-23	0.149
Ethe1	7.58523e-22	0.64872	0.33	0.181	1.98308e-17	0.149
Fam89b	3.38995e-17	0.440944	0.386	0.237	8.86269e-13	0.149
Dennd4a	1.54842e-14	0.213236	0.396	0.247	4.04818e-10	0.149
Plekhg2	4.17522e-14	0.180026	0.402	0.253	1.09157e-09	0.149
Ifit1bl2	1.31961e-11	0.193961	0.978	0.829	3.44998e-07	0.149
Rmc1	3.98828e-11	0.123406	0.468	0.319	1.0427e-06	0.149
Pts	2.81769e-10	0.150033	0.51	0.361	7.36656e-06	0.149
Sec24d	2.63672e-05	-0.183134	0.64	0.491	0.689345	0.149
Slc35c1	0.000287575	-0.134857	0.664	0.515	1	0.149
Rheb	0.00142632	-0.110778	0.714	0.565	1	0.149
Inpp5a	0.00208771	-0.165226	0.67	0.521	1	0.149
Fat1	0.0102989	-0.140846	0.749	0.6	1	0.149
Ppfibp2	0.0149731	-0.170754	0.724	0.575	1	0.149
Ltbr	0.199575	-0.113266	0.869	0.72	1	0.149
Dhcr24	0.252314	-0.112222	0.917	0.768	1	0.149
Fcho2	0.320026	-0.11534	0.914	0.765	1	0.149
Gramd3	0.473815	-0.15513	0.861	0.712	1	0.149
Acads	0.519424	-0.361273	0.778	0.629	1	0.149
Ptbp1	0.667242	-0.172566	0.84	0.691	1	0.149
Lratd2	0.862993	-0.175503	0.855	0.706	1	0.149
Cyb5r3	0.901606	-0.198085	0.838	0.689	1	0.149
Fam91a1	0.992584	-0.179541	0.877	0.728	1	0.149
Cspg5	5.90316e-23	0.638	0.311	0.162	1.54332e-18	0.149
Arl3	4.83969e-17	0.371594	0.379	0.23	1.26529e-12	0.149
Ccdc90b	1.79586e-13	0.248957	0.422	0.273	4.69509e-09	0.149
Glyctk	3.08631e-13	0.19551	0.426	0.277	8.06884e-09	0.149
Sfmbt1	1.35063e-05	-0.129319	0.591	0.442	0.35311	0.149
Supt6	2.26707e-05	-0.161606	0.577	0.428	0.592702	0.149
LTO1	2.44763e-16	0.306207	0.386	0.238	6.39908e-12	0.148
Prcc	3.47407e-14	0.203587	0.392	0.244	9.08261e-10	0.148
Ankrd46	9.62941e-14	0.268412	0.449	0.301	2.51751e-09	0.148
Ccdc91	5.27137e-12	0.146496	0.456	0.308	1.37815e-07	0.148
Ccdc115	1.47738e-11	0.131577	0.441	0.293	3.86246e-07	0.148
Dtnbp1	0.00121963	-0.140114	0.641	0.493	1	0.148
Atf6	0.00304954	-0.149933	0.677	0.529	1	0.148
Gbf1	0.00757865	-0.112417	0.802	0.654	1	0.148
Kat6b	0.0165949	-0.219831	0.741	0.593	1	0.148
Rpl36	0.0671613	-0.340211	0.879	0.731	1	0.148
Rbm5	0.223704	-0.225396	0.789	0.641	1	0.148
Nlrc4	0.235208	-0.182733	0.85	0.702	1	0.148
Pgk1	0.246032	-0.137297	0.797	0.649	1	0.148
Rpl7	0.291844	-0.135141	0.975	0.827	1	0.148
Dapp1	0.495196	-0.111844	0.928	0.78	1	0.148
Ube4b	0.60414	-0.219832	0.81	0.662	1	0.148
Id3	3.02763e-24	0.777551	0.307	0.159	7.91544e-20	0.148
Trak2	1.44352e-16	0.257191	0.379	0.231	3.77394e-12	0.148
Taf5l	4.1847e-15	0.303346	0.412	0.264	1.09405e-10	0.148
Bcl2l2	1.60626e-14	0.257745	0.417	0.269	4.1994e-10	0.148
Slc35a1	1.49124e-11	0.271325	0.475	0.327	3.89871e-07	0.148
Galnt4	7.28662e-10	0.114915	0.475	0.327	1.90501e-05	0.148
Tead1	9.58307e-06	-0.138035	0.608	0.46	0.25054	0.148
Nsfl1c	0.0113008	-0.152958	0.696	0.548	1	0.148
Esyt2	0.0488606	-0.15345	0.821	0.673	1	0.148
Pard3	0.091818	-0.144622	0.829	0.681	1	0.148
Ppig	0.547716	-0.354135	0.821	0.673	1	0.148
Map1lc3b	2.50558e-26	0.302319	0.985	0.838	6.55058e-22	0.147
Ckmt1	1.99575e-14	0.216032	0.992	0.845	5.2177e-10	0.147
Cpeb2	3.7928e-12	0.170631	0.462	0.315	9.9159e-08	0.147
Fbxw2	5.47565e-12	0.110105	0.435	0.288	1.43155e-07	0.147
Pqbp1	7.41303e-12	0.25782	0.461	0.314	1.93806e-07	0.147
Tle3	8.40591e-12	0.175142	0.982	0.835	2.19764e-07	0.147
Usp38	1.34951e-10	0.181786	0.503	0.356	3.52815e-06	0.147
Tspan8	4.20623e-10	0.157385	0.975	0.828	1.09968e-05	0.147
Cox15	2.0477e-09	0.125197	0.505	0.358	5.3535e-05	0.147
Serinc3	5.8263e-07	0.121198	0.992	0.845	0.0152323	0.147
Dusp11	0.00100981	-0.116118	0.634	0.487	1	0.147
Senp2	0.00155607	-0.115215	0.735	0.588	1	0.147
Txn2	0.00677434	-0.21581	0.677	0.53	1	0.147
Dcun1d3	0.0242824	-0.175609	0.715	0.568	1	0.147
Themis3	0.0468982	-0.151221	0.795	0.648	1	0.147
Rpl14	0.0840649	-0.216996	0.98	0.833	1	0.147
Chd8	0.0977871	-0.23185	0.759	0.612	1	0.147
Add3	0.098342	-0.206532	0.756	0.609	1	0.147
Myo7a	0.132295	-0.165475	0.804	0.657	1	0.147
Hnrnpa3	0.270645	-0.169778	0.906	0.759	1	0.147
Med13l	0.304251	-0.2536	0.78	0.633	1	0.147
Rab39	0.57746	-0.357554	0.712	0.565	1	0.147
Bicdl1	2.96681e-24	0.597526	0.295	0.148	7.75642e-20	0.147
Slc35e3	6.26985e-19	0.399703	0.344	0.197	1.63919e-14	0.147
Krtcap3	1.91935e-11	0.248824	0.479	0.332	5.01796e-07	0.147
Anxa2	1.0751e-09	0.18182	0.955	0.808	2.81073e-05	0.147
Rpl21	0.296159	-0.154975	0.941	0.794	1	0.147
Sf3a3	0.555709	-0.335304	0.824	0.677	1	0.147
Gclm	2.35584e-18	0.247693	0.992	0.846	6.15912e-14	0.146
Gtpbp1	2.94556e-12	0.159001	0.441	0.295	7.70088e-08	0.146
Mospd3	1.57601e-11	0.179537	0.461	0.315	4.12031e-07	0.146
Stk19	1.65745e-11	0.140219	0.452	0.306	4.33323e-07	0.146
Slc12a7	1.71312e-09	0.101398	0.531	0.385	4.47879e-05	0.146
Hmgb2	3.43159e-07	-0.105652	0.544	0.398	0.00897154	0.146
Kdelr1	1.42188e-06	0.126384	0.974	0.828	0.0371736	0.146
Mlxip	9.59524e-05	-0.116636	0.615	0.469	1	0.146
Setd5	0.00914654	-0.170031	0.75	0.604	1	0.146
Bend7	0.015441	-0.126763	0.718	0.572	1	0.146
Lmtk2	0.0395611	-0.169765	0.774	0.628	1	0.146
Ncoa1	0.135544	-0.188596	0.787	0.641	1	0.146
Wwp2	0.153264	-0.298534	0.885	0.739	1	0.146
Patj	0.300395	-0.158732	0.903	0.757	1	0.146
Nsun4	0.65478	-0.1378	0.872	0.726	1	0.146
Msi2	0.68232	-0.235013	0.801	0.655	1	0.146
Lclat1	0.721296	-0.208138	0.859	0.713	1	0.146
Rps15a	0.881607	-0.171061	0.969	0.823	1	0.146
Tspan9	8.74513e-16	0.288673	0.375	0.229	2.28633e-11	0.146
Dlg5	3.54145e-15	0.253098	0.379	0.233	9.25878e-11	0.146
Ppp6c	2.10852e-09	0.120374	0.576	0.43	5.51252e-05	0.146
Mapkapk5	1.55949e-05	-0.134369	0.6	0.454	0.407712	0.146
Synj1	0.0490398	-0.15923	0.816	0.67	1	0.146
Foxo3	0.135702	-0.162362	0.832	0.686	1	0.146
Tmem59	2.94241e-48	0.405936	0.993	0.848	7.69264e-44	0.145
Sord	9.20792e-21	0.217342	0.978	0.833	2.40732e-16	0.145
Ghitm	8.55314e-17	0.240514	0.977	0.832	2.23613e-12	0.145
Kbtbd7	2.26038e-15	0.335337	0.381	0.236	5.90955e-11	0.145
Rcor3	1.24623e-13	0.14799	0.39	0.245	3.25815e-09	0.145
Myo1c	1.52403e-13	0.141524	0.401	0.256	3.98443e-09	0.145
Abhd4	2.91681e-13	0.213696	0.441	0.296	7.62572e-09	0.145
Mb21d2	1.70291e-12	0.152163	0.431	0.286	4.45208e-08	0.145
Atp6v1e1	1.96501e-12	0.200665	0.97	0.825	5.13732e-08	0.145
Pdrg1	2.70635e-12	0.158973	0.434	0.289	7.07547e-08	0.145
Smad6	2.71177e-12	0.188827	0.447	0.302	7.08966e-08	0.145
Hmgb3	2.27442e-10	0.185411	0.498	0.353	5.94625e-06	0.145
Nit1	7.38129e-08	0.102222	0.629	0.484	0.00192976	0.145
Btbd7	0.000259117	-0.105735	0.652	0.507	1	0.145
Strbp	0.000274782	-0.184521	0.628	0.483	1	0.145
Plxdc2	0.000373877	-0.136405	0.67	0.525	1	0.145
Pex14	0.000449582	-0.123105	0.683	0.538	1	0.145
Arfgef2	0.000634493	-0.121623	0.666	0.521	1	0.145
Pdcd4	0.00118974	-0.104586	0.686	0.541	1	0.145
Cnot6l	0.00334826	-0.171434	0.651	0.506	1	0.145
Rchy1	0.0273981	-0.121311	0.729	0.584	1	0.145
Zfr	0.0493983	-0.184916	0.757	0.612	1	0.145
Rorc	0.111252	-0.230179	0.757	0.612	1	0.145
Ski	0.208848	-0.146582	0.808	0.663	1	0.145
Abcf1	0.309782	-0.308161	0.905	0.76	1	0.145
Nrip1	0.98935	-0.187846	0.903	0.758	1	0.145
Fam78a	1.35936e-18	0.48495	0.355	0.21	3.55392e-14	0.145
Cep19	2.15843e-17	0.437538	0.355	0.21	5.643e-13	0.145
Acyp1	1.0206e-13	0.324111	0.412	0.267	2.66827e-09	0.145
Ccdc97	1.37845e-12	0.211582	0.422	0.277	3.60382e-08	0.145
Mrpl27	1.7006e-05	-0.124011	0.576	0.431	0.444604	0.145
Card19	7.12269e-28	0.720755	0.266	0.122	1.86216e-23	0.144
Rusc1	1.05466e-13	0.222518	0.402	0.258	2.75732e-09	0.144
Gstt3	1.51178e-13	0.21264	0.393	0.249	3.9524e-09	0.144
N4bp1	7.16505e-12	0.126074	0.442	0.298	1.87323e-07	0.144
Abhd13	6.26877e-11	0.170941	0.443	0.299	1.63891e-06	0.144
Tmem144	9.43286e-11	0.158364	0.981	0.837	2.46613e-06	0.144
Ap5s1	3.41902e-10	0.144679	0.49	0.346	8.93868e-06	0.144
Bet1l	7.05652e-07	-0.103977	0.512	0.368	0.0184486	0.144
Kmt2b	0.00118591	-0.141172	0.658	0.514	1	0.144
Larp1b	0.0116995	-0.119461	0.774	0.63	1	0.144
Ros1	0.0452909	-0.187334	0.764	0.62	1	0.144
Riok3	0.0603298	-0.166285	0.753	0.609	1	0.144
Srebf2	0.134643	-0.117279	0.809	0.665	1	0.144
Bptf	0.181605	-0.240243	0.918	0.774	1	0.144
Cpne8	0.220643	-0.168464	0.909	0.765	1	0.144
Sec24a	0.230276	-0.227253	0.913	0.769	1	0.144
Ppm1h	0.332615	-0.215714	0.801	0.657	1	0.144
Rpl10	0.530761	-0.247663	0.834	0.69	1	0.144
Igf2bp3	0.559367	-0.150504	0.895	0.751	1	0.144
Tmem161b	0.624279	-0.227018	0.804	0.66	1	0.144
Slc38a2	0.730854	-0.274253	0.836	0.692	1	0.144
Tet3	0.758016	-0.23041	0.876	0.732	1	0.144
Birc6	0.831219	-0.248199	0.88	0.736	1	0.144
Pigf	1.02646e-15	0.326802	0.37	0.226	2.68356e-11	0.144
Ttbk2	1.56523e-12	0.111631	0.42	0.276	4.09213e-08	0.144
Gramd4	6.79813e-12	0.165718	0.423	0.279	1.7773e-07	0.144
Dnajc22	2.34534e-11	0.221679	0.48	0.336	6.13165e-07	0.144
Ctsh	1.46303e-16	0.223176	0.982	0.839	3.82493e-12	0.143
Trim15	6.3257e-14	0.288136	0.39	0.247	1.65379e-09	0.143
Zhx3	1.94962e-13	0.166576	0.389	0.246	5.0971e-09	0.143
Ralb	5.4852e-13	0.201627	0.988	0.845	1.43405e-08	0.143
Mitd1	1.79443e-12	0.284617	0.437	0.294	4.69137e-08	0.143
Atp6v0b	8.89877e-12	0.173656	0.985	0.842	2.32649e-07	0.143
Skap2	1.55295e-11	0.150121	0.453	0.31	4.06004e-07	0.143
Srr	1.76689e-11	0.176739	0.458	0.315	4.61935e-07	0.143
[truncated: 8,910 more rows]

## Sheet: Ileum_9
gene	p_val	avg_log2FC	pct.1	pct.2	p_val_adj	diff
Aph1c	0	0.926828	0.903	0.436	0	0.467
Csf1r	0	0.886453	0.943	0.502	0	0.441
Smcp	0	0.713016	0.793	0.353	0	0.44
Leap2	0	1.17139	0.899	0.463	0	0.436
Slc2a2	0	0.760916	0.832	0.399	0	0.433
Msrb3	0	0.757326	0.785	0.354	0	0.431
F10	0	0.705611	0.895	0.464	0	0.431
Higd2a	0	0.759698	0.814	0.395	0	0.419
Trappc1	3.51832e-288	0.674457	0.825	0.409	9.19831e-284	0.416
Smlr1	0	0.743627	0.877	0.462	0	0.415
Phgdh	0	1.00669	0.702	0.287	0	0.415
Tdrp	0	0.792311	0.956	0.545	0	0.411
Ephx2	0	0.770588	0.904	0.495	0	0.409
Itm2c	0	0.692082	0.797	0.388	0	0.409
Fuom	4.66184e-296	0.659507	0.894	0.487	1.21879e-291	0.407
Ormdl1	0	0.707578	0.777	0.372	0	0.405
Mrps21	1.12228e-266	0.607006	0.89	0.485	2.93409e-262	0.405
Gatm	0	1.32883	0.718	0.313	0	0.405
Bst2	0	0.995315	0.654	0.251	0	0.403
Trnau1ap	1.75583e-282	0.6238	0.843	0.441	4.59045e-278	0.402
Naglu	3.12577e-303	0.634176	0.755	0.354	8.17202e-299	0.401
Ndufb4	2.39074e-293	0.637112	0.918	0.517	6.25036e-289	0.401
1810037I17Rik	3.26167e-293	0.605097	0.846	0.446	8.5273e-289	0.4
Snhg12	0	0.751451	0.786	0.387	0	0.399
Dpm3	0	0.759118	0.737	0.338	0	0.399
Fcgbp	6.14979e-257	0.418558	0.834	0.435	1.6078e-252	0.399
Slc38a3	0	0.923742	0.617	0.22	0	0.397
B4galt1	0	0.742021	0.685	0.289	0	0.396
Gsta3	0	1.07544	0.615	0.22	0	0.395
2410006H16Rik	0	0.728644	0.89	0.495	0	0.395
Aldh7a1	4.73838e-288	0.657368	0.792	0.397	1.2388e-283	0.395
Tomm7	1.26233e-252	0.564521	0.932	0.537	3.30023e-248	0.395
Cbr1	0	0.75142	0.952	0.557	0	0.395
Nudt9	3.23833e-287	0.611935	0.841	0.447	8.4663e-283	0.394
Tuba4a	3.37693e-289	0.694522	0.807	0.414	8.82866e-285	0.393
Ifi27	3.77969e-294	0.687351	0.877	0.484	9.88162e-290	0.393
Zdhhc2	3.09146e-264	0.574238	0.839	0.446	8.08231e-260	0.393
Med28	2.16584e-267	0.587671	0.847	0.455	5.66237e-263	0.392
AI413582	4.69361e-259	0.587113	0.812	0.421	1.2271e-254	0.391
Rcan1	0	0.788646	0.89	0.499	0	0.391
Ndufb1	5.93718e-217	0.484647	0.91	0.519	1.55222e-212	0.391
Acp5	0	0.721064	0.893	0.503	0	0.39
Bpgm	1.70152e-271	0.628315	0.864	0.474	4.44844e-267	0.39
Gask1b	0	0.665216	0.937	0.548	0	0.389
Rhod	9.03903e-270	0.52574	0.88	0.491	2.36316e-265	0.389
BC031181	5.29571e-235	0.54034	0.865	0.476	1.38451e-230	0.389
Prpf38a	2.44973e-283	0.659184	0.818	0.429	6.40456e-279	0.389
Trappc2l	8.74031e-282	0.586288	0.923	0.535	2.28507e-277	0.388
[truncated: 11,528 more rows]

## Sheet: Ileum_10
gene	p_val	avg_log2FC	pct.1	pct.2	p_val_adj	diff
[truncated: 12,345 more rows]
