# Supplementary material for: The mouse neonatal small intestine is regionally specialized for protein absorption and transepithelial transport
Source: Development. 2025 Dec 10;152(23):dev205127. doi: 10.1242/dev.205127 (PMC12746077; doi:10.1242/dev.205127)
Supplement: Table S5. Cluster markers in human infant enterocytes, related to Fig. 4 [file develop-152-205127-TableS5.xlsx]

## Sheet: Supplemental table 5
This table includes differential gene expression between P6 Dab2 cWT vs cKO in jejunum and ileum
EdgeR differential expression was used to generate these data
Sheets
A)Jejunum_cWTvscKO: Genes with positive Log2FC values are upregulated in P6 Dab2 cKO jejunum compared to P6 Dab2 cWT Jejunum, genes with negative Log2FC values are downregulated in P6 Dab2 cKO jejunum compared to P6 Dab2 cWT Jejunum
B)Ileum_cWTvscKO: Genes with positive Log2FC values are upregulated in P6 Dab2 cKO ileum compared to P6 Dab2 cWT ileum, genes with negative Log2FC values are downregulated in P6 Dab2 cKO ileum compared to P6 Dab2 cWT ileum

## Sheet: Jejunum_cWTvscKO
gene	logFC_Jejunum_cWTvcKO	logCPM_Jejunum_cWTvcKO	F_Jejunum_cWTvcKO	PValue_Jejunum_cWTvcKO	FDR_Jejunum_cWTvcKO
Mrpl15	0.30282	5.85159	1.6138	0.216005	0.759408
Lypla1	0.0229502	8.01192	0.00678837	0.935011	0.983778
Tcea1	-0.404773	5.68216	1.42679	0.243835	0.759408
Atp6v1h	-0.0377141	7.13021	0.0155072	0.901923	0.97605
Oprk1	-1.98876	-2.17012	0.502654	0.488375	0.824416
Rb1cc1	-0.040407	6.10398	0.00634322	0.937173	0.98433
St18	-1.48728	-0.200987	7.75471	0.0102259	0.759408
Pcmtd1	-0.391425	5.50553	0.766917	0.389759	0.79262
Rrs1	-0.506977	3.51955	3.57262	0.070742	0.759408
Adhfe1	0.474636	0.597516	0.585371	0.451592	0.813328
Mybl1	-0.238899	0.928166	0.137013	0.71448	0.909684
Vcpip1	-0.18573	6.63774	0.198033	0.660258	0.892277
1700034P13Rik	0.145827	-0.0325196	0.0812908	0.777975	0.931893
Sgk3	-0.311649	6.09807	0.601477	0.445508	0.809832
Mcmdc2	-0.629923	-1.08638	0.319044	0.577368	0.858029
Snhg6	-0.810436	2.4187	5.64198	0.0257732	0.759408
Tcf24	-0.192939	1.23014	0.0879759	0.76929	0.928675
Cops5	-0.232575	6.11781	1.3071	0.264074	0.76095
Cspp1	-0.491052	4.72653	1.54477	0.225785	0.759408
Arfgef1	-0.033376	8.07478	0.00724753	0.932855	0.983438
Prex2	-0.745394	-0.141442	0.339435	0.56553	0.85358
Sulf1	-1.37009	-0.517658	2.10481	0.159642	0.759408
Prdm14	0.285855	-2.11013	0.0195784	0.890038	0.972922
Ncoa2	-0.0991054	6.14886	0.149362	0.702514	0.903915
Tram1	-0.1132	7.4046	0.236767	0.630917	0.880616
Lactb2	-0.0510795	5.06934	0.0193944	0.890391	0.972922
Xkr9	-0.250646	5.86484	0.513416	0.480504	0.82089
Trpa1	-1.41179	-0.215044	3.37838	0.0783309	0.759408
Terf1	-0.491898	3.49927	1.59791	0.218207	0.759408
Rpl7	-0.478859	9.32638	4.2665	0.0497086	0.759408
Rdh10	0.0668701	4.10223	0.0666364	0.798476	0.939519
Stau2	-0.0200867	3.63497	0.00347157	0.953498	0.989973
Ube2w	-0.296034	4.45381	0.967035	0.335125	0.778635
Tceb1	-0.537581	5.00879	2.52642	0.1249	0.759408
Tmem70	-0.392035	4.72829	2.17954	0.152717	0.759408
Ly96	-0.543757	3.32273	1.30749	0.264005	0.76095
Jph1	-0.255398	-1.13968	0.075261	0.786147	0.935168
Pkhd1	1.17927	0.585197	1.77055	0.195684	0.759408
Mcm3	-0.224213	5.04368	0.290608	0.594743	0.866718
Paqr8	0.437599	2.62714	1.20002	0.284072	0.766117
Tram2	1.32562	1.79085	7.28625	0.0124584	0.759408
Tmem14a	0.316685	1.97895	1.16039	0.291978	0.76653
Gsta3	-0.401093	4.3705	0.802085	0.379269	0.788016
Ogfrl1	-0.278523	-1.11524	0.113763	0.7388	0.918131
Smap1	-0.0244005	6.47986	0.0110473	0.917156	0.978857
Sdhaf4	-0.0297863	3.28823	0.0121824	0.913021	0.977085
Fam135a	-0.295687	6.89721	0.483491	0.493451	0.826437
Lmbrd1	-0.0229765	6.80187	0.00744507	0.931948	0.983438
Phf3	-0.138918	6.55063	0.177738	0.677035	0.897257
Ptp4a1	-0.132938	4.97542	0.136309	0.71518	0.909684
Prim2	-0.460055	3.36176	3.29487	0.0818769	0.759408
Rab23	-0.750652	2.15748	7.5221	0.0112739	0.759408
Bag2	-0.198944	1.55635	0.318854	0.57748	0.858029
Zfp451	-0.596256	3.69801	3.0748	0.0921392	0.759408
Dst	0.243464	7.84069	0.424973	0.520593	0.836615
Ccdc115	0.0741423	4.36996	0.15478	0.697444	0.902893
Imp4	0.403819	5.15594	2.47394	0.128697	0.759408
Ptpn18	0.352208	4.41036	0.529108	0.473943	0.819497
Arhgef4	-0.423673	-1.16684	0.291166	0.594392	0.866618
Fam168b	-0.119353	7.45359	0.633287	0.433868	0.805804
Plekhb2	0.698927	8.63135	6.96775	0.0142812	0.759408
Hs6st1	0.248524	5.91567	0.971103	0.33413	0.778068
Uggt1	-0.241778	6.80733	1.63718	0.212812	0.759408
Neurl3	0.0653927	7.13737	0.0335442	0.856201	0.958878
Arid5a	0.592552	1.08048	1.6919	0.205569	0.759408
Kansl3	-0.0685043	6.57725	0.157166	0.695244	0.902284
Lman2l	-0.0775099	4.17454	0.11783	0.734356	0.91649
Cnnm4	0.213657	6.74757	0.627982	0.435776	0.806662
Cnnm3	0.225091	4.75506	0.957734	0.337415	0.778743
Ankrd23	-0.115155	2.17369	0.0483802	0.827746	0.948717
Ankrd39	0.285769	2.32044	0.771872	0.388255	0.792493
Sema4c	0.0298674	2.504	0.00253933	0.960223	0.991911
Fam178b	0.338231	-1.33901	0.118509	0.733622	0.916463
Cox5b	0.426359	7.24311	1.99323	0.170699	0.759408
Actr1b	0.517967	6.19442	3.06255	0.0927531	0.759408
Zap70	-0.779687	-1.65753	0.365533	0.551062	0.847948
Tmem131	0.379788	7.44393	4.06578	0.0549583	0.759408
Inpp4a	-0.290679	4.5419	0.708849	0.408048	0.798819
Coa5	0.12819	7.08695	0.519233	0.478054	0.820399
Unc50	0.201828	5.04796	0.789682	0.382921	0.789365
Mgat4a	-0.0348794	9.18043	0.0156796	0.901382	0.97605
4930594C11Rik	-0.472388	0.249697	0.639094	0.431795	0.80522
2010300C02Rik	0.281296	5.44002	0.677361	0.418512	0.80234
Tsga10	-0.0585681	0.943409	0.0134853	0.908508	0.976325
Lipt1	-0.0319934	1.39229	0.0108005	0.918083	0.979096
Mitd1	-0.668178	4.46827	3.0969	0.0910444	0.759408
Mrpl30	0.10505	5.74015	0.203978	0.65554	0.890979
Txndc9	-0.343106	6.15797	1.81648	0.190182	0.759408
Eif5b	-0.310675	6.35862	0.74065	0.397877	0.796562
Rev1	-0.355062	4.38418	1.05208	0.315146	0.774765
Aff3	0.0228534	-1.34674	0.000272018	0.986976	0.999438
Pdcl3	-0.128347	5.32179	0.353525	0.557629	0.851944
Npas2	0.362471	5.27515	2.17708	0.152939	0.759408
Rpl31	0.0241607	8.03399	0.00676435	0.935126	0.983778
Tbc1d8	0.013868	3.50194	0.00278382	0.958354	0.99152
Cnot11	0.0197817	5.09545	0.0151584	0.903026	0.97605
Snord89	0.541793	-1.58556	0.230989	0.635097	0.882981
Rnf149	-0.227067	5.38917	1.28084	0.268804	0.761484
Map4k4	-0.364225	5.77612	2.64073	0.117075	0.759408
Il1r1	0.273555	-0.738094	0.0475058	0.829284	0.949396
Il1rl1	-0.167597	1.03963	0.0234049	0.879674	0.970094
Il18r1	-1.74419	4.86458	2.94761	0.0987447	0.759408
Il18rap	-0.205781	-1.23569	0.0127804	0.910921	0.977015
Slc9a4	-2.68853	0.434672	5.319	0.0312504	0.759408
Slc9a2	-0.0454957	5.92236	0.0236475	0.879057	0.970094
Mfsd9	0.305719	5.10819	2.22632	0.148565	0.759408
Mrps9	-0.140911	5.09943	0.370375	0.548455	0.847412
Tgfbrap1	0.101011	6.06434	0.331148	0.570282	0.854861
AI597479	-0.261136	4.1458	1.23623	0.277094	0.761484
Fhl2	0.0356754	3.94686	0.0123427	0.912453	0.977036
Nck2	-0.529044	4.90077	2.35808	0.137573	0.759408
Uxs1	-0.515501	4.06741	4.18255	0.0518323	0.759408
Tpp2	-0.402774	5.97155	0.975016	0.333177	0.777318
Tex30	-0.821704	3.26944	5.43874	0.028312	0.759408
Kdelc1	-0.517726	3.47931	3.17357	0.0873604	0.759408
Bivm	-0.322703	4.22153	1.06082	0.313187	0.77326
Ercc5	-0.418388	4.23051	1.45631	0.239151	0.759408
Gulp1	0.242713	3.00896	0.0984133	0.756423	0.924367
Col3a1	0.0617753	3.38285	0.0051806	0.943211	0.985889
Col5a2	1.31373	0.56608	1.28464	0.268113	0.761484
Wdr75	-1.05116	4.24745	8.30189	0.00815876	0.759408
Slc40a1	0.00792334	9.74393	0.000260138	0.987264	0.999558
Slc39a10	-0.457394	3.14718	1.17258	0.289515	0.766117
Sdpr	0.881122	-0.316214	0.354209	0.55725	0.851944
Nabp1	0.0597679	4.76961	0.0139672	0.906896	0.976317
Myo1b	-0.866514	3.82994	8.96956	0.00623465	0.759408
Stat4	-1.2839	-1.49999	0.71088	0.407386	0.798788
Stat1	-0.302685	6.95297	0.876558	0.358371	0.781688
Gls	-0.44916	7.97432	1.43002	0.243316	0.759408
Nab1	-0.10302	5.10983	0.102215	0.751923	0.922822
Tmem194b	-0.529835	2.32024	1.3604	0.254804	0.759408
Mfsd6	-0.0209793	6.34809	0.00521885	0.943002	0.985889
Inpp1	0.0770709	4.28094	0.135308	0.71618	0.909969
Hibch	-0.00905839	4.34656	0.000452664	0.9832	0.998051
1700019D03Rik	0.0697352	3.71747	0.0389774	0.845138	0.953787
Pms1	-0.702723	2.90558	1.7981	0.19236	0.759408
Ormdl1	-0.193992	5.93764	0.343126	0.563439	0.853382
Osgepl1	-0.405889	3.62789	1.26111	0.27243	0.761484
Asnsd1	-0.321714	5.72652	1.36712	0.253666	0.759408
Dnah7a	0.244826	-0.789394	0.0497839	0.825307	0.948489
Stk17b	-0.152546	5.80572	0.14869	0.70315	0.904201
Ccdc150	-0.550113	-1.43353	0.354906	0.556865	0.851944
Gtf3c3	-0.476757	4.52586	2.56288	0.122339	0.759408
Pgap1	0.17801	6.70083	0.201297	0.657657	0.891436
Ankrd44	0.3797	4.7228	0.917478	0.347585	0.781688
Sf3b1	-0.415649	8.35122	1.25855	0.272905	0.761484
Coq10b	-0.353124	4.43372	1.00694	0.325538	0.776014
Hspd1	-0.406864	8.30324	1.48456	0.234777	0.759408
Hspe1	-0.0729972	6.55219	0.0651094	0.800746	0.940319
Mob4	-0.322504	5.98589	1.10333	0.303885	0.769469
Rftn2	-0.474465	-0.124642	0.634769	0.433338	0.805565
Mars2	-0.365542	3.07957	1.44392	0.241103	0.759408
Satb2	-0.237277	4.93261	0.810548	0.376807	0.787279
9130024F11Rik	-1.0611	1.27112	7.37506	0.011997	0.759408
1700066M21Rik	-0.259116	2.74833	0.571213	0.457052	0.813965
Tyw5	-0.303344	2.57499	0.349014	0.560135	0.85202
9430016H08Rik	-0.101336	4.12389	0.140869	0.710679	0.908137
Spats2l	-0.591221	5.28008	2.35567	0.137765	0.759408
Kctd18	-0.123121	2.73354	0.176532	0.678068	0.897586
Sgol2a	-0.584166	3.31951	1.32503	0.260909	0.759957
Aox2	-0.0470872	-0.891993	0.00168016	0.96764	0.99389
Bzw1	-0.340049	8.128	0.859506	0.363007	0.781688
Clk1	-0.772608	6.79839	2.82302	0.105752	0.759408
Ppil3	-0.242071	3.31154	0.755907	0.393131	0.794264
Nif3l1	0.169468	4.49215	0.781395	0.38539	0.790804
Orc2	-0.704495	3.79057	2.78668	0.107904	0.759408
Fam126b	0.0490844	5.62745	0.0107899	0.918123	0.979096
Ndufb3	-0.0775016	5.53111	0.144224	0.707421	0.90663
Gm20257	-0.55352	0.759017	1.72617	0.201187	0.759408
Als2cr12	-0.0430441	4.0722	0.0146165	0.904767	0.976317
Cflar	-0.108625	6.1962	0.118061	0.734107	0.91649
Casp8	-0.0531934	6.93437	0.0184198	0.893163	0.972922
Trak2	-0.14775	5.55422	0.340094	0.565156	0.85358
Stradb	0.048351	4.81849	0.055958	0.814988	0.945005
Tmem237	-0.263501	0.620564	0.323566	0.5747	0.856726
Mpp4	0.337894	-0.366527	0.045522	0.83283	0.950345
Als2	-0.0683963	5.40888	0.0528347	0.820129	0.947021
Fzd7	-0.460779	4.02251	2.26172	0.145512	0.759408
Sumo1	-0.455308	6.11954	2.20743	0.150225	0.759408
Nop58	-0.773315	5.85009	2.72133	0.111903	0.759408
Bmpr2	-0.294496	5.96418	0.602344	0.445184	0.809832
Fam117b	-0.200849	4.97837	1.01787	0.32298	0.775622
Wdr12	-0.382831	3.89112	2.26042	0.145622	0.759408
Carf	-0.320161	2.68441	0.50322	0.48485	0.823576
Nbeal1	-0.017621	4.8212	0.0012179	0.972446	0.995108
Cyp20a1	0.210241	2.94547	0.481073	0.494523	0.826437
Abi2	-0.634069	3.64566	1.87062	0.183938	0.759408
Raph1	0.207688	6.69226	0.211618	0.649597	0.888652
Cd28	-2.76795	-2.25756	0.933254	0.344395	0.781509
Ctla4	0	-2.01928	0	1	1
Pard3b	0.166939	5.54155	0.37859	0.544087	0.845456
Nrp2	-0.547346	0.951746	0.740683	0.397866	0.796562
Ino80d	-0.357849	6.32133	1.01156	0.324453	0.776014
Ino80dos	-0.234115	-0.500301	0.198336	0.660015	0.892277
Ndufs1	-0.275892	7.40754	0.933707	0.343434	0.780832
Eef1b2	0.0282337	8.33412	0.0123432	0.912451	0.977036
Snora41	-0.573044	-0.347336	0.781036	0.385497	0.790804
Fastkd2	-0.435053	4.84692	1.66235	0.209441	0.759408
Klf7	-0.155617	1.00225	0.0995746	0.755039	0.923783
Creb1	-0.522306	5.59087	2.10285	0.159828	0.759408
Mettl21a	0.113446	2.7667	0.2113	0.649842	0.888671
2810408I11Rik	-0.087006	1.25132	0.0651776	0.800644	0.940319
Ccnyl1	-0.264058	4.30713	0.79548	0.381208	0.788811
Fzd5	-0.52226	6.76508	3.36573	0.0788567	0.759408
Plekhm3	-0.83772	2.4853	3.50044	0.0734597	0.759408
D630023F18Rik	-0.608678	-1.15374	0.895932	0.353206	0.781688
Idh1	0.177212	7.92862	0.348249	0.560562	0.85202
Pikfyve	-0.246041	5.56174	0.399965	0.533022	0.842013
Map2	-1.67413	1.02533	3.66022	0.0675966	0.759408
Unc80	-0.190809	-1.19618	0.0511167	0.823025	0.948028
Rpe	-0.385102	6.09952	1.00813	0.32526	0.776014
Kansl1l	-0.416322	4.42359	0.699329	0.411169	0.800395
Acadl	-0.177847	8.77582	0.542846	0.46832	0.816884
Lancl1	-0.0693748	4.17851	0.0340829	0.855065	0.958538
Cps1	-0.313573	11.1505	1.0639	0.312498	0.77326
Ikzf2	-0.874146	1.02245	1.7099	0.203253	0.759408
Bard1	-0.663	2.37368	3.502	0.0733998	0.759408
Atic	-0.0310894	5.93926	0.0157623	0.901124	0.97605
Fn1	0.277333	2.00415	0.0527055	0.820345	0.947116
Mreg	0.242943	6.81485	0.787929	0.383441	0.789669
Pecr	0.302274	4.83703	1.8998	0.180678	0.759408
Tmem169	-0.0951399	-0.829865	0.0137008	0.907784	0.976325
Xrcc5	-0.289457	4.43158	0.628514	0.435584	0.806564
2025-03-04	0.119708	-0.977806	0.0326566	0.858095	0.959863
Smarcal1	-0.0286581	4.186	0.020911	0.886216	0.971169
Rpl37a	0.278979	7.73777	0.220346	0.642967	0.886195
Igfbp5	-1.04161	0.889497	1.46235	0.238208	0.759408
Tns1	0.13976	-0.0461478	0.0115681	0.915233	0.977925
Arpc2	-0.0484028	8.36376	0.0442243	0.835193	0.950345
Aamp	0.688829	6.88556	1.54414	0.225878	0.759408
Pnkd	0.704789	4.48944	1.45084	0.240011	0.759408
Tmbim1	0.594685	7.11364	5.72555	0.0248036	0.759408
Ctdsp1	0.510434	6.9302	2.50518	0.12642	0.759408
Vil1	0.318288	10.9675	0.982504	0.331363	0.776658
Usp37	-0.455098	4.63962	2.497	0.127012	0.759408
Rqcd1	0.0545601	5.95775	0.114747	0.737717	0.917731
Zfp142	-0.048109	3.67135	0.0218782	0.883634	0.970898
Bcs1l	0.32909	3.32189	1.2626	0.272154	0.761484
Rnf25	0.213719	4.48252	0.662846	0.423475	0.803173
Stk36	-0.754417	-0.510216	1.07742	0.30951	0.772787
Ttll4	-0.308277	3.99542	0.892326	0.354159	0.781688
Cyp27a1	-0.252065	3.9536	0.260243	0.614563	0.872633
Prkag3	-1.97741	-1.53739	1.14404	0.295326	0.767477
Wnt6	-3.47354	-1.47196	3.70218	0.0709855	0.759408
Fev	0.143187	-0.415566	0.0624606	0.804752	0.941573
Ihh	0.567811	5.70084	0.940232	0.341785	0.78067
Nhej1	0.312116	1.82413	0.960622	0.336702	0.778743
Slc23a3	0.0610338	1.64062	0.0163989	0.899158	0.975214
Cnppd1	0.433403	6.38225	2.44782	0.130637	0.759408
Fam134a	0.658806	6.97319	3.77712	0.063644	0.759408
Zfand2b	0.555174	4.94101	1.02871	0.320469	0.775622
Abcb6	0.486945	4.76973	2.75477	0.109835	0.759408
Atg9a	0.887277	6.54657	4.72927	0.0396233	0.759408
Ankzf1	0.00156974	4.65769	4.26607e-05	0.994842	1
Glb1l	-0.0775986	2.51611	0.0674982	0.797206	0.939506
Stk16	0.194856	5.6547	0.613335	0.441112	0.808231
Tuba4a	0.451311	6.78301	1.71892	0.202104	0.759408
Dnajb2	0.374366	3.81693	1.24892	0.274702	0.761484
Ptprn	0.246182	1.09315	0.187372	0.668936	0.894456
Resp18	-0.798515	0.601303	2.14109	0.156233	0.759408
Dnpep	0.730769	6.84563	1.9547	0.174731	0.759408
Des	2.27456	-0.108272	3.31145	0.0811585	0.759408
Speg	0.188889	0.11226	0.0299733	0.863987	0.962699
Gmppa	0.39083	6.40957	0.696706	0.412035	0.800682
Chpf	0.930343	3.31649	1.63081	0.213676	0.759408
Tmem198	0.305745	-0.359323	0.165679	0.687549	0.900621
Obsl1	-0.163051	3.49639	0.0435016	0.836525	0.95087
Inha	-0.689554	2.33348	0.846171	0.366693	0.783766
Stk11ip	0.481249	5.65882	1.67864	0.207295	0.759408
Slc4a3	0.318094	-1.23292	0.0886273	0.768463	0.928211
Epha4	-1.39884	1.51608	4.25585	0.0499726	0.759408
Sgpp2	0.0285036	7.44945	0.0317454	0.860067	0.960646
Farsb	-0.43512	6.04039	4.04975	0.055404	0.759408
Mogat1	1.27744	-1.38513	2.67592	0.116592	0.759408
Acsl3	-0.359675	7.67885	0.703455	0.409812	0.80036
Utp14b	-0.315495	5.00966	0.497894	0.487146	0.824416
Scg2	-1.34311	2.56964	5.49071	0.0276375	0.759408
Ap1s3	-0.344691	5.26345	1.84062	0.187367	0.759408
Wdfy1	-0.243702	5.8852	0.115309	0.737101	0.917295
Mrpl44	0.121642	4.307	0.259103	0.615335	0.872857
Serpine2	-0.667801	-0.664215	0.275278	0.604574	0.869511
Cul3	-0.359997	6.7477	0.877113	0.358222	0.781688
Dock10	-2.35484	0.200576	3.88903	0.0601042	0.759408
Irs1	0.153915	0.044716	0.0426306	0.838145	0.951265
Rhbdd1	0.0122654	4.946	0.00319405	0.955394	0.990998
Mff	-0.136798	5.84385	0.303591	0.586678	0.862397
Tm4sf20	0.246568	8.15058	0.652249	0.427156	0.803962
Agfg1	-0.177628	6.96477	0.587189	0.450899	0.813236
Slc19a3	-0.037384	3.90875	0.00637485	0.937017	0.98433
Ccl20	-0.498828	2.111	1.03161	0.319802	0.775622
Sphkap	-0.88564	-0.20138	1.77575	0.195051	0.759408
Pid1	0.25789	5.29999	0.287543	0.596681	0.867372
Dner	-1.00418	-0.790692	1.01545	0.323545	0.775903
Trip12	-0.203624	8.2959	0.387099	0.539631	0.844811
Fbxo36	0.21224	2.2879	0.747128	0.395851	0.795795
Sp110	0.291113	0.20074	0.151701	0.700312	0.903266
Sp140	-2.01612	-0.0760684	6.49478	0.017555	0.759408
Sp100	-0.543808	2.77144	0.905005	0.350823	0.781688
A630001G21Rik	-2.07598	-1.35728	1.87566	0.18337	0.759408
Cab39	-0.311893	7.75807	0.773951	0.387627	0.792356
Itm2c	0.773596	6.59005	2.61804	0.118581	0.759408
Gpr55	0.640249	1.22163	1.28128	0.268723	0.761484
2810459M11Rik	0.31705	3.4922	0.889247	0.354976	0.781688
Psmd1	-0.37891	6.98093	1.6293	0.213882	0.759408
Armc9	0.27744	3.31421	0.790547	0.382665	0.789361
B3gnt7	0.529206	4.39151	0.819828	0.374133	0.786179
Ncl	-0.625532	8.44674	2.6586	0.115905	0.759408
Snora75	-1.0177	-1.50819	1.16902	0.290231	0.766117
C130036L24Rik	-0.16764	-1.87483	0.0214065	0.884886	0.971165
Ptma	-0.517256	8.4372	2.54182	0.12381	0.759408
Pde6d	0.311329	3.96262	1.38562	0.250564	0.759408
Cops7b	0.144768	4.33754	0.384668	0.540897	0.844926
Dis3l2	0.338967	4.83545	3.34289	0.0798159	0.759408
Alppl2	0.954631	0.322188	0.87137	0.359773	0.781688
Alpi	0.691191	11.0918	1.7802	0.194511	0.759408
Akp3	0.364066	-0.457743	0.478749	0.660111	0.892277
Eif4e2	0.327176	6.6833	3.67318	0.0671449	0.759408
Efhd1	1.62938	0.345343	5.80497	0.0239195	0.759408
Gigyf2	-0.119832	6.59185	0.193264	0.664105	0.892634
Kcnj13	0	0.276026	0	1	1
Ngef	0.559889	6.05567	1.83053	0.188537	0.759408
Neu2	0.465509	1.74325	1.25219	0.27409	0.761484
Inpp5d	-0.363773	0.31201	0.15376	0.698391	0.90313
Atg16l1	0.190918	4.92791	0.759833	0.391924	0.793114
Dgkd	-0.0497177	7.3632	0.0317419	0.860074	0.960646
Usp40	-0.122384	5.84594	0.115505	0.736886	0.917231
Ugt1a10	1.5494	-1.01551	0.518261	0.479423	0.820621
Ugt1a9	0.929142	5.46211	0.572821	0.456426	0.813965
Ugt1a7c	-0.269207	6.07334	0.579911	0.453685	0.813415
Ugt1a6b	-0.535	-1.65555	0.173011	0.681106	0.89854
Ugt1a6a	0.851111	-0.0521129	3.72415	0.0654015	0.759408
Dnajb3	0.381395	1.4393	0.459088	0.50446	0.829817
Ugt1a1	-0.166166	6.05224	0.396949	0.534558	0.843141
Mroh2a	0.0873973	0.271581	0.0194349	0.890278	0.972922
Hjurp	-0.236385	4.55909	0.685066	0.415914	0.801642
Spp2	0.412586	6.60869	0.991344	0.32924	0.776305
Arl4c	-0.619125	0.121423	1.2704	0.270714	0.761484
Sh3bp4	-0.113111	3.36599	0.0601497	0.808322	0.943077
Agap1	0.177932	5.58561	0.857901	0.363448	0.782399
Ackr3	-0.32462	0.7926	0.189911	0.666843	0.893111
Cops8	0.245195	5.24092	2.03319	0.166636	0.759408
Col6a3	-1.80782	1.63662	2.78034	0.108284	0.759408
Mlph	0.598405	5.98214	2.83917	0.104812	0.759408
Rab17	0.678126	6.75898	4.82582	0.0378219	0.759408
Lrrfip1	0.0622829	6.81485	0.0310195	0.861658	0.961811
Ramp1	0.565997	2.46951	0.657677	0.425264	0.803377
Ube2f	0.147458	4.84016	0.33217	0.569692	0.85477
Scly	0.615314	5.3236	2.97081	0.0974999	0.759408
Fam132b	-0.10133	3.22831	0.0373502	0.848362	0.955602
Ilkap	-0.113966	4.92151	0.284879	0.598377	0.867387
Hes6	0.718182	5.25878	2.12764	0.157487	0.759408
Per2	-0.0218522	6.73005	0.00520823	0.94306	0.985889
Traf3ip1	-0.574106	3.17255	6.81609	0.015251	0.759408
Asb1	0.0724483	3.13047	0.111757	0.741025	0.919021
Hdac4	-0.146179	3.57444	0.151708	0.700306	0.903266
Ndufa10	0.579243	7.02566	4.99421	0.0348952	0.759408
Myeov2	0.696001	5.03822	5.5304	0.0271342	0.759408
Gpc1	0.390694	-0.283728	0.316773	0.578717	0.858877
Dusp28	0.773254	3.36701	4.7413	0.0393938	0.759408
Rnpepl1	0.491787	7.77674	0.748197	0.395519	0.79569
9430060I03Rik	0.577144	0.0351601	1.01182	0.324394	0.776014
Capn10	0.360891	5.5114	0.862148	0.362283	0.781688
Gpr35	-0.258722	4.46045	1.7841	0.194041	0.759408
Kif1a	-0.509949	0.426993	0.339323	0.565595	0.85358
Agxt	0.982515	0.815328	2.71396	0.112365	0.759408
2310007B03Rik	0.716817	5.38673	7.10553	0.0134589	0.759408
Sned1	0.281545	0.64364	0.197126	0.660985	0.892277
Mterf4	-0.0906016	3.24811	0.182603	0.672914	0.896492
Pask	-0.581641	2.52903	2.24057	0.147326	0.759408
Ppp1r7	-0.384332	5.44041	2.80482	0.106823	0.759408
Ano7	0.0523839	4.5735	0.00956174	0.922907	0.980295
Hdlbp	0.0921088	9.24876	0.248251	0.622796	0.877346
2025-09-02	-0.360008	7.09495	1.04512	0.316718	0.775622
Farp2	0.0658774	5.356	0.0711202	0.791966	0.937045
Stk25	0.416245	7.36747	2.54127	0.123849	0.759408
Bok	0.876831	4.24922	4.00399	0.0566983	0.759408
Thap4	0.605965	5.69281	3.53384	0.0721875	0.759408
Atg4b	0.413745	5.90953	3.08717	0.091525	0.759408
Dtymk	0.173388	4.31449	0.339346	0.565581	0.85358
Ing5	-0.080053	4.5967	0.183405	0.67224	0.896492
D2hgdh	0.254765	4.60131	1.62681	0.214221	0.759408
Gal3st2	0.2781	6.47264	0.55814	0.462189	0.815073
Gm9994	0.690939	-0.551422	0.619725	0.438772	0.808231
Gm6086	-0.0432397	-0.491221	0.00327483	0.954834	0.99078
Fam174a	0.1553	2.8805	0.233885	0.632994	0.88167
St8sia4	0.906318	-0.627531	0.460695	0.503722	0.829779
Panct2	-0.635707	0.665137	0.905798	0.350616	0.781688
D1Ertd622e	0.0585729	5.88045	0.0417621	0.839778	0.951327
Ppip5k2	-0.00567249	7.1541	0.00019005	0.989114	1
Gin1	-0.321688	3.55002	0.87362	0.359164	0.781688
Pam	0.455521	6.07526	1.40887	0.246735	0.759408
B230216N24Rik	0.0197422	0.189255	0.000823097	0.977347	0.996727
Rnf152	-0.127381	6.0073	0.0233844	0.879726	0.970094
Pign	-0.232928	5.51968	0.262192	0.613247	0.872548
2310035C23Rik	-0.253024	6.28484	0.673098	0.41996	0.803173
Tnfrsf11a	-0.296145	6.07915	0.648636	0.428423	0.803981
Zcchc2	-0.504891	4.8278	2.07749	0.162267	0.759408
Phlpp1	-0.0774282	4.00089	0.131055	0.720474	0.911781
Bcl2	-0.500938	2.19596	2.33809	0.139176	0.759408
Kdsr	-0.533217	4.56172	6.47263	0.0177275	0.759408
Vps4b	-0.399716	7.30272	1.26819	0.271121	0.761484
Serpinb5	-2.6649	0.942488	2.36116	0.13848	0.759408
Dsel	0.388245	3.18337	0.384308	0.541085	0.844926
Tsn	-0.105845	5.87745	0.312518	0.581262	0.859175
Nifk	-0.388509	5.05748	1.63752	0.212766	0.759408
Clasp1	0.0313333	5.33648	0.0225538	0.881865	0.970694
2900060B14Rik	-0.06146	-0.865622	0.00653977	0.93621	0.984303
Tfcp2l1	0.485564	5.92356	1.78809	0.19356	0.759408
Ralb	0.473637	7.11115	6.19768	0.0200317	0.759408
Tmem185b	0.314382	4.87387	1.50563	0.231579	0.759408
Epb4.1l5	-0.115206	5.36104	0.162223	0.690645	0.900993
Ptpn4	-0.283575	2.95267	0.359377	0.554409	0.850702
Tmem177	0.566689	3.56114	4.5771	0.0426612	0.759408
Tmem37	0.660234	8.34429	1.49381	0.233366	0.759408
Dbi	-0.0556463	8.46452	0.0412284	0.840791	0.95168
3110009E18Rik	-0.350485	1.0175	0.46068	0.503729	0.829779
Steap3	-0.269597	2.49846	0.136327	0.715163	0.909684
Insig2	0.0529572	5.89709	0.0138569	0.907262	0.976317
Ccdc93	0.0967059	6.69745	0.035801	0.851501	0.957011
Ddx18	-0.346238	4.91787	2.34233	0.138834	0.759408
Actr3	-0.161364	8.76065	0.20668	0.653423	0.889829
Slc35f5	-0.136421	6.79512	0.207751	0.652589	0.889454
Gpr39	0.380509	4.83405	0.966031	0.335371	0.778635
Lypd1	0.963766	-1.64645	0.916834	0.349068	0.781688
Nckap5	0.168449	5.69251	0.105219	0.748434	0.921702
Mgat5	0.355339	4.86992	1.55319	0.224563	0.759408
Ccnt2	-0.327677	5.59163	0.680251	0.417535	0.802043
Rab3gap1	-0.201336	5.69849	1.0434	0.317108	0.775622
Zranb3	-0.485275	2.59187	1.68805	0.206068	0.759408
R3hdm1	-0.235646	5.34775	0.861603	0.362432	0.781688
Ubxn4	-0.448614	6.77559	2.1274	0.157509	0.759408
Lct	0.655336	11.2523	0.627697	0.435879	0.806662
Mcm6	-0.427956	6.60995	3.15556	0.0882101	0.759408
Dars	-0.399579	6.01441	1.36166	0.254589	0.759408
Cxcr4	-0.515955	0.217174	0.143227	0.708384	0.907313
Cd55	0.628445	6.16498	1.07735	0.309524	0.772787
C4bp	0.71838	1.08541	2.47357	0.128724	0.759408
C4bp-ps1	0.0350381	-0.595896	0.00190573	0.965537	0.992688
Pfkfb2	-0.0451032	6.73244	0.0132716	0.909233	0.976658
Yod1	-0.209896	3.4198	0.293965	0.592636	0.865391
AA986860	0.102422	7.11981	0.105975	0.747565	0.921478
Pigr	-0.575722	10.2135	2.01982	0.167983	0.759408
Fcmr	-0.502962	-1.18348	0.0459035	0.832392	0.950345
Mapkapk2	0.668842	6.73658	4.33619	0.0480202	0.759408
Dyrk3	-0.816472	0.0783711	2.54614	0.123507	0.759408
Eif2d	0.402427	5.12039	3.29564	0.0818432	0.759408
Rassf5	-0.699892	3.48225	3.00808	0.0955384	0.759408
Ikbke	0.495875	5.84493	3.26696	0.0831029	0.759408
Srgap2	-0.0623333	3.49465	0.0441153	0.835393	0.950345
Fam72a	-0.352236	0.250965	0.446951	0.510097	0.830763
Ctse	0.0279441	-0.573316	0.000976899	0.975322	0.995734
Pm20d1	0.456326	7.59102	0.21064	0.650351	0.888711
Slc41a1	-0.548878	2.83389	2.89407	0.101688	0.759408
Rab29	0.121363	2.87973	0.271918	0.606775	0.87017
Nucks1	-0.585562	6.47547	5.27241	0.0305977	0.759408
Slc45a3	0.31135	-0.706552	0.056819	0.813598	0.944473
Elk4	0.0310318	4.48616	0.00721578	0.933001	0.983438
Mfsd4	0.693974	4.23896	1.82249	0.189477	0.759408
Cdk18	0.563686	7.56412	1.49097	0.233798	0.759408
Klhdc8a	-0.0116895	0.943432	0.000444241	0.983357	0.998051
Nuak2	-0.182265	6.82628	0.254871	0.61822	0.874934
Tmcc2	0.781582	-1.97716	0.397835	0.53493	0.843141
Dstyk	-0.198879	3.84341	0.290185	0.59501	0.866718
Rbbp5	-0.10448	5.49936	0.319901	0.57686	0.858029
Tmem81	0.240457	2.78371	0.583794	0.452195	0.813328
Cntn2	0.799061	0.173697	1.73388	0.204199	0.759408
Nfasc	-0.111645	2.21087	0.10201	0.752164	0.922822
Mdm4	-0.444934	7.14025	1.02433	0.32148	0.775622
Pik3c2b	-0.216432	5.4593	0.920802	0.346729	0.781688
Ppp1r15b	-0.041581	7.76504	0.0288268	0.866587	0.963893
Plekha6	0.113021	7.03708	0.157007	0.69539	0.902284
Golt1a	0.936006	6.12757	3.73531	0.0650267	0.759408
Kiss1	0.459356	0.225291	0.720307	0.404338	0.798547
Etnk2	0.385656	3.06565	0.249451	0.62196	0.877168
Sox13	0.556264	6.48126	1.2718	0.270458	0.761484
Snrpe	-0.21534	5.22797	0.698204	0.41154	0.800682
Zc3h11a	-0.364145	7.50674	1.09807	0.305017	0.769512
Zbed6	-0.192654	5.76132	0.115961	0.736388	0.916993
Lax1	1.00027	-0.774866	0.315587	0.579424	0.858877
Atp2b4	0.0464157	0.598339	0.00310725	0.956003	0.991117
Prelp	0.495334	1.65157	0.263299	0.612503	0.872548
Fmod	1.61695	-1.62102	0.933396	0.343513	0.780832
Btg2	-0.60321	5.54662	4.21024	0.0511206	0.759408
Adora1	-0.270159	1.37947	0.272527	0.606375	0.870081
Ppfia4	0.223612	-0.169242	0.0506608	0.823802	0.948155
Tmem183a	0.0553196	7.01022	0.09701	0.758108	0.92437
Cyb5r1	0.282381	3.3679	0.702007	0.410287	0.800395
Adipor1	0.463776	7.17914	4.77464	0.0387651	0.759408
Klhl12	-0.209274	4.29915	0.727397	0.402069	0.797581
Rabif	0.19332	4.86464	1.03387	0.319283	0.775622
Kdm5b	-0.135472	5.42934	0.279326	0.601944	0.868982
Syt2	-2.64591	-0.579003	1.8135	0.193719	0.759408
Ppp1r12b	0.149514	1.48186	0.0890589	0.767918	0.928211
Ube2t	-0.486601	1.72338	1.59014	0.219296	0.759408
Ptpn7	-0.880077	-1.42252	0.516104	0.479369	0.820621
Arl8a	0.498247	5.86164	2.44393	0.130929	0.759408
Elf3	0.380811	8.38095	0.659729	0.424553	0.803173
Rnpep	0.548291	7.70858	3.40761	0.0771318	0.759408
Timm17a	0.155509	5.10264	0.687914	0.41496	0.801642
Ipo9	-0.188363	5.53632	0.960885	0.336637	0.778743
Nav1	-0.669957	3.14838	3.69183	0.066501	0.759408
Csrp1	0.440173	4.29185	1.29718	0.265849	0.761484
Phlda3	-0.295554	-0.435193	0.142724	0.708873	0.907426
Tnni1	1.4312	0.416473	4.23005	0.0506183	0.759408
Lad1	0.435308	8.89436	1.11337	0.301743	0.76812
Tnnt2	-0.605124	0.0251076	0.896033	0.353179	0.781688
Pkp1	0.380432	3.988	0.382783	0.541882	0.844926
Igfn1	1.16744	-1.16906	0.449646	0.508836	0.830602
Tmem9	0.787425	7.54128	2.99511	0.0962159	0.759408
Kif21b	0.426545	6.80691	1.22613	0.279018	0.762018
5730559C18Rik	0.492911	5.49458	1.58633	0.219832	0.759408
Camsap2	-0.254091	2.04083	0.128239	0.723361	0.913046
9230116N13Rik	-1.38855	-1.39832	2.66564	0.115447	0.759408
Ddx59	-0.0729906	2.68979	0.0671757	0.79768	0.939519
Kif14	-0.506543	2.90454	1.63356	0.213303	0.759408
Zfp281	-0.404129	3.51046	0.840268	0.368341	0.784604
Nr5a2	-0.550499	5.55206	2.76021	0.109503	0.759408
Ptprc	-1.03877	1.98218	1.31007	0.263546	0.76095
Nek7	-0.542743	3.03744	0.791875	0.382272	0.789287
2310009B15Rik	0.436147	0.669349	0.622621	0.437717	0.807991
Dennd1b	-0.136325	6.25507	0.0967977	0.758364	0.92437
Zbtb41	-0.345034	4.66274	0.844226	0.367235	0.783766
Aspm	-0.57007	3.86784	1.48655	0.234472	0.759408
F13b	0.810195	-1.49141	0.76256	0.393864	0.79484
Cfhr2	-0.56578	0.213967	0.122314	0.729556	0.915573
Cfh	-1.65729	0.3417	3.93996	0.0585677	0.759408
Cdc73	-0.271759	4.83357	0.614919	0.44053	0.808231
Glrx2	0.0766746	4.65235	0.0644021	0.801807	0.940554
Trove2	-0.32527	3.30946	0.469734	0.499605	0.827375
Uchl5	-0.301795	5.12447	0.802369	0.379186	0.788016
Rgs2	0.10928	3.81043	0.0468522	0.830444	0.949661
Rgs13	-0.632435	-0.490818	0.188544	0.690697	0.900993
Rgs1	0.251231	0.379551	0.0772968	0.78335	0.93367
Pla2g4a	-0.369659	3.19028	0.542674	0.46839	0.816905
Ptgs2	-0.665509	0.967132	0.111006	0.741863	0.919475
BC003331	-0.303328	5.35037	0.396418	0.534829	0.843141
Tpr	-0.204119	7.16341	0.227272	0.637819	0.88451
Hmcn1	1.22531	1.69768	0.491096	0.49227	0.826173
C730036E19Rik	0	-0.753679	0	1	1
Ivns1abp	-0.408877	9.19995	1.35448	0.255813	0.759408
Swt1	-0.321891	5.80542	0.565337	0.459349	0.814447
Trmt1l	-0.338692	5.64717	2.35499	0.137819	0.759408
Rnf2	-0.354816	5.38273	1.29626	0.266014	0.761484
Fam129a	0.330763	1.40626	0.189928	0.666829	0.893111
Edem3	-0.140474	6.5658	0.147777	0.704017	0.904201
1700025G04Rik	0.251202	6.04505	0.601745	0.445408	0.809832
Tsen15	0.0734429	2.78659	0.0773419	0.783288	0.93367
Rgl1	0.796401	5.77217	4.82257	0.0378811	0.759408
Arpc5	0.0523287	8.24646	0.0416523	0.839986	0.951327
Ncf2	0.923964	3.45343	2.61839	0.118558	0.759408
Smg7	-0.186005	6.30417	1.12661	0.298949	0.767575
Nmnat2	-1.4875	-1.65482	1.67911	0.207234	0.759408
Lamc2	0.00554328	4.23609	0.000699535	0.979116	0.997407
Lamc1	0.167093	5.86819	0.622423	0.437789	0.807991
E330020D12Rik	-0.172411	2.99345	0.0364203	0.850238	0.956699
Dhx9	-0.449954	7.85598	1.38618	0.250471	0.759408
Npl	0.632119	10.3351	0.658683	0.424915	0.803173
Rgs16	3.84486	-1.65382	3.25858	0.0867045	0.759408
Rnasel	0.0236174	7.75598	0.00396516	0.950307	0.988873
Glul	-0.149808	6.59114	0.21929	0.643761	0.886429
Cacna1e	-1.36767	-1.57157	0.849063	0.365889	0.783766
Ier5	0.0403155	5.32197	0.0183237	0.89344	0.972922
Mr1	-1.83532	-1.96634	0.815368	0.375415	0.786911
Stx6	0.215497	4.68151	1.4072	0.247007	0.759408
Xpr1	-0.0785004	6.64322	0.0624051	0.804837	0.941573
Acbd6	0.40354	3.57338	1.562	0.223293	0.759408
Qsox1	0.575141	5.61664	1.65684	0.210173	0.759408
Cep350	0.0792226	7.61729	0.0497297	0.825401	0.948489
Tor1aip1	0.164328	5.56724	0.73791	0.398738	0.796562
Tor1aip2	0.0272214	9.12102	0.00840826	0.927692	0.982364
Tdrd5	0.50605	1.41169	0.239326	0.629701	0.879611
Soat1	0.464177	6.54904	1.90387	0.180229	0.759408
Abl2	-0.0931065	5.04345	0.168149	0.68536	0.900054
Tor3a	-0.0852555	3.28425	0.0234072	0.879668	0.970094
Fam20b	-0.100858	7.89038	0.301825	0.587761	0.862615
Ralgps2	-0.37497	5.68451	2.59149	0.120373	0.759408
Angptl1	0.353115	-1.35952	0.172339	0.6822	0.899315
Rasal2	0.00121397	3.22837	1.00109e-05	0.997501	1
2810025M15Rik	0.0782938	2.39436	0.0493447	0.826066	0.948489
BC026585	0.170222	3.31402	0.428121	0.519066	0.836042
Sec16b	0.131594	7.31262	0.411614	0.527166	0.839899
Brinp2	2.16208	-0.0981892	1.01043	0.327931	0.776305
Rfwd2	-0.435328	5.6757	1.81343	0.190541	0.759408
4930523C07Rik	-0.327521	1.31407	0.590197	0.449755	0.812249
Mrps14	0.206834	5.03293	0.791882	0.38227	0.789287
Cacybp	-0.593933	5.60408	1.92535	0.17788	0.759408
Rabgap1l	-0.201592	6.09748	0.311292	0.582	0.859318
Rc3h1	-0.202362	6.1714	0.347223	0.561136	0.852175
Serpinc1	1.16162	0.590199	3.82227	0.0621882	0.759408
Zbtb37	-0.212266	1.66391	0.283935	0.59898	0.867693
Gas5	-0.862331	6.26761	6.70346	0.0160182	0.759408
Snord47	-0.5299	-0.141169	0.556801	0.46272	0.815073
Dars2	-0.135338	4.63634	0.406953	0.529495	0.840924
Cenpl	-0.554458	3.68418	3.29507	0.0818681	0.759408
Klhl20	-0.104002	3.79413	0.147752	0.704041	0.904201
Prdx6	0.449665	7.62614	2.4612	0.129639	0.759408
Suco	-0.0371514	6.45617	0.00850766	0.927267	0.982214
Pigc	0.162573	5.09187	0.511876	0.481156	0.821606
Dnm3	-0.0185994	1.88578	0.000447519	0.983295	0.998051
Mettl13	0.323767	3.325	0.581947	0.452903	0.813415
Vamp4	-0.532677	2.95988	1.81022	0.190921	0.759408
Prrc2c	-0.286386	7.596	0.917536	0.34757	0.781688
Fmo4	-0.0376468	5.4596	0.0185235	0.892864	0.972922
Fmo1	0.415411	2.75461	1.58247	0.220377	0.759408
Fmo2	-0.756586	1.24142	1.86186	0.184932	0.759408
Prrx1	-0.301398	3.74797	0.129076	0.7225	0.912834
Gorab	-0.303638	4.15597	1.18078	0.287875	0.766117
Kifap3	-0.234499	3.8603	0.337345	0.566721	0.853902
Scyl3	-0.185669	5.34453	0.896655	0.353015	0.781688
BC055324	-0.725394	2.64204	4.44816	0.0454406	0.759408
Mettl18	-0.551547	2.3124	1.87183	0.183802	0.759408
Sell	-3.12379	-1.11608	2.02771	0.168317	0.759408
F5	-1.0135	0.431928	3.55881	0.0712531	0.759408
Slc19a2	-0.483572	4.14228	4.1502	0.0526778	0.759408
Ccdc181	-0.445968	3.4991	2.08288	0.161745	0.759408
Blzf1	-0.444605	4.60661	1.40135	0.247965	0.759408
Nme7	-0.102682	3.5299	0.10793	0.745331	0.920558
Atp1b1	-0.270556	9.73308	1.44241	0.241342	0.759408
Sft2d2	0.185043	7.95117	0.981982	0.331489	0.776658
Tiprl	-0.252455	4.90331	1.2641	0.271876	0.761484
Dcaf6	-0.129946	4.8586	0.240656	0.628139	0.879073
Mpc2	-0.0730711	4.8615	0.0568577	0.813535	0.944473
Mpzl1	-0.220754	4.89787	1.13274	0.297667	0.767575
Rcsd1	-0.228354	-0.291553	0.0582374	0.811331	0.943617
Creg1	0.0124792	7.33647	0.00128844	0.97166	0.995045
Pou2f1	-0.243031	4.98563	0.61603	0.440122	0.808231
Gpa33	0.86435	8.43087	4.47281	0.044894	0.759408
Ildr2	-1.06251	-1.47885	1.00958	0.324918	0.776014
Tada1	0.0237636	4.30087	0.0180963	0.894099	0.973069
Pogk	-0.271135	4.95816	0.915618	0.348065	0.781688
Uck2	-0.0817057	3.24358	0.0338642	0.855525	0.958574
Tmco1	-0.146619	6.06416	0.626573	0.436285	0.806919
Aldh9a1	0.227006	8.58418	1.91819	0.178659	0.759408
Mgst3	0.795878	7.44481	1.60033	0.217871	0.759408
Lmx1a	-0.541534	0.507074	0.76823	0.38936	0.79251
Pbx1	-0.666068	4.57398	6.05975	0.0213112	0.759408
Nuf2	-0.800343	3.4751	4.70582	0.0400754	0.759408
Rgs5	-0.774551	-0.956701	0.236355	0.631824	0.880892
Rgs4	-1.46869	0.609722	4.64856	0.0412033	0.759408
1700084C01Rik	-0.695163	3.04482	0.275326	0.604543	0.869511
Hsd17b7	-0.169817	5.54451	0.243732	0.625962	0.878467
3110045C21Rik	-1.26718	-0.443971	2.74759	0.110275	0.759408
Ddr2	1.14635	0.456482	0.682932	0.416631	0.801642
Uap1	-0.346819	5.63836	2.09857	0.160237	0.759408
Uhmk1	0.0487876	4.13404	0.0240842	0.877955	0.970094
Gm7694	0.0905688	3.74936	0.072347	0.790223	0.936557
Nos1ap	0.183685	1.53698	0.127599	0.724023	0.913153
Atf6	0.0382503	5.89514	0.0177718	0.895047	0.973456
Dusp12	0.800749	4.73809	1.22874	0.278519	0.762018
Fcrla	0	-1.04582	0	1	1
Fcgr2b	0.165369	-1.77723	0.00878345	0.92617	0.981631
Fcgr3	0.0627144	-1.55382	0.00233446	0.96186	0.991911
Cfap126	0.815983	0.598279	1.59422	0.218723	0.759408
Sdhc	0.810689	7.67433	6.14618	0.0204992	0.759408
Pcp4l1	0.647009	-1.44743	0.198941	0.659884	0.892277
Nr1i3	0.371602	5.25261	0.63119	0.434621	0.806345
Tomm40l	0.633651	4.40799	3.17682	0.0872085	0.759408
Apoa2	-2.63765	0.789575	5.02718	0.0343524	0.759408
Fcer1g	-0.953988	-0.245005	1.36356	0.254268	0.759408
Ndufs2	0.663102	7.81794	3.45088	0.0753945	0.759408
B4galt3	0.275116	4.72158	0.557213	0.462557	0.815073
Ppox	0.344495	4.01659	0.636417	0.432749	0.805493
Usp21	0.290225	4.30532	1.46587	0.237659	0.759408
Ufc1	0.382731	6.06292	3.46804	0.074718	0.759408
Dedd	0.198468	5.08209	0.555389	0.463282	0.815073
Nit1	0.303444	5.71684	2.67762	0.114674	0.759408
Pfdn2	-0.237886	4.31494	0.778653	0.386212	0.791207
Klhdc9	0.028133	-1.63012	0.000587131	0.980867	0.997521
Pvrl4	0.78723	-0.877755	0.919117	0.347163	0.781688
Arhgap30	-0.191656	0.203649	0.030028	0.863864	0.962699
Usf1	0.147328	4.91569	0.080433	0.779117	0.932353
Tstd1	-0.0687203	3.04678	0.0120539	0.913479	0.9771
F11r	0.29512	7.77205	2.02661	0.167297	0.759408
Alyref2	-0.130832	1.84793	0.140478	0.711062	0.908179
Itln1	-0.350839	9.26372	0.0287737	0.866709	0.96395
Cd244	0.182119	-0.0426545	0.04074	0.841723	0.952045
Ly9	1.17702	-1.53142	0.552658	0.464371	0.815073
Slamf7	-0.343748	-1.89509	0.0410501	0.841281	0.95178
Cd48	-0.491273	-1.0462	0.123245	0.728842	0.915508
Cd84	2.13859	-1.74209	0.856917	0.364528	0.783652
Slamf6	-0.596724	-1.41258	0.0607471	0.807683	0.943077
Vangl2	-0.0356029	0.329405	0.00294279	0.957182	0.991514
Ncstn	0.5478	8.15776	4.36631	0.0473105	0.759408
Copa	0.321127	9.01753	2.72462	0.111697	0.759408
Pex19	0.498069	7.15006	5.93273	0.0225698	0.759408
Dcaf8	0.214896	6.43094	1.34502	0.257435	0.759408
Pea15a	0.411178	3.46612	0.96221	0.33631	0.778743
Atp1a2	-0.427123	-1.09005	0.131861	0.720095	0.911781
Igsf8	0.292405	3.85683	0.227164	0.637899	0.884526
Pigm	-0.279698	5.2723	0.957507	0.337471	0.778743
Slamf9	0.681384	0.743146	1.66612	0.208943	0.759408
Igsf9	0.356346	8.8918	0.326114	0.573208	0.856642
Tagln2	0.960946	8.51034	7.97573	0.00932874	0.759408
4933439K11Rik	-1.49286	-1.01893	2.01248	0.168727	0.759408
Dusp23	0.476926	2.56229	1.84803	0.186512	0.759408
Mptx2	-0.407061	7.33653	0.106547	0.746909	0.921305
Cadm3	0.49313	-1.82131	0.166216	0.689549	0.900723
Aim2	-1.25775	3.95177	1.68217	0.206833	0.759408
Pyhin1	-3.23406	-1.22004	1.75268	0.200281	0.759408
Pydc3	-1.09575	-2.12825	0.404778	0.531118	0.841407
AI607873	-6.3722	-1.24544	5.56888	0.0274521	0.759408
Ifi204	-2.97169	1.57459	3.47909	0.0742861	0.759408
Mndal	0.766964	-0.695078	0.285226	0.598156	0.867384
Mnda	-0.871772	-0.150157	0.290276	0.594952	0.866718
Ifi203	0.609758	0.449006	0.19813	0.66018	0.892277
Ifi202b	0.64704	3.97101	0.113783	0.738778	0.918131
Ifi205	1.26716	-1.95731	0.757273	0.392711	0.793947
Mptx1	-0.468493	5.88764	0.130404	0.721138	0.912268
Grem2	0.926913	-2.22658	0.266307	0.61201	0.872548
Rgs7	-1.09674	-1.42807	1.78245	0.19424	0.759408
Fh1	-0.118835	6.76478	0.40227	0.531854	0.841751
Kmo	-2.52742	-0.818369	4.32375	0.0483168	0.759408
Opn3	0.282565	0.280893	0.319237	0.577254	0.858029
Chml	-0.381594	3.41911	0.598691	0.446551	0.809832
Exo1	-0.604003	2.72721	1.75061	0.198133	0.759408
Cep170	-1.16865	1.02859	1.73615	0.199933	0.759408
Sdccag8	0.28746	3.74182	1.34256	0.25786	0.759408
Akt3	-1.16198	0.0706913	1.31867	0.262026	0.760035
Zbtb18	-0.363311	5.28822	1.78054	0.194471	0.759408
1700016C15Rik	1.67073	1.76778	8.88305	0.00645323	0.759408
Adss	-0.328907	6.39892	0.845402	0.366907	0.783766
Desi2	-0.225643	5.4341	0.52593	0.475259	0.819497
Cox20	-0.358133	4.31692	1.07073	0.310984	0.77326
Hnrnpu	-0.543518	8.44086	2.35512	0.137809	0.759408
Efcab2	-0.455229	2.48845	1.70517	0.203858	0.759408
Kif26b	-2.41486	-0.581691	2.85492	0.103904	0.759408
Smyd3	0.474683	3.06703	3.06944	0.0924071	0.759408
Tfb2m	-0.603989	3.37599	3.04766	0.0935049	0.759408
Cnst	-0.035789	4.90595	0.0291896	0.865759	0.963629
Sccpdh	-0.729313	6.54602	4.16888	0.0521877	0.759408
Ahctf1	-0.15419	6.1517	0.162579	0.690324	0.900993
Cdc42bpa	-0.14914	4.7442	0.200682	0.658145	0.891447
Adck3	0.489281	5.47658	1.2209	0.28002	0.763094
Psen2	0.661395	3.83045	1.83232	0.18833	0.759408
Gm5069	0.570836	0.277444	1.4015	0.24794	0.759408
Itpkb	-0.15621	1.69316	0.114148	0.738376	0.917877
6330403A02Rik	-0.363948	-1.3628	0.0771337	0.783573	0.93367
Parp1	-0.27279	5.26723	0.576591	0.454965	0.813965
Lin9	-0.482565	2.98329	1.34093	0.25814	0.759408
Acbd3	-0.277135	5.94166	0.872449	0.35948	0.781688
H3f3a	-0.111153	7.69335	0.434625	0.515937	0.834501
Sde2	-0.0560874	4.55873	0.0816723	0.777469	0.931655
Pycr2	0.32966	2.73083	0.459138	0.504437	0.829817
Lefty1	1.05016	-1.35908	0.616695	0.439879	0.808231
Tmem63a	0.304453	4.5651	0.538262	0.470183	0.817526
Ephx1	-1.1469	0.699303	2.30297	0.142049	0.759408
Nvl	-0.417102	4.46629	2.86547	0.103301	0.759408
Cnih4	0.434838	5.32839	1.49368	0.233386	0.759408
Wdr26	-0.204881	7.05082	0.412097	0.526926	0.83985
Lbr	-0.461363	5.81282	3.09737	0.0910213	0.759408
Enah	-1.30551	1.78736	2.01406	0.168566	0.759408
Srp9	0.472383	5.03725	0.643477	0.430241	0.804292
Degs1	0.435578	5.27084	2.04528	0.16543	0.759408
Fbxo28	-0.25039	5.16274	1.05279	0.314986	0.774729
Trp53bp2	-0.0579825	5.68812	0.0892008	0.767738	0.928211
Capn2	1.27234	3.35424	3.63381	0.0685279	0.759408
Capn8	0.232782	2.902	0.286459	0.59737	0.867384
Susd4	-1.27602	-0.597017	1.92844	0.177545	0.759408
Tlr5	0.0697902	4.51983	0.111845	0.740927	0.919021
Disp1	0.11602	3.48526	0.139011	0.712503	0.908604
Brox	-0.121269	6.32953	0.275645	0.604334	0.869511
Aida	-0.300428	4.82756	0.776423	0.386882	0.791731
Mia3	-0.191624	6.77508	0.709018	0.407993	0.798819
Taf1a	-0.592758	2.9076	4.51302	0.0440179	0.759408
Dusp10	-0.424257	0.329658	0.39928	0.53337	0.842186
2025-03-01	0.122899	-0.613435	0.0339102	0.980632	0.997497
2025-03-02	0.518512	7.72384	3.1911	0.0865429	0.759408
C130074G19Rik	-0.121566	6.56533	0.147801	0.703995	0.904201
Mark1	-0.558149	2.57865	1.23942	0.276491	0.761484
Rab3gap2	0.0253947	6.43564	0.0210392	0.88587	0.971169
Iars2	0.175117	6.88743	0.526072	0.4752	0.819497
Mir194-1	-0.0661072	-1.26984	0.00763745	0.931077	0.983438
Mir215	-0.0125008	0.938417	0.000421564	0.983787	0.998131
Bpnt1	0.267382	8.05003	1.92223	0.178218	0.759408
Eprs	-0.429135	6.87544	2.13746	0.156571	0.759408
9630028B13Rik	-0.0537763	3.20543	0.00377118	0.951536	0.988975
Gm2061	-0.215978	7.53977	0.199224	0.659306	0.892169
Slc30a10	-0.406533	6.70309	0.934504	0.343232	0.780832
5033404E19Rik	-0.533682	-1.65205	0.178238	0.676609	0.897241
Lyplal1	-0.241464	3.9798	0.569344	0.457781	0.813965
Tgfb2	-0.511545	-1.53248	0.285373	0.598062	0.867384
Rrp15	-0.732336	3.16517	7.81345	0.00997857	0.759408
Spata17	0.0684948	-1.49404	0.00508124	0.943757	0.985906
Gpatch2	-0.177969	4.98454	0.476878	0.496393	0.826907
Esrrg	-0.385226	2.5053	0.540592	0.469235	0.81711
Kctd3	-0.142651	4.98784	0.743989	0.396831	0.796523
Cenpf	-0.609595	4.75533	1.41799	0.245254	0.759408
Ptpn14	-0.279353	0.650887	0.127459	0.724168	0.913252
Smyd2	0.0596039	5.01032	0.0382243	0.846621	0.954664
Prox1	-0.438127	1.34895	0.440124	0.513316	0.832834
Rps6kc1	0.128271	4.38018	0.241334	0.627658	0.878746
Angel2	-0.371096	5.75444	3.27507	0.0827445	0.759408
Mfsd7b	-0.561162	7.4767	1.12573	0.299135	0.767575
Tatdn3	-0.180754	3.47073	0.561344	0.460921	0.814994
Nsl1	-0.529295	2.66581	2.92957	0.0997252	0.759408
Fam71a	-0.657447	-0.693592	0.242074	0.627134	0.878536
Atf3	-0.0238552	4.93714	0.00374767	0.951687	0.988975
Nenf	0.461851	5.35256	0.848816	0.365957	0.783766
Tmem206	-0.113454	5.78652	0.220901	0.642551	0.885949
Ppp2r5a	-0.221116	6.44048	1.19222	0.285604	0.766117
Dtl	-0.784353	3.99398	3.80691	0.062679	0.759408
Ints7	0.0796581	5.35084	0.137007	0.714486	0.909684
Lpgat1	0.0211464	8.55167	0.00342623	0.953803	0.990216
Nek2	-0.239074	4.46062	0.763463	0.390812	0.792699
1700034H15Rik	-0.0346168	1.66604	0.00505747	0.943888	0.985906
Slc30a1	-0.154119	6.64114	0.300704	0.588452	0.862882
Traf5	-0.0589078	1.8342	0.0194964	0.890105	0.972922
Rcor3	-0.215072	4.95065	0.932107	0.34384	0.78093
Gm10516	0.408274	3.68542	1.47282	0.236582	0.759408
Kcnh1	-0.021213	2.41345	0.00197826	0.964888	0.992578
Hhat	0.353046	2.02408	1.28763	0.267571	0.761484
Sertad4	-1.36046	0.0346734	8.58339	0.00727783	0.759408
Syt14	-0.295196	2.91201	0.27865	0.602382	0.869338
Diexf	-0.121813	3.27215	0.216976	0.645508	0.886769
Irf6	-0.209076	8.1403	0.789773	0.382894	0.789365
A130010J15Rik	-0.381088	3.82827	2.01735	0.168233	0.759408
Traf3ip3	-2.17979	-1.07615	2.30806	0.141628	0.759408
Lamb3	-0.782792	3.67607	1.51997	0.229435	0.759408
Plxna2	0.0295915	6.42666	0.01057	0.918958	0.979154
Cd34	0.739485	0.93227	0.333964	0.568659	0.854558
A330023F24Rik	-0.24354	1.23464	0.128743	0.722842	0.913046
Cd46	-0.254602	0.853563	0.30279	0.587169	0.862615
Cr1l	0.135167	6.30508	0.263487	0.612377	0.872548
Cr2	0	-1.15108	0	1	1
Ppp1r14c	-0.0170771	-1.28848	0.000354117	0.98514	0.998576
Iyd	0.456678	2.70507	0.933112	0.343585	0.780832
Plekhg1	-0.389907	3.45904	1.26848	0.271067	0.761484
Mthfd1l	-0.284715	3.83686	1.28192	0.268607	0.761484
Akap12	-0.21044	-0.825659	0.0221757	0.882851	0.970898
Zbtb2	-0.194499	3.38706	0.742689	0.397238	0.796562
Armt1	-0.212502	3.90759	1.99007	0.171026	0.759408
Esr1	-0.261563	1.06305	0.060884	0.80718	0.942728
Syne1	0.307511	5.32069	0.559428	0.461679	0.815073
Fbxo5	-0.814384	3.12888	3.68619	0.0666949	0.759408
Mtrf1l	-0.64024	3.14782	3.63846	0.0683627	0.759408
Rgs17	-1.05656	-0.519095	1.19086	0.285874	0.766117
Ipcef1	0.0749775	-0.458456	0.0124303	0.912144	0.977036
Cnksr3	-0.191188	4.13768	0.489104	0.490977	0.825166
Ulbp1	0.227483	-0.127319	0.124787	0.72695	0.914664
Lrp11	-1.00499	0.491712	2.88607	0.102136	0.759408
Pcmt1	-0.154509	5.47669	0.85331	0.364713	0.783696
A630066F11Rik	-0.2251	0.898792	0.177218	0.67748	0.897511
Nup43	-0.347277	3.02643	0.997432	0.327788	0.776305
BC020402	-0.0754727	0.0852218	0.038508	0.851334	0.956975
Lats1	-0.19657	6.6237	0.382913	0.541814	0.844926
Katna1	-0.413703	5.34193	3.37477	0.0784805	0.759408
Ginm1	-0.377379	5.54716	1.13022	0.298194	0.767575
Ppil4	-0.455247	4.70442	1.40609	0.247188	0.759408
Zc3h12d	-0.322146	3.37863	1.14912	0.294279	0.766898
Tab2	-0.162616	7.3097	0.285082	0.598247	0.867387
Sash1	0.265275	5.57727	0.539352	0.46974	0.817251
Samd5	0.742829	-0.242976	0.268944	0.608738	0.871336
Stxbp5	-0.250549	5.62044	0.712645	0.406813	0.798547
Adgb	-1.70729	-1.07201	1.74772	0.198491	0.759408
Rab32	0.0359045	3.81161	0.0115755	0.915206	0.977925
Shprh	-0.405459	4.53864	1.05966	0.313444	0.77326
Fbxo30	-0.571538	3.88632	1.99638	0.170374	0.759408
Epm2a	-1.06204	-0.485309	1.89917	0.180747	0.759408
Utrn	-0.439155	6.46645	2.04885	0.165075	0.759408
Stx11	-0.320392	-1.60367	0.0850721	0.773017	0.930375
Sf3b5	0.613969	3.83321	0.96972	0.334468	0.778068
Plagl1	0.0884886	6.38587	0.0440117	0.835583	0.950393
Hymai	0.262197	-1.53324	0.0682937	0.796352	0.939257
Ltv1	-0.293486	5.15553	0.87852	0.357843	0.781688
Phactr2	0.333405	4.90177	0.822806	0.373281	0.786179
Fuca2	0.392502	10.5463	1.19681	0.284701	0.766117
Pex3	-0.254791	4.80286	0.765407	0.390219	0.792699
Adat2	-0.332926	1.64666	0.86404	0.361766	0.781688
Aig1	0.128868	5.33789	0.605418	0.444039	0.809245
Hivep2	-0.0998031	4.33207	0.11174	0.741043	0.919021
Adgrg6	-0.676017	0.0432003	0.238712	0.629525	0.879451
Vta1	-0.0577322	5.42597	0.14231	0.709275	0.907695
Cited2	-0.104059	5.34838	0.170011	0.683722	0.899684
Heca	-0.243619	4.96396	0.653199	0.426824	0.80359
Abracl	-0.471171	5.56963	2.53382	0.124375	0.759408
Reps1	-0.245474	4.24163	1.87067	0.183933	0.759408
Ccdc28a	0.304069	4.327	1.19405	0.285245	0.766117
Nhsl1	0.0592499	7.33465	0.0789769	0.781071	0.933039
Hebp2	-0.0576043	0.232103	0.00545103	0.94175	0.985488
Arfgef3	-0.0379671	3.58797	0.00676503	0.935123	0.983778
Perp	-0.0615848	8.64509	0.0433921	0.836727	0.950872
Tnfaip3	0.10623	5.30279	0.149395	0.702483	0.903915
Ifngr1	0.421206	7.10642	4.34142	0.047896	0.759408
Il22ra2	0	-1.55731	0	1	1
Pex7	0.0018336	5.30614	9.67755e-05	0.992231	1
Map3k5	-0.333167	4.37882	1.20792	0.28253	0.765073
Map7	-0.125957	7.90746	0.347423	0.561024	0.852101
4930405J17Rik	0.566281	-1.59392	0.295645	0.591587	0.864595
Gm6251	-0.516845	-0.543817	0.843242	0.367509	0.783766
Bclaf1	-0.470889	6.80601	1.07931	0.309094	0.772787
Mtfr2	-0.707926	1.63463	3.38359	0.0781157	0.759408
Pde7b	-0.183863	1.33692	0.110424	0.742515	0.919801
Ahi1	-0.322719	0.504963	0.282838	0.599683	0.868161
Myb	-0.70988	5.07521	4.02805	0.0560137	0.759408
Hbs1l	-0.27536	5.94799	1.82051	0.189709	0.759408
Aldh8a1	-0.973788	-0.306557	0.524082	0.476028	0.819731
1700020N01Rik	-0.452441	-0.891124	0.424385	0.52088	0.836871
Gm5420	0.703438	-1.60957	0.540514	0.469266	0.81711
Sgk1	0.487643	7.88597	0.87469	0.358875	0.781688
E030030I06Rik	0.241356	1.9852	0.416176	0.524904	0.838606
Raet1e	0.147409	-1.78335	0.0071461	0.933325	0.98354
H60b	0.568274	1.98301	0.291371	0.595863	0.867133
C920009B18Rik	-1.95187	-1.72692	0.384781	0.541353	0.844926
Slc2a12	-0.0608823	-0.290848	0.00866866	0.926584	0.98185
Tbpl1	-0.335112	4.49958	1.75352	0.197773	0.759408
Eya4	0.67367	0.659066	0.699997	0.412088	0.800682
Rps12	-0.0233161	8.7207	0.00392471	0.95056	0.988948
Snora33	-0.561334	-0.673694	0.695237	0.412522	0.800924
Snord100	-1.94035	-0.805053	7.22476	0.0127893	0.759408
Slc18b1	0.0745975	5.36665	0.0964659	0.758765	0.9246
Vnn1	-0.389043	5.8305	0.388514	0.538897	0.844462
Stx7	-0.111484	7.84805	0.189804	0.666931	0.893111
Moxd1	-0.0801971	0.217436	0.0117919	0.91442	0.977397
Ctgf	-0.100737	-1.04348	0.00509859	0.943661	0.985889
Enpp1	-0.0888046	5.83086	0.1066	0.746849	0.921305
Enpp3	0.729102	8.26561	1.91891	0.17858	0.759408
Med23	-0.109438	5.22857	0.496492	0.487754	0.824416
Akap7	-0.143373	5.2215	0.383679	0.541413	0.844926
Epb4.1l2	-0.0102559	5.07378	0.00205547	0.96421	0.992341
Smlr1	0.328545	5.0016	1.39074	0.249713	0.759408
L3mbtl3	-0.156746	4.286	0.24977	0.621739	0.87712
Arhgap18	-0.078196	6.32246	0.0467303	0.830661	0.949694
Ptprk	-0.054278	7.03177	0.0733184	0.788855	0.935762
Echdc1	-0.201039	5.45982	0.248394	0.622696	0.877346
Rnf146	-0.557982	5.15235	3.47198	0.0745636	0.759408
Cenpw	0.262963	1.66263	0.404577	0.530689	0.841312
Trmt11	-0.263754	3.35511	0.451386	0.508024	0.830602
Gm20300	-0.179041	4.31774	0.245654	0.624611	0.87803
Hint3	0.354564	4.59833	1.90204	0.18043	0.759408
Ncoa7	0.148513	4.76389	0.145174	0.706507	0.906036
Hddc2	0.0231321	2.83565	0.00706621	0.933698	0.98354
Tpd52l1	-0.665465	0.662052	2.06392	0.16359	0.759408
Rnf217	-0.194501	4.22629	0.416727	0.524633	0.838606
Rsph4a	0.81511	0.550776	1.24142	0.276112	0.761484
Zufsp	-0.647417	3.99443	2.18063	0.152618	0.759408
A830082N09Rik	-1.01348	-1.08055	1.66938	0.208512	0.759408
Rwdd1	-0.512766	4.13549	2.18812	0.151945	0.759408
Dse	1.39414	-0.201502	1.96897	0.173224	0.759408
Tspyl1	0.0342838	5.8163	0.027471	0.869732	0.965047
Tspyl4	-0.667689	-0.183951	0.76044	0.391738	0.793114
Nt5dc1	-0.423307	4.18779	1.3156	0.262568	0.760644
Frk	-0.281077	6.79256	0.509029	0.482366	0.82199
Hdac2	-0.659856	5.50993	2.64933	0.116511	0.759408
Marcks	-0.764029	5.23537	7.41809	0.0117802	0.759408
Lama4	-0.873132	0.150239	0.865241	0.361438	0.781688
Tube1	-0.533563	1.54697	2.93165	0.0996115	0.759408
Fyn	0.0377715	4.44657	0.0118985	0.914036	0.97716
Traf3ip2	0.379811	4.86699	1.93655	0.17667	0.759408
E130307A14Rik	-0.204488	0.145568	0.248338	0.622735	0.877346
Rev3l	-0.198809	5.27089	0.260247	0.61456	0.872633
AA474331	-0.710896	-0.315693	1.56608	0.222707	0.759408
2010001E11Rik	0.26643	4.18302	0.327935	0.572146	0.856258
G630090E17Rik	0.410919	4.48912	1.93808	0.176506	0.759408
BC021785	-0.221166	0.649248	0.196144	0.661775	0.892277
AI317395	0.495941	2.79668	0.772023	0.38821	0.792493
Slc16a10	0.359891	7.89994	0.976674	0.332774	0.777039
Rpf2	-0.500786	3.85114	1.32844	0.260312	0.759797
Gtf3c6	-0.525835	4.2772	3.61739	0.0691141	0.759408
Cdk19	-0.253929	4.79628	0.980085	0.331947	0.77686
Cdc40	-0.268629	5.25733	0.849332	0.365814	0.783766
Wasf1	0.141444	-1.46573	0.0152637	0.902692	0.97605
Fig4	-0.017214	4.76707	0.00881248	0.925979	0.981631
Zbtb24	0.0546425	4.78732	0.117326	0.734902	0.91661
Mical1	0.626209	6.40849	1.03725	0.31851	0.775622
Smpd2	0.428884	6.51711	1.4125	0.246143	0.759408
Ppil6	0.345535	0.704835	0.405897	0.530025	0.841312
Cd164	-0.109135	9.1859	0.120718	0.731252	0.916001
Ccdc162	0.502982	2.69869	1.4525	0.239749	0.759408
Cep57l1	-0.688358	2.82416	5.97811	0.0221109	0.759408
Sesn1	0.217	6.08402	0.496876	0.487587	0.824416
Armc2	0	-0.318715	0	1	1
Foxo3	0.122814	4.69426	0.122569	0.729286	0.915535
Lace1	-0.00606201	4.61317	0.00112916	0.973469	0.995254
Snx3	0.554462	8.00505	5.22107	0.0313443	0.759408
Ostm1	-0.303027	5.47287	0.634598	0.433399	0.805565
Sec63	-0.304264	6.80162	0.798138	0.380426	0.788533
Scml4	-0.1409	6.08881	0.481654	0.494265	0.826437
Pdss2	-0.0931172	3.62779	0.187563	0.668778	0.894453
Bend3	-0.146026	3.44735	0.348478	0.560434	0.85202
1700021F05Rik	-0.237332	4.31127	1.33473	0.259215	0.759408
Cd24a	-1.16542	6.1629	12.7276	0.00153932	0.759408
Qrsl1	-0.159911	3.3371	0.503019	0.484936	0.823576
Rtn4ip1	-0.0415131	4.02822	0.045125	0.833549	0.950345
Aim1	-0.257783	6.47317	1.17027	0.28998	0.766117
Atg5	-0.276861	5.74495	1.49397	0.233341	0.759408
Prdm1	-0.122101	7.39328	0.107377	0.745961	0.920856
Prep	-0.0418808	5.49756	0.0513858	0.822568	0.948028
Hace1	-0.254933	4.13931	0.4227	0.521701	0.83745
Ascc3	-0.235292	6.05305	0.317648	0.578196	0.85854
Rfx6	-0.442013	1.15642	0.615264	0.440403	0.808231
Ros1	0.0376882	8.08534	0.0100216	0.921081	0.979434
Dcbld1	-0.0139707	6.3047	0.007357	0.932351	0.983438
Gopc	-0.314308	5.16803	0.680014	0.417615	0.802043
Nus1	-0.173469	7.40903	0.267811	0.60949	0.871526
Cep85l	0.20388	-1.45972	0.0339728	0.855296	0.958574
Mcm9	-0.355516	3.3917	2.26431	0.145292	0.759408
Asf1a	-0.854735	3.18164	5.08145	0.0334791	0.759408
Man1a	0.208583	7.7895	0.719777	0.404509	0.798547
Gm16998	-0.579324	-0.17931	1.12123	0.300082	0.767575
Tbc1d32	0.052932	3.8645	0.0172474	0.896598	0.974294
Msl3l2	0.000397628	0.231239	5.18126e-07	0.999432	1
Gja1	-0.850433	0.425495	0.379516	0.543599	0.845456
Hsf2	-0.533191	3.16029	2.23789	0.147559	0.759408
Serinc1	-0.376608	6.98252	0.949635	0.339427	0.77996
Fabp7	-1.75031	-1.48737	1.90883	0.181437	0.759408
Smpdl3a	0.069643	8.57133	0.0338918	0.855467	0.958574
Gcc2	-0.115099	6.51819	0.0877739	0.769547	0.928675
Lims1	-0.429236	5.49881	1.87115	0.183879	0.759408
Ranbp2	-0.277948	7.14497	0.338392	0.566125	0.853622
Ccdc138	-0.36863	2.27948	1.16475	0.291093	0.766426
2025-09-10	-0.415247	3.1248	1.61994	0.21516	0.759408
Sowahc	-0.238415	4.0272	0.557341	0.462506	0.815073
P4ha1	-0.494409	2.27468	0.739079	0.39837	0.796562
Pla2g12b	0.821703	5.96419	6.87218	0.0148841	0.759408
Oit3	0.630067	-1.59517	0.341078	0.564598	0.85358
Mcu	0.197436	7.09482	1.5698	0.222175	0.759408
Micu1	0.822577	7.03655	5.78795	0.0241059	0.759408
Dnajb12	0.47235	5.5842	2.36533	0.136997	0.759408
Ddit4	-0.0258587	5.01275	0.00234557	0.961769	0.991911
Anapc16	-0.00529116	5.64321	0.000722875	0.97877	0.997309
Ascc1	0.517241	4.72975	2.52416	0.125061	0.759408
Spock2	0.076437	0.0639311	0.00745003	0.931925	0.983438
Chst3	3.45839	-0.827775	1.89031	0.182845	0.759408
Psap	0.527427	9.50277	2.66797	0.115297	0.759408
Cdh23	-0.495269	0.0797169	0.468663	0.50009	0.827375
4632428N05Rik	0.360716	3.36972	0.300549	0.588547	0.862882
Slc29a3	0.392302	4.90536	3.15918	0.0880387	0.759408
Unc5b	0.7643	4.6554	1.98502	0.171548	0.759408
Pcbd1	0.588595	5.27669	8.85848	0.00651682	0.759408
Sgpl1	0.54517	9.46838	3.44694	0.0755509	0.759408
Pald1	-0.412234	-0.379238	0.355174	0.556717	0.851944
Eif4ebp2	0.46745	6.248	3.62652	0.0687875	0.759408
Lrrc20	0.841135	2.447	7.12285	0.0133592	0.759408
Ppa1	-0.211926	6.70863	0.589659	0.449959	0.812411
Sar1a	-0.192354	6.39359	1.60729	0.216904	0.759408
Tysnd1	0.740598	4.63982	4.25681	0.0499488	0.759408
Aifm2	0.311352	4.15951	1.34921	0.256715	0.759408
H2afy2	-0.934312	-0.0390443	2.15128	0.155292	0.759408
2010107G23Rik	0.605079	4.18028	4.34134	0.047898	0.759408
Neurog3	0.534706	0.812091	0.952342	0.338753	0.77937
Tspan15	0.528225	7.56063	5.27763	0.0305229	0.759408
Hk1	0.045871	2.11706	0.00742333	0.932047	0.983438
Hkdc1	0.462409	7.86701	1.48394	0.234872	0.759408
Supv3l1	0.132348	4.44485	0.354489	0.557096	0.851944
Vps26a	-0.169519	7.61718	0.235456	0.63186	0.880892
Srgn	-0.438764	0.452691	0.273185	0.605943	0.87008
Kif1bp	0.0477718	5.48046	0.0497921	0.825293	0.948489
Ddx21	-0.509711	6.08561	2.60332	0.119571	0.759408
Ddx50	-0.274511	5.98044	0.482558	0.493864	0.826437
Stox1	0.822888	-1.12585	1.30345	0.264725	0.760992
Ccar1	-0.364773	6.73654	0.843235	0.367511	0.783766
Tet1	-0.21742	0.180817	0.177841	0.676948	0.897257
Slc25a16	-0.309842	4.99264	1.22394	0.279436	0.76266
Dna2	-0.0591557	4.6912	0.0539823	0.818222	0.946281
Rufy2	-0.139511	4.1911	0.181029	0.674241	0.896986
Hnrnph3	-0.699981	4.58081	5.08449	0.0334309	0.759408
Pbld2	-0.195025	6.52071	0.549478	0.465645	0.815073
Pbld1	0.022613	2.37416	0.0029552	0.957092	0.991514
Herc4	-0.35504	5.63014	0.864816	0.361554	0.781688
Sirt1	-0.52967	5.10564	1.86103	0.185026	0.759408
Dnajc12	0.019074	0.421721	0.00138033	0.970667	0.994931
Reep3	-0.066396	7.62615	0.0490254	0.826621	0.948576
Jmjd1c	-0.133155	6.979	0.0947161	0.760891	0.925287
Nrbf2	-0.349129	3.65619	2.62771	0.117937	0.759408
Egr2	-1.45776	1.60705	2.81292	0.106345	0.759408
Ado	-0.209683	4.10806	1.16791	0.290455	0.766217
Rtkn2	-0.706197	-0.838312	0.949731	0.339404	0.77996
Arid5b	-0.109287	4.67303	0.160886	0.691852	0.901371
1700040L02Rik	-0.145507	1.29594	0.196918	0.661152	0.892277
Rhobtb1	-0.152651	1.88863	0.11898	0.733116	0.91639
Cdk1	-0.189136	5.10559	0.440285	0.51324	0.832812
Ank3	-0.119752	6.50973	0.0973919	0.757648	0.924367
Ccdc6	-0.22593	6.05771	1.85675	0.185514	0.759408
Phyhipl	-0.392916	-2.26278	0.0804248	0.779912	0.932596
Bicc1	0.195997	-1.49446	0.0168922	0.897662	0.974709
Tfam	-0.579197	5.43626	4.22172	0.050829	0.759408
Ube2d1	0.269025	4.14393	1.54441	0.225838	0.759408
Cisd1	0.512325	5.27168	3.2953	0.0818583	0.759408
Ipmk	-0.0601902	8.2073	0.0436302	0.836287	0.950819
Zwint	-0.273813	5.37342	2.04671	0.165288	0.759408
Rab36	-0.0569816	-0.518388	0.0125447	0.911742	0.977036
Bcr	0.412546	6.78165	2.20653	0.150304	0.759408
Specc1l	0.303199	7.14844	1.76018	0.196953	0.759408
Adora2a	0.689229	-0.46689	0.732789	0.400355	0.797154
Upb1	-0.734478	0.445307	1.15885	0.29229	0.766641
Gucd1	0.497179	7.95521	4.06304	0.0550343	0.759408
Snrpd3	-0.242685	5.24234	1.27718	0.269472	0.761484
Lrrc75b	1.13042	0.263587	0.462952	0.503948	0.829779
Ggt1	0.700899	7.65734	1.44904	0.240295	0.759408
Susd2	1.54946	6.4249	4.28709	0.0492028	0.759408
Cabin1	0.104553	5.92838	0.0443383	0.834984	0.950345
Ddt	0.792536	4.6732	1.70621	0.203725	0.759408
Gstt3	0.588751	5.50808	5.16811	0.0321356	0.759408
Gstt1	0.346751	3.01161	0.379675	0.543515	0.845456
Gstt2	0.412304	4.74218	0.741477	0.397617	0.796562
Mif	0.472809	4.58819	0.281667	0.600435	0.868161
Derl3	0.772376	0.186055	0.685676	0.415709	0.801642
Smarcb1	0.338765	5.39698	1.03356	0.319355	0.775622
Chchd10	0.781214	5.51731	1.64455	0.211818	0.759408
Vpreb3	-0.443041	-1.89341	0.0474395	0.829401	0.949396
Zfp280b	-0.27472	4.59006	1.68822	0.206046	0.759408
Slc5a4b	0.359535	4.98338	0.298087	0.590069	0.863776
Slc5a4a	0.703623	4.59951	0.641056	0.431099	0.804782
Prmt2	0.625378	3.89295	2.23262	0.148016	0.759408
S100b	1.21751	2.14821	7.02466	0.014867	0.759408
Dip2a	0.0835002	5.84532	0.095695	0.759699	0.924944
Pcnt	-0.0350754	5.22616	0.0160608	0.900198	0.975666
Ybey	0.0672357	2.55213	0.0889352	0.768074	0.928211
Mcm3ap	0.0767475	5.47812	0.119783	0.732253	0.91621
Lss	0.660264	5.64006	8.40231	0.00783175	0.759408
Ftcd	4.15341	0.487099	7.59704	0.0128766	0.759408
Col6a2	0.1776	1.29716	0.0394053	0.844302	0.953493
Col6a1	-0.0206198	1.86872	0.000555208	0.981394	0.997629
Pcbp3	-0.665347	-1.29235	0.449957	0.508691	0.830602
Slc19a1	0.741147	5.40309	1.97848	0.172229	0.759408
Col18a1	0.250233	1.62485	0.14517	0.70651	0.906036
Gm10941	0.616029	-0.761291	0.71295	0.406714	0.798547
Pofut2	0.566503	4.77518	1.15109	0.293876	0.766737
Adarb1	0.246852	-1.46776	0.0986534	0.756136	0.924333
Fam207a	0.484737	5.15431	1.20641	0.282823	0.765284
Itgb2	0.46482	0.634703	0.407338	0.529302	0.840899
Pttg1ip	0.39418	8.21386	2.73089	0.111307	0.759408
Sumo3	0.113632	7.62606	0.334922	0.568109	0.85449
Ube2g2	0.596837	4.91304	4.0555	0.0552437	0.759408
Lrrc3	-0.200314	-0.176566	0.0414605	0.84035	0.951467
Trpm2	-0.244775	0.477596	0.101014	0.753335	0.922975
1810043G02Rik	0.814468	1.17675	1.73315	0.200309	0.759408
Pfkl	0.416374	6.26641	0.371566	0.547818	0.847412
Icosl	0.527478	4.00017	3.9709	0.0576557	0.759408
D10Jhu81e	0.767036	5.05429	4.56047	0.0430087	0.759408
Pwp2	0.33617	3.84938	0.896378	0.353088	0.781688
Trappc10	0.333213	7.14667	3.03785	0.0940041	0.759408
Agpat3	0.579673	8.41474	2.31181	0.141319	0.759408
Rrp1	0.135884	7.18085	0.303653	0.58664	0.862397
Cstb	0.88959	7.5809	8.34842	0.00800541	0.759408
Pdxk	0.518428	7.11386	3.38066	0.0782365	0.759408
Ilvbl	0.758751	7.04519	4.19631	0.0514772	0.759408
Syde1	0.945005	2.86754	4.29814	0.0489339	0.759408
Casp14	-1.00013	-0.0862042	2.11541	0.158637	0.759408
2610008E11Rik	-0.514252	3.60757	1.17924	0.288181	0.766117
Ppap2c	0.780489	7.61163	4.67517	0.0406747	0.759408
Mier2	0.402483	4.14713	0.368881	0.549257	0.847571
C2cd4c	0.838094	-0.469799	2.08906	0.161149	0.759408
Shc2	0.0658547	-1.3044	0.00474423	0.945651	0.986577
Tpgs1	0.591102	2.40891	0.502136	0.485315	0.823655
Cdc34	0.648249	5.36759	0.979008	0.332208	0.77686
Gzmm	-0.359218	-0.812573	0.243358	0.626226	0.878467
Bsg	0.632076	9.0884	4.54664	0.0433001	0.759408
Hcn2	0.80664	1.80399	2.35512	0.137809	0.759408
Polrmt	0.314355	4.59763	0.204313	0.655276	0.890979
Rnf126	0.277507	4.36706	0.172308	0.681716	0.899011
Fstl3	0.955647	0.489305	4.24084	0.0503472	0.759408
Palm	0.45747	1.94484	0.437617	0.514508	0.833251
Misp	0.668095	9.14663	1.57774	0.221045	0.759408
E130317F20Rik	0.357528	0.75819	0.425803	0.52019	0.836441
Ptbp1	0.398358	8.08979	0.993525	0.328719	0.776305
Med16	0.445638	4.79559	0.470134	0.499425	0.827375
R3hdm4	0.398192	5.55977	1.60129	0.217737	0.759408
Kiss1r	1.14909	-1.0728	2.52287	0.125152	0.759408
Arid3a	0.0553376	6.56204	0.0537775	0.81856	0.946519
Wdr18	0.505404	4.98667	0.729795	0.401305	0.797525
Tmem259	0.492902	6.16531	0.589999	0.449831	0.812281
Cnn2	-0.0276472	2.7414	0.00383874	0.951104	0.988975
Abca7	0.659121	5.34365	1.34031	0.258248	0.759408
Hmha1	-0.0381811	0.767061	0.00166799	0.967757	0.99389
Polr2e	0.600412	5.2421	0.749259	0.395189	0.795394
Gpx4	1.05533	8.16055	6.08923	0.0210302	0.759408
Sbno2	0.433215	6.14755	0.506809	0.483312	0.822378
Stk11	0.35344	5.70267	0.554812	0.463512	0.815073
Dos	0.273567	0.708994	0.121225	0.730712	0.91581
Atp5d	0.787556	7.97606	1.12666	0.298939	0.767575
Midn	0.432382	7.18536	1.12076	0.30018	0.767575
Cirbp	0.103559	5.22155	0.0942849	0.761419	0.92536
1600002K03Rik	0.63339	2.41763	1.93841	0.176471	0.759408
Efna2	0.192681	-0.141535	0.095238	0.760255	0.925215
Mum1	-0.123728	4.48117	0.0771659	0.783529	0.93367
Ndufs7	0.784107	6.16504	0.990948	0.329335	0.776305
Gamt	0.808816	3.77821	1.30702	0.26409	0.76095
Dazap1	0.0316686	5.82453	0.0136882	0.907826	0.976325
Rps15	0.556512	8.55011	0.477935	0.495921	0.826907
Apc2	0.998827	-1.31066	1.13891	0.297849	0.767575
2310011J03Rik	0.811342	5.73683	2.54928	0.123287	0.759408
Pcsk4	-0.335292	5.03353	0.25917	0.615289	0.872857
Reep6	0.655732	8.10933	1.79277	0.192998	0.759408
Adamtsl5	0.48163	6.47143	1.28226	0.268545	0.761484
Plk5	-0.0265248	-0.494833	0.00135558	0.970931	0.994931
Mex3d	0.556455	2.51314	1.95361	0.174847	0.759408
Mbd3	0.382675	5.38607	0.211001	0.650073	0.888671
Uqcr11	0.761245	6.56741	1.03016	0.320135	0.775622
Tcf3	0.342578	5.92911	0.313811	0.580487	0.858877
Onecut3	-0.900054	-1.30573	1.29486	0.266266	0.761484
Rexo1	0.258728	5.76972	0.155214	0.697042	0.902537
Klf16	0.655635	3.70923	3.81429	0.0624426	0.759408
Abhd17a	0.791334	5.90607	0.949075	0.339567	0.77996
Adat3	0.0877272	1.8237	0.0105308	0.919108	0.979154
Scamp4	0.679141	6.46028	1.69253	0.205486	0.759408
Csnk1g2	0.557414	6.66009	0.73729	0.398933	0.796562
Btbd2	0.622881	5.35699	0.848748	0.365976	0.783766
Mknk2	0.703261	6.76068	1.82464	0.189225	0.759408
Mob3a	0.766384	4.18447	4.3016	0.04885	0.759408
Izumo4	0.600987	2.10598	2.04555	0.165403	0.759408
Ap3d1	0.334477	7.52855	1.55391	0.224458	0.759408
Dot1l	0.227526	5.61384	0.209707	0.651072	0.88888
Plekhj1	0.700623	4.35418	2.59916	0.119852	0.759408
Sf3a2	0.399406	5.16632	0.447102	0.510026	0.830763
Lsm7	0.178256	3.18415	0.0670947	0.7978	0.939519
Sppl2b	0.530443	4.61286	0.651106	0.427556	0.803981
Tmprss9	-1.1265	-1.79832	0.63484	0.434	0.805943
Timm13	0.642797	5.62537	0.637748	0.432275	0.805493
Lmnb2	0.117342	5.20206	0.0344505	0.854295	0.958335
Gadd45b	-0.662045	2.8568	1.10618	0.303275	0.769164
Gng7	-0.0459097	2.72726e-05	0.00354687	0.952997	0.989815
Slc39a3	0.74081	4.73492	1.77492	0.195152	0.759408
Sgta	0.620586	6.83568	1.75513	0.197574	0.759408
Thop1	0.405007	4.22778	0.298697	0.589691	0.863611
Creb3l3	0.746931	9.2479	1.2594	0.272747	0.761484
Map2k2	0.70521	7.63666	1.03642	0.318698	0.775622
Zbtb7a	0.0975524	6.47747	0.262598	0.612974	0.872548
Pias4	0.530078	4.8428	0.713254	0.406615	0.798547
Eef2	0.538758	10.7075	0.67091	0.420707	0.803173
Dapk3	0.644851	4.56076	0.696548	0.412088	0.800682
Atcay	0.559356	-0.84575	0.355201	0.556703	0.851944
Zfr2	-0.0471774	3.55985	0.0104245	0.919516	0.979221
Matk	-0.133759	0.779795	0.0309852	0.861734	0.961811
Mrpl54	0.681776	5.11973	2.10704	0.15943	0.759408
Apba3	0.698445	5.34209	1.02019	0.32244	0.775622
Tjp3	0.393869	7.21956	0.475003	0.497233	0.826907
Pip5k1c	0.570667	6.34035	1.22812	0.278636	0.762018
Cactin	0.190423	4.3358	0.10168	0.752552	0.922892
Hmg20b	0.686508	5.21223	2.33774	0.139205	0.759408
Mfsd12	1.01526	5.20222	2.66824	0.115279	0.759408
Fzr1	0.570652	5.65537	0.662626	0.423551	0.803173
Dohh	0.868649	4.09615	1.18664	0.286709	0.766117
Smim24	0.492179	9.92247	1.71805	0.202215	0.759408
Nfic	0.291463	4.94408	0.524509	0.47585	0.819731
Celf5	0.0631044	1.16539	0.00945159	0.923351	0.980473
Ncln	0.396346	7.24441	0.264039	0.612007	0.872548
Gna11	0.611876	9.09489	1.73451	0.200139	0.759408
Aes	0.592867	8.37715	1.16562	0.290917	0.766426
Tle2	-0.397651	-0.691105	0.272959	0.606091	0.870081
Tle6	-0.236216	-0.208599	0.119315	0.732756	0.91621
BC025920	-0.822233	0.831464	2.82042	0.105904	0.759408
Sirt6	0.264406	3.613	0.137745	0.713754	0.909158
Ankrd24	0.416724	2.04738	1.21708	0.280757	0.763484
Gm10778	0.0257807	-1.25285	0.00125255	0.972057	0.995108
Zfp433	-0.924793	1.21596	2.04735	0.165224	0.759408
Zfp781	0.148843	0.31004	0.0610705	0.806891	0.942543
Zfp873	-0.45402	2.50837	1.6537	0.210592	0.759408
AU041133	-0.585792	2.45941	1.71764	0.202267	0.759408
Zfp938	-0.125262	2.93803	0.0900236	0.766703	0.9282
1190007I07Rik	-0.0189427	2.19082	0.00259449	0.959793	0.991911
Hcfc2	-0.288664	3.78359	0.649953	0.42796	0.803981
Nfyb	-0.523388	4.3049	3.86632	0.0608042	0.759408
Txnrd1	-0.284065	7.66087	3.5475	0.0716746	0.759408
Eid3	-0.884732	-0.672664	1.34392	0.257624	0.759408
Chst11	-0.471871	2.2032	1.10239	0.304087	0.769512
Slc41a2	-0.392326	4.2841	0.82674	0.37216	0.785432
D10Wsu102e	-0.371913	4.48269	2.18025	0.152653	0.759408
Aldh1l2	0.649378	-0.17181	0.325818	0.573381	0.856642
A230046K03Rik	-0.136594	6.34046	0.0814989	0.777699	0.931755
Appl2	-0.0749369	6.85072	0.0500908	0.824779	0.948489
1500009L16Rik	-0.0781987	0.519315	0.0232146	0.88016	0.970124
Nuak1	-0.889986	-0.910651	1.4268	0.243834	0.759408
Ckap4	-0.277439	2.93024	0.153419	0.698708	0.903242
Tcp11l2	0.114409	2.37558	0.119697	0.732345	0.91621
Polr3b	0.029796	4.5124	0.0275357	0.86958	0.964954
Ric8b	-0.348571	4.09284	2.13866	0.156459	0.759408
Tmem263	-0.152422	5.04747	0.161069	0.691687	0.901371
Mterf2	-0.179896	3.47229	0.131034	0.720496	0.911781
Cry1	-0.160098	4.65717	0.36811	0.549671	0.847571
Btbd11	0.36812	-1.31378	0.0957515	0.75963	0.92494
Pwp1	-0.521615	4.44335	5.2189	0.0313762	0.759408
Prdm4	-0.0390284	5.68787	0.0401898	0.842781	0.95249
Rtcb	0.195769	6.80718	0.952072	0.33882	0.77937
Fbxo7	0.308121	5.40618	2.73157	0.111265	0.759408
Syn3	-0.590972	2.17901	3.55046	0.0715639	0.759408
Timp3	0.29908	6.92362	0.418339	0.523838	0.838442
1810014B01Rik	-0.792591	1.69239	5.22201	0.0313304	0.759408
Hsp90b1	-0.087944	9.71141	0.0404746	0.842232	0.952173
Ttc41	-0.366406	1.79232	0.662118	0.423726	0.803173
Nt5dc3	-0.291715	2.12918	0.753768	0.393792	0.79484
Stab2	-0.0988273	3.59253	0.0209155	0.886204	0.971169
Parpbp	-0.687266	2.56871	2.6922	0.113741	0.759408
Nup37	-0.507751	3.35483	2.83326	0.105155	0.759408
Ccdc53	0.237536	4.7778	1.11307	0.301806	0.76812
Dram1	1.14751	-1.83153	1.11744	0.300881	0.767575
Gnptab	0.0451928	6.46861	0.0346678	0.853841	0.958335
Sycp3	-0.179797	3.00036	0.0801726	0.779802	0.932543
Chpt1	0.0468033	9.33771	0.0276265	0.869367	0.964868
Mybpc1	0.124189	-1.14459	0.0240531	0.878451	0.970094
Arl1	-0.365473	6.0642	2.03203	0.166752	0.759408
Utp20	-0.479351	4.9916	2.31009	0.141461	0.759408
Slc5a8	0.0788148	6.88848	0.0182771	0.893575	0.972922
Gas2l3	0.0464138	4.6767	0.0102113	0.92034	0.979401
Nr1h4	0.0580341	7.64537	0.0841557	0.774207	0.930674
Slc17a8	1.36464	0.636358	3.06665	0.0925473	0.759408
Scyl2	-0.189855	5.77962	0.338785	0.5659	0.853622
1500026H17Rik	0.492861	-0.521649	0.838975	0.368704	0.784604
Actr6	-0.478115	2.04699	1.49177	0.233676	0.759408
Uhrf1bp1l	-0.121826	5.43899	0.120734	0.731236	0.916001
Apaf1	-0.0192287	6.89026	0.00502145	0.944088	0.985906
Ikbip	-0.521347	3.3451	1.48947	0.234026	0.759408
Slc25a3	0.356222	9.65214	2.27001	0.144808	0.759408
Tmpo	-0.727333	6.76828	7.18245	0.0130226	0.759408
Nedd1	-0.604381	4.00103	2.61247	0.118955	0.759408
Cdk17	-0.516864	2.7289	1.59342	0.218835	0.759408
Elk3	-0.0160473	0.722897	0.000571361	0.981125	0.9976
Lta4h	0.217592	8.29166	2.1191	0.158289	0.759408
Hal	-0.084733	0.812994	0.0163755	0.89923	0.975214
Snrpf	-0.0482174	3.83543	0.0238734	0.878486	0.970094
Ntn4	0.0356405	1.36513	0.00336365	0.954226	0.990511
Metap2	-0.442646	6.74597	2.4212	0.132651	0.759408
Vezt	-0.139588	4.38781	0.583032	0.452487	0.813328
Fgd6	0.0897025	5.19775	0.0747848	0.786808	0.935182
Nr2c1	0.128623	4.19942	0.445074	0.510978	0.831312
Ndufa12	0.589315	5.85848	3.08397	0.0916831	0.759408
Tmcc3	0.243628	5.75887	0.549406	0.465674	0.815073
Cep83os	-0.225925	3.33108	0.609456	0.442542	0.808896
Cep83	-0.271735	4.29796	0.321395	0.575978	0.857293
Plxnc1	-0.862173	-0.111143	1.04421	0.316926	0.775622
Gm29684	-2.14517	0.325804	8.97102	0.00623103	0.759408
Cradd	-0.00706194	3.16633	0.000885424	0.976505	0.996512
Socs2	-0.441796	6.24065	1.66768	0.208737	0.759408
5730420D15Rik	-0.0997299	-0.158515	0.0477197	0.828906	0.949396
Mrpl42	-0.647203	5.31473	6.81583	0.0152527	0.759408
Ube2n	-0.293107	5.74904	1.85331	0.185908	0.759408
Nudt4	-0.33042	8.74617	0.84542	0.366902	0.783766
Mir3058	-0.586311	-0.915067	0.444045	0.511463	0.831354
Eea1	-0.110529	6.08483	0.0647646	0.801262	0.940319
Btg1	-0.285085	6.59189	1.69545	0.205109	0.759408
Dcn	-0.859128	2.25927	0.846391	0.366631	0.783766
Lum	0.665394	-0.824915	0.173137	0.680996	0.898479
Atp2b1	-0.171974	8.20242	0.154112	0.698063	0.903045
Poc1b	-0.167893	4.39917	0.683527	0.416431	0.801642
Galnt4	-0.367273	6.5199	4.02363	0.0561387	0.759408
Dusp6	0.908058	5.46861	3.51166	0.0730295	0.759408
Kitl	-0.585365	6.01479	3.02637	0.0945923	0.759408
Tmtc3	-0.189744	4.73607	0.282642	0.599809	0.868161
Cep290	-0.350892	2.88277	0.313682	0.580564	0.858877
4930430F08Rik	-0.34241	2.02759	0.50307	0.484914	0.823576
Mgat4c	0.064011	7.32997	0.0102783	0.92008	0.979234
Nts	-1.15671	6.92046	3.68398	0.0667714	0.759408
Rassf9	0.389535	-0.976781	0.101693	0.752537	0.922892
Tmtc2	0.08335	4.30604	0.0749095	0.786634	0.935182
Gm15663	0.480897	0.0525884	1.09695	0.305257	0.769785
Mettl25	-0.240713	2.66903	1.00609	0.32574	0.776014
Ccdc59	-0.410314	5.30886	2.2576	0.145864	0.759408
Acss3	0.166917	-1.10725	0.0180712	0.894172	0.973073
Lin7a	-0.955156	-0.357208	0.68461	0.416067	0.801642
Ppp1r12a	-0.143844	6.13126	0.0971736	0.757911	0.92437
Pawr	-0.496194	4.26713	4.05087	0.0553725	0.759408
Syt1	-0.666221	-0.849315	0.43763	0.514502	0.833251
Nav3	-1.0134	-1.783	0.28899	0.598147	0.867384
E2f7	-0.642103	2.41998	3.22895	0.0848062	0.759408
Csrp2	0.0582505	5.26808	0.0186597	0.892473	0.972922
Zdhhc17	-0.367821	3.9746	1.3482	0.256889	0.759408
Osbpl8	-0.223934	3.38426	0.304277	0.586258	0.862397
Bbs10	-0.388345	1.05705	0.695658	0.412382	0.800924
Nap1l1	-0.826674	5.80194	5.27424	0.0305715	0.759408
Phlda1	0.864198	3.80599	3.64716	0.0680554	0.759408
Krr1	-0.456049	4.70669	1.76906	0.195865	0.759408
Glipr1	0.388433	0.0337624	0.121313	0.730619	0.91581
Caps2	-0.962854	0.173489	1.53919	0.2266	0.759408
Atxn7l3b	-0.0991512	7.44382	0.180072	0.67505	0.897233
Tbc1d15	-0.283697	6.86807	0.651606	0.427381	0.803981
Rab21	-0.178943	5.87366	0.537931	0.470319	0.817538
Tmem19	0.16461	6.39384	0.523278	0.476363	0.819731
Thap2	-0.407596	3.606	1.14499	0.29513	0.767477
Zfc3h1	-0.228865	5.70021	0.193217	0.664142	0.892634
Lgr5	-1.02234	4.67836	8.47294	0.00761037	0.759408
Tspan8	-0.109278	8.42376	0.202207	0.656937	0.891306
Ptprr	-0.538794	4.66367	1.02402	0.321552	0.775622
Ptprb	-0.634934	0.00951267	0.353575	0.5576	0.851944
Cnot2	-0.325309	5.73595	1.20651	0.282805	0.765284
Myrfl	-0.129739	6.10681	0.467978	0.5004	0.827375
Rab3ip	-0.0123099	5.01519	0.0044913	0.947117	0.987228
4933412E12Rik	-0.149765	0.385596	0.0974639	0.757561	0.924367
Cct2	-0.225181	7.47523	1.7376	0.199752	0.759408
Frs2	-0.160267	5.54616	0.32503	0.573841	0.856642
Yeats4	-0.151046	4.69331	0.384558	0.540954	0.844926
Lyz2	-1.48558	0.796374	2.62087	0.118393	0.759408
Lyz1	0.112132	10.4179	0.0471272	0.829955	0.949622
Cpsf6	-0.480793	6.00649	3.69916	0.0662499	0.759408
Cpm	-0.0798248	5.63457	0.0937755	0.762043	0.925488
Mdm2	-0.360184	5.64896	1.49748	0.23281	0.759408
Slc35e3	0.146818	3.99387	0.160932	0.691811	0.901371
Nup107	-0.213733	4.56783	0.767272	0.389651	0.79262
Rap1b	-0.0628575	7.05108	0.0345534	0.85408	0.958335
Mdm1	-0.430633	2.0881	1.82795	0.188838	0.759408
Dyrk2	0.132592	5.60455	0.178579	0.676318	0.897233
Cand1	-0.263193	6.66114	2.61474	0.118803	0.759408
Grip1	-0.537716	-0.108603	0.429511	0.518395	0.835731
Helb	-0.270917	3.815	1.80823	0.191156	0.759408
Irak3	0.27136	0.0470123	0.181337	0.67398	0.896974
Tmbim4	0.459895	5.81821	3.76282	0.064113	0.759408
Llph	-0.63892	3.33027	6.56334	0.0170328	0.759408
Hmga2	-0.574919	3.91589	1.94476	0.17579	0.759408
9230105E05Rik	0.606475	-0.0336757	0.865186	0.361453	0.781688
Msrb3	-0.141618	5.43917	0.0470249	0.830136	0.949622
Gm15910	1.66988	-1.76378	1.43089	0.243177	0.759408
Lemd3	-0.39583	4.64341	1.83099	0.188484	0.759408
Tbc1d30	0.171106	3.87716	0.488823	0.491101	0.825166
Gns	0.447525	8.45038	2.20275	0.15064	0.759408
Rassf3	-0.186625	5.96809	1.6274	0.21414	0.759408
Tbk1	-0.211634	6.65776	0.405645	0.530151	0.841312
Xpot	-0.35094	5.56569	2.25382	0.146187	0.759408
BC048403	-0.0309371	2.56009	0.00977	0.922075	0.979778
Srgap1	0.0346226	1.81997	0.00573872	0.940236	0.985081
Gm9079	0.631827	-0.633083	1.26503	0.271704	0.761484
Tmem5	-0.15833	4.20662	0.248618	0.62254	0.877346
Ppm1h	0.0695487	6.33959	0.0579746	0.811749	0.943871
Mon2	0.0117775	6.72889	0.00546243	0.941689	0.985488
Usp15	-0.437119	6.54333	1.23963	0.276451	0.761484
Slc16a7	0.88212	-1.34205	1.06144	0.313046	0.77326
Lrig3	-0.108256	4.72183	0.0865703	0.771086	0.92948
Xrcc6bp1	-0.706822	1.28376	2.44872	0.13057	0.759408
Ctdsp2	0.496632	7.9827	3.34815	0.0795938	0.759408
Avil	0.254786	0.715923	0.265498	0.61103	0.872178
Tsfm	0.0854556	3.86422	0.0545222	0.817332	0.94594
Mettl21b	2.19732	-2.22319	1.67874	0.209657	0.759408
Mettl1	-0.166855	2.73678	0.134284	0.717207	0.910254
2025-03-09	0.495462	2.80467	0.881732	0.356981	0.781688
Cdk4	0.38752	7.51949	1.49367	0.233388	0.759408
Tspan31	0.361564	7.62136	1.96121	0.174042	0.759408
LOC100504703	-0.0261964	0.03697	0.00300269	0.956749	0.991462
Agap2	-0.0775844	-0.665646	0.00428954	0.948317	0.987795
Os9	0.363871	8.03533	1.1186	0.300635	0.767575
B4galnt1	0.399765	7.19492	0.347003	0.561259	0.852175
Dtx3	-0.361473	3.57536	0.969922	0.334418	0.778068
Pip4k2c	0.407265	6.9705	4.00143	0.0567718	0.759408
Kif5a	-0.156061	0.0682386	0.0269481	0.870966	0.965732
Dctn2	0.45439	7.42208	1.96668	0.173465	0.759408
Mbd6	0.102096	6.34383	0.049146	0.826411	0.948489
Ddit3	-0.527839	5.34559	1.13441	0.297321	0.767575
Mars	-0.0843086	5.45831	0.114272	0.738239	0.917788
Arhgap9	0.303123	3.13951	0.572667	0.456486	0.813965
R3hdm2	0.121587	6.13306	0.678545	0.418111	0.802043
Stac3	-0.389022	0.422748	0.366591	0.55049	0.847758
Shmt2	0.397195	4.96035	0.603849	0.444623	0.809261
Lrp1	0.595411	8.52794	1.00753	0.325401	0.776014
Stat6	0.481208	7.08632	5.6513	0.025663	0.759408
Nab2	-0.219081	2.13366	0.136735	0.714756	0.909684
Tmem194	-0.263594	4.14121	0.989212	0.32975	0.776305
Myo1a	0.256128	9.75962	0.769036	0.389115	0.792493
Zbtb39	0.198582	4.42017	0.758649	0.392288	0.793463
Rdh1	-0.547846	0.713312	0.699261	0.411191	0.800395
Rdh9	-1.50688	4.92524	3.94043	0.0585535	0.759408
Rdh16	-1.87307	2.32157	2.03646	0.166309	0.759408
Rdh18-ps	-1.7295	-0.636044	2.13642	0.156667	0.759408
BC089597	0.640829	0.439788	1.14125	0.295902	0.767477
Rdh7	1.1004	4.14353	3.64765	0.0680382	0.759408
Hsd17b6	-0.0707083	4.19972	0.0108143	0.918031	0.979096
Prim1	-0.779945	3.75668	4.26921	0.0496419	0.759408
Naca	-0.280171	8.17928	1.57758	0.221068	0.759408
Ptges3	-0.467312	6.86528	2.05746	0.164225	0.759408
Atp5b	0.554561	10.697	5.24027	0.0310627	0.759408
Baz2a	0.054882	7.2545	0.0745917	0.787076	0.935209
Rbms2	0.280852	4.92656	2.60058	0.119756	0.759408
Gls2	-0.213407	0.29259	0.130645	0.720893	0.91212
Spryd4	0.470731	4.17913	3.82795	0.0620075	0.759408
Timeless	-0.538931	3.17489	1.28747	0.267599	0.761484
Stat2	-0.0913762	7.18311	0.105136	0.74853	0.921702
Pan2	-0.100747	6.04832	0.173294	0.68086	0.898467
Cnpy2	0.278706	6.43352	1.1007	0.304451	0.769512
Cs	0.469582	9.52455	4.68856	0.0404117	0.759408
Coq10a	0.341836	4.13792	2.49763	0.126966	0.759408
Ankrd52	0.298431	6.17473	0.874021	0.359055	0.781688
Slc39a5	0.726225	7.71139	0.9944	0.32851	0.776305
Nabp2	0.529702	5.59658	3.65225	0.0678761	0.759408
Rnf41	0.374969	5.59503	2.8199	0.105935	0.759408
Smarcc2	0.189014	7.05849	1.21114	0.281904	0.76462
Myl6	0.734442	9.14433	3.96632	0.0577898	0.759408
Myl6b	-0.0669943	-0.66887	0.00760941	0.931203	0.983438
A430046D13Rik	-0.0270482	0.904936	0.00706228	0.933716	0.98354
Esyt1	0.667431	4.15014	3.87595	0.0605062	0.759408
Zc3h10	0.349317	3.66663	1.04191	0.317447	0.775622
Rpl41	0.477634	8.63285	0.404501	0.530727	0.841312
Pa2g4	-0.193079	6.72681	0.848841	0.36595	0.783766
Erbb3	0.196305	7.87103	0.472534	0.498342	0.827113
Rps26	0.276026	7.76474	0.195523	0.662275	0.892392
Suox	0.512989	6.80697	2.02188	0.167774	0.759408
Rab5b	0.278636	6.27732	1.33723	0.258781	0.759408
Cdk2	-0.117517	4.54157	0.202319	0.656848	0.891306
Pmel	0.616186	1.3021	1.39832	0.248463	0.759408
Dgka	0.218988	6.66603	0.582688	0.452619	0.813328
Wibg	0.191057	4.07122	0.200392	0.658375	0.891674
Tmem198b	0.0118618	1.98729	0.00119436	0.972714	0.995144
Dnajc14	0.113535	6.14429	0.513696	0.480386	0.820883
Ormdl2	0.27282	5.66501	1.58885	0.219477	0.759408
Sarnp	-0.619429	4.857	2.63175	0.117669	0.759408
Cd63	0.663396	8.53986	4.92393	0.0360848	0.759408
Rdh5	0.54037	3.38604	1.08185	0.308538	0.772161
Bloc1s1	0.413482	5.40999	0.763948	0.390664	0.792699
Itga7	0.00516577	0.391756	0.000116891	0.991462	1
Mettl7b	0.722375	7.68505	3.43085	0.0761929	0.759408
Mir684-1	0.519332	-0.506177	1.10425	0.303688	0.769237
Pisd-ps1	-0.512748	6.85502	1.21591	0.280981	0.763484
Sfi1	-0.315144	4.12977	0.590806	0.449524	0.812141
Eif4enif1	-0.249176	5.74468	2.32629	0.140134	0.759408
Drg1	0.0512183	5.61536	0.0540802	0.81806	0.946248
Patz1	-0.0188401	3.348	0.00278431	0.95835	0.99152
Gm11944	-0.509139	-0.448956	0.867695	0.36077	0.781688
Pik3ip1	-1.59064	-0.813977	2.88753	0.102054	0.759408
Limk2	0.436145	7.98714	3.97967	0.0574002	0.759408
Rnf185	0.188846	6.35378	0.917573	0.34756	0.781688
8430429K09Rik	-0.596751	1.30599	2.43188	0.131839	0.759408
Pla2g3	-0.880522	0.394823	3.08814	0.091477	0.759408
Inpp5j	0.379965	5.25812	0.554106	0.463793	0.815073
Selm	0.105005	5.84885	0.0459865	0.831992	0.950305
Smtn	0.468797	3.17184	0.41092	0.527511	0.839899
Tug1	-0.576723	7.43655	2.22629	0.148567	0.759408
Morc2a	-0.283688	5.33713	2.19588	0.15125	0.759408
Osbp2	1.30904	2.40848	6.01959	0.0217005	0.759408
4921536K21Rik	-0.419657	-0.639152	0.337923	0.566392	0.853622
Dusp18	0.30598	1.69339	0.803704	0.378796	0.787833
Slc35e4	0.483322	-0.195451	0.450721	0.508334	0.830602
Tcn2	0.745264	9.80789	2.31973	0.140669	0.759408
Pes1	0.22854	5.97613	0.665239	0.422651	0.803173
Gal3st1	0.900493	4.78171	2.54702	0.123445	0.759408
Mtfp1	0.49703	3.95967	1.74561	0.198753	0.759408
Sec14l2	0.524055	6.20615	2.67458	0.114869	0.759408
Rnf215	0.219092	3.81336	0.42018	0.522935	0.838393
Ccdc157	-0.228635	2.20823	0.525492	0.475441	0.819497
Sf3a1	0.115583	6.07835	0.367643	0.549923	0.847571
Tbc1d10a	0.629605	5.1639	0.893607	0.35382	0.781688
Gatsl3	0.486687	2.86441	0.731446	0.400781	0.797154
Osm	0.623925	-1.1453	0.653369	0.426765	0.80359
Lif	0.059398	3.8275	0.0550687	0.816436	0.945528
Mtmr3	0.100256	6.45741	0.349522	0.559851	0.85202
Ascc2	0.228197	5.73929	0.938992	0.342097	0.78067
Uqcr10	0.608272	6.81519	0.838789	0.368756	0.784604
Zmat5	0.718513	4.2639	1.17918	0.288193	0.766117
Nf2	-0.0548566	6.44672	0.146389	0.705341	0.905272
Nipsnap1	0.326634	6.16882	3.34996	0.0795175	0.759408
Thoc5	0.147891	5.16809	0.495596	0.488143	0.824416
Ap1b1	0.514141	8.09868	1.91171	0.179367	0.759408
Gas2l1	0.693025	4.7527	1.78615	0.193794	0.759408
Ewsr1	-0.306897	7.69714	1.76369	0.196522	0.759408
Rhbdd3	0.298075	3.66769	0.223037	0.640955	0.885469
Emid1	0.531467	4.07769	0.447513	0.509833	0.830763
Kremen1	0.358326	5.10979	1.2727	0.270291	0.761484
Znrf3	-0.723112	3.42187	4.88593	0.0367468	0.759408
Xbp1	0.55004	7.55066	5.61459	0.0261002	0.759408
Ccdc117	-0.474451	4.29466	3.3555	0.0792848	0.759408
Mrps24	0.729826	4.5163	3.92302	0.0590737	0.759408
Urgcp	0.585698	6.0275	3.40254	0.0773381	0.759408
2210015D19Rik	0.298351	2.91197	1.43177	0.243037	0.759408
Dbnl	0.431762	7.33429	1.65824	0.209988	0.759408
Pgam2	0.845186	0.968921	0.89161	0.354349	0.781688
Polm	0.320749	4.9453	0.889133	0.355007	0.781688
Aebp1	-0.219247	0.578044	0.0439772	0.835647	0.950393
Pold2	0.479426	4.85449	0.477126	0.496282	0.826907
Myl7	-0.327227	2.32965	0.281226	0.600718	0.868161
Gck	-0.401716	-0.117577	0.444472	0.511262	0.831312
Ykt6	0.445304	7.44998	6.34834	0.0187306	0.759408
Camk2b	0.07813	4.40134	0.0121168	0.913254	0.9771
Nudcd3	0.189371	5.95371	1.25213	0.274101	0.761484
Rps15a-ps6	-0.362421	2.03361	0.426392	0.519904	0.836441
Npc1l1	0.601877	9.90503	2.01425	0.168547	0.759408
Ddx56	0.407519	5.2153	1.12435	0.299425	0.767575
Tmed4	0.630755	7.55895	5.37766	0.0291286	0.759408
Ogdh	0.553547	9.80483	4.18618	0.0517382	0.759408
Zmiz2	0.2877	6.39012	0.228983	0.636563	0.884063
Ppia	0.402131	9.02698	2.67135	0.115078	0.759408
H2afv	0.374418	6.1692	1.156	0.292871	0.766654
Purb	-0.334437	7.54495	0.794562	0.381478	0.78891
Myo1g	0.430404	-0.0614568	0.240776	0.628054	0.879073
Gm11974	0.0575971	1.74533	0.0234438	0.879575	0.970094
Ccm2	0.636743	4.03626	1.34214	0.257931	0.759408
Tbrg4	0.24033	6.14969	0.39173	0.537234	0.843792
Snora5c	0.226519	-0.926867	0.0509056	0.823384	0.948081
Adcy1	-1.18802	0.234626	2.05742	0.164229	0.759408
Igfbp3	0.26607	1.15182	0.0686958	0.795457	0.938926
Tns3	-0.0856668	7.58412	0.235174	0.632063	0.881055
Hus1	-0.606289	3.13893	2.59954	0.119826	0.759408
Sun3	-0.591325	1.31108	0.584988	0.451739	0.813328
Gm11992	-0.080143	1.37416	0.0101408	0.920615	0.979434
Upp1	-0.664295	6.45486	0.868162	0.360643	0.781688
Abca13	1.71558	4.03075	3.15889	0.0880527	0.759408
Ikzf1	-0.746022	0.244315	0.494494	0.488622	0.824416
Fignl1	-0.961031	3.15638	4.98129	0.0351106	0.759408
Ddc	-0.491442	5.84523	5.39542	0.0288885	0.759408
Grb10	-0.257337	4.46994	0.760594	0.391691	0.793114
Cobl	0.466228	6.6778	2.01237	0.168738	0.759408
Sec61g	0.141377	5.44066	0.210948	0.650114	0.888671
Egfr	0.135454	4.97342	0.351183	0.558927	0.85202
Eldr	-0.6583	1.91195	3.04381	0.0937005	0.759408
Fbxo48	-0.47589	0.450326	0.663381	0.423291	0.803173
Plek	-1.82255	-0.34382	1.73376	0.200232	0.759408
Ppp3r1	-0.226758	6.95283	0.479137	0.495384	0.826629
Pno1	-0.347881	4.70752	1.2028	0.283528	0.766117
Wdr92	-0.371534	3.84432	2.51727	0.125552	0.759408
C1d	-0.324667	5.7559	1.43297	0.242845	0.759408
Etaa1	-0.603391	3.43336	1.78074	0.194446	0.759408
Etaa1os	0.512619	-0.706385	0.454838	0.506422	0.829926
Meis1	0.548805	-1.50178	0.320884	0.576279	0.857472
Spred2	0.159221	4.63579	0.629288	0.435305	0.806468
Actr2	-0.202599	8.1965	0.260914	0.614109	0.872589
Rab1	-0.127746	9.37665	0.149855	0.702048	0.903743
Cep68	-0.687305	3.48438	3.41613	0.0767859	0.759408
Slc1a4	0.160462	2.42253	0.214431	0.647443	0.887432
Sertad2	-0.10217	6.03287	0.164061	0.688993	0.900621
Aftph	-0.173238	6.99167	0.219997	0.643229	0.886272
Lgalsl	-0.187736	5.17744	0.303308	0.586851	0.862534
Peli1	-0.36239	5.78543	1.45215	0.239804	0.759408
Vps54	-0.298479	7.2151	0.678539	0.418113	0.802043
Ugp2	-0.151208	7.94612	0.136354	0.715135	0.909684
Mdh1	0.384181	9.57176	2.20967	0.150026	0.759408
Wdpcp	-0.0339468	2.60746	0.00380534	0.951317	0.988975
Ehbp1	-0.00259086	3.92981	6.08714e-05	0.993839	1
Tmem17	0.501196	1.27578	1.14969	0.294163	0.766737
B3gnt2	-0.213747	5.39204	0.571296	0.45702	0.813965
Commd1	0.617214	5.35187	5.58885	0.0264116	0.759408
Zrsr1	-0.108586	3.44251	0.0848447	0.773312	0.930375
Cct4	-0.451653	7.23314	2.12678	0.157568	0.759408
Fam161a	-0.118211	1.72101	0.065577	0.800047	0.940278
Xpo1	-0.636702	6.79936	2.33462	0.139457	0.759408
Usp34	-0.201196	7.16055	0.248207	0.622826	0.877346
Ahsa2	-0.467982	4.42288	1.87264	0.183711	0.759408
0610010F05Rik	0.0568671	4.05063	0.0155186	0.901887	0.97605
Pex13	-0.385739	5.57982	1.27888	0.269162	0.761484
Pus10	-0.383212	4.75982	1.11737	0.300896	0.767575
Rel	-0.0581272	1.34115	0.0192732	0.890732	0.972922
Papolg	-0.398804	3.96636	0.830828	0.371	0.785431
Bcl11a	-0.301814	2.89108	0.896877	0.352957	0.781688
Fancl	-0.771283	2.80298	4.75005	0.0392278	0.759408
Vrk2	-0.186171	3.08095	0.501114	0.485755	0.824303
Efemp1	0.305608	0.198316	0.0230346	0.880622	0.970124
Pnpt1	-0.585569	5.08839	1.58933	0.21941	0.759408
Smek2	-0.336217	6.81861	0.636808	0.43261	0.805493
Cfap36	-0.723659	3.14897	2.06864	0.163129	0.759408
Ccdc88a	-2.00511	-0.0461168	3.5457	0.0717419	0.759408
Prorsd1	-0.203757	2.93122	0.479205	0.495354	0.826629
Mtif2	-0.466298	5.25268	1.31595	0.262505	0.760617
Rps27a	0.0423133	8.63324	0.0212068	0.88542	0.971169
Clhc1	-2.73928	-1.76931	4.04238	0.0556101	0.759408
Rtn4	-0.0916973	7.84883	0.0711372	0.791942	0.937045
Eml6	-0.190662	1.14783	0.124821	0.726914	0.914664
4931440F15Rik	3.05424	-2.08888	1.93769	0.182661	0.759408
Sptbn1	0.119092	9.09371	0.1664	0.686908	0.900621
Acyp2	-0.484157	0.0741751	0.845215	0.366959	0.783766
Psme4	-0.374341	7.04258	0.977229	0.332639	0.777039
Erlec1	-0.231044	5.51304	0.493834	0.48891	0.824416
Asb3	-0.50171	3.3241	2.66446	0.115524	0.759408
Chac2	-0.373463	2.74943	1.37242	0.252772	0.759408
Stc2	0.754106	-0.500457	0.568464	0.458124	0.814105
Bod1	0.0953255	4.60117	0.261202	0.613915	0.872589
D630024D03Rik	0.104543	0.0992497	0.03122	0.907263	0.976317
Cpeb4	-0.0382085	7.4899	0.00831148	0.928108	0.982434
Nsg2	-0.365627	-0.907048	0.0817634	0.777565	0.931674
Snrnp25	0.672211	3.04038	2.5058	0.126375	0.759408
Rhbdf1	0.448653	4.68639	0.425324	0.520423	0.836556
Mpg	0.325449	3.83785	0.817436	0.37482	0.786455
Nprl3	0.128083	3.96422	0.128272	0.723327	0.913046
Sh3pxd2b	0.898706	4.19279	3.84014	0.0616225	0.759408
Ubtd2	-0.311846	2.38096	0.896086	0.353165	0.781688
Efcab9	1.82314	-1.79913	1.32128	0.263127	0.76095
Stk10	0.869591	4.79576	1.84169	0.187243	0.759408
Fbxw11	0.00552104	6.46922	0.00116316	0.973072	0.995201
Npm1	-0.753908	7.95133	3.44418	0.0756604	0.759408
Ranbp17	-0.693929	-1.08071	0.463623	0.502382	0.829126
Lcp2	-0.822099	-0.810822	0.827507	0.371942	0.785431
Dock2	0.635953	0.422524	0.284452	0.59865	0.867391
Spdl1	-0.353643	2.87407	0.793613	0.381758	0.789139
Pank3	-0.153598	9.16934	0.176543	0.678059	0.897586
Rars	-0.517125	7.32016	3.19458	0.0863811	0.759408
Wwc1	0.137653	6.93478	0.120147	0.731863	0.91621
Mat2b	-0.221599	6.08704	1.3245	0.261002	0.759957
Hmmr	-0.708263	3.9685	1.90483	0.180123	0.759408
Nudcd2	-0.530867	4.61865	3.44471	0.0756396	0.759408
Ccng1	-0.34513	6.93232	0.724939	0.402853	0.797728
Gabra1	0.148554	-1.5087	0.0152033	0.903026	0.97605
Gabrb2	-1.51544	-1.59475	1.54642	0.2272	0.759408
Atp10b	-0.524829	6.32393	3.86226	0.0609302	0.759408
Pttg1	0.229248	4.36543	0.463933	0.50224	0.829126
Slu7	-0.251818	5.78249	0.790534	0.382668	0.789361
Ccnjl	0.260474	4.32683	1.61801	0.215425	0.759408
Fabp6	-0.974849	10.2726	0.449213	0.509038	0.830602
Pwwp2a	-0.356573	4.89325	0.873078	0.35931	0.781688
Ttc1	-0.198518	4.78782	0.684019	0.416266	0.801642
Ublcp1	-0.546599	4.78127	2.15934	0.154553	0.759408
Rnf145	-0.861137	5.56058	21.9129	9.11064e-05	0.759408
Ebf1	-1.099	-1.33938	0.452096	0.507694	0.830602
Clint1	-0.0990333	8.49052	0.227008	0.638013	0.884526
Lsm11	0.00692917	3.15744	0.000746874	0.978421	0.997246
Thg1l	-0.303538	3.08438	0.86075	0.362666	0.781688
Adam19	-0.0291493	0.281841	0.000658733	0.979734	0.997424
Cyfip2	-0.401836	0.847688	0.259182	0.615281	0.872857
Itk	2.20632	-1.17842	2.43618	0.131513	0.759408
Med7	-0.427675	3.97776	2.7745	0.108636	0.759408
Havcr2	-3.62658	-1.78385	3.80011	0.0639559	0.759408
Gnb2l1	0.465293	9.41226	0.930914	0.344143	0.781321
Snord96a	-0.611999	1.65895	1.90415	0.180198	0.759408
Trim41	-0.00590372	5.50032	0.00102243	0.974753	0.995734
Trim7	-1.08054	1.14854	6.12636	0.0206823	0.759408
Irgm1	-1.95127	5.04884	11.5704	0.00232375	0.759408
Gm5431	-1.29756	4.54023	4.59838	0.0422211	0.759408
Gm12185	-1.48864	-1.40362	1.10524	0.303476	0.769164
Psme2b	-0.180015	0.861082	0.133548	0.717948	0.910829
Tgtp1	-1.46648	-0.88428	0.62235	0.437816	0.807991
Olfr56	-0.0732986	0.308653	0.0103261	0.919895	0.979221
Tgtp2	-1.31113	-0.332269	0.870478	0.360014	0.781688
Ifi47	-0.641208	5.62939	2.39357	0.134779	0.759408
Zfp62	-0.175565	4.51673	0.157203	0.69521	0.902284
Mgat1	0.632861	6.85622	2.20895	0.150091	0.759408
Cnot6	-0.297803	7.07809	0.611972	0.441614	0.808344
Gfpt2	0.389177	-1.49448	0.247187	0.624164	0.877924
Mapk9	-0.290787	5.87943	2.03174	0.166782	0.759408
Rnf130	-0.36738	4.63883	0.720238	0.40436	0.798547
Tbc1d9b	0.682738	6.12181	4.69278	0.040329	0.759408
3010026O09Rik	0.172575	1.72569	0.103003	0.751003	0.922427
Sqstm1	0.242717	7.50598	0.672481	0.420171	0.803173
Mgat4b	0.536668	6.14844	1.77593	0.195029	0.759408
Ltc4s	0.653629	1.98621	0.86078	0.362658	0.781688
Maml1	0.29664	4.35839	2.34002	0.139021	0.759408
Canx	-0.201287	9.45674	0.415237	0.525369	0.83891
Hnrnph1	-0.752051	7.41899	3.85503	0.0611554	0.759408
Rufy1	0.00208585	5.09942	0.000136291	0.990781	1
Adamts2	-0.71285	-0.843159	0.318821	0.5775	0.858029
Zfp354c	-2.1683	-1.81879	3.80034	0.0628906	0.759408
Zfp2	-0.0830141	1.95887	0.0421073	0.839127	0.951327
Zfp354b	-1.32884	-1.69819	1.22584	0.279072	0.762018
Zfp354a	-0.238723	1.78129	0.259358	0.615161	0.872857
BC049762	-0.496764	-1.39064	0.396066	0.535009	0.843164
Clk4	-0.612398	5.25443	2.66729	0.115341	0.759408
Col23a1	0.26793	-0.772737	0.0792825	0.780659	0.932704
Phykpl	0.0177051	3.92288	0.0106808	0.918536	0.979143
Hnrnpab	-0.351449	7.90225	3.7407	0.0648467	0.759408
Nhp2	0.545155	4.85891	1.23083	0.27812	0.762018
Rmnd5b	0.459682	4.84637	3.1139	0.0902127	0.759408
N4bp3	0.665654	2.88007	0.668681	0.421469	0.803173
D930048N14Rik	0.307833	2.28084	0.996015	0.328125	0.776305
0610009B22Rik	-0.441585	4.32275	3.63596	0.0684516	0.759408
Sec24a	-0.198847	7.61627	0.459022	0.504491	0.829817
Sar1b	0.15505	7.32386	0.529937	0.4736	0.819497
Jade2	-0.00273299	4.43063	8.43578e-05	0.992747	1
Cdkn2aipnl	0.404888	5.34606	2.28375	0.14365	0.759408
Ube2b	-0.324783	6.72172	1.40061	0.248086	0.759408
Cdkl3	-0.913424	0.977679	3.05198	0.0932862	0.759408
Ppp2ca	-0.165427	7.67119	0.396251	0.534914	0.843141
Mir3061	0.89736	-1.04799	1.70423	0.203978	0.759408
Skp1a	-0.202222	7.96236	0.531069	0.473133	0.819239
Tcf7	-0.10394	2.21319	0.0800637	0.779611	0.932514
Vdac1	0.413185	8.0895	5.14084	0.0325518	0.759408
9530068E07Rik	-0.0476576	6.25899	0.0714657	0.791474	0.936909
Fstl4	2.47994	1.16848	10.2115	0.00384778	0.759408
Hspa4	-0.343893	7.91398	1.28966	0.267204	0.761484
Zcchc10	-0.277467	2.69518	0.726488	0.402358	0.797581
Aff4	-0.0496584	7.16963	0.0154018	0.902255	0.97605
Leap2	0.727552	6.97957	1.23865	0.276635	0.761484
Uqcrq	0.781047	7.06951	3.86829	0.0607429	0.759408
Gdf9	0.578064	2.41102	0.835328	0.369729	0.785087
Shroom1	-0.133106	3.6388	0.0833041	0.77532	0.930948
Sowaha	-0.468488	4.39544	1.54263	0.226097	0.759408
2025-09-08	0.374715	5.94325	3.56492	0.0710266	0.759408
Kif3a	-0.299279	3.46428	0.699717	0.411041	0.800395
Rad50	-0.120668	5.21945	0.104422	0.749354	0.92187
Irf1	0.0345023	7.4896	0.018322	0.893445	0.972922
Gm12216	0.0958118	1.27192	0.0556368	0.81551	0.945195
Slc22a5	0.0189528	7.01275	0.00710855	0.9335	0.98354
Slc22a21	-0.165373	4.07048	0.261249	0.613883	0.872589
Slc22a4	-0.355548	3.51385	0.6147	0.44061	0.808231
Pdlim4	0.725218	-1.5104	0.378136	0.544326	0.845456
P4ha2	-1.02224	-0.347362	1.98509	0.171542	0.759408
Csf2	0.107104	-0.445855	0.0140006	0.906785	0.976317
Fnip1	-0.259747	5.38205	0.367752	0.549864	0.847571
Rapgef6	-0.136572	5.6696	0.165366	0.687828	0.900621
Cdc42se2	0.4856	7.17135	3.86147	0.0609549	0.759408
Lyrm7	0.707497	1.4401	1.59135	0.219127	0.759408
Hint1	0.539173	7.06326	3.85267	0.0612291	0.759408
Gpx3	0.799432	12.8066	2.7026	0.11308	0.759408
Tnip1	0.601334	6.7115	1.41686	0.245437	0.759408
Anxa6	0.130778	1.9888	0.104594	0.749155	0.92187
Ccdc69	0.145019	-1.10391	0.0341631	0.854896	0.958475
Gm2a	0.236032	3.19851	0.51156	0.48129	0.821654
Slc36a1	0.422148	7.27613	1.21025	0.282076	0.76462
Sparc	-0.308337	3.06198	0.120139	0.731872	0.91621
Atox1	0.534327	6.59957	1.12079	0.300173	0.767575
G3bp1	-0.321304	6.81201	2.08706	0.161342	0.759408
Gria1	-1.09036	-1.69243	0.635252	0.435674	0.806625
Fam114a2	0.0298529	6.54394	0.0278213	0.868912	0.964514
Mfap3	0.00828432	6.02566	0.000718756	0.978831	0.997309
Galnt10	1.01362	6.89747	3.84786	0.0613798	0.759408
2010001A14Rik	0.0523204	3.28711	0.0361435	0.850801	0.956699
Sap30l	0.415419	4.43912	1.16693	0.290653	0.766426
Larp1	-0.217546	7.13451	0.801864	0.379334	0.788035
Cnot8	0.0415322	5.51927	0.089333	0.767572	0.928211
Gemin5	0.0425908	4.38359	0.0226704	0.881562	0.970657
Mrpl22	0.0305253	3.96355	0.0141803	0.906192	0.976317
Gm12250	-0.934566	3.87976	2.01695	0.168273	0.759408
Igtp	-0.758493	4.79833	1.39141	0.249602	0.759408
Irgm2	-0.152432	4.80444	0.054254	0.817773	0.946071
Zfp692	-0.406033	3.59401	0.844424	0.367179	0.783766
Zfp672	-0.175813	3.9466	0.765906	0.390067	0.79262
Sh3bp5l	0.0841902	4.55582	0.0378192	0.847426	0.954737
Lypd8	-0.41564	11.0899	2.47149	0.128877	0.759408
1810065E05Rik	-0.354173	3.67142	0.189998	0.666772	0.893111
2210407C18Rik	-1.91403	5.47546	14.4318	0.000861789	0.759408
Fam183b	-1.22979	-0.255884	4.73629	0.0394892	0.759408
2810021J22Rik	-0.0377053	3.14204	0.0104678	0.91935	0.979154
Zfp39	-0.635099	2.07027	1.94641	0.175614	0.759408
Rnf187	0.431246	5.79059	1.29971	0.265395	0.761484
Hist3h2a	0.0761653	2.26276	0.0120952	0.913331	0.9771
Trim11	-0.182976	4.02016	0.301316	0.588075	0.862635
Iba57	0.513823	3.37429	2.0759	0.162421	0.759408
Guk1	0.545958	4.96138	2.17976	0.152697	0.759408
2610507I01Rik	-0.789569	3.19412	0.910812	0.34931	0.781688
Mrpl55	0.474956	4.04102	1.09827	0.304972	0.769512
2310033P09Rik	0.14387	3.52519	0.29957	0.589151	0.863322
Arf1	0.540412	9.05501	4.93557	0.0358847	0.759408
Snap47	0.438021	4.33113	3.39507	0.0776436	0.759408
Jmjd4	0.136012	3.42134	0.489945	0.490609	0.825166
Zfp867	-0.3153	1.27648	0.432314	0.517045	0.834599
Zkscan17	0.219035	3.70024	0.245747	0.624546	0.87803
4933439C10Rik	-0.522341	1.78456	0.928102	0.34486	0.781549
Mprip	-0.180549	6.89167	0.387758	0.539289	0.844462
Pld6	0.572368	-1.03311	0.668158	0.421648	0.803173
Flcn	0.0527628	6.6704	0.0399509	0.843242	0.952708
Gm16062	0.591845	-0.923904	0.479313	0.495306	0.826629
Cops3	-0.391258	6.05158	2.74212	0.110612	0.759408
Nt5m	0.236375	3.42844	0.575404	0.455425	0.813965
Med9	0.475502	3.40178	2.99615	0.0961612	0.759408
Rasd1	-0.317445	2.01225	0.226495	0.638392	0.884526
Pemt	0.29844	0.799538	0.275954	0.604133	0.869511
Rai1	0.352996	4.87684	0.315187	0.579663	0.858877
Srebf1	0.791337	7.02924	1.58034	0.220677	0.759408
Tom1l2	0.643592	7.60173	3.36816	0.0787552	0.759408
Lrrc48	-0.041858	1.42927	0.0216356	0.884276	0.970939
Atpaf2	0.374984	5.52819	3.10574	0.0906108	0.759408
Gid4	0.0504958	5.68512	0.0714546	0.791489	0.936909
Drg2	0.520953	5.50115	2.93443	0.0994601	0.759408
Alkbh5	0.124544	7.08534	0.362669	0.552614	0.849232
Llgl1	0.171382	4.74804	0.109952	0.743046	0.919897
Flii	0.424474	7.07781	1.53471	0.227257	0.759408
Mief2	0.426007	3.05678	0.881467	0.357052	0.781688
Top3a	0.0658759	3.25832	0.0494582	0.82587	0.948489
Smcr8	0.0253177	6.47787	0.0111667	0.916711	0.978818
Shmt1	-0.0486835	5.41605	0.0178302	0.894876	0.973456
Dhrs7b	0.79068	6.63697	3.92472	0.0590227	0.759408
Tmem11	0.32279	4.59168	1.01866	0.322795	0.775622
Natd1	0.552783	4.97666	3.80512	0.0627367	0.759408
Map2k3os	-0.207077	0.0751347	0.277358	0.603219	0.869511
Map2k3	0.674102	6.92324	6.40206	0.0182895	0.759408
Usp22	0.000519593	6.34494	1.17451e-05	0.997294	1
Aldh3a2	-0.104785	7.4393	0.275549	0.604397	0.869511
Slc47a1	0.983849	3.819	3.00553	0.0956713	0.759408
Mapk7	0.39781	4.40472	0.802834	0.37905	0.788016
B9d1	0.706124	0.616495	2.02722	0.167236	0.759408
Epn2	-0.0300564	3.96467	0.0203558	0.887726	0.971868
Grap	-0.510846	-0.148255	0.447177	0.509991	0.830763
Fam83g	0.644438	6.52474	1.91755	0.178729	0.759408
Prpsap2	-0.266087	4.53187	1.86504	0.184571	0.759408
Ulk2	-0.334335	4.79937	1.70568	0.203793	0.759408
Akap10	-0.0705774	5.21689	0.0857442	0.772148	0.929893
Specc1	0.29989	5.76276	2.28726	0.143356	0.759408
Adora2b	0.224468	5.01627	0.24605	0.624334	0.877988
Zswim7	0.302126	3.2025	1.55584	0.22418	0.759408
Ttc19	-0.295314	4.41064	0.842927	0.367597	0.783766
Ncor1	0.0122777	8.06805	0.00247061	0.960764	0.991911
Pigl	0.327655	3.74765	2.23264	0.148014	0.759408
Cenpv	0.616341	5.47534	2.96594	0.0977599	0.759408
Ubb	0.606142	7.40564	0.421891	0.522097	0.837798
Gm1821	1.28965	2.74971	7.50848	0.0113388	0.759408
Trpv2	0.50665	-0.0603479	0.411048	0.527447	0.839899
2410006H16Rik	0.279344	4.71122	0.439558	0.513585	0.832853
Snord49a	-0.0440698	-0.344604	0.00697341	0.934134	0.98354
Snord65	0.303408	-1.77066	0.0645937	0.801519	0.940326
Lrrc75a	0.721761	6.40675	9.50268	0.00505431	0.759408
Mmgt2	0.28511	5.24858	2.07348	0.162657	0.759408
Zfp287	-0.0817091	-0.309615	0.0130651	0.909938	0.976815
Trim16	0.0393794	5.25358	0.0474862	0.829319	0.949396
Tvp23b	-0.00618172	5.38104	0.000404337	0.984122	0.998131
Pmp22	-0.0798128	6.75778	0.00373461	0.951771	0.988975
Hs3st3b1	-0.492222	-0.879904	0.303089	0.586986	0.862615
Cox10	0.2422	4.60819	0.402801	0.531585	0.841514
2810001G20Rik	-0.214601	1.29704	0.468066	0.50036	0.827375
Elac2	0.0682165	4.43052	0.0403484	0.842475	0.95222
Arhgap44	0.961159	3.32612	4.03305	0.0558724	0.759408
Map2k4	-0.0919906	6.51874	0.119345	0.732723	0.91621
Zkscan6	0.188583	4.33077	1.46058	0.238484	0.759408
Dnah9	-0.365857	-0.773293	0.298323	0.589923	0.863651
Gm12298	-1.95227	-2.13192	1.36266	0.277067	0.761484
Pirt	0.208755	-0.354602	0.0460766	0.83183	0.950264
9130409J20Rik	-0.188255	6.46524	0.54438	0.467699	0.816486
Tmem220	-0.297322	3.81663	0.737879	0.398748	0.796562
Adprm	-0.147563	4.33711	0.190505	0.666356	0.893111
Sco1	-0.0549017	4.95012	0.0520393	0.821463	0.947604
Myh3	-0.777071	-0.924625	0.379094	0.543821	0.845456
Gas7	-0.593819	0.0226984	0.357937	0.555198	0.851121
Glp2r	-0.869031	-0.934366	0.460182	0.503957	0.829779
Usp43	0.0052091	5.24284	0.000304761	0.986214	0.999095
Cfap52	-0.0831097	-0.452388	0.0161383	0.899958	0.975556
Stx8	0.31396	4.92197	2.11462	0.158711	0.759408
Pik3r5	0.651693	0.0372768	0.986279	0.330454	0.776658
Mfsd6l	0.340629	3.97554	0.538781	0.469972	0.817455
Ccdc42	1.94569	-2.02104	2.51282	0.127683	0.759408
Myh10	-0.925121	-0.20084	0.841351	0.368038	0.784146
Ndel1	-0.0903994	5.68799	0.228541	0.636886	0.88408
Rnf222	0.0678739	-0.523684	0.018672	0.892806	0.972922
Slc25a35	-1.35021	2.50776	10.3289	0.00368026	0.759408
Rangrf	0.220038	2.88442	0.198842	0.659611	0.892277
Pfas	-0.243131	4.70448	0.939142	0.342059	0.78067
Ctc1	0.162641	4.63361	0.232316	0.63413	0.882392
Aurkb	-0.00994308	4.3733	0.000615275	0.980414	0.997424
2310047M10Rik	0.446044	3.48719	1.72489	0.201349	0.759408
Tmem107	0.0475274	1.21722	0.0103434	0.919828	0.979221
Vamp2	0.34084	5.35124	1.92734	0.177665	0.759408
Per1	0.235981	4.73843	0.186037	0.670043	0.895346
Aloxe3	0.449217	0.425751	0.491971	0.489722	0.824656
Cntrob	-0.150694	4.04319	0.168964	0.684642	0.900027
Trappc1	0.562245	5.72778	5.80188	0.0239532	0.759408
Kcnab3	-0.0214543	1.36602	0.0023723	0.961552	0.991911
Chd3os	-0.195816	2.46529	0.15068	0.701271	0.903432
Chd3	-0.429296	7.13787	1.89448	0.181267	0.759408
Cyb5d1	0.323054	2.45711	1.07765	0.309457	0.772787
Naa38	0.545649	4.22318	1.15591	0.29289	0.766654
Tmem88	-0.435194	-0.693217	0.468313	0.500249	0.827375
Kdm6b	0.262087	6.26516	0.548159	0.466175	0.815548
Dnah2	0.850578	5.91523	3.90986	0.0594704	0.759408
Efnb3	0.160321	0.623035	0.0945461	0.761099	0.92536
Wrap53	0.378546	4.10106	0.942218	0.341285	0.780642
Trp53	0.247213	5.97791	0.47989	0.495049	0.826629
Atp1b2	0.430564	-0.886515	0.195371	0.662398	0.892392
Sat2	0.328095	2.91883	1.76986	0.195768	0.759408
Fxr2	0.140748	5.60164	0.241903	0.627255	0.878536
Mpdu1	0.764417	6.50445	5.49254	0.027614	0.759408
Cd68	-0.353126	3.72763	0.663081	0.423394	0.803173
Eif4a1	-0.211553	8.9108	1.37137	0.252948	0.759408
Senp3	0.2083	5.81071	1.37748	0.251922	0.759408
Tnfsf13	1.18621	0.842008	3.37514	0.0784652	0.759408
Polr2a	0.366687	7.5724	4.63368	0.0415021	0.759408
Zbtb4	0.15699	4.14692	0.350828	0.559124	0.85202
Chrnb1	0.309063	0.644102	0.446265	0.510419	0.830934
Fgf11	-0.856304	1.45383	2.61065	0.119077	0.759408
Tmem102	0.880126	5.40215	8.42499	0.0077599	0.759408
G630025P09Rik	0.0321307	-0.176066	0.00365753	0.952271	0.98935
Nlgn2	0.079652	1.77581	0.0333415	0.856632	0.959057
Tmem256	0.827729	5.66077	6.77032	0.0155578	0.759408
Plscr3	0.455584	4.5142	1.63725	0.212803	0.759408
Tnk1	0.619385	5.85933	2.34674	0.13848	0.759408
Kctd11	0.687387	2.95557	5.48517	0.0277084	0.759408
Acap1	-0.186574	0.0708256	0.0394252	0.844263	0.953493
2810408A11Rik	-0.508647	2.37736	1.89863	0.180807	0.759408
Neurl4	0.24721	5.42668	0.272499	0.606393	0.870081
Gps2	0.256594	4.91569	0.738847	0.398443	0.796562
Eif5a	0.54746	8.56305	2.59596	0.120069	0.759408
Ybx2	0.3198	1.20814	0.245404	0.624787	0.878104
Slc2a4	-0.0973988	-1.22548	0.0134266	0.908707	0.976325
Cldn7	0.683538	9.32895	2.91866	0.100323	0.759408
Elp5	0.486936	4.8604	3.74046	0.0648547	0.759408
Ctdnep1	0.573665	6.41046	2.93106	0.0996434	0.759408
Gabarap	0.776233	8.98689	5.14029	0.0325602	0.759408
Phf23	0.368639	5.32526	1.84876	0.186429	0.759408
Dvl2	0.196825	3.76952	0.187546	0.668792	0.894453
Acadvl	0.179465	7.71134	0.288768	0.595905	0.867133
Dlg4	0.37679	-0.662966	0.126397	0.72527	0.913898
Slc16a11	0.58993	1.04743	0.864325	0.361688	0.781688
Slc16a13	0.537559	4.42223	4.74569	0.0393103	0.759408
Bcl6b	-0.731665	-0.769591	0.910394	0.349419	0.781688
0610010K14Rik	0.433906	3.99339	0.714608	0.406177	0.798547
Rnasek	0.84897	6.44112	2.97949	0.0970391	0.759408
Pelp1	0.102598	4.67538	0.0602205	0.808211	0.943077
Arrb2	0.348305	2.11539	0.506252	0.483551	0.822528
Med11	0.435135	4.06277	2.2315	0.148113	0.759408
Cxcl16	1.23917	4.25157	3.42878	0.0762761	0.759408
Zmynd15	-0.00474708	-1.07456	4.0282e-05	0.994988	1
Tm4sf5	0.775373	7.62749	3.58929	0.0701308	0.759408
Gltpd2	-0.0400828	-0.734103	0.00142131	0.970235	0.994763
Psmb6	0.418106	6.68135	0.942695	0.341165	0.780642
Pld2	0.61347	4.63795	3.07395	0.0921819	0.759408
Mink1	0.270791	6.06401	0.5148	0.479919	0.820791
Slc25a11	0.630724	7.09015	6.00701	0.021824	0.759408
Rnf167	0.529121	6.85225	3.24337	0.0841554	0.759408
Pfn1	0.674758	8.71521	4.85609	0.0372763	0.759408
Eno3	0.0551713	2.80741	0.0282601	0.867892	0.964151
Spag7	-0.00425746	5.0274	0.000392179	0.984362	0.998131
Camta2	0.194119	6.17443	0.134062	0.71743	0.910254
Inca1	0.238691	1.12659	0.366425	0.55058	0.847758
Kif1c	0.45868	7.96644	1.82111	0.189638	0.759408
Zfp3	-0.0899282	1.9547	0.11956	0.732492	0.91621
Rabep1	-0.236589	7.23675	0.595501	0.44775	0.810587
Nup88	-0.374258	5.6282	2.5918	0.120352	0.759408
Rpain	0.333062	3.40168	1.79819	0.19235	0.759408
C1qbp	0.141642	6.01389	0.322972	0.575049	0.856726
Dhx33	-0.228345	4.38902	0.90867	0.349868	0.781688
Derl2	0.2429	5.79354	1.92005	0.178456	0.759408
Mis12	-0.537787	4.31309	2.17773	0.15288	0.759408
6330403K07Rik	0.0682962	-0.961514	0.00479962	0.945335	0.986476
Nlrp1b	-0.80643	2.94389	0.93864	0.342186	0.78067
Fam64a	0.390346	-0.344672	0.281706	0.60041	0.868161
Pitpnm3	0.230517	0.0255103	0.0633889	0.803338	0.941339
4933427D14Rik	-0.158358	3.65984	0.359654	0.554258	0.850653
Txndc17	0.287923	8.17796	1.44318	0.24122	0.759408
Med31	-0.00301898	2.04897	5.49485e-05	0.994146	1
4930563E22Rik	0.00827653	-0.909072	0.000178576	0.989447	1
Xaf1	0.0254975	5.26469	0.0022999	0.962143	0.991933
Smtnl2	-0.0636565	-0.159875	0.00686687	0.934637	0.983578
Ggt6	0.510839	4.73425	1.37487	0.25236	0.759408
Mybbp1a	0.050047	6.44353	0.0158914	0.900722	0.975946
[truncated: 12,196 more rows]

## Sheet: Ileum_cWTvscKO
gene	logFC_Ileum_cWTvcKO	logCPM_Ileum_cWTvcKO	F_Ileum_cWTvcKO	PValue_Ileum_cWTvcKO	FDR_Ileum_cWTvcKO
Lox	-9.25642	-0.336347	15.9503	0.000600913	0.102814
Ptgs2	-9.21872	0.967132	21.8821	9.19e-05	0.0605789
Car1	-8.70072	-0.999341	6.45233	0.0255681	0.234004
Sema3a	-7.93807	-0.107588	15.581	0.000592311	0.102814
Nav3	-7.40098	-1.783	9.07657	0.00814006	0.173448
Slc14a1	-7.17881	0.451076	13.2298	0.00129338	0.112936
Gpr149	-6.41207	0.0201474	7.74033	0.0131702	0.195214
Runx2	-6.31012	-1.17727	12.3171	0.00195195	0.12481
Gm12603	-6.27717	-2.01157	7.46016	0.0152694	0.205255
3110039I08Rik	-6.26832	-0.474244	9.09146	0.0059403	0.160427
Fgf13	-6.21684	-1.75083	6.99786	0.0158386	0.207016
Tm4sf1	-6.15814	0.922844	15.5367	0.000600794	0.102814
Adgrl4	-6.11372	-1.54277	9.44372	0.00717025	0.166869
Hoxc6	-6.07732	-1.99422	8.61885	0.0080967	0.173448
Efemp1	-6.02329	0.198316	13.1138	0.00134613	0.112936
Sspn	-5.97881	-1.79615	10.5274	0.00367966	0.137455
Vcam1	-5.95409	-0.393768	10.5086	0.00343905	0.135771
Adgrg2	-5.92601	-1.58865	13.4887	0.00131538	0.112936
Alb	-5.85689	-1.64935	16.8055	0.000501333	0.102814
Tbx18	-5.62407	-2.31246	6.80468	0.0176344	0.210698
Cd34	-5.56492	0.93227	14.8237	0.000757272	0.102814
Gjc1	-5.55746	-1.65039	9.19376	0.00627825	0.162081
H2-Ob	-5.51291	-0.204402	6.22414	0.0213433	0.221089
Msn	-5.50954	2.56633	16.8166	0.000401072	0.0941253
Pcdh7	-5.41428	-0.192145	9.38213	0.00529801	0.156027
Prkcb	-5.39412	0.944421	14.7073	0.000786808	0.10469
Ddr2	-5.33497	0.456482	15.2891	0.00065073	0.102814
Mpdz	-5.29448	-0.826882	14.0983	0.00096313	0.110216
Btla	-5.27151	-0.750248	7.67281	0.0117209	0.188631
Jam2	-5.2235	-0.950376	9.97046	0.00421841	0.146241
Flrt2	-5.13126	-0.357226	11.1752	0.00268441	0.130605
Bgn	-5.06523	1.72515	11.9675	0.00201401	0.125532
Glipr1	-5.0641	0.0337624	12.5029	0.00166549	0.118476
Basp1	-5.04548	-0.643101	7.13347	0.0132986	0.19536
Grem1	-5.03934	-1.14663	6.80734	0.0188044	0.214606
Klf8	-4.97364	-1.73908	13.2709	0.00127524	0.112936
Wwtr1	-4.94716	-0.0214993	12.3259	0.00177285	0.118706
Esm1	-4.93547	-0.707296	9.20676	0.00567585	0.157978
Kirrel	-4.89247	-0.246789	9.86483	0.00439301	0.146241
Snai2	-4.76882	-1.79912	6.99594	0.0163264	0.207262
Adh7	-4.76569	-1.34734	7.13715	0.0132776	0.19536
Gja1	-4.75219	0.425495	10.9599	0.00290626	0.131383
Pdpn	-4.72358	-0.648223	11.3697	0.00249983	0.129965
Six4	-4.62611	-1.77416	6.05207	0.0247118	0.230077
Cav1	-4.61606	1.96868	14.99	0.000717167	0.102814
Gpnmb	-4.52747	-1.61774	9.24845	0.00558343	0.157402
Pcdh18	-4.4244	-0.790771	12.2343	0.00183132	0.121205
Wisp1	-4.41731	-1.62801	6.03129	0.0215862	0.221089
Krt6b	-4.40793	-1.27421	8.33897	0.011743	0.188631
Il1b	-4.40478	-1.74844	5.7886	0.0257847	0.234774
Zfhx4	-4.37375	-1.33464	6.66739	0.0169106	0.208426
Flt1	-4.3592	-1.21085	10.611	0.00372191	0.138032
Hist1h2bb	-4.34035	-1.75692	5.36328	0.0301521	0.243533
Gpx8	-4.31667	-0.611368	13.9284	0.00101971	0.110494
Lrrk2	-4.30858	-0.221573	8.87316	0.00647874	0.163146
Fn1	-4.30627	2.00415	10.7986	0.0030855	0.132511
Grem2	-4.19761	-2.22658	5.43826	0.0313318	0.246643
Ly6a	-4.19185	2.66258	10.2179	0.00383841	0.14024
Ltbp1	-4.19099	0.102607	10.5669	0.00336459	0.134536
Apoc4	-4.17401	-0.156729	8.58607	0.0076865	0.171019
Ggta1	-4.14813	-0.620986	9.61565	0.00483701	0.150244
Lix1l	-4.14185	-1.08168	6.69541	0.0160746	0.207262
Nexn	-4.13387	-1.09482	7.75023	0.0102451	0.184756
Adamts6	-4.13364	-2.16055	7.17105	0.0136586	0.196345
Jchain	-4.12299	2.35701	7.61372	0.0108476	0.186739
Thsd7a	-4.02089	-1.58325	6.52354	0.0179912	0.211438
Fosl1	-4.00186	-1.43404	9.06018	0.00601435	0.160427
Ctgf	-3.92683	-1.04348	8.94581	0.00629382	0.162081
Csf1	-3.91674	-0.151426	9.33981	0.00538661	0.156648
Cd109	-3.90762	0.0865057	11.2178	0.00264275	0.130605
Gfra1	-3.90115	-0.649337	7.90545	0.00960426	0.181921
Atp10a	-3.88648	-1.40173	10.438	0.00353168	0.136331
Qk	-3.8787	0.968012	10.4676	0.0034926	0.136331
Cd53	-3.87072	0.471974	11.9098	0.00205608	0.125532
Gli3	-3.85957	-1.62153	6.04744	0.0214296	0.221089
Fstl1	-3.84506	1.38871	12.6666	0.0015725	0.117129
Cxcl12	-3.82306	-0.981577	5.6147	0.0273413	0.23825
Ctnnd2	-3.81771	-0.619242	9.65246	0.00476843	0.150224
Tmem47	-3.80273	-1.11398	6.34385	0.018768	0.214606
Slfn10-ps	-3.78449	-0.527303	8.15498	0.0086645	0.177116
Zeb2	-3.75822	-0.0301925	8.48927	0.00756019	0.16984
Smtnl1	-3.74371	-1.37714	5.35665	0.0302441	0.243533
Cd19	-3.6953	0.242053	5.17655	0.032008	0.2472
Apbb1ip	-3.66832	-0.390533	11.4925	0.00239043	0.129965
Hip1	-3.65558	-0.16428	9.68238	0.00471348	0.15012
Parp8	-3.63624	-0.942066	17.5542	0.000319747	0.0845812
Fmnl2	-3.63129	0.11473	11.7409	0.00218485	0.12649
Gbp8	-3.63062	-0.0101047	10.429	0.00354377	0.136331
Il18rap	-3.62605	-1.23569	7.7632	0.0101898	0.184756
Fgf10	-3.58398	-1.41587	8.11416	0.00881106	0.177318
Adam19	-3.58058	0.281841	8.87038	0.00648594	0.163146
Hspb8	-3.5701	-1.04769	5.63153	0.0258974	0.235348
Plau	-3.56465	-0.244099	6.13548	0.0205979	0.219513
Cym	-3.53976	6.00747	7.82599	0.00992664	0.182524
Dtna	-3.48051	-1.55037	6.78476	0.0154603	0.206007
Shisa7	-3.4753	-1.28635	6.66083	0.0163197	0.207262
Hemgn	-3.47509	-0.17347	14.9524	0.000726041	0.102814
Colec12	-3.47361	-0.810029	9.05249	0.0060327	0.160427
Cd3g	-3.45334	-0.165855	6.98244	0.0141909	0.199643
Ptgs1	-3.43621	0.230276	10.8874	0.00298535	0.131933
Tnc	-3.42913	1.37705	8.73354	0.00685107	0.16405
Gpm6b	-3.42325	0.250031	8.93068	0.00633186	0.162082
Vim	-3.41124	3.53887	14.2727	0.000908601	0.110216
Xlr4a	-3.39779	-1.08174	6.92298	0.0145602	0.201793
Ehd2	-3.36902	-0.0486299	11.1387	0.00272067	0.130605
Sdpr	-3.32238	-0.316214	5.19351	0.0317533	0.246709
Aff3	-3.31933	-1.34674	5.46442	0.0279764	0.240385
Htra1	-3.30624	-0.702624	5.93279	0.0225692	0.223274
Sp110	-3.30419	0.20074	9.7165	0.00465166	0.149053
Col12a1	-3.30236	-0.204243	7.42562	0.0117427	0.188631
Olah	-3.28681	-0.0711101	14.6183	0.00121725	0.112936
Snord65	-3.2831	-1.77066	7.74687	0.0102594	0.184756
Col6a3	-3.25523	1.63662	8.56535	0.00733106	0.167846
Vcan	-3.24964	1.05455	12.7025	0.00155291	0.117129
Adcy7	-3.24474	0.231591	7.63958	0.0107305	0.186739
Akr1c18	-3.23868	-0.918595	6.32905	0.0235255	0.226682
Tshz3	-3.2249	-1.71296	6.01567	0.0217389	0.221366
Entpd1	-3.2045	-1.05886	6.96199	0.0143168	0.200518
Fbn1	-3.20233	0.588731	6.18028	0.0201884	0.21917
Arhgdib	-3.19851	1.09329	10.8661	0.00300911	0.131933
Gsdmc3	-3.14061	3.29854	10.226	0.00382664	0.14024
Tubb6	-3.08645	-0.670352	6.788	0.0154385	0.205967
Sparc	-3.07727	3.06198	10.6893	0.00321395	0.133891
Slit2	-3.07402	1.01804	12.5765	0.00162296	0.118143
Col5a2	-3.07294	0.56608	7.98539	0.00929153	0.180574
Armcx2	-3.04504	-0.692062	8.63045	0.00714102	0.166869
Akt3	-3.03894	0.0706913	8.58152	0.00728335	0.167461
Spaca6	-3.02742	-1.88987	7.65278	0.0106713	0.186739
Bcl6b	-3.02337	-0.769591	14.6202	0.000809716	0.105792
Nptx1	-3.01264	-1.0844	6.63857	0.0164795	0.207262
Pcdh19	-2.99502	0.382865	12.951	0.00142416	0.112938
Lamb1	-2.96614	1.96323	9.55602	0.00495039	0.152275
Fst	-2.9526	-1.12096	7.95048	0.00942672	0.18118
Ccdc88a	-2.93051	-0.0461168	9.68006	0.00471772	0.15012
Gm5801	-2.90118	-1.07932	5.75129	0.0245132	0.22968
Rgs16	-2.8889	-1.65382	6.46695	0.0197164	0.217281
Edn1	-2.86443	2.43285	59.8765	5.25e-08	0.000745632
Adamts9	-2.84772	-1.19833	7.31731	0.0122948	0.191244
Angpt1	-2.83415	-1.64827	5.5478	0.0269168	0.237782
Zfp354c	-2.83213	-1.81879	6.24495	0.019613	0.217281
Timp2	-2.82401	1.40917	8.6875	0.00697892	0.164833
Fxyd5	-2.77246	-0.874924	8.41255	0.00779924	0.171381
9430020K01Rik	-2.75871	-0.816856	5.85408	0.0233904	0.226639
Gbp9	-2.73436	-0.235127	12.3581	0.00175273	0.118476
Cd3e	-2.73233	-0.838393	5.16952	0.0321143	0.24756
Pls3	-2.73062	2.95099	12.4296	0.00170903	0.118476
Rnu11	-2.72478	-1.36601	12.7584	0.00152283	0.116218
Fam149a	-2.71251	0.445107	27.3847	2.23e-05	0.035192
Tnfsf9	-2.70655	-1.04293	8.40869	0.00781146	0.171381
Fermt2	-2.68745	0.447354	10.4001	0.00358253	0.136331
Ctrb1	-2.6766	5.85498	7.51854	0.0112908	0.186739
Adgrl3	-2.67351	-0.754479	7.17614	0.0130578	0.194906
Klf2	-2.66007	-0.863065	6.27249	0.0193736	0.216681
Hddc3	-2.65361	3.57346	6.13977	0.0205582	0.219513
Igfbp3	-2.65324	1.15182	6.28049	0.0193047	0.216681
Prrx1	-2.64496	3.74797	7.57984	0.0110031	0.186739
Cald1	-2.63685	2.90968	14.2585	0.000912919	0.110216
Gsdmc2	-2.63466	4.81585	8.71732	0.00689582	0.164239
AA543186	-2.62319	-0.778161	15.2551	0.000657947	0.102814
Nefm	-2.61925	-0.365332	11.3727	0.00249707	0.129965
Tubb2b	-2.61059	2.47228	8.79298	0.00668976	0.16405
Ltbp3	-2.60636	-0.497946	6.23768	0.0196768	0.217281
Nrp1	-2.60503	0.521046	14.0853	0.000967331	0.110216
Cyp2c55	-2.5972	2.78776	6.66413	0.0162961	0.207262
Runx1	-2.59334	0.274153	11.3831	0.00248758	0.129965
Cdk14	-2.55611	-0.444043	10.8653	0.00300994	0.131933
Rab38	-2.54098	-1.69038	7.76841	0.0101676	0.184756
9430065F17Rik	-2.54031	-1.2656	8.05545	0.00902666	0.177987
Tgfb3	-2.53718	-1.27294	5.28621	0.0304004	0.243711
Pdgfra	-2.50626	1.31198	5.7097	0.0249843	0.231458
Nmnat2	-2.50446	-1.65482	5.99566	0.0219362	0.22162
Antxr1	-2.50365	-0.462469	6.13216	0.0206285	0.219513
Cep170	-2.48211	1.02859	8.49644	0.00753827	0.16984
1700029J07Rik	-2.46206	0.512712	14.0479	0.000979549	0.110216
Snord73a	-2.45261	-1.34617	6.89042	0.0147669	0.202527
Scd1	-2.45063	2.75424	7.34641	0.0121437	0.190469
Ifitm3	-2.43337	2.75169	5.7965	0.0240121	0.227625
Slfn8	-2.4307	-1.2459	8.14943	0.00868425	0.177116
Mdfic	-2.43069	-0.502032	5.83854	0.0235564	0.226682
Neto2	-2.42896	1.40443	8.69534	0.00695696	0.164833
Nfix	-2.42	1.98412	6.44388	0.0179542	0.211438
Adrb2	-2.41319	0.415148	19.609	0.00017395	0.0712913
Plekhh2	-2.41314	-0.257569	8.30107	0.00816149	0.173448
Dnajb7	-2.39909	-1.20138	5.59133	0.0263814	0.236493
Cav2	-2.3939	-0.392845	5.14757	0.0324484	0.248025
Pxdn	-2.38777	1.10844	6.5589	0.0170661	0.208579
Hist1h1e	-2.36664	-0.709436	5.41463	0.0286313	0.241342
AI463170	-2.36202	-1.46198	5.71626	0.0249094	0.231104
Ifi44	-2.35865	3.36168	6.21982	0.0198345	0.217581
Gimap4	-2.34461	0.74926	6.55735	0.0170778	0.208579
Scml2	-2.34223	-1.12096	6.80672	0.0153132	0.20544
Acsl4	-2.31386	2.1466	11.9038	0.00206052	0.125532
Lifr	-2.30761	-0.69258	8.28718	0.00820792	0.173448
Gramd1a	-2.28904	1.38152	13.4797	0.00118723	0.112936
Gm3636	-2.28854	-0.532139	13.0811	0.0013614	0.112936
Ccdc79	-2.28767	-0.626145	6.83102	0.0151524	0.204408
Tmod4	-2.28546	0.881717	5.15795	0.03229	0.247626
1810065E05Rik	-2.27724	3.67142	5.55753	0.0267961	0.237431
2010009K17Rik	-2.26431	-1.69025	7.44073	0.0116679	0.188631
Gm1943	-2.25171	1.62743	6.08638	0.0210573	0.220544
P2rx7	-2.25151	-0.289495	8.05194	0.00903973	0.177987
Hey1	-2.25045	-1.54101	7.10761	0.0134469	0.196175
Rab34	-2.24914	-0.620051	5.9957	0.0219358	0.22162
Itga4	-2.24844	0.468133	6.90222	0.0146916	0.202081
Rac2	-2.23553	1.35499	7.85993	0.00978749	0.181921
Pde4b	-2.2112	0.0257679	7.42824	0.0117297	0.188631
Irs1	-2.19841	0.044716	9.63953	0.00479241	0.150224
Ccdc173	-2.18627	-1.13341	9.84611	0.00442476	0.146241
Gm5643	-2.18156	-0.115947	10.2954	0.00372726	0.138032
Rasl11b	-2.1604	1.55754	14.9404	0.000728895	0.102814
D16Ertd472e	-2.15321	0.412821	14.0596	0.000975727	0.110216
Tmsb15l	-2.12229	-1.1233	5.1361	0.0326246	0.248349
9530062K07Rik	-2.11931	-1.13052	8.55143	0.00737239	0.168377
Eml5	-2.11516	0.45378	9.36816	0.00532708	0.15627
Ptpn13	-2.0974	-0.0623174	13.2646	0.00127801	0.112936
Prrg4	-2.08478	-0.188436	13.982	0.00100149	0.110216
Tbc1d19	-2.07117	0.849175	10.0269	0.00412829	0.145545
Sfrp2	-2.07086	-0.838581	6.43241	0.0180454	0.211753
Sh3kbp1	-2.06002	1.26994	9.03323	0.00607896	0.160499
Gsdmc4	-2.05374	5.30917	5.1654	0.0321767	0.24756
Ncf1	-2.05206	-0.130657	5.2337	0.0311588	0.246195
Elk3	-2.05175	0.722897	10.5054	0.0034433	0.135771
Plcb2	-2.044	-0.685312	5.1968	0.0317041	0.246709
Bend5	-2.04129	0.222062	7.07504	0.0136362	0.196345
Gbp6	-2.03357	2.67734	9.24387	0.00559349	0.157402
Atp8b2	-2.02569	0.54892	8.65785	0.00706267	0.165937
Gkn3	-1.98897	0.0656616	7.2128	0.0128548	0.192889
4930525G20Rik	-1.98794	-1.08986	6.61655	0.0166394	0.207262
Map1b	-1.98749	1.56876	7.15249	0.0131907	0.195247
N4bp2l1	-1.9869	2.31246	14.3892	0.000874058	0.110216
Ppp1r18	-1.98583	0.634686	6.92375	0.0145553	0.201793
Ak7	-1.98284	0.0397446	13.9816	0.00100161	0.110216
Gsap	-1.98102	-0.721412	6.03594	0.021541	0.221089
9530036O11Rik	-1.97039	-1.21236	5.52266	0.0272315	0.237782
Mxra8	-1.96936	-0.102687	5.89954	0.0229121	0.224456
Gbp4	-1.9666	-0.413545	5.29242	0.0303122	0.243533
Akr1b8	-1.95237	2.04519	7.52966	0.011238	0.186739
Vwa2	-1.94307	-0.308126	5.4578	0.0280625	0.240548
Rps15a-ps6	-1.92457	2.03361	11.6758	0.00223681	0.127533
A830082N09Rik	-1.904	-1.08055	6.61806	0.0166284	0.207262
Snord12	-1.90105	-0.522665	9.5197	0.00502088	0.153602
Krt15	-1.88634	0.936681	7.98836	0.00928015	0.180574
Dcbld2	-1.88224	2.03222	5.26996	0.0306329	0.244262
Cd44	-1.87334	4.02351	14.1533	0.000945556	0.110216
2410018L13Rik	-1.87282	-1.15332	6.54157	0.0171968	0.208579
Ackr3	-1.86506	0.7926	6.60302	0.0167385	0.207262
Myo5a	-1.8625	0.623478	5.79407	0.0240387	0.227625
Zfp808	-1.85269	1.67111	10.2147	0.00384313	0.14024
Fbxl2	-1.83546	-1.57226	5.70479	0.0250406	0.231715
1700034O15Rik	-1.83535	1.36866	14.2	0.00137738	0.112936
Steap1	-1.82457	1.22808	6.03247	0.0215747	0.221089
9330159M07Rik	-1.8209	-0.368945	6.37295	0.0185271	0.214152
Smtnl2	-1.81856	-0.159875	5.54872	0.0269053	0.237782
Fkbp7	-1.81292	0.0240331	13.0456	0.0013782	0.112936
Zfp708	-1.80494	1.0687	10.4211	0.00355429	0.136331
Hmga2	-1.78316	3.91589	18.2611	0.000258389	0.0797915
Arl4d	-1.77301	2.99502	14.5553	0.000827259	0.105792
Cep126	-1.77205	-0.448926	6.83283	0.0151404	0.204408
Clca3a2	-1.77153	2.47741	12.584	0.00161868	0.118143
4933406C10Rik	-1.76325	0.2477	12.4751	0.00168186	0.118476
Zfp85os	-1.75907	-0.674824	10.6484	0.00326348	0.133891
Dscc1	-1.75893	0.814036	15.8596	0.000541825	0.102814
Fam92a	-1.75076	1.51382	11.8242	0.00212025	0.12649
Gadd45b	-1.73066	2.8568	7.41613	0.01179	0.188631
Efhb	-1.72172	-0.404104	6.67994	0.0161837	0.207262
Cep112	-1.70913	-1.21606	5.44759	0.0281959	0.24102
Gm14403	-1.70521	0.306373	7.00721	0.0140401	0.198506
Tspan6	-1.70135	2.23848	7.05727	0.0137408	0.196852
Ddx43	-1.69026	-0.939924	5.36651	0.0292805	0.243117
Zfp667	-1.69022	0.449599	8.6834	0.00699043	0.164833
Sh3bgr	-1.68957	-0.652738	5.3558	0.0294272	0.243142
Zik1	-1.68911	0.221687	7.70707	0.0104315	0.185726
Nanos1	-1.67614	-0.849989	6.18351	0.0201592	0.21917
Mmp16	-1.67587	-0.136109	5.14375	0.0325071	0.248085
Nfkbid	-1.67291	1.374	14.1294	0.000953153	0.110216
Zfp72	-1.67235	0.161421	6.4645	0.0177912	0.21087
Rab26os	-1.66669	0.768384	13.8343	0.00105257	0.110827
Ino80dos	-1.66657	-0.500301	10.8393	0.00303924	0.131933
Bbs12	-1.6652	0.671114	10.5152	0.00343055	0.135771
Rnf222	-1.66221	-0.523684	9.95266	0.00540693	0.156648
Dact3	-1.65805	-0.195858	5.72721	0.0260007	0.235608
Gm10814	-1.65399	-0.530873	6.49266	0.0175714	0.210309
S100g	-1.64304	5.85336	25.9987	3.14e-05	0.0404864
Lgr5	-1.63615	4.67836	21.4214	0.000104274	0.0616737
Dab2	-1.62497	9.17618	9.45868	0.0051418	0.154419
Nek5	-1.6242	0.891276	5.97622	0.0221298	0.221776
Cnn3	-1.61976	4.16134	12.4211	0.0017142	0.118476
Peli2	-1.61759	1.77895	17.3152	0.000343945	0.0856544
BC065397	-1.61645	0.294631	9.17609	0.00574491	0.158841
Nudt11	-1.60232	-0.946025	5.64733	0.0257099	0.234545
Zfp493	-1.60033	0.584397	5.79274	0.0240534	0.227625
Zfp566	-1.59798	0.583991	6.47673	0.0176954	0.21087
Dnajc12	-1.59709	0.421721	9.889	0.00435237	0.146241
Pcdh8	-1.59707	1.59533	9.79521	0.00451239	0.146241
Mum1l1	-1.59651	0.0816001	5.5851	0.0264573	0.236493
Gm14420	-1.58859	3.00204	12.3989	0.00172767	0.118476
Msantd3	-1.58766	-0.550235	5.83566	0.0235874	0.226682
Snhg1	-1.57904	4.83551	21.1112	0.000113641	0.0642336
Zfp599	-1.57654	1.52538	8.94596	0.00629346	0.162081
Taf1d	-1.57398	4.85127	10.0584	0.00407888	0.145112
Kcnj2	-1.56952	2.24557	9.11755	0.0058793	0.160063
Ccdc176	-1.56942	-0.186603	7.98857	0.00927932	0.180574
C030039L03Rik	-1.56405	-0.375678	6.59017	0.0168332	0.207834
Spata7	-1.5567	0.927266	14.5593	0.000826154	0.105792
Pgr	-1.55442	0.45585	7.02362	0.0148735	0.203009
Gm29684	-1.55227	0.325804	9.19436	0.00570365	0.158441
Soga1	-1.55132	1.27206	7.29826	0.0123948	0.19187
4933439C10Rik	-1.54028	1.78456	7.89392	0.00965034	0.181921
Fbxo48	-1.539	0.450326	6.98338	0.0141852	0.199643
Igfbp4	-1.53475	3.73285	8.84097	0.00656257	0.163431
Cd200	-1.53348	2.06118	15.7854	0.0005548	0.102814
Dusp4	-1.53249	1.69079	11.7976	0.00214067	0.12649
Bhlhb9	-1.52597	0.92825	8.16025	0.00864577	0.177095
A630089N07Rik	-1.5231	0.465588	5.52748	0.0271709	0.237782
Olfm4	-1.52124	8.45948	8.97475	0.00622178	0.161794
Dhdh	-1.51121	-0.701331	5.9326	0.0225712	0.223274
Snhg3	-1.51092	3.13477	18.2588	0.000258571	0.0797915
Zfp677	-1.50684	2.28089	6.06612	0.0212501	0.221089
Tmem173	-1.50444	1.48732	7.41632	0.0117891	0.188631
Gas5	-1.50421	6.26761	19.9006	0.000159954	0.0709548
Mir8116	-1.50146	0.0154165	7.35025	0.012124	0.190376
Myo9a	-1.49947	2.61691	12.1088	0.00191487	0.12435
Plk2	-1.49785	2.94896	13.8193	0.00105793	0.110827
Gm10804	-1.48687	0.75334	8.09384	0.00888502	0.177837
Abca1	-1.48514	4.547	8.77858	0.00672845	0.16405
Phldb2	-1.48464	2.94638	9.24396	0.0055933	0.157402
Zfp334	-1.48042	0.771787	7.74458	0.0102693	0.184756
Car2	-1.47705	2.2221	6.11706	0.0207689	0.219513
Edn2	-1.47085	3.40809	8.58508	0.00727289	0.167461
4930523C07Rik	-1.4675	1.31407	11.6423	0.00226406	0.127533
Npnt	-1.46709	1.53428	5.85076	0.0234257	0.226672
Ppic	-1.46634	1.2345	6.03013	0.0215975	0.221089
Nrp2	-1.46472	0.951746	5.46214	0.028006	0.240385
Rragb	-1.46347	-0.309406	5.36477	0.0293043	0.243117
Fn3k	-1.46242	0.0455354	5.52554	0.0271952	0.237782
Mybl1	-1.45919	0.928166	5.79313	0.024049	0.227625
Rgs19	-1.45585	-0.28471	5.18077	0.0319444	0.246989
Ckap4	-1.45492	2.93024	5.97556	0.0221365	0.221776
5830473C10Rik	-1.44717	1.0332	9.67711	0.0059569	0.160427
Slc7a2	-1.44232	1.4587	6.27943	0.0193138	0.216681
Snhg5	-1.43936	3.82162	12.2036	0.0018514	0.121205
Hspb6	-1.43761	1.65025	15.708	0.000568684	0.102814
Ccl20	-1.43477	2.111	8.67464	0.00701512	0.16514
Trim59	-1.43019	3.67168	12.0375	0.0019642	0.124981
Zfp383	-1.42998	1.81581	11.847	0.00210296	0.12649
Hes1	-1.42764	4.77399	16.3671	0.000461474	0.0998283
Cpeb1	-1.42559	1.79043	5.60538	0.0262111	0.235784
Paics	-1.42468	4.84402	19.1836	0.000196802	0.0712913
1700123M08Rik	-1.42186	-1.12844	5.30088	0.0301924	0.243533
Zfp773	-1.41814	-0.243921	7.03923	0.0138478	0.197529
Ovgp1	-1.41516	0.146472	6.54521	0.0171692	0.208579
Snora81	-1.41367	1.61828	6.65521	0.0163598	0.207262
Pgm2l1	-1.41351	2.92481	10.3367	0.00366945	0.137435
Snora70	-1.41343	0.333572	5.67975	0.0253299	0.233026
Zfp951	-1.41082	1.45901	7.42118	0.0117648	0.188631
Cep70	-1.40772	3.3323	9.83061	0.00445125	0.146241
Chek1	-1.40541	2.81596	9.17955	0.00573707	0.158841
Armcx1	-1.40325	1.35299	8.16896	0.00861492	0.176718
Ppid	-1.39981	4.78162	13.5681	0.00115201	0.112005
Spa17	-1.39719	0.583976	6.46975	0.0177501	0.21087
Vav1	-1.39466	1.44021	6.72306	0.0158817	0.207016
Rslcan18	-1.38872	-0.0726324	7.84202	0.00986066	0.181921
Defb37	-1.38472	1.53093	7.48504	0.0114515	0.187274
Dixdc1	-1.37893	0.388149	7.05194	0.0137724	0.197075
Gm15545	-1.37689	1.1858	6.17873	0.0202024	0.21917
Zfp931	-1.37136	0.869743	8.32308	0.00808853	0.173448
Zkscan4	-1.36867	0.713195	6.13632	0.02059	0.219513
Gm16675	-1.36299	0.704471	13.7154	0.00109578	0.111903
2700099C18Rik	-1.36277	1.78559	6.61464	0.0166534	0.207262
4921507P07Rik	-1.36256	-0.58421	6.18641	0.020133	0.21917
Uggt2	-1.3616	0.186364	5.42729	0.0284632	0.241342
Dus4l	-1.35909	1.80121	11.1012	0.00275845	0.130605
Ly6e	-1.3588	5.71758	7.35723	0.0120881	0.190233
Acer2	-1.35781	2.70971	13.4679	0.00119203	0.112936
Tet1	-1.35417	0.180817	7.54017	0.0111883	0.186739
Psip1	-1.35362	4.09512	11.9226	0.00204666	0.125532
Mis18bp1	-1.35051	3.35976	6.75018	0.0156949	0.206669
Ttl	-1.3503	1.00179	9.99495	0.00417903	0.146241
Ppp1r26	-1.34555	1.6617	17.0662	0.00037128	0.0908675
Cdc7	-1.3446	2.69919	11.5793	0.00231628	0.129447
Chd3os	-1.33916	2.46529	7.65225	0.0106737	0.186739
Pter	-1.33327	2.58846	11.3401	0.00252699	0.130439
Guf1	-1.33318	4.5855	9.63188	0.00480664	0.150224
Alkbh8	-1.33296	2.37971	9.86405	0.00439433	0.146241
4933412E12Rik	-1.33206	0.385596	6.44824	0.0179196	0.211438
Irf2bpl	-1.32836	2.07127	12.098	0.00192229	0.12435
Sirpa	-1.32778	1.41995	5.50523	0.0274521	0.238776
A930006K02Rik	-1.32659	0.486176	8.07001	0.00897264	0.177937
Gm609	-1.32586	2.77777	10.7603	0.00312985	0.133373
Npm1	-1.3235	7.95133	10.3967	0.00358714	0.136331
Clk1	-1.32269	6.79839	8.12874	0.00875842	0.177183
Rnf122	-1.32171	0.147934	5.27596	0.0305468	0.244262
Rad54b	-1.32093	2.19124	9.89118	0.00434872	0.146241
AI450353	-1.31993	-0.521391	6.80039	0.0153554	0.205597
Rpl39	-1.31856	6.9116	9.21842	0.00564984	0.157873
Slc20a1	-1.31692	6.24618	17.7363	0.000302559	0.0842123
Tlr2	-1.31577	2.11118	6.36386	0.018602	0.214152
D430020J02Rik	-1.31388	0.632885	10.1451	0.00394616	0.142508
BC037704	-1.31324	0.246103	7.59806	0.0109192	0.186739
Pdp1	-1.30971	1.7825	6.63407	0.0165121	0.207262
Snord22	-1.30877	0.839963	5.269	0.0306467	0.244262
Slfn9	-1.30597	4.1591	5.1996	0.0316624	0.246709
Ssbp2	-1.30452	0.649264	6.22294	0.0198068	0.217581
Bbs5	-1.30446	1.48785	9.47183	0.00511548	0.154419
Nr4a2	-1.29927	1.43316	6.55937	0.0170626	0.208579
Ankrd26	-1.29741	2.14343	7.37481	0.0119982	0.189642
Arl4c	-1.29165	0.121423	5.85122	0.0234208	0.226672
Fbxo5	-1.28827	3.12888	9.23101	0.00562189	0.157402
Gls	-1.28697	7.97432	11.4219	0.00245264	0.129965
Gm14326	-1.28612	2.58588	8.79868	0.00667453	0.16405
Chsy1	-1.28578	1.23933	8.4691	0.00762224	0.170122
Sytl5	-1.28325	1.41595	5.16623	0.032164	0.24756
Jpx	-1.28047	1.0989	17.5336	0.00032176	0.0845812
Hells	-1.27954	4.58359	7.2533	0.0126345	0.192889
5730420D15Rik	-1.27912	-0.158515	8.38884	0.00787479	0.171638
Prelid2	-1.27711	2.59182	14.0464	0.000980046	0.110216
BC005561	-1.27549	2.85091	5.99763	0.0219166	0.22162
Itga1	-1.27423	1.76193	9.97313	0.0042141	0.146241
Prr11	-1.27422	3.13174	9.86155	0.00439854	0.146241
Zfp105	-1.27412	0.0467894	6.16974	0.0202839	0.219459
Sertad4	-1.27184	0.0346734	8.2735	0.00825392	0.173448
Myef2	-1.27037	3.60503	7.62953	0.0107759	0.186739
Ska1	-1.27025	1.3951	13.1109	0.00134748	0.112936
Cytip	-1.26937	1.67692	7.51775	0.0112945	0.186739
Eldr	-1.26668	1.91195	11.0179	0.00284459	0.130605
Zfp945	-1.26657	2.74556	9.90986	0.00431763	0.146241
B630019K06Rik	-1.26629	-0.0251825	5.98891	0.0220032	0.221672
Iqcb1	-1.26604	2.06451	8.69369	0.00696159	0.164833
Fam111a	-1.26554	3.6197	6.45663	0.0178532	0.211188
Acsl3	-1.26542	7.67885	8.46468	0.00763592	0.17016
4831440E17Rik	-1.26503	0.477465	9.41804	0.0052241	0.154814
Cenpi	-1.26484	2.42266	5.24099	0.0310523	0.245958
Wnt3	-1.25891	1.83203	5.17674	0.0320051	0.2472
Rps6ka6	-1.25861	2.1396	6.5494	0.0171376	0.208579
Diap3	-1.25779	2.38753	7.15584	0.0131717	0.195214
Cmc4	-1.25667	1.65798	7.67505	0.0105722	0.186739
Serf1	-1.25105	3.85075	9.43843	0.00518263	0.154557
Polq	-1.25051	2.57185	5.40224	0.0287968	0.241672
Fancb	-1.25019	1.72798	9.24765	0.00558519	0.157402
Gpld1	-1.2483	3.73007	5.15969	0.0322634	0.247626
Ptbp2	-1.24814	4.06679	6.2345	0.0197048	0.217281
Adrbk2	-1.24535	3.18977	13.3232	0.00125253	0.112936
Gm16973	-1.24485	2.55394	5.86639	0.0232598	0.226452
Fam216a	-1.23991	-0.0185781	5.56779	0.0266694	0.237201
Haus3	-1.23883	3.01854	7.12767	0.0133316	0.19536
Filip1l	-1.23835	2.99767	5.66732	0.0254749	0.233451
Bub1	-1.23795	3.8943	6.19052	0.0200961	0.21917
Nuf2	-1.23626	3.4751	11.2148	0.00264564	0.130605
Zfp874b	-1.23413	2.61476	5.93997	0.0224959	0.22312
Prim1	-1.23346	3.75668	10.6529	0.00325797	0.133891
Itga10	-1.23068	0.69424	5.61592	0.0260841	0.235623
Rad51b	-1.23041	0.890607	8.11814	0.00879664	0.177318
Clca3a1	-1.22869	3.52673	5.19358	0.0317523	0.246709
Ift74	-1.22618	2.70241	6.36971	0.0185538	0.214152
2500004C02Rik	-1.22492	2.02741	12.7804	0.00151121	0.116119
Polr2k	-1.22302	3.2859	8.8016	0.00666671	0.16405
Cacna2d1	-1.22117	1.28681	6.32546	0.0189221	0.214707
Apobec2	-1.22062	-0.45206	7.43104	0.0117158	0.188631
Mycn	-1.21958	3.71747	9.64728	0.00477803	0.150224
Zbed5	-1.2195	0.341077	5.34396	0.0295903	0.243179
Snhg6	-1.21858	2.4187	12.9606	0.00141938	0.112938
Slc39a6	-1.21794	2.35662	16.7893	0.000404483	0.0941253
Il15ra	-1.21671	3.02681	12.5265	0.00165173	0.118476
Zfp846	-1.21581	2.52553	9.28119	0.005512	0.157402
Rrm2	-1.21569	4.37202	13.7259	0.00109188	0.111903
Ell3	-1.21172	1.43973	11.4511	0.00242673	0.129965
Atrx	-1.21095	6.24478	5.73603	0.0246848	0.230077
Gm1976	-1.20973	0.847344	12.9648	0.00141733	0.112938
4930556M19Rik	-1.20292	1.7222	7.96035	0.00938828	0.181095
Gemin6	-1.20226	2.29089	11.0033	0.00285993	0.130605
1500012F01Rik	-1.20218	4.79476	16.3487	0.000464154	0.0998283
Ndc80	-1.20027	2.94256	6.41469	0.0181875	0.212837
Sgol1	-1.19893	3.02223	9.86372	0.00439489	0.146241
Nfia	-1.19558	3.6008	15.4431	0.000619166	0.102814
Epb4.1l4aos	-1.18958	3.28214	11.0363	0.00282529	0.130605
Suv39h2	-1.18921	1.79504	6.60985	0.0166884	0.207262
Sclt1	-1.18855	3.47111	6.40073	0.0183003	0.213678
Frat2	-1.1866	3.80544	10.4085	0.00357123	0.136331
Slc25a27	-1.18616	0.330392	5.30816	0.0300897	0.243533
Hnrnph1	-1.18608	7.41899	9.4546	0.00515	0.154419
Frmd6	-1.18385	1.04883	9.27868	0.00551744	0.157402
Slco3a1	-1.18233	2.05903	5.20993	0.0315089	0.246643
Fam65b	-1.18211	1.29754	5.29378	0.0302928	0.243533
Zfp280c	-1.18133	3.62576	7.85272	0.00981688	0.181921
Lrr1	-1.17999	0.709166	8.73817	0.00683834	0.16405
Runx1t1	-1.17937	-0.391363	5.56073	0.0267565	0.237381
Tfrc	-1.17837	7.66224	7.92428	0.00952957	0.181644
Slc12a2	-1.17732	7.74823	6.46382	0.0177966	0.21087
Mettl20	-1.17548	2.87243	14.5737	0.000822244	0.105792
Zc3hav1l	-1.1727	2.23967	14.0479	0.000979537	0.110216
3110001I22Rik	-1.1707	1.99442	11.3738	0.00249605	0.129965
Fam175a	-1.17002	3.17586	15.3442	0.000639234	0.102814
2700038G22Rik	-1.16793	0.667784	6.19257	0.0200776	0.21917
Nr1d2	-1.16596	4.71005	7.24082	0.0127019	0.192889
Htr4	-1.16592	1.68788	6.90481	0.0146752	0.20205
Fgf11	-1.16371	1.45383	5.16296	0.0322137	0.247626
Nap1l1	-1.16351	5.80194	10.3896	0.00359676	0.136331
Snhg14	-1.16081	1.91009	6.28986	0.0192243	0.216681
Mtap	-1.15831	3.075	7.61562	0.010839	0.186739
Cox20	-1.15688	4.31692	11.0542	0.00280675	0.130605
Ivns1abp	-1.15522	9.19995	10.5777	0.00335099	0.134536
Zfp2	-1.15469	1.95887	8.43592	0.00772556	0.171351
Gm14057	-1.15049	-0.580568	5.7354	0.024692	0.230077
Ppm1k	-1.15048	2.89436	8.82285	0.00661029	0.164044
Tgif1	-1.14977	4.71153	18.9124	0.000213064	0.0712913
Eid2b	-1.14902	0.762832	6.97508	0.0142361	0.200056
Frmd4a	-1.14637	2.55799	11.714	0.00220613	0.126785
Gm527	-1.14618	0.25147	6.77338	0.015537	0.206312
Hspa1b	-1.14452	3.72794	5.72639	0.024794	0.230485
Bard1	-1.14218	2.37368	10.3007	0.00371973	0.138032
Abcc1	-1.14206	2.5445	11.6679	0.00224315	0.127533
D030056L22Rik	-1.13559	2.95878	10.2059	0.00385595	0.140268
Klhl24	-1.13549	6.02678	6.11601	0.0207787	0.219513
Neil3	-1.13442	3.24335	7.81164	0.00998611	0.182984
Pcf11	-1.1338	6.13055	6.34716	0.0187404	0.214606
Mipol1	-1.1316	0.617168	5.93874	0.0225084	0.22312
LOC100504703	-1.12873	0.03697	5.51752	0.0272963	0.238151
Rbpj	-1.12745	4.44166	8.27416	0.0082517	0.173448
Gm15706	-1.12742	0.961535	6.12669	0.0206793	0.219513
Zufsp	-1.1266	3.99443	6.55225	0.0171161	0.208579
Mblac2	-1.12574	2.07277	5.66248	0.0255316	0.23382
Mettl10	-1.12398	2.97495	9.01859	0.00611437	0.160499
Nrep	-1.12252	5.00798	9.82475	0.00446131	0.146241
Rad51ap1	-1.12133	2.46425	8.85733	0.00651981	0.163146
Msh3	-1.12114	4.14735	7.21336	0.0128517	0.192889
Lpar6	-1.12049	3.77798	9.02746	0.0060929	0.160499
Atad5	-1.11915	3.57729	6.01648	0.0217309	0.221366
Atp11c	-1.11867	4.08809	5.34097	0.0296316	0.243179
2610008E11Rik	-1.11865	3.60757	5.6208	0.0260257	0.235608
Hmgn5	-1.11747	5.01363	6.50974	0.0174396	0.209513
Brca2	-1.11711	3.03682	8.03709	0.00909527	0.178814
Rcn1	-1.11653	2.78681	10.8943	0.00297774	0.131933
Zfp697	-1.11638	4.11936	7.38402	0.0119515	0.189554
Rbm12b1	-1.11601	1.6596	6.32005	0.0189676	0.214709
Agbl3	-1.11394	-0.0270382	5.80889	0.0238768	0.227165
Snhg7	-1.11354	1.2638	11.4945	0.00238874	0.129965
Cd1d1	-1.11287	-0.131133	5.92791	0.0226192	0.223443
Ska3	-1.11281	2.66648	6.06729	0.0212389	0.221089
2310010J17Rik	-1.11264	0.438865	6.36026	0.0186318	0.214152
Pola1	-1.11167	3.97212	6.48104	0.0176618	0.210698
Muc4	-1.11142	4.73166	6.45867	0.0178371	0.211174
Nop58	-1.1099	5.85009	5.58143	0.0265021	0.236493
Nav1	-1.1042	3.14838	9.95234	0.00424781	0.146241
Slc44a2	-1.10099	2.32014	12.5089	0.00166196	0.118476
Dimt1	-1.0991	2.26213	10.7372	0.00315698	0.133373
Ccdc15	-1.09807	0.707058	5.51421	0.0273381	0.23825
Slc5a3	-1.09746	3.20578	7.01453	0.0139959	0.198276
Srsf7	-1.09558	6.5422	24.9063	4.13e-05	0.0451341
4933407K13Rik	-1.09518	1.95581	6.26976	0.0193972	0.216681
Cenpk	-1.09467	2.05478	6.52762	0.0173027	0.208579
Kiz	-1.09458	2.80533	7.24731	0.0126668	0.192889
Cyp39a1	-1.09445	2.73867	7.41408	0.0118002	0.188631
Wls	-1.094	5.16584	10.9932	0.00287063	0.130605
1700040L02Rik	-1.09361	1.29594	11.245	0.00261648	0.130605
Capn13	-1.09262	3.88646	7.94103	0.00946368	0.18118
Ppwd1	-1.09241	3.625	7.34389	0.0121567	0.190469
Slc38a2	-1.0921	6.63353	13.2182	0.00129857	0.112936
Simc1	-1.08992	2.23545	8.96954	0.0062347	0.161794
Hnrnpa1	-1.08828	3.39064	11.5318	0.00235658	0.129965
Fam60a	-1.08714	3.87142	11.4598	0.00241909	0.129965
Orc6	-1.08634	3.72256	10.9963	0.00286736	0.130605
Cdo1	-1.08579	3.13911	12.3782	0.00174032	0.118476
Mastl	-1.08455	2.91842	6.14384	0.0205207	0.219513
Rps24	-1.08374	8.7098	10.0711	0.00405916	0.144773
Cd24a	-1.08345	6.1629	11.0545	0.00280635	0.130605
Ska2	-1.08323	2.46137	6.05709	0.0213367	0.221089
Asf1a	-1.08235	3.18164	8.28898	0.0082019	0.173448
Arrdc3	-1.08208	5.15786	6.15873	0.0203842	0.219513
Zfp81	-1.08171	2.38638	6.92124	0.0145712	0.201793
Pus3	-1.08107	3.16265	5.42108	0.0285455	0.241342
Gnl3	-1.07939	5.00899	8.12289	0.00877948	0.177275
Zfp607	-1.07897	2.1818	7.7049	0.010441	0.185726
Zfp141	-1.07795	3.45409	5.63337	0.0258755	0.235348
Upf3b	-1.07491	4.61776	7.39377	0.0119022	0.189407
Alg13	-1.07308	3.26382	7.98344	0.00929902	0.180574
Haus6	-1.07206	3.32415	5.59955	0.0262816	0.236189
4933431E20Rik	-1.0706	2.97375	9.83815	0.00443833	0.146241
Zfp715	-1.06972	4.04047	6.37011	0.0185505	0.214152
Nusap1	-1.06906	4.72233	7.04538	0.0138113	0.197433
Pik3r1	-1.06834	5.82258	9.62402	0.00482132	0.150224
Anln	-1.06813	4.23078	5.13018	0.0327161	0.248877
Taf4b	-1.06798	2.53774	5.99106	0.0219818	0.221628
Il1rap	-1.06789	2.07128	5.95284	0.0223652	0.222632
Ppat	-1.06617	3.26913	10.0182	0.00414208	0.145545
Mtfr2	-1.06337	1.63463	7.84491	0.00984879	0.181921
Sema3c	-1.06335	3.47778	7.64475	0.0107073	0.186739
Esco2	-1.06293	3.27509	5.21066	0.031498	0.246643
Zfp202	-1.0626	1.9326	8.0199	0.00916002	0.179347
Cenph	-1.06168	2.15493	10.6051	0.00331675	0.133891
Ccdc34	-1.0585	4.15539	8.68958	0.0069731	0.164833
Gm3704	-1.05653	0.600257	5.74449	0.0245895	0.230077
E2f7	-1.05634	2.41998	8.78088	0.00672227	0.16405
Orc2	-1.0558	3.79057	6.39346	0.0183594	0.213791
Rpl36a	-1.05557	7.09127	11.5672	0.00232648	0.129507
Ppp1r9a	-1.05243	4.67107	5.42855	0.0284464	0.241342
Gm20257	-1.05194	0.759017	6.44215	0.0179678	0.211438
Sox9	-1.05186	4.55894	9.40787	0.00524492	0.155107
Acsm3	-1.05169	2.61842	7.21425	0.0128468	0.192889
AW554918	-1.05088	3.09351	14.6983	0.000789141	0.10469
Iffo2	-1.05053	2.64843	10.7456	0.00314709	0.133373
Cenpj	-1.04915	2.03218	6.32331	0.0189402	0.214709
Znrd1as	-1.04738	2.16553	5.9638	0.0222545	0.22217
Kcne3	-1.04426	4.88997	12.3705	0.00174506	0.118476
Vwa5a	-1.04228	5.53673	15.8039	0.000551532	0.102814
Snhg4	-1.04225	2.0284	8.6011	0.00722602	0.167058
Gabbr1	-1.0417	3.10502	11.1797	0.00268001	0.130605
Gm9958	-1.04103	0.328972	6.55994	0.0170583	0.208579
Rbm43	-1.04008	2.08572	9.57691	0.00491035	0.151527
Gm11545	-1.0391	5.677	9.45759	0.00514399	0.154419
Zfp39	-1.03875	2.07027	5.45321	0.0281224	0.240834
4930480K23Rik	-1.03398	0.98662	8.62012	0.00717082	0.166869
Luc7l3	-1.03254	5.98474	5.5222	0.0272373	0.237782
Zscan26	-1.03219	6.24378	5.69398	0.025165	0.232412
Haus1	-1.0321	3.05503	8.80596	0.0066551	0.16405
Kdsr	-1.03002	4.56172	24.1658	5e-05	0.0454593
Kntc1	-1.02919	3.55931	6.97307	0.0142484	0.200056
Tspyl2	-1.02902	2.78201	7.86418	0.00977022	0.181921
Morc4	-1.02865	2.8838	7.52415	0.0112641	0.186739
Ttc39b	-1.02854	4.5699	6.22129	0.0198214	0.217581
Snord96a	-1.02737	1.65895	5.53606	0.0270632	0.237782
Tipin	-1.02712	3.69685	11.6461	0.00226094	0.127533
Dkc1	-1.02621	4.7077	6.55929	0.0170632	0.208579
Ice2	-1.02581	4.34906	7.59093	0.010952	0.186739
Psmg4	-1.02296	2.28876	6.53206	0.0172689	0.208579
Wdr75	-1.02275	4.24745	8.05176	0.00904041	0.177987
Kif15	-1.0213	4.53832	5.40767	0.0287242	0.241672
Smoc2	-1.01997	4.95685	6.45368	0.0178765	0.211288
Parpbp	-1.01753	2.56871	5.99889	0.0219042	0.22162
Zfp451	-1.0169	3.69801	9.06567	0.00600127	0.160427
Mbip	-1.01636	3.18568	9.16329	0.00577399	0.158841
Lgals12	-1.01541	2.08899	5.85815	0.0233471	0.226452
Fam13a	-1.01229	7.05476	11.1322	0.00272721	0.130605
Dtl	-1.01189	3.99398	6.36041	0.0186305	0.214152
Qtrtd1	-1.01183	3.26423	8.93768	0.00631425	0.162081
Rad51	-1.01068	3.58731	10.6126	0.00330749	0.133891
Pde4a	-1.00996	1.93467	6.38109	0.0184603	0.214152
Rbm12b2	-1.00653	3.25253	7.68238	0.0105398	0.186739
Socs2	-1.0065	6.24065	8.54093	0.00740376	0.168377
Kitl	-1.00641	6.01479	8.84837	0.00654319	0.163235
Dut	-1.00633	4.10213	10.1523	0.00393542	0.142508
Ddb2	-1.00598	3.56066	11.4807	0.00240072	0.129965
Cdca7l	-1.00587	3.64432	7.27681	0.0125086	0.1924
Cdca7	-1.00414	5.45803	9.0476	0.0060444	0.160427
Lrch1	-1.0032	3.3946	14.9492	0.000726793	0.102814
Ndufaf2	-1.00306	3.18315	10.7948	0.0030899	0.132511
Clca3b	-1.00185	7.38086	8.24977	0.00833438	0.173867
Zfp560	-1.0004	2.27374	11.3222	0.00254357	0.130605
Mettl18	-0.999107	2.3124	6.23158	0.0197305	0.217281
8430429K09Rik	-0.998175	1.30599	7.30113	0.0123797	0.191845
1810022K09Rik	-0.997652	4.52763	6.57469	0.0169481	0.208473
Fkbp1b	-0.99572	1.4098	5.42857	0.0284462	0.241342
4921524J17Rik	-0.995318	2.89946	6.04244	0.021478	0.221089
Tbc1d31	-0.995095	3.01251	8.53765	0.00741359	0.168377
Znhit6	-0.99408	2.95466	8.23441	0.00838691	0.174308
Ssbp1	-0.993043	4.57691	9.77282	0.00455153	0.146839
Rassf5	-0.991964	3.48225	5.95401	0.0223533	0.222632
Cd38	-0.990872	6.08305	8.73881	0.00683659	0.16405
Ctnnal1	-0.989644	4.51469	11.7317	0.00219208	0.12649
2810408A11Rik	-0.989527	2.37736	7.22114	0.012809	0.192889
Mex3a	-0.989342	1.5998	7.10337	0.0134713	0.196182
Cplx2	-0.989013	3.50114	10.4037	0.00357774	0.136331
Dek	-0.988847	6.11357	5.68526	0.0252659	0.232647
Metap1d	-0.988325	3.53768	9.97001	0.00421914	0.146241
Nqo1	-0.987871	4.7579	9.81169	0.00448381	0.146241
Wdhd1	-0.987069	4.10957	7.50671	0.0113473	0.186739
Gm17066	-0.984542	4.92618	5.2076	0.0315434	0.246699
2025-09-06	-0.983394	2.48318	10.3681	0.00362609	0.136532
Vav3	-0.982086	4.31294	8.37068	0.00793317	0.171702
2810002D19Rik	-0.980196	1.36471	6.44173	0.0179712	0.211438
Zfp113	-0.977179	3.91947	8.2086	0.00847603	0.175134
Fastkd1	-0.975942	3.27437	7.37545	0.011995	0.189642
Gas2	-0.975786	2.52502	13.6184	0.00113246	0.112005
Naa16	-0.972084	3.68932	8.77702	0.00673267	0.16405
Dio3os	-0.970012	3.54344	5.96015	0.0234531	0.226682
Alms1	-0.96804	3.42381	7.63446	0.0107536	0.186739
1810014B01Rik	-0.967738	1.69239	8.07764	0.0089445	0.177837
Sdr16c5	-0.965236	4.36197	6.00754	0.0218188	0.22162
Agk	-0.959929	2.78451	14.8107	0.000760512	0.102814
Pole	-0.959698	4.05743	7.30216	0.0123743	0.191845
Pus7	-0.959554	3.88936	8.0806	0.00893358	0.177837
Cep97	-0.959432	1.70999	7.4573	0.0115864	0.188612
Cc2d2a	-0.959353	3.24917	6.76635	0.0155847	0.206559
Ncl	-0.956736	8.44674	6.16257	0.0203491	0.219513
B230118H07Rik	-0.956447	3.19866	5.15404	0.0323495	0.247746
Sdc2	-0.955703	2.98844	6.77888	0.0154999	0.206012
Mdm1	-0.95567	2.0881	9.14134	0.00582427	0.159298
2610020H08Rik	-0.955391	2.34962	5.6486	0.0256949	0.234545
Rbak	-0.954875	3.32224	5.30618	0.0301176	0.243533
Itgb3bp	-0.953603	2.80923	5.36672	0.0292776	0.243117
Atm	-0.951657	5.18879	6.10758	0.0208575	0.219564
Cftr	-0.951337	6.87899	6.28262	0.0192863	0.216681
Zfhx3	-0.950551	1.85208	7.02935	0.0139069	0.197529
Eny2	-0.950232	5.70653	9.70738	0.00466808	0.149242
Wrn	-0.948806	4.63328	6.19597	0.0200471	0.21917
Palb2	-0.947535	2.3336	6.67118	0.0162459	0.207262
Pole2	-0.947475	2.31522	6.63618	0.0164968	0.207262
Cdc25c	-0.946668	2.32909	6.02772	0.021621	0.221089
Sms	-0.945383	4.19294	7.06814	0.0136767	0.196345
Nek1	-0.94457	3.84092	5.34233	0.0296128	0.243179
Hdac2	-0.944207	5.50993	5.41745	0.0285937	0.241342
Kdelc1	-0.944032	3.47931	10.6924	0.00321015	0.133891
Asrgl1	-0.94332	0.951047	6.07621	0.0211538	0.220955
5430416N02Rik	-0.943308	1.38109	7.84017	0.00986823	0.181921
Ccdc14	-0.942078	2.72724	8.74328	0.00682435	0.16405
Prps2	-0.941671	5.33436	9.82505	0.00446078	0.146241
Mir682	-0.940674	3.34802	6.78149	0.0154822	0.206007
2610015P09Rik	-0.939578	2.45884	8.11195	0.00881908	0.177318
Ube2t	-0.93822	1.72338	5.94235	0.0224716	0.22312
Poli	-0.937813	2.85041	5.70314	0.0250595	0.23174
Zfp157	-0.936341	4.04312	6.01313	0.0217639	0.221461
Hat1	-0.934343	4.73365	5.82193	0.0237353	0.226682
Ccsap	-0.933553	0.741598	5.54442	0.0269588	0.237782
Rbm48	-0.933217	2.4069	6.51161	0.0174252	0.209513
Dynll1	-0.930201	5.00238	7.74874	0.0102514	0.184756
Rad52	-0.929849	2.69925	10.9161	0.00295373	0.131933
Amotl1	-0.926146	1.23722	5.15276	0.0323691	0.247746
Cep57	-0.925347	4.81221	5.52702	0.0271767	0.237782
Txndc16	-0.92506	3.85638	9.01569	0.00612142	0.160499
Brip1	-0.924843	3.26166	5.19723	0.0316978	0.246709
Snhg8	-0.923187	2.92964	5.75988	0.0244171	0.22893
Hddc2	-0.918496	2.83565	11.1606	0.00269879	0.130605
Cmss1	-0.918419	2.03929	9.9744	0.00421206	0.146241
Tube1	-0.917856	1.54697	9.06085	0.00601274	0.160427
Fra10ac1	-0.915751	3.42349	6.7605	0.0156245	0.206669
Bcl11a	-0.914752	2.89108	8.06933	0.00897518	0.177937
1110020A21Rik	-0.910014	0.683438	5.23196	0.0311841	0.246195
Xpa	-0.909156	3.15976	6.05261	0.0213797	0.221089
Ercc6l	-0.907886	3.11043	5.37973	0.0291005	0.242515
Zfp36l2	-0.907676	6.64814	13.4114	0.00121526	0.112936
Hnrnpa3	-0.907024	5.38687	8.17338	0.00859932	0.176653
Tra2a	-0.90693	5.88545	7.17642	0.0130562	0.194906
Armcx5	-0.906509	2.21124	5.8574	0.0233551	0.226452
Zfp266	-0.906165	5.19361	5.42159	0.0285387	0.241342
Fam120aos	-0.905304	2.54133	6.0365	0.0215355	0.221089
1700001L05Rik	-0.904976	3.63807	8.88263	0.00645432	0.163146
Clk4	-0.902466	5.25443	5.77953	0.0241989	0.228241
Dnajc9	-0.900917	4.20652	10.6924	0.00321021	0.133891
Rsl1d1	-0.898996	5.85312	6.78109	0.015485	0.206007
Mitd1	-0.897379	4.46827	5.62508	0.0259744	0.235608
Dnajb4	-0.896166	2.82089	5.44579	0.0282194	0.24102
Fkbp3	-0.895091	4.59033	5.41526	0.0286229	0.241342
Gm10336	-0.893228	2.22157	6.02327	0.0216645	0.221089
Mbd4	-0.893189	1.70553	6.74571	0.0157255	0.206694
Qser1	-0.893163	5.05961	6.12407	0.0207036	0.219513
Cspp1	-0.893011	4.72653	5.12619	0.0327779	0.249214
Fancl	-0.893003	2.80298	6.53162	0.0172723	0.208579
Rbm39	-0.89225	7.84706	5.14586	0.0324747	0.248025
Ckap2	-0.891807	3.32354	5.84237	0.0235153	0.226682
Diap2	-0.890836	3.08025	5.41044	0.0286871	0.24167
Tacc1	-0.889333	2.26115	9.27075	0.00553466	0.157402
Fgf9	-0.888739	2.81474	7.5697	0.0110502	0.186739
Smc3	-0.88778	5.97854	5.11152	0.0330059	0.249803
Mdn1	-0.88672	4.6476	6.32906	0.0188918	0.214606
Fam35a	-0.88604	1.96558	7.10199	0.0134793	0.196182
Fundc2	-0.883896	4.38808	6.64453	0.0164366	0.207262
Cipc	-0.882349	3.96909	8.75874	0.00678216	0.16405
Zcchc7	-0.881419	4.9987	5.86468	0.0232778	0.226452
Zfp503	-0.880527	2.98876	7.3798	0.0119729	0.189642
Snrpf	-0.880416	3.83543	7.89881	0.00963075	0.181921
Dtwd1	-0.880185	1.82629	7.73544	0.0103085	0.185227
Rnf219	-0.879368	2.82236	6.11632	0.0207758	0.219513
Zfp35	-0.876416	4.62629	7.56576	0.0110685	0.186739
1600020E01Rik	-0.876387	2.74499	11.1198	0.00273965	0.130605
Snhg17	-0.875681	3.56285	7.0256	0.0139293	0.197529
Jade3	-0.875537	4.65649	5.34127	0.0296275	0.243179
AA415398	-0.873067	1.9561	7.77518	0.010139	0.184736
Ppil3	-0.870488	3.31154	9.83686	0.00444056	0.146241
Lrrc31	-0.867262	3.00752	6.23225	0.0197246	0.217281
Zfp318	-0.867106	4.75079	5.82267	0.0237272	0.226682
Pla2g16	-0.865173	4.53994	6.25893	0.0194911	0.216831
Gkap1	-0.86417	3.02811	5.27462	0.0305661	0.244262
Mtbp	-0.863763	3.07746	6.71163	0.0159611	0.207262
Adpgk	-0.863721	3.42181	10.8027	0.00308085	0.132511
Dctd	-0.86349	2.85398	6.63683	0.0164921	0.207262
Zfp606	-0.863159	3.04387	5.65034	0.0256744	0.234523
Zfp60	-0.86285	3.40755	5.32685	0.0298277	0.243179
Ubtd2	-0.861654	2.38096	7.0358	0.0138683	0.197529
Zfp873	-0.8611	2.50837	6.10503	0.0208814	0.219564
Zfp146	-0.860793	4.56971	5.58728	0.0264307	0.236493
2900076A07Rik	-0.859919	1.43579	8.32059	0.00809676	0.173448
D930015E06Rik	-0.858771	3.35931	5.79677	0.0240092	0.227625
Homer2	-0.858728	4.86426	20.5413	0.000133318	0.065257
Gm11974	-0.857202	1.74533	5.29951	0.0302117	0.243533
Marcks	-0.856936	5.23537	9.4337	0.00519221	0.154557
Setd6	-0.855347	2.70755	8.58322	0.00727835	0.167461
Topbp1	-0.855253	5.53373	5.28942	0.0303549	0.243711
Acer3	-0.854643	3.7018	7.97377	0.00933629	0.180975
Igf1r	-0.851404	4.03332	19.5301	0.000177961	0.0712913
D030028A08Rik	-0.851027	2.11349	7.72094	0.0103712	0.185726
Rsbn1	-0.851014	4.45737	5.74202	0.0246173	0.230077
Rnf145	-0.850686	5.56058	21.6296	9.85e-05	0.0607665
Wdr60	-0.849509	1.96647	6.57915	0.0169149	0.208426
A830010M20Rik	-0.847997	1.72049	5.25549	0.0308416	0.245127
Hmgn1	-0.847186	6.22785	9.89057	0.00434975	0.146241
Marveld1	-0.846661	1.42967	6.72031	0.0159007	0.207074
2700081O15Rik	-0.846315	4.05962	11.4849	0.00239705	0.129965
Smo	-0.846057	3.27997	5.46814	0.0279281	0.240385
Nop56	-0.845906	5.73216	9.1353	0.00583819	0.159371
Hist2h2be	-0.84542	2.16465	6.25025	0.0195667	0.217273
Alkbh1	-0.844268	3.76393	7.96	0.00938966	0.181095
A730020E08Rik	-0.843773	0.880333	6.09795	0.020948	0.219614
Kif23	-0.843012	4.69825	5.53964	0.0270185	0.237782
Hnrnpd	-0.842485	6.91674	8.72772	0.00686709	0.16405
Cenpl	-0.841958	3.68418	7.58286	0.0109892	0.186739
Amer1	-0.841069	3.69128	7.87318	0.00973377	0.181921
Rpl23	-0.839243	8.95175	10.5334	0.00340724	0.135771
Hnrnph3	-0.83888	4.58081	7.31867	0.0122877	0.191244
Hmgb1	-0.837764	7.09965	10.2212	0.0038336	0.14024
Zfp772	-0.836556	1.9341	6.91107	0.0146354	0.20205
Dhfr	-0.83585	5.01476	7.07449	0.0136395	0.196345
Gng11	-0.835551	3.20288	5.83899	0.0235516	0.226682
Deptor	-0.835001	5.60581	6.36357	0.0186044	0.214152
Ttc21b	-0.834782	2.94031	5.30404	0.0301478	0.243533
Arhgap29	-0.834246	3.21338	8.00268	0.00922541	0.180378
Prc1	-0.832298	4.97331	6.63986	0.0164702	0.207262
Rab12	-0.831724	3.0277	10.6024	0.00332016	0.133891
Rpa3	-0.829313	3.55096	7.26917	0.0125493	0.192714
Sltm	-0.828103	6.28709	5.21547	0.0314268	0.246643
Zfp963	-0.828054	3.22819	6.13791	0.0205754	0.219513
Hnrnpdl	-0.827263	6.85391	7.23021	0.0127596	0.192889
Hyls1	-0.827095	1.88676	5.37705	0.0291368	0.242559
Hnrnpu	-0.825948	8.44086	5.40256	0.0287926	0.241672
Nasp	-0.8238	5.8416	5.78671	0.0241196	0.227948
Mrpl47	-0.822057	3.77406	6.69726	0.0160617	0.207262
Tpx2	-0.817334	4.77676	6.36647	0.0185805	0.214152
Tma16	-0.816961	1.76469	5.26979	0.0306353	0.244262
Mtcp1	-0.816932	2.05941	5.4335	0.0283811	0.241342
2810001G20Rik	-0.813941	1.29704	6.86113	0.0149556	0.203268
Mak16	-0.813789	4.37985	6.62694	0.0165638	0.207262
Cks2	-0.813785	4.44739	9.43077	0.00519816	0.154557
Tnfsf10	-0.812885	6.02365	7.11974	0.0133771	0.195559
Zfand5	-0.81216	6.99255	7.41775	0.0117819	0.188631
Utp14a	-0.811097	4.17898	7.87792	0.00971462	0.181921
Tial1	-0.809369	5.76718	8.52625	0.00744785	0.168885
Sorbs2	-0.807946	3.52488	6.89644	0.0147284	0.202391
Zfp367	-0.807616	3.62785	6.86686	0.0149185	0.203232
Gm11423	-0.807366	1.36671	6.08526	0.0210678	0.220544
A130010J15Rik	-0.805086	3.82827	9.01289	0.00612823	0.160499
Dusp18	-0.804376	1.69339	5.90425	0.0228632	0.224456
Ncbp2	-0.804157	3.86462	8.87028	0.0064862	0.163146
Spag5	-0.803715	4.26733	5.20006	0.0316556	0.246709
Utrn	-0.803644	6.46645	6.82937	0.0151632	0.204408
Ankrd10	-0.803267	5.481	8.2717	0.00825999	0.173448
Spice1	-0.801592	2.91266	7.19036	0.0129786	0.194337
Cenpn	-0.80149	1.72598	5.22951	0.0312201	0.246342
Mcm4	-0.801235	5.21379	6.23397	0.0197094	0.217281
Trub1	-0.797626	3.3635	8.25588	0.00831359	0.173867
2810417H13Rik	-0.797115	5.17415	5.66752	0.0254725	0.233451
Timm21	-0.796899	3.7528	5.59693	0.0263134	0.236254
Tmem29	-0.79555	2.90602	7.17838	0.0130453	0.194906
Magef1	-0.795296	1.62482	6.13315	0.0206194	0.219513
Cep44	-0.795252	2.90946	9.23567	0.00561158	0.157402
Nr2f2	-0.794853	3.76516	6.7157	0.0159328	0.207262
Magohb	-0.794708	2.28109	7.03337	0.0138828	0.197529
Smim10l1	-0.794543	5.68244	5.72686	0.0247887	0.230485
Mad2l1	-0.794538	4.46222	6.38909	0.018395	0.213872
Tpgs2	-0.79385	2.07809	5.96364	0.0222561	0.22217
Eif1ax	-0.791001	4.96123	7.31195	0.0123229	0.191382
Nudcd1	-0.79078	3.96387	5.6847	0.0252724	0.232647
Rpl5	-0.790765	8.73679	8.26479	0.00828335	0.173681
Glt8d1	-0.790344	3.4688	5.81529	0.0238072	0.22696
Thoc7	-0.789314	5.83136	7.23274	0.0127458	0.192889
Xndc1	-0.789016	2.00485	8.94334	0.00630002	0.162081
Msantd2	-0.788324	3.48785	5.73709	0.0246729	0.230077
Ahsa2	-0.788257	4.42288	5.31435	0.0300027	0.243533
Bag2	-0.787169	1.55635	5.35446	0.0294455	0.243152
Harbi1	-0.78666	3.16566	10.3555	0.0036434	0.13682
Pbk	-0.782326	4.25132	5.97156	0.0221765	0.221999
Cbx3	-0.781602	4.49741	6.33851	0.0188126	0.214606
Slbp	-0.781536	5.18146	9.05515	0.00602634	0.160427
4833420G17Rik	-0.779972	5.55793	8.4774	0.00759662	0.170122
Slc23a2	-0.779314	4.78426	7.65273	0.0106716	0.186739
Trim44	-0.77925	5.55318	5.1454	0.0324817	0.248025
Exosc6	-0.778083	2.41233	5.272	0.0306037	0.244262
Nfib	-0.777434	5.43306	6.48084	0.0176633	0.210698
Cep57l1	-0.777419	2.82416	7.62714	0.0107867	0.186739
Slc25a23	-0.777085	4.41877	5.51011	0.0273902	0.23853
Nxt2	-0.77703	4.04897	5.61375	0.0261103	0.235623
Luc7l	-0.776703	5.53149	8.73034	0.00685987	0.16405
Pfdn4	-0.77314	3.21482	6.79152	0.0154148	0.205845
Snrpg	-0.772857	4.44973	6.74353	0.0157405	0.206694
Ctps	-0.772232	3.8092	5.7843	0.0241462	0.228047
Pdk1	-0.771991	5.09984	7.5347	0.0112142	0.186739
Timm8a1	-0.771917	2.89591	5.41645	0.0286071	0.241342
Ddx11	-0.770551	3.19965	5.57698	0.0265566	0.236493
Wrb	-0.769029	2.26387	6.11326	0.0208043	0.219513
Cmtr2	-0.76852	2.53252	5.35592	0.0294254	0.243142
Nrbp2	-0.768421	3.79749	6.16255	0.0203493	0.219513
Rbbp6	-0.768368	6.36611	6.26702	0.0194209	0.216681
Nek4	-0.768035	3.45253	7.03016	0.013902	0.197529
AU019823	-0.767219	4.41601	6.99718	0.014101	0.1991
Mpzl2	-0.766406	5.11375	13.0672	0.00136795	0.112936
Mcee	-0.765906	4.06574	6.60857	0.0166977	0.207262
Nucks1	-0.765732	6.47547	9.00107	0.00615707	0.160957
Srsf11	-0.764765	6.7436	5.31042	0.0300579	0.243533
Zdhhc15	-0.762698	3.66096	6.31562	0.019005	0.214961
Fads1	-0.762225	5.0604	9.47429	0.00511057	0.154419
Stmn1	-0.761506	6.0471	5.18349	0.0319035	0.246989
Rrp15	-0.761219	3.16517	8.57897	0.00729084	0.167461
Zfp799	-0.760227	3.8971	6.71137	0.0159629	0.207262
Tbc1d4	-0.759823	3.58466	6.47474	0.017711	0.21087
Srsf2	-0.758697	7.56446	12.7763	0.00151336	0.116119
Ap4s1	-0.756561	3.07854	8.41023	0.0078066	0.171381
Elovl7	-0.75515	5.76053	6.64526	0.0164313	0.207262
Msh2	-0.752593	4.78019	7.75616	0.0102197	0.184756
Tpt1	-0.752268	10.047	8.77253	0.00674478	0.16405
Ccdc77	-0.751735	3.51387	5.15235	0.0323754	0.247746
Diexf	-0.750899	3.27215	8.27583	0.00824607	0.173448
Akap8	-0.750027	6.26577	6.02075	0.0216891	0.221176
Hmgn2	-0.749321	6.35179	5.5989	0.0262894	0.236189
A730017L22Rik	-0.749257	2.98018	9.34565	0.00537427	0.156648
Hunk	-0.748413	3.59004	5.23976	0.0310702	0.245958
Asun	-0.74839	4.75137	5.28706	0.0303884	0.243711
2025-09-10	-0.745769	3.1248	5.32759	0.0298174	0.243179
Elovl5	-0.744547	5.39182	5.11582	0.0329388	0.249617
D17H6S56E-5	-0.744007	6.05766	6.76233	0.015612	0.206669
Ccnd1	-0.742778	6.25296	5.11996	0.0328744	0.249436
Tmpo	-0.742399	6.76828	7.50057	0.0113767	0.186739
Rps20	-0.740873	8.14487	5.61655	0.0260766	0.235623
Nudt21	-0.738224	4.30223	5.98408	0.0220513	0.221776
Rpp40	-0.737965	1.83715	5.1533	0.0323609	0.247746
Peo1	-0.737232	4.23554	5.67247	0.0254147	0.233451
Fam185a	-0.735874	3.47838	5.86321	0.0232935	0.226452
Snrpb2	-0.735338	4.44343	5.24923	0.0309323	0.245436
2810013P06Rik	-0.735284	4.20062	5.11102	0.0330138	0.249803
Ranbp1	-0.73393	5.47774	8.63368	0.00713173	0.166869
Eif4a2	-0.732705	8.44134	5.49824	0.0275412	0.239111
Tmem5	-0.732579	4.20662	5.34385	0.0295918	0.243179
Snrpd1	-0.731234	4.8879	8.90555	0.00639557	0.163146
Zfp629	-0.730765	4.3626	13.9532	0.00101122	0.110418
4632404H12Rik	-0.73049	2.45923	5.92632	0.0226355	0.223443
Zfp111	-0.729173	2.80465	6.99566	0.0141102	0.1991
Casp2	-0.728799	6.04459	14.8211	0.000757922	0.102814
Yars2	-0.725801	3.30968	6.31172	0.0190381	0.215006
Trim21	-0.722325	3.53612	7.85926	0.00979021	0.181921
Cep41	-0.721377	1.98808	6.94648	0.014413	0.200975
Rcn2	-0.721023	4.12277	5.87451	0.0231741	0.226242
Knstrn	-0.716476	4.08745	5.20459	0.0315882	0.246709
Rnf32	-0.714681	2.99493	6.84658	0.0150503	0.203728
Ap1s3	-0.714353	5.26345	7.54079	0.0111854	0.186739
Sfpq	-0.713665	7.66773	8.8639	0.00650275	0.163146
Llph	-0.711053	3.33027	8.24854	0.00833857	0.173867
Clk2	-0.70797	3.09035	7.59764	0.0109211	0.186739
Bivm	-0.707649	4.22153	5.11767	0.03291	0.24955
Srp19	-0.704923	4.62716	5.21702	0.0314039	0.246643
Rps27a	-0.704154	8.63324	5.81809	0.0237769	0.226823
Cenpu	-0.702802	2.50904	6.88176	0.0148224	0.203009
Rpf1	-0.702777	4.40308	5.21352	0.0314557	0.246643
Fzd1	-0.700855	2.18178	5.52249	0.0272336	0.237782
Tcerg1	-0.70051	5.87542	6.54031	0.0172063	0.208579
Dck	-0.70038	3.86666	6.17012	0.0202804	0.219459
Anp32b	-0.699634	6.72096	9.2575	0.00556359	0.157402
Chic2	-0.698893	4.0218	6.23243	0.019723	0.217281
Trp53bp1	-0.697403	4.76837	9.67483	0.00472728	0.15012
Rttn	-0.697315	2.99119	5.24954	0.0309278	0.245436
Akirin2	-0.696657	5.00887	5.28462	0.0304232	0.243711
Jag1	-0.692316	3.23461	5.22074	0.031349	0.246643
Fam133b	-0.691643	3.67676	5.34548	0.0295693	0.243179
Alg6	-0.691471	4.10942	5.54596	0.0269397	0.237782
Txnl1	-0.690956	6.19981	5.42282	0.0285225	0.241342
Prdx1	-0.690256	9.13223	6.04482	0.021455	0.221089
Zfp275	-0.686032	3.811	6.46592	0.0177801	0.21087
Eed	-0.684963	5.08409	5.82717	0.0236787	0.226682
Vangl1	-0.684042	2.86703	5.12095	0.0328591	0.249436
2610044O15Rik8	-0.683506	2.28443	5.62096	0.0260237	0.235608
Uhrf2	-0.68201	5.07741	6.22038	0.0198295	0.217581
Tmem70	-0.680609	4.72829	6.5695	0.0169868	0.208579
Exosc8	-0.679216	3.7165	7.65187	0.0106754	0.186739
Nsmaf	-0.678111	3.84269	5.46062	0.0280259	0.240385
Sec61a2	-0.677187	4.32023	5.65631	0.025604	0.23403
Sh2d4a	-0.676073	4.72359	7.5483	0.0111501	0.186739
Cdk2	-0.669615	4.54157	6.53104	0.0172767	0.208579
Zfp672	-0.668908	3.9466	11.1249	0.00273447	0.130605
Trim68	-0.667998	2.4727	5.30858	0.0300837	0.243533
Wars2	-0.667527	3.90372	7.50908	0.0113359	0.186739
Pdf	-0.667035	4.13058	6.64539	0.0164304	0.207262
Asxl1	-0.666875	6.17077	9.49145	0.00507647	0.154419
Nkap	-0.665557	4.11946	5.17209	0.0320754	0.247451
Vrk1	-0.663811	4.04665	6.60208	0.0167454	0.207262
Mcts1	-0.663627	4.87002	6.46893	0.0177565	0.21087
Nufip1	-0.662748	3.99506	5.12327	0.0328232	0.249424
Tagap1	-0.660246	3.89637	6.15282	0.0204382	0.219513
Rps4x	-0.659969	9.23653	7.63653	0.0107443	0.186739
Tyms	-0.658459	4.70568	5.29943	0.0302128	0.243533
Cnbp	-0.65689	7.56295	9.49838	0.00506278	0.154419
Zfp810	-0.656756	3.39864	6.61204	0.0166724	0.207262
Lsm5	-0.656288	2.87877	6.19594	0.0200473	0.21917
Pan3	-0.655619	6.03532	6.0989	0.020939	0.219614
Magoh	-0.652264	4.55634	6.11357	0.0208015	0.219513
Pstk	-0.649699	3.17361	5.22603	0.0312712	0.246608
Set	-0.648497	7.127	5.90177	0.0228889	0.224456
Dtx4	-0.644313	4.56591	5.59175	0.0263762	0.236493
Aasdh	-0.64108	2.90469	5.46056	0.0280266	0.240385
Tcp1	-0.640542	7.36755	5.27218	0.0306011	0.244262
Wdr12	-0.64045	3.89112	6.39714	0.0183295	0.213791
Snrpe	-0.639146	5.22797	6.1266	0.0206801	0.219513
Cryzl1	-0.639007	4.97564	5.90965	0.0228073	0.224203
Pabpc1	-0.638893	9.13225	8.60826	0.00720519	0.167058
Nup88	-0.638045	5.6282	7.54383	0.0111711	0.186739
Lmo4	-0.636464	3.57995	6.15664	0.0204033	0.219513
Bcl11b	-0.635927	5.05625	7.49225	0.0114167	0.18692
Tmem194	-0.634697	4.14121	5.70864	0.0249965	0.231458
Rbm5	-0.634072	6.81133	7.21601	0.0128372	0.192889
Lypd8	-0.632002	11.0899	5.68872	0.0252258	0.23252
Fcf1	-0.631398	4.67886	5.40336	0.0287819	0.241672
Med30	-0.63051	3.86446	6.33846	0.018813	0.214606
Dlat	-0.630341	5.36422	8.97338	0.00622518	0.161794
Utp11l	-0.629539	4.16445	5.16063	0.0322491	0.247626
Donson	-0.627654	3.25371	8.9286	0.00633711	0.162082
Rps3a1	-0.627428	8.9249	6.92795	0.0145289	0.201793
Dgcr8	-0.625253	4.84761	6.64819	0.0164103	0.207262
Cers5	-0.622874	3.45058	6.49617	0.0175443	0.210309
Gar1	-0.621378	3.65237	6.04092	0.0214927	0.221089
Asb13	-0.620886	3.83971	6.72472	0.0158702	0.207016
Thumpd1	-0.615132	4.77051	5.95718	0.0223212	0.222507
Ctps2	-0.614146	4.24172	6.07964	0.0211211	0.220777
Txn1	-0.610596	8.76948	7.53983	0.01119	0.186739
Mphosph6	-0.60938	3.37608	5.77091	0.0242943	0.228383
Pcna	-0.608983	6.28777	5.61401	0.0261071	0.235623
Tarsl2	-0.608684	2.71031	5.38723	0.0289989	0.242096
Ccdc43	-0.607284	4.21204	5.89982	0.0229092	0.224456
Rpl37rt	-0.606269	2.61504	6.31157	0.0190393	0.215006
Arl6ip6	-0.605967	4.05644	5.29222	0.0303151	0.243533
Fzd6	-0.60469	2.77822	5.38637	0.0290106	0.242096
Nt5c2	-0.603433	3.61413	9.83187	0.00444909	0.146241
Tmem50b	-0.602296	5.12562	6.0487	0.0214175	0.221089
Hscb	-0.601716	4.35816	5.54199	0.0269891	0.237782
Mrpl13	-0.601712	4.65666	5.96543	0.0222381	0.22217
Mettl5	-0.601359	2.86892	5.18067	0.0319459	0.246989
Xrcc6	-0.598812	4.59454	7.40917	0.0118248	0.188757
Mdc1	-0.59868	4.98231	7.43928	0.0116751	0.188631
Ccdc58	-0.595591	4.09141	6.6538	0.01637	0.207262
AI597479	-0.593602	4.1458	6.44849	0.0179176	0.211438
Eef1b2	-0.592578	8.33412	5.40143	0.0288078	0.241672
Fam98b	-0.590496	4.77216	6.87457	0.0148687	0.203009
Srsf3	-0.590264	7.34539	6.52675	0.0173093	0.208579
Hnrnpa0	-0.584782	6.16049	11.36	0.00250865	0.129965
Zcrb1	-0.584471	4.44204	5.86207	0.0233055	0.226452
D630039A03Rik	-0.584148	5.42305	6.54196	0.0171938	0.208579
Gtf2a2	-0.582753	4.80639	6.00683	0.0218259	0.22162
Rexo2	-0.58029	3.51145	7.69128	0.0105006	0.186321
