# Supplementary material for: The mouse neonatal small intestine is regionally specialized for protein absorption and transepithelial transport
Source: Development. 2025 Dec 10;152(23):dev205127. doi: 10.1242/dev.205127 (PMC12746077; doi:10.1242/dev.205127)
Supplement: Table S6. Differentially expressed genes in P6 Dab2 cWT and cKO jejunum and ileum, related to Fig. 5 [file develop-152-205127-TableS6.xlsx]

## Sheet: Supplemental table 5
This table includes differential gene expression between P6 Dab2 cWT vs cKO in jejunum and ileum
EdgeR differential expression was used to generate these data
Sheets
A)Jejunum_cWTvscKO: Genes with positive Log2FC values are upregulated in P6 Dab2 cKO jejunum compared to P6 Dab2 cWT Jejunum, genes with negative Log2FC values are downregulated in P6 Dab2 cKO jejunum compared to P6 Dab2 cWT Jejunum
B)Ileum_cWTvscKO: Genes with positive Log2FC values are upregulated in P6 Dab2 cKO ileum compared to P6 Dab2 cWT ileum, genes with negative Log2FC values are downregulated in P6 Dab2 cKO ileum compared to P6 Dab2 cWT ileum

## Sheet: Jejunum_cWTvscKO
gene	logFC_Jejunum_cWTvcKO	logCPM_Jejunum_cWTvcKO	F_Jejunum_cWTvcKO	PValue_Jejunum_cWTvcKO	FDR_Jejunum_cWTvcKO
Mrpl15	0.30282	5.85159	1.6138	0.216005	0.759408
Lypla1	0.0229502	8.01192	0.00678837	0.935011	0.983778
Tcea1	-0.404773	5.68216	1.42679	0.243835	0.759408
Atp6v1h	-0.0377141	7.13021	0.0155072	0.901923	0.97605
Oprk1	-1.98876	-2.17012	0.502654	0.488375	0.824416
Rb1cc1	-0.040407	6.10398	0.00634322	0.937173	0.98433
St18	-1.48728	-0.200987	7.75471	0.0102259	0.759408
Pcmtd1	-0.391425	5.50553	0.766917	0.389759	0.79262
Rrs1	-0.506977	3.51955	3.57262	0.070742	0.759408
Adhfe1	0.474636	0.597516	0.585371	0.451592	0.813328
Mybl1	-0.238899	0.928166	0.137013	0.71448	0.909684
Vcpip1	-0.18573	6.63774	0.198033	0.660258	0.892277
1700034P13Rik	0.145827	-0.0325196	0.0812908	0.777975	0.931893
Sgk3	-0.311649	6.09807	0.601477	0.445508	0.809832
Mcmdc2	-0.629923	-1.08638	0.319044	0.577368	0.858029
Snhg6	-0.810436	2.4187	5.64198	0.0257732	0.759408
Tcf24	-0.192939	1.23014	0.0879759	0.76929	0.928675
Cops5	-0.232575	6.11781	1.3071	0.264074	0.76095
Cspp1	-0.491052	4.72653	1.54477	0.225785	0.759408
Arfgef1	-0.033376	8.07478	0.00724753	0.932855	0.983438
Prex2	-0.745394	-0.141442	0.339435	0.56553	0.85358
Sulf1	-1.37009	-0.517658	2.10481	0.159642	0.759408
Prdm14	0.285855	-2.11013	0.0195784	0.890038	0.972922
Ncoa2	-0.0991054	6.14886	0.149362	0.702514	0.903915
Tram1	-0.1132	7.4046	0.236767	0.630917	0.880616
Lactb2	-0.0510795	5.06934	0.0193944	0.890391	0.972922
Xkr9	-0.250646	5.86484	0.513416	0.480504	0.82089
Trpa1	-1.41179	-0.215044	3.37838	0.0783309	0.759408
Terf1	-0.491898	3.49927	1.59791	0.218207	0.759408
Rpl7	-0.478859	9.32638	4.2665	0.0497086	0.759408
Rdh10	0.0668701	4.10223	0.0666364	0.798476	0.939519
Stau2	-0.0200867	3.63497	0.00347157	0.953498	0.989973
Ube2w	-0.296034	4.45381	0.967035	0.335125	0.778635
Tceb1	-0.537581	5.00879	2.52642	0.1249	0.759408
Tmem70	-0.392035	4.72829	2.17954	0.152717	0.759408
Ly96	-0.543757	3.32273	1.30749	0.264005	0.76095
Jph1	-0.255398	-1.13968	0.075261	0.786147	0.935168
Pkhd1	1.17927	0.585197	1.77055	0.195684	0.759408
Mcm3	-0.224213	5.04368	0.290608	0.594743	0.866718
Paqr8	0.437599	2.62714	1.20002	0.284072	0.766117
Tram2	1.32562	1.79085	7.28625	0.0124584	0.759408
Tmem14a	0.316685	1.97895	1.16039	0.291978	0.76653
Gsta3	-0.401093	4.3705	0.802085	0.379269	0.788016
Ogfrl1	-0.278523	-1.11524	0.113763	0.7388	0.918131
Smap1	-0.0244005	6.47986	0.0110473	0.917156	0.978857
Sdhaf4	-0.0297863	3.28823	0.0121824	0.913021	0.977085
Fam135a	-0.295687	6.89721	0.483491	0.493451	0.826437
Lmbrd1	-0.0229765	6.80187	0.00744507	0.931948	0.983438
Phf3	-0.138918	6.55063	0.177738	0.677035	0.897257
Ptp4a1	-0.132938	4.97542	0.136309	0.71518	0.909684
Prim2	-0.460055	3.36176	3.29487	0.0818769	0.759408
Rab23	-0.750652	2.15748	7.5221	0.0112739	0.759408
Bag2	-0.198944	1.55635	0.318854	0.57748	0.858029
Zfp451	-0.596256	3.69801	3.0748	0.0921392	0.759408
Dst	0.243464	7.84069	0.424973	0.520593	0.836615
Ccdc115	0.0741423	4.36996	0.15478	0.697444	0.902893
Imp4	0.403819	5.15594	2.47394	0.128697	0.759408
Ptpn18	0.352208	4.41036	0.529108	0.473943	0.819497
Arhgef4	-0.423673	-1.16684	0.291166	0.594392	0.866618
Fam168b	-0.119353	7.45359	0.633287	0.433868	0.805804
Plekhb2	0.698927	8.63135	6.96775	0.0142812	0.759408
Hs6st1	0.248524	5.91567	0.971103	0.33413	0.778068
Uggt1	-0.241778	6.80733	1.63718	0.212812	0.759408
Neurl3	0.0653927	7.13737	0.0335442	0.856201	0.958878
Arid5a	0.592552	1.08048	1.6919	0.205569	0.759408
Kansl3	-0.0685043	6.57725	0.157166	0.695244	0.902284
Lman2l	-0.0775099	4.17454	0.11783	0.734356	0.91649
Cnnm4	0.213657	6.74757	0.627982	0.435776	0.806662
Cnnm3	0.225091	4.75506	0.957734	0.337415	0.778743
Ankrd23	-0.115155	2.17369	0.0483802	0.827746	0.948717
Ankrd39	0.285769	2.32044	0.771872	0.388255	0.792493
Sema4c	0.0298674	2.504	0.00253933	0.960223	0.991911
Fam178b	0.338231	-1.33901	0.118509	0.733622	0.916463
Cox5b	0.426359	7.24311	1.99323	0.170699	0.759408
Actr1b	0.517967	6.19442	3.06255	0.0927531	0.759408
Zap70	-0.779687	-1.65753	0.365533	0.551062	0.847948
Tmem131	0.379788	7.44393	4.06578	0.0549583	0.759408
Inpp4a	-0.290679	4.5419	0.708849	0.408048	0.798819
Coa5	0.12819	7.08695	0.519233	0.478054	0.820399
Unc50	0.201828	5.04796	0.789682	0.382921	0.789365
Mgat4a	-0.0348794	9.18043	0.0156796	0.901382	0.97605
4930594C11Rik	-0.472388	0.249697	0.639094	0.431795	0.80522
2010300C02Rik	0.281296	5.44002	0.677361	0.418512	0.80234
Tsga10	-0.0585681	0.943409	0.0134853	0.908508	0.976325
Lipt1	-0.0319934	1.39229	0.0108005	0.918083	0.979096
Mitd1	-0.668178	4.46827	3.0969	0.0910444	0.759408
Mrpl30	0.10505	5.74015	0.203978	0.65554	0.890979
Txndc9	-0.343106	6.15797	1.81648	0.190182	0.759408
Eif5b	-0.310675	6.35862	0.74065	0.397877	0.796562
Rev1	-0.355062	4.38418	1.05208	0.315146	0.774765
Aff3	0.0228534	-1.34674	0.000272018	0.986976	0.999438
Pdcl3	-0.128347	5.32179	0.353525	0.557629	0.851944
Npas2	0.362471	5.27515	2.17708	0.152939	0.759408
Rpl31	0.0241607	8.03399	0.00676435	0.935126	0.983778
Tbc1d8	0.013868	3.50194	0.00278382	0.958354	0.99152
Cnot11	0.0197817	5.09545	0.0151584	0.903026	0.97605
Snord89	0.541793	-1.58556	0.230989	0.635097	0.882981
Rnf149	-0.227067	5.38917	1.28084	0.268804	0.761484
Map4k4	-0.364225	5.77612	2.64073	0.117075	0.759408
Il1r1	0.273555	-0.738094	0.0475058	0.829284	0.949396
Il1rl1	-0.167597	1.03963	0.0234049	0.879674	0.970094
Il18r1	-1.74419	4.86458	2.94761	0.0987447	0.759408
Il18rap	-0.205781	-1.23569	0.0127804	0.910921	0.977015
Slc9a4	-2.68853	0.434672	5.319	0.0312504	0.759408
Slc9a2	-0.0454957	5.92236	0.0236475	0.879057	0.970094
Mfsd9	0.305719	5.10819	2.22632	0.148565	0.759408
Mrps9	-0.140911	5.09943	0.370375	0.548455	0.847412
Tgfbrap1	0.101011	6.06434	0.331148	0.570282	0.854861
AI597479	-0.261136	4.1458	1.23623	0.277094	0.761484
Fhl2	0.0356754	3.94686	0.0123427	0.912453	0.977036
Nck2	-0.529044	4.90077	2.35808	0.137573	0.759408
Uxs1	-0.515501	4.06741	4.18255	0.0518323	0.759408
Tpp2	-0.402774	5.97155	0.975016	0.333177	0.777318
Tex30	-0.821704	3.26944	5.43874	0.028312	0.759408
Kdelc1	-0.517726	3.47931	3.17357	0.0873604	0.759408
Bivm	-0.322703	4.22153	1.06082	0.313187	0.77326
Ercc5	-0.418388	4.23051	1.45631	0.239151	0.759408
Gulp1	0.242713	3.00896	0.0984133	0.756423	0.924367
Col3a1	0.0617753	3.38285	0.0051806	0.943211	0.985889
Col5a2	1.31373	0.56608	1.28464	0.268113	0.761484
Wdr75	-1.05116	4.24745	8.30189	0.00815876	0.759408
Slc40a1	0.00792334	9.74393	0.000260138	0.987264	0.999558
Slc39a10	-0.457394	3.14718	1.17258	0.289515	0.766117
Sdpr	0.881122	-0.316214	0.354209	0.55725	0.851944
Nabp1	0.0597679	4.76961	0.0139672	0.906896	0.976317
Myo1b	-0.866514	3.82994	8.96956	0.00623465	0.759408
Stat4	-1.2839	-1.49999	0.71088	0.407386	0.798788
Stat1	-0.302685	6.95297	0.876558	0.358371	0.781688
Gls	-0.44916	7.97432	1.43002	0.243316	0.759408
Nab1	-0.10302	5.10983	0.102215	0.751923	0.922822
Tmem194b	-0.529835	2.32024	1.3604	0.254804	0.759408
Mfsd6	-0.0209793	6.34809	0.00521885	0.943002	0.985889
Inpp1	0.0770709	4.28094	0.135308	0.71618	0.909969
Hibch	-0.00905839	4.34656	0.000452664	0.9832	0.998051
1700019D03Rik	0.0697352	3.71747	0.0389774	0.845138	0.953787
Pms1	-0.702723	2.90558	1.7981	0.19236	0.759408
Ormdl1	-0.193992	5.93764	0.343126	0.563439	0.853382
Osgepl1	-0.405889	3.62789	1.26111	0.27243	0.761484
Asnsd1	-0.321714	5.72652	1.36712	0.253666	0.759408
Dnah7a	0.244826	-0.789394	0.0497839	0.825307	0.948489
Stk17b	-0.152546	5.80572	0.14869	0.70315	0.904201
Ccdc150	-0.550113	-1.43353	0.354906	0.556865	0.851944
Gtf3c3	-0.476757	4.52586	2.56288	0.122339	0.759408
Pgap1	0.17801	6.70083	0.201297	0.657657	0.891436
Ankrd44	0.3797	4.7228	0.917478	0.347585	0.781688
Sf3b1	-0.415649	8.35122	1.25855	0.272905	0.761484
Coq10b	-0.353124	4.43372	1.00694	0.325538	0.776014
Hspd1	-0.406864	8.30324	1.48456	0.234777	0.759408
Hspe1	-0.0729972	6.55219	0.0651094	0.800746	0.940319
Mob4	-0.322504	5.98589	1.10333	0.303885	0.769469
Rftn2	-0.474465	-0.124642	0.634769	0.433338	0.805565
Mars2	-0.365542	3.07957	1.44392	0.241103	0.759408
Satb2	-0.237277	4.93261	0.810548	0.376807	0.787279
9130024F11Rik	-1.0611	1.27112	7.37506	0.011997	0.759408
1700066M21Rik	-0.259116	2.74833	0.571213	0.457052	0.813965
Tyw5	-0.303344	2.57499	0.349014	0.560135	0.85202
9430016H08Rik	-0.101336	4.12389	0.140869	0.710679	0.908137
Spats2l	-0.591221	5.28008	2.35567	0.137765	0.759408
Kctd18	-0.123121	2.73354	0.176532	0.678068	0.897586
Sgol2a	-0.584166	3.31951	1.32503	0.260909	0.759957
Aox2	-0.0470872	-0.891993	0.00168016	0.96764	0.99389
Bzw1	-0.340049	8.128	0.859506	0.363007	0.781688
Clk1	-0.772608	6.79839	2.82302	0.105752	0.759408
Ppil3	-0.242071	3.31154	0.755907	0.393131	0.794264
Nif3l1	0.169468	4.49215	0.781395	0.38539	0.790804
Orc2	-0.704495	3.79057	2.78668	0.107904	0.759408
Fam126b	0.0490844	5.62745	0.0107899	0.918123	0.979096
Ndufb3	-0.0775016	5.53111	0.144224	0.707421	0.90663
Gm20257	-0.55352	0.759017	1.72617	0.201187	0.759408
Als2cr12	-0.0430441	4.0722	0.0146165	0.904767	0.976317
Cflar	-0.108625	6.1962	0.118061	0.734107	0.91649
Casp8	-0.0531934	6.93437	0.0184198	0.893163	0.972922
Trak2	-0.14775	5.55422	0.340094	0.565156	0.85358
Stradb	0.048351	4.81849	0.055958	0.814988	0.945005
Tmem237	-0.263501	0.620564	0.323566	0.5747	0.856726
Mpp4	0.337894	-0.366527	0.045522	0.83283	0.950345
Als2	-0.0683963	5.40888	0.0528347	0.820129	0.947021
Fzd7	-0.460779	4.02251	2.26172	0.145512	0.759408
Sumo1	-0.455308	6.11954	2.20743	0.150225	0.759408
Nop58	-0.773315	5.85009	2.72133	0.111903	0.759408
Bmpr2	-0.294496	5.96418	0.602344	0.445184	0.809832
Fam117b	-0.200849	4.97837	1.01787	0.32298	0.775622
Wdr12	-0.382831	3.89112	2.26042	0.145622	0.759408
Carf	-0.320161	2.68441	0.50322	0.48485	0.823576
Nbeal1	-0.017621	4.8212	0.0012179	0.972446	0.995108
Cyp20a1	0.210241	2.94547	0.481073	0.494523	0.826437
Abi2	-0.634069	3.64566	1.87062	0.183938	0.759408
Raph1	0.207688	6.69226	0.211618	0.649597	0.888652
Cd28	-2.76795	-2.25756	0.933254	0.344395	0.781509
Ctla4	0	-2.01928	0	1	1
Pard3b	0.166939	5.54155	0.37859	0.544087	0.845456
Nrp2	-0.547346	0.951746	0.740683	0.397866	0.796562
Ino80d	-0.357849	6.32133	1.01156	0.324453	0.776014
Ino80dos	-0.234115	-0.500301	0.198336	0.660015	0.892277
Ndufs1	-0.275892	7.40754	0.933707	0.343434	0.780832
Eef1b2	0.0282337	8.33412	0.0123432	0.912451	0.977036
Snora41	-0.573044	-0.347336	0.781036	0.385497	0.790804
Fastkd2	-0.435053	4.84692	1.66235	0.209441	0.759408
Klf7	-0.155617	1.00225	0.0995746	0.755039	0.923783
Creb1	-0.522306	5.59087	2.10285	0.159828	0.759408
Mettl21a	0.113446	2.7667	0.2113	0.649842	0.888671
2810408I11Rik	-0.087006	1.25132	0.0651776	0.800644	0.940319
Ccnyl1	-0.264058	4.30713	0.79548	0.381208	0.788811
Fzd5	-0.52226	6.76508	3.36573	0.0788567	0.759408
Plekhm3	-0.83772	2.4853	3.50044	0.0734597	0.759408
D630023F18Rik	-0.608678	-1.15374	0.895932	0.353206	0.781688
Idh1	0.177212	7.92862	0.348249	0.560562	0.85202
Pikfyve	-0.246041	5.56174	0.399965	0.533022	0.842013
Map2	-1.67413	1.02533	3.66022	0.0675966	0.759408
Unc80	-0.190809	-1.19618	0.0511167	0.823025	0.948028
Rpe	-0.385102	6.09952	1.00813	0.32526	0.776014
Kansl1l	-0.416322	4.42359	0.699329	0.411169	0.800395
Acadl	-0.177847	8.77582	0.542846	0.46832	0.816884
Lancl1	-0.0693748	4.17851	0.0340829	0.855065	0.958538
Cps1	-0.313573	11.1505	1.0639	0.312498	0.77326
Ikzf2	-0.874146	1.02245	1.7099	0.203253	0.759408
Bard1	-0.663	2.37368	3.502	0.0733998	0.759408
Atic	-0.0310894	5.93926	0.0157623	0.901124	0.97605
Fn1	0.277333	2.00415	0.0527055	0.820345	0.947116
Mreg	0.242943	6.81485	0.787929	0.383441	0.789669
Pecr	0.302274	4.83703	1.8998	0.180678	0.759408
Tmem169	-0.0951399	-0.829865	0.0137008	0.907784	0.976325
Xrcc5	-0.289457	4.43158	0.628514	0.435584	0.806564
2025-03-04	0.119708	-0.977806	0.0326566	0.858095	0.959863
Smarcal1	-0.0286581	4.186	0.020911	0.886216	0.971169
Rpl37a	0.278979	7.73777	0.220346	0.642967	0.886195
Igfbp5	-1.04161	0.889497	1.46235	0.238208	0.759408
Tns1	0.13976	-0.0461478	0.0115681	0.915233	0.977925
Arpc2	-0.0484028	8.36376	0.0442243	0.835193	0.950345
Aamp	0.688829	6.88556	1.54414	0.225878	0.759408
Pnkd	0.704789	4.48944	1.45084	0.240011	0.759408
Tmbim1	0.594685	7.11364	5.72555	0.0248036	0.759408
Ctdsp1	0.510434	6.9302	2.50518	0.12642	0.759408
Vil1	0.318288	10.9675	0.982504	0.331363	0.776658
Usp37	-0.455098	4.63962	2.497	0.127012	0.759408
Rqcd1	0.0545601	5.95775	0.114747	0.737717	0.917731
Zfp142	-0.048109	3.67135	0.0218782	0.883634	0.970898
Bcs1l	0.32909	3.32189	1.2626	0.272154	0.761484
Rnf25	0.213719	4.48252	0.662846	0.423475	0.803173
Stk36	-0.754417	-0.510216	1.07742	0.30951	0.772787
Ttll4	-0.308277	3.99542	0.892326	0.354159	0.781688
Cyp27a1	-0.252065	3.9536	0.260243	0.614563	0.872633
Prkag3	-1.97741	-1.53739	1.14404	0.295326	0.767477
Wnt6	-3.47354	-1.47196	3.70218	0.0709855	0.759408
Fev	0.143187	-0.415566	0.0624606	0.804752	0.941573
Ihh	0.567811	5.70084	0.940232	0.341785	0.78067
Nhej1	0.312116	1.82413	0.960622	0.336702	0.778743
Slc23a3	0.0610338	1.64062	0.0163989	0.899158	0.975214
Cnppd1	0.433403	6.38225	2.44782	0.130637	0.759408
Fam134a	0.658806	6.97319	3.77712	0.063644	0.759408
Zfand2b	0.555174	4.94101	1.02871	0.320469	0.775622
Abcb6	0.486945	4.76973	2.75477	0.109835	0.759408
Atg9a	0.887277	6.54657	4.72927	0.0396233	0.759408
Ankzf1	0.00156974	4.65769	4.26607e-05	0.994842	1
Glb1l	-0.0775986	2.51611	0.0674982	0.797206	0.939506
Stk16	0.194856	5.6547	0.613335	0.441112	0.808231
Tuba4a	0.451311	6.78301	1.71892	0.202104	0.759408
Dnajb2	0.374366	3.81693	1.24892	0.274702	0.761484
Ptprn	0.246182	1.09315	0.187372	0.668936	0.894456
Resp18	-0.798515	0.601303	2.14109	0.156233	0.759408
Dnpep	0.730769	6.84563	1.9547	0.174731	0.759408
Des	2.27456	-0.108272	3.31145	0.0811585	0.759408
Speg	0.188889	0.11226	0.0299733	0.863987	0.962699
Gmppa	0.39083	6.40957	0.696706	0.412035	0.800682
Chpf	0.930343	3.31649	1.63081	0.213676	0.759408
Tmem198	0.305745	-0.359323	0.165679	0.687549	0.900621
Obsl1	-0.163051	3.49639	0.0435016	0.836525	0.95087
Inha	-0.689554	2.33348	0.846171	0.366693	0.783766
Stk11ip	0.481249	5.65882	1.67864	0.207295	0.759408
Slc4a3	0.318094	-1.23292	0.0886273	0.768463	0.928211
Epha4	-1.39884	1.51608	4.25585	0.0499726	0.759408
Sgpp2	0.0285036	7.44945	0.0317454	0.860067	0.960646
Farsb	-0.43512	6.04039	4.04975	0.055404	0.759408
Mogat1	1.27744	-1.38513	2.67592	0.116592	0.759408
Acsl3	-0.359675	7.67885	0.703455	0.409812	0.80036
Utp14b	-0.315495	5.00966	0.497894	0.487146	0.824416
Scg2	-1.34311	2.56964	5.49071	0.0276375	0.759408
Ap1s3	-0.344691	5.26345	1.84062	0.187367	0.759408
Wdfy1	-0.243702	5.8852	0.115309	0.737101	0.917295
Mrpl44	0.121642	4.307	0.259103	0.615335	0.872857
Serpine2	-0.667801	-0.664215	0.275278	0.604574	0.869511
Cul3	-0.359997	6.7477	0.877113	0.358222	0.781688
Dock10	-2.35484	0.200576	3.88903	0.0601042	0.759408
Irs1	0.153915	0.044716	0.0426306	0.838145	0.951265
Rhbdd1	0.0122654	4.946	0.00319405	0.955394	0.990998
Mff	-0.136798	5.84385	0.303591	0.586678	0.862397
Tm4sf20	0.246568	8.15058	0.652249	0.427156	0.803962
Agfg1	-0.177628	6.96477	0.587189	0.450899	0.813236
Slc19a3	-0.037384	3.90875	0.00637485	0.937017	0.98433
Ccl20	-0.498828	2.111	1.03161	0.319802	0.775622
Sphkap	-0.88564	-0.20138	1.77575	0.195051	0.759408
Pid1	0.25789	5.29999	0.287543	0.596681	0.867372
Dner	-1.00418	-0.790692	1.01545	0.323545	0.775903
Trip12	-0.203624	8.2959	0.387099	0.539631	0.844811
Fbxo36	0.21224	2.2879	0.747128	0.395851	0.795795
Sp110	0.291113	0.20074	0.151701	0.700312	0.903266
Sp140	-2.01612	-0.0760684	6.49478	0.017555	0.759408
Sp100	-0.543808	2.77144	0.905005	0.350823	0.781688
A630001G21Rik	-2.07598	-1.35728	1.87566	0.18337	0.759408
Cab39	-0.311893	7.75807	0.773951	0.387627	0.792356
Itm2c	0.773596	6.59005	2.61804	0.118581	0.759408
Gpr55	0.640249	1.22163	1.28128	0.268723	0.761484
2810459M11Rik	0.31705	3.4922	0.889247	0.354976	0.781688
Psmd1	-0.37891	6.98093	1.6293	0.213882	0.759408
Armc9	0.27744	3.31421	0.790547	0.382665	0.789361
B3gnt7	0.529206	4.39151	0.819828	0.374133	0.786179
Ncl	-0.625532	8.44674	2.6586	0.115905	0.759408
Snora75	-1.0177	-1.50819	1.16902	0.290231	0.766117
C130036L24Rik	-0.16764	-1.87483	0.0214065	0.884886	0.971165
Ptma	-0.517256	8.4372	2.54182	0.12381	0.759408
Pde6d	0.311329	3.96262	1.38562	0.250564	0.759408
Cops7b	0.144768	4.33754	0.384668	0.540897	0.844926
Dis3l2	0.338967	4.83545	3.34289	0.0798159	0.759408
Alppl2	0.954631	0.322188	0.87137	0.359773	0.781688
Alpi	0.691191	11.0918	1.7802	0.194511	0.759408
Akp3	0.364066	-0.457743	0.478749	0.660111	0.892277
Eif4e2	0.327176	6.6833	3.67318	0.0671449	0.759408
Efhd1	1.62938	0.345343	5.80497	0.0239195	0.759408
Gigyf2	-0.119832	6.59185	0.193264	0.664105	0.892634
Kcnj13	0	0.276026	0	1	1
Ngef	0.559889	6.05567	1.83053	0.188537	0.759408
Neu2	0.465509	1.74325	1.25219	0.27409	0.761484
Inpp5d	-0.363773	0.31201	0.15376	0.698391	0.90313
Atg16l1	0.190918	4.92791	0.759833	0.391924	0.793114
Dgkd	-0.0497177	7.3632	0.0317419	0.860074	0.960646
Usp40	-0.122384	5.84594	0.115505	0.736886	0.917231
Ugt1a10	1.5494	-1.01551	0.518261	0.479423	0.820621
Ugt1a9	0.929142	5.46211	0.572821	0.456426	0.813965
Ugt1a7c	-0.269207	6.07334	0.579911	0.453685	0.813415
Ugt1a6b	-0.535	-1.65555	0.173011	0.681106	0.89854
Ugt1a6a	0.851111	-0.0521129	3.72415	0.0654015	0.759408
Dnajb3	0.381395	1.4393	0.459088	0.50446	0.829817
Ugt1a1	-0.166166	6.05224	0.396949	0.534558	0.843141
Mroh2a	0.0873973	0.271581	0.0194349	0.890278	0.972922
Hjurp	-0.236385	4.55909	0.685066	0.415914	0.801642
Spp2	0.412586	6.60869	0.991344	0.32924	0.776305
Arl4c	-0.619125	0.121423	1.2704	0.270714	0.761484
Sh3bp4	-0.113111	3.36599	0.0601497	0.808322	0.943077
Agap1	0.177932	5.58561	0.857901	0.363448	0.782399
Ackr3	-0.32462	0.7926	0.189911	0.666843	0.893111
Cops8	0.245195	5.24092	2.03319	0.166636	0.759408
Col6a3	-1.80782	1.63662	2.78034	0.108284	0.759408
Mlph	0.598405	5.98214	2.83917	0.104812	0.759408
Rab17	0.678126	6.75898	4.82582	0.0378219	0.759408
Lrrfip1	0.0622829	6.81485	0.0310195	0.861658	0.961811
Ramp1	0.565997	2.46951	0.657677	0.425264	0.803377
Ube2f	0.147458	4.84016	0.33217	0.569692	0.85477
Scly	0.615314	5.3236	2.97081	0.0974999	0.759408
Fam132b	-0.10133	3.22831	0.0373502	0.848362	0.955602
Ilkap	-0.113966	4.92151	0.284879	0.598377	0.867387
Hes6	0.718182	5.25878	2.12764	0.157487	0.759408
Per2	-0.0218522	6.73005	0.00520823	0.94306	0.985889
Traf3ip1	-0.574106	3.17255	6.81609	0.015251	0.759408
Asb1	0.0724483	3.13047	0.111757	0.741025	0.919021
Hdac4	-0.146179	3.57444	0.151708	0.700306	0.903266
Ndufa10	0.579243	7.02566	4.99421	0.0348952	0.759408
Myeov2	0.696001	5.03822	5.5304	0.0271342	0.759408
Gpc1	0.390694	-0.283728	0.316773	0.578717	0.858877
Dusp28	0.773254	3.36701	4.7413	0.0393938	0.759408
Rnpepl1	0.491787	7.77674	0.748197	0.395519	0.79569
9430060I03Rik	0.577144	0.0351601	1.01182	0.324394	0.776014
Capn10	0.360891	5.5114	0.862148	0.362283	0.781688
Gpr35	-0.258722	4.46045	1.7841	0.194041	0.759408
Kif1a	-0.509949	0.426993	0.339323	0.565595	0.85358
Agxt	0.982515	0.815328	2.71396	0.112365	0.759408
2310007B03Rik	0.716817	5.38673	7.10553	0.0134589	0.759408
Sned1	0.281545	0.64364	0.197126	0.660985	0.892277
Mterf4	-0.0906016	3.24811	0.182603	0.672914	0.896492
Pask	-0.581641	2.52903	2.24057	0.147326	0.759408
Ppp1r7	-0.384332	5.44041	2.80482	0.106823	0.759408
Ano7	0.0523839	4.5735	0.00956174	0.922907	0.980295
Hdlbp	0.0921088	9.24876	0.248251	0.622796	0.877346
2025-09-02	-0.360008	7.09495	1.04512	0.316718	0.775622
Farp2	0.0658774	5.356	0.0711202	0.791966	0.937045
Stk25	0.416245	7.36747	2.54127	0.123849	0.759408
Bok	0.876831	4.24922	4.00399	0.0566983	0.759408
Thap4	0.605965	5.69281	3.53384	0.0721875	0.759408
Atg4b	0.413745	5.90953	3.08717	0.091525	0.759408
Dtymk	0.173388	4.31449	0.339346	0.565581	0.85358
Ing5	-0.080053	4.5967	0.183405	0.67224	0.896492
D2hgdh	0.254765	4.60131	1.62681	0.214221	0.759408
Gal3st2	0.2781	6.47264	0.55814	0.462189	0.815073
Gm9994	0.690939	-0.551422	0.619725	0.438772	0.808231
Gm6086	-0.0432397	-0.491221	0.00327483	0.954834	0.99078
Fam174a	0.1553	2.8805	0.233885	0.632994	0.88167
St8sia4	0.906318	-0.627531	0.460695	0.503722	0.829779
Panct2	-0.635707	0.665137	0.905798	0.350616	0.781688
D1Ertd622e	0.0585729	5.88045	0.0417621	0.839778	0.951327
Ppip5k2	-0.00567249	7.1541	0.00019005	0.989114	1
Gin1	-0.321688	3.55002	0.87362	0.359164	0.781688
Pam	0.455521	6.07526	1.40887	0.246735	0.759408
B230216N24Rik	0.0197422	0.189255	0.000823097	0.977347	0.996727
Rnf152	-0.127381	6.0073	0.0233844	0.879726	0.970094
Pign	-0.232928	5.51968	0.262192	0.613247	0.872548
2310035C23Rik	-0.253024	6.28484	0.673098	0.41996	0.803173
Tnfrsf11a	-0.296145	6.07915	0.648636	0.428423	0.803981
Zcchc2	-0.504891	4.8278	2.07749	0.162267	0.759408
Phlpp1	-0.0774282	4.00089	0.131055	0.720474	0.911781
Bcl2	-0.500938	2.19596	2.33809	0.139176	0.759408
Kdsr	-0.533217	4.56172	6.47263	0.0177275	0.759408
Vps4b	-0.399716	7.30272	1.26819	0.271121	0.761484
Serpinb5	-2.6649	0.942488	2.36116	0.13848	0.759408
Dsel	0.388245	3.18337	0.384308	0.541085	0.844926
Tsn	-0.105845	5.87745	0.312518	0.581262	0.859175
Nifk	-0.388509	5.05748	1.63752	0.212766	0.759408
Clasp1	0.0313333	5.33648	0.0225538	0.881865	0.970694
2900060B14Rik	-0.06146	-0.865622	0.00653977	0.93621	0.984303
Tfcp2l1	0.485564	5.92356	1.78809	0.19356	0.759408
Ralb	0.473637	7.11115	6.19768	0.0200317	0.759408
Tmem185b	0.314382	4.87387	1.50563	0.231579	0.759408
Epb4.1l5	-0.115206	5.36104	0.162223	0.690645	0.900993
Ptpn4	-0.283575	2.95267	0.359377	0.554409	0.850702
Tmem177	0.566689	3.56114	4.5771	0.0426612	0.759408
Tmem37	0.660234	8.34429	1.49381	0.233366	0.759408
Dbi	-0.0556463	8.46452	0.0412284	0.840791	0.95168
3110009E18Rik	-0.350485	1.0175	0.46068	0.503729	0.829779
Steap3	-0.269597	2.49846	0.136327	0.715163	0.909684
Insig2	0.0529572	5.89709	0.0138569	0.907262	0.976317
Ccdc93	0.0967059	6.69745	0.035801	0.851501	0.957011
Ddx18	-0.346238	4.91787	2.34233	0.138834	0.759408
Actr3	-0.161364	8.76065	0.20668	0.653423	0.889829
Slc35f5	-0.136421	6.79512	0.207751	0.652589	0.889454
Gpr39	0.380509	4.83405	0.966031	0.335371	0.778635
Lypd1	0.963766	-1.64645	0.916834	0.349068	0.781688
Nckap5	0.168449	5.69251	0.105219	0.748434	0.921702
Mgat5	0.355339	4.86992	1.55319	0.224563	0.759408
Ccnt2	-0.327677	5.59163	0.680251	0.417535	0.802043
Rab3gap1	-0.201336	5.69849	1.0434	0.317108	0.775622
Zranb3	-0.485275	2.59187	1.68805	0.206068	0.759408
R3hdm1	-0.235646	5.34775	0.861603	0.362432	0.781688
Ubxn4	-0.448614	6.77559	2.1274	0.157509	0.759408
Lct	0.655336	11.2523	0.627697	0.435879	0.806662
Mcm6	-0.427956	6.60995	3.15556	0.0882101	0.759408
Dars	-0.399579	6.01441	1.36166	0.254589	0.759408
Cxcr4	-0.515955	0.217174	0.143227	0.708384	0.907313
Cd55	0.628445	6.16498	1.07735	0.309524	0.772787
C4bp	0.71838	1.08541	2.47357	0.128724	0.759408
C4bp-ps1	0.0350381	-0.595896	0.00190573	0.965537	0.992688
Pfkfb2	-0.0451032	6.73244	0.0132716	0.909233	0.976658
Yod1	-0.209896	3.4198	0.293965	0.592636	0.865391
AA986860	0.102422	7.11981	0.105975	0.747565	0.921478
Pigr	-0.575722	10.2135	2.01982	0.167983	0.759408
Fcmr	-0.502962	-1.18348	0.0459035	0.832392	0.950345
Mapkapk2	0.668842	6.73658	4.33619	0.0480202	0.759408
Dyrk3	-0.816472	0.0783711	2.54614	0.123507	0.759408
Eif2d	0.402427	5.12039	3.29564	0.0818432	0.759408
Rassf5	-0.699892	3.48225	3.00808	0.0955384	0.759408
Ikbke	0.495875	5.84493	3.26696	0.0831029	0.759408
Srgap2	-0.0623333	3.49465	0.0441153	0.835393	0.950345
Fam72a	-0.352236	0.250965	0.446951	0.510097	0.830763
Ctse	0.0279441	-0.573316	0.000976899	0.975322	0.995734
Pm20d1	0.456326	7.59102	0.21064	0.650351	0.888711
Slc41a1	-0.548878	2.83389	2.89407	0.101688	0.759408
Rab29	0.121363	2.87973	0.271918	0.606775	0.87017
Nucks1	-0.585562	6.47547	5.27241	0.0305977	0.759408
Slc45a3	0.31135	-0.706552	0.056819	0.813598	0.944473
Elk4	0.0310318	4.48616	0.00721578	0.933001	0.983438
Mfsd4	0.693974	4.23896	1.82249	0.189477	0.759408
Cdk18	0.563686	7.56412	1.49097	0.233798	0.759408
Klhdc8a	-0.0116895	0.943432	0.000444241	0.983357	0.998051
Nuak2	-0.182265	6.82628	0.254871	0.61822	0.874934
Tmcc2	0.781582	-1.97716	0.397835	0.53493	0.843141
Dstyk	-0.198879	3.84341	0.290185	0.59501	0.866718
Rbbp5	-0.10448	5.49936	0.319901	0.57686	0.858029
Tmem81	0.240457	2.78371	0.583794	0.452195	0.813328
Cntn2	0.799061	0.173697	1.73388	0.204199	0.759408
Nfasc	-0.111645	2.21087	0.10201	0.752164	0.922822
Mdm4	-0.444934	7.14025	1.02433	0.32148	0.775622
Pik3c2b	-0.216432	5.4593	0.920802	0.346729	0.781688
Ppp1r15b	-0.041581	7.76504	0.0288268	0.866587	0.963893
Plekha6	0.113021	7.03708	0.157007	0.69539	0.902284
Golt1a	0.936006	6.12757	3.73531	0.0650267	0.759408
Kiss1	0.459356	0.225291	0.720307	0.404338	0.798547
Etnk2	0.385656	3.06565	0.249451	0.62196	0.877168
Sox13	0.556264	6.48126	1.2718	0.270458	0.761484
Snrpe	-0.21534	5.22797	0.698204	0.41154	0.800682
Zc3h11a	-0.364145	7.50674	1.09807	0.305017	0.769512
Zbed6	-0.192654	5.76132	0.115961	0.736388	0.916993
Lax1	1.00027	-0.774866	0.315587	0.579424	0.858877
Atp2b4	0.0464157	0.598339	0.00310725	0.956003	0.991117
Prelp	0.495334	1.65157	0.263299	0.612503	0.872548
Fmod	1.61695	-1.62102	0.933396	0.343513	0.780832
Btg2	-0.60321	5.54662	4.21024	0.0511206	0.759408
Adora1	-0.270159	1.37947	0.272527	0.606375	0.870081
Ppfia4	0.223612	-0.169242	0.0506608	0.823802	0.948155
Tmem183a	0.0553196	7.01022	0.09701	0.758108	0.92437
Cyb5r1	0.282381	3.3679	0.702007	0.410287	0.800395
Adipor1	0.463776	7.17914	4.77464	0.0387651	0.759408
Klhl12	-0.209274	4.29915	0.727397	0.402069	0.797581
Rabif	0.19332	4.86464	1.03387	0.319283	0.775622
Kdm5b	-0.135472	5.42934	0.279326	0.601944	0.868982
Syt2	-2.64591	-0.579003	1.8135	0.193719	0.759408
Ppp1r12b	0.149514	1.48186	0.0890589	0.767918	0.928211
Ube2t	-0.486601	1.72338	1.59014	0.219296	0.759408
Ptpn7	-0.880077	-1.42252	0.516104	0.479369	0.820621
Arl8a	0.498247	5.86164	2.44393	0.130929	0.759408
Elf3	0.380811	8.38095	0.659729	0.424553	0.803173
Rnpep	0.548291	7.70858	3.40761	0.0771318	0.759408
Timm17a	0.155509	5.10264	0.687914	0.41496	0.801642
Ipo9	-0.188363	5.53632	0.960885	0.336637	0.778743
Nav1	-0.669957	3.14838	3.69183	0.066501	0.759408
Csrp1	0.440173	4.29185	1.29718	0.265849	0.761484
Phlda3	-0.295554	-0.435193	0.142724	0.708873	0.907426
Tnni1	1.4312	0.416473	4.23005	0.0506183	0.759408
Lad1	0.435308	8.89436	1.11337	0.301743	0.76812
Tnnt2	-0.605124	0.0251076	0.896033	0.353179	0.781688
Pkp1	0.380432	3.988	0.382783	0.541882	0.844926
Igfn1	1.16744	-1.16906	0.449646	0.508836	0.830602
Tmem9	0.787425	7.54128	2.99511	0.0962159	0.759408
Kif21b	0.426545	6.80691	1.22613	0.279018	0.762018
5730559C18Rik	0.492911	5.49458	1.58633	0.219832	0.759408
Camsap2	-0.254091	2.04083	0.128239	0.723361	0.913046
9230116N13Rik	-1.38855	-1.39832	2.66564	0.115447	0.759408
Ddx59	-0.0729906	2.68979	0.0671757	0.79768	0.939519
Kif14	-0.506543	2.90454	1.63356	0.213303	0.759408
Zfp281	-0.404129	3.51046	0.840268	0.368341	0.784604
Nr5a2	-0.550499	5.55206	2.76021	0.109503	0.759408
Ptprc	-1.03877	1.98218	1.31007	0.263546	0.76095
Nek7	-0.542743	3.03744	0.791875	0.382272	0.789287
2310009B15Rik	0.436147	0.669349	0.622621	0.437717	0.807991
Dennd1b	-0.136325	6.25507	0.0967977	0.758364	0.92437
Zbtb41	-0.345034	4.66274	0.844226	0.367235	0.783766
Aspm	-0.57007	3.86784	1.48655	0.234472	0.759408
F13b	0.810195	-1.49141	0.76256	0.393864	0.79484
Cfhr2	-0.56578	0.213967	0.122314	0.729556	0.915573
Cfh	-1.65729	0.3417	3.93996	0.0585677	0.759408
Cdc73	-0.271759	4.83357	0.614919	0.44053	0.808231
Glrx2	0.0766746	4.65235	0.0644021	0.801807	0.940554
Trove2	-0.32527	3.30946	0.469734	0.499605	0.827375
Uchl5	-0.301795	5.12447	0.802369	0.379186	0.788016
Rgs2	0.10928	3.81043	0.0468522	0.830444	0.949661
Rgs13	-0.632435	-0.490818	0.188544	0.690697	0.900993
Rgs1	0.251231	0.379551	0.0772968	0.78335	0.93367
Pla2g4a	-0.369659	3.19028	0.542674	0.46839	0.816905
Ptgs2	-0.665509	0.967132	0.111006	0.741863	0.919475
BC003331	-0.303328	5.35037	0.396418	0.534829	0.843141
Tpr	-0.204119	7.16341	0.227272	0.637819	0.88451
Hmcn1	1.22531	1.69768	0.491096	0.49227	0.826173
C730036E19Rik	0	-0.753679	0	1	1
Ivns1abp	-0.408877	9.19995	1.35448	0.255813	0.759408
Swt1	-0.321891	5.80542	0.565337	0.459349	0.814447
Trmt1l	-0.338692	5.64717	2.35499	0.137819	0.759408
Rnf2	-0.354816	5.38273	1.29626	0.266014	0.761484
Fam129a	0.330763	1.40626	0.189928	0.666829	0.893111
Edem3	-0.140474	6.5658	0.147777	0.704017	0.904201
1700025G04Rik	0.251202	6.04505	0.601745	0.445408	0.809832
Tsen15	0.0734429	2.78659	0.0773419	0.783288	0.93367
Rgl1	0.796401	5.77217	4.82257	0.0378811	0.759408
Arpc5	0.0523287	8.24646	0.0416523	0.839986	0.951327
Ncf2	0.923964	3.45343	2.61839	0.118558	0.759408
Smg7	-0.186005	6.30417	1.12661	0.298949	0.767575
Nmnat2	-1.4875	-1.65482	1.67911	0.207234	0.759408
Lamc2	0.00554328	4.23609	0.000699535	0.979116	0.997407
Lamc1	0.167093	5.86819	0.622423	0.437789	0.807991
E330020D12Rik	-0.172411	2.99345	0.0364203	0.850238	0.956699
Dhx9	-0.449954	7.85598	1.38618	0.250471	0.759408
Npl	0.632119	10.3351	0.658683	0.424915	0.803173
Rgs16	3.84486	-1.65382	3.25858	0.0867045	0.759408
Rnasel	0.0236174	7.75598	0.00396516	0.950307	0.988873
Glul	-0.149808	6.59114	0.21929	0.643761	0.886429
Cacna1e	-1.36767	-1.57157	0.849063	0.365889	0.783766
Ier5	0.0403155	5.32197	0.0183237	0.89344	0.972922
Mr1	-1.83532	-1.96634	0.815368	0.375415	0.786911
Stx6	0.215497	4.68151	1.4072	0.247007	0.759408
Xpr1	-0.0785004	6.64322	0.0624051	0.804837	0.941573
Acbd6	0.40354	3.57338	1.562	0.223293	0.759408
Qsox1	0.575141	5.61664	1.65684	0.210173	0.759408
Cep350	0.0792226	7.61729	0.0497297	0.825401	0.948489
Tor1aip1	0.164328	5.56724	0.73791	0.398738	0.796562
Tor1aip2	0.0272214	9.12102	0.00840826	0.927692	0.982364
Tdrd5	0.50605	1.41169	0.239326	0.629701	0.879611
Soat1	0.464177	6.54904	1.90387	0.180229	0.759408
Abl2	-0.0931065	5.04345	0.168149	0.68536	0.900054
Tor3a	-0.0852555	3.28425	0.0234072	0.879668	0.970094
Fam20b	-0.100858	7.89038	0.301825	0.587761	0.862615
Ralgps2	-0.37497	5.68451	2.59149	0.120373	0.759408
Angptl1	0.353115	-1.35952	0.172339	0.6822	0.899315
Rasal2	0.00121397	3.22837	1.00109e-05	0.997501	1
2810025M15Rik	0.0782938	2.39436	0.0493447	0.826066	0.948489
BC026585	0.170222	3.31402	0.428121	0.519066	0.836042
Sec16b	0.131594	7.31262	0.411614	0.527166	0.839899
Brinp2	2.16208	-0.0981892	1.01043	0.327931	0.776305
Rfwd2	-0.435328	5.6757	1.81343	0.190541	0.759408
4930523C07Rik	-0.327521	1.31407	0.590197	0.449755	0.812249
Mrps14	0.206834	5.03293	0.791882	0.38227	0.789287
Cacybp	-0.593933	5.60408	1.92535	0.17788	0.759408
Rabgap1l	-0.201592	6.09748	0.311292	0.582	0.859318
Rc3h1	-0.202362	6.1714	0.347223	0.561136	0.852175
Serpinc1	1.16162	0.590199	3.82227	0.0621882	0.759408
Zbtb37	-0.212266	1.66391	0.283935	0.59898	0.867693
Gas5	-0.862331	6.26761	6.70346	0.0160182	0.759408
Snord47	-0.5299	-0.141169	0.556801	0.46272	0.815073
Dars2	-0.135338	4.63634	0.406953	0.529495	0.840924
Cenpl	-0.554458	3.68418	3.29507	0.0818681	0.759408
Klhl20	-0.104002	3.79413	0.147752	0.704041	0.904201
Prdx6	0.449665	7.62614	2.4612	0.129639	0.759408
Suco	-0.0371514	6.45617	0.00850766	0.927267	0.982214
Pigc	0.162573	5.09187	0.511876	0.481156	0.821606
Dnm3	-0.0185994	1.88578	0.000447519	0.983295	0.998051
Mettl13	0.323767	3.325	0.581947	0.452903	0.813415
Vamp4	-0.532677	2.95988	1.81022	0.190921	0.759408
Prrc2c	-0.286386	7.596	0.917536	0.34757	0.781688
Fmo4	-0.0376468	5.4596	0.0185235	0.892864	0.972922
Fmo1	0.415411	2.75461	1.58247	0.220377	0.759408
Fmo2	-0.756586	1.24142	1.86186	0.184932	0.759408
Prrx1	-0.301398	3.74797	0.129076	0.7225	0.912834
Gorab	-0.303638	4.15597	1.18078	0.287875	0.766117
Kifap3	-0.234499	3.8603	0.337345	0.566721	0.853902
Scyl3	-0.185669	5.34453	0.896655	0.353015	0.781688
BC055324	-0.725394	2.64204	4.44816	0.0454406	0.759408
Mettl18	-0.551547	2.3124	1.87183	0.183802	0.759408
Sell	-3.12379	-1.11608	2.02771	0.168317	0.759408
F5	-1.0135	0.431928	3.55881	0.0712531	0.759408
Slc19a2	-0.483572	4.14228	4.1502	0.0526778	0.759408
Ccdc181	-0.445968	3.4991	2.08288	0.161745	0.759408
Blzf1	-0.444605	4.60661	1.40135	0.247965	0.759408
Nme7	-0.102682	3.5299	0.10793	0.745331	0.920558
Atp1b1	-0.270556	9.73308	1.44241	0.241342	0.759408
Sft2d2	0.185043	7.95117	0.981982	0.331489	0.776658
Tiprl	-0.252455	4.90331	1.2641	0.271876	0.761484
Dcaf6	-0.129946	4.8586	0.240656	0.628139	0.879073
Mpc2	-0.0730711	4.8615	0.0568577	0.813535	0.944473
Mpzl1	-0.220754	4.89787	1.13274	0.297667	0.767575
Rcsd1	-0.228354	-0.291553	0.0582374	0.811331	0.943617
Creg1	0.0124792	7.33647	0.00128844	0.97166	0.995045
Pou2f1	-0.243031	4.98563	0.61603	0.440122	0.808231
Gpa33	0.86435	8.43087	4.47281	0.044894	0.759408
Ildr2	-1.06251	-1.47885	1.00958	0.324918	0.776014
Tada1	0.0237636	4.30087	0.0180963	0.894099	0.973069
Pogk	-0.271135	4.95816	0.915618	0.348065	0.781688
Uck2	-0.0817057	3.24358	0.0338642	0.855525	0.958574
Tmco1	-0.146619	6.06416	0.626573	0.436285	0.806919
Aldh9a1	0.227006	8.58418	1.91819	0.178659	0.759408
Mgst3	0.795878	7.44481	1.60033	0.217871	0.759408
Lmx1a	-0.541534	0.507074	0.76823	0.38936	0.79251
Pbx1	-0.666068	4.57398	6.05975	0.0213112	0.759408
Nuf2	-0.800343	3.4751	4.70582	0.0400754	0.759408
Rgs5	-0.774551	-0.956701	0.236355	0.631824	0.880892
Rgs4	-1.46869	0.609722	4.64856	0.0412033	0.759408
1700084C01Rik	-0.695163	3.04482	0.275326	0.604543	0.869511
Hsd17b7	-0.169817	5.54451	0.243732	0.625962	0.878467
3110045C21Rik	-1.26718	-0.443971	2.74759	0.110275	0.759408
Ddr2	1.14635	0.456482	0.682932	0.416631	0.801642
Uap1	-0.346819	5.63836	2.09857	0.160237	0.759408
Uhmk1	0.0487876	4.13404	0.0240842	0.877955	0.970094
Gm7694	0.0905688	3.74936	0.072347	0.790223	0.936557
Nos1ap	0.183685	1.53698	0.127599	0.724023	0.913153
Atf6	0.0382503	5.89514	0.0177718	0.895047	0.973456
Dusp12	0.800749	4.73809	1.22874	0.278519	0.762018
Fcrla	0	-1.04582	0	1	1
Fcgr2b	0.165369	-1.77723	0.00878345	0.92617	0.981631
Fcgr3	0.0627144	-1.55382	0.00233446	0.96186	0.991911
Cfap126	0.815983	0.598279	1.59422	0.218723	0.759408
Sdhc	0.810689	7.67433	6.14618	0.0204992	0.759408
Pcp4l1	0.647009	-1.44743	0.198941	0.659884	0.892277
Nr1i3	0.371602	5.25261	0.63119	0.434621	0.806345
Tomm40l	0.633651	4.40799	3.17682	0.0872085	0.759408
Apoa2	-2.63765	0.789575	5.02718	0.0343524	0.759408
Fcer1g	-0.953988	-0.245005	1.36356	0.254268	0.759408
Ndufs2	0.663102	7.81794	3.45088	0.0753945	0.759408
B4galt3	0.275116	4.72158	0.557213	0.462557	0.815073
Ppox	0.344495	4.01659	0.636417	0.432749	0.805493
Usp21	0.290225	4.30532	1.46587	0.237659	0.759408
Ufc1	0.382731	6.06292	3.46804	0.074718	0.759408
Dedd	0.198468	5.08209	0.555389	0.463282	0.815073
Nit1	0.303444	5.71684	2.67762	0.114674	0.759408
Pfdn2	-0.237886	4.31494	0.778653	0.386212	0.791207
Klhdc9	0.028133	-1.63012	0.000587131	0.980867	0.997521
Pvrl4	0.78723	-0.877755	0.919117	0.347163	0.781688
Arhgap30	-0.191656	0.203649	0.030028	0.863864	0.962699
Usf1	0.147328	4.91569	0.080433	0.779117	0.932353
Tstd1	-0.0687203	3.04678	0.0120539	0.913479	0.9771
F11r	0.29512	7.77205	2.02661	0.167297	0.759408
Alyref2	-0.130832	1.84793	0.140478	0.711062	0.908179
Itln1	-0.350839	9.26372	0.0287737	0.866709	0.96395
Cd244	0.182119	-0.0426545	0.04074	0.841723	0.952045
Ly9	1.17702	-1.53142	0.552658	0.464371	0.815073
Slamf7	-0.343748	-1.89509	0.0410501	0.841281	0.95178
Cd48	-0.491273	-1.0462	0.123245	0.728842	0.915508
Cd84	2.13859	-1.74209	0.856917	0.364528	0.783652
Slamf6	-0.596724	-1.41258	0.0607471	0.807683	0.943077
Vangl2	-0.0356029	0.329405	0.00294279	0.957182	0.991514
Ncstn	0.5478	8.15776	4.36631	0.0473105	0.759408
Copa	0.321127	9.01753	2.72462	0.111697	0.759408
Pex19	0.498069	7.15006	5.93273	0.0225698	0.759408
Dcaf8	0.214896	6.43094	1.34502	0.257435	0.759408
Pea15a	0.411178	3.46612	0.96221	0.33631	0.778743
Atp1a2	-0.427123	-1.09005	0.131861	0.720095	0.911781
Igsf8	0.292405	3.85683	0.227164	0.637899	0.884526
Pigm	-0.279698	5.2723	0.957507	0.337471	0.778743
Slamf9	0.681384	0.743146	1.66612	0.208943	0.759408
Igsf9	0.356346	8.8918	0.326114	0.573208	0.856642
Tagln2	0.960946	8.51034	7.97573	0.00932874	0.759408
4933439K11Rik	-1.49286	-1.01893	2.01248	0.168727	0.759408
Dusp23	0.476926	2.56229	1.84803	0.186512	0.759408
Mptx2	-0.407061	7.33653	0.106547	0.746909	0.921305
Cadm3	0.49313	-1.82131	0.166216	0.689549	0.900723
Aim2	-1.25775	3.95177	1.68217	0.206833	0.759408
Pyhin1	-3.23406	-1.22004	1.75268	0.200281	0.759408
Pydc3	-1.09575	-2.12825	0.404778	0.531118	0.841407
AI607873	-6.3722	-1.24544	5.56888	0.0274521	0.759408
Ifi204	-2.97169	1.57459	3.47909	0.0742861	0.759408
Mndal	0.766964	-0.695078	0.285226	0.598156	0.867384
Mnda	-0.871772	-0.150157	0.290276	0.594952	0.866718
Ifi203	0.609758	0.449006	0.19813	0.66018	0.892277
Ifi202b	0.64704	3.97101	0.113783	0.738778	0.918131
Ifi205	1.26716	-1.95731	0.757273	0.392711	0.793947
Mptx1	-0.468493	5.88764	0.130404	0.721138	0.912268
Grem2	0.926913	-2.22658	0.266307	0.61201	0.872548
Rgs7	-1.09674	-1.42807	1.78245	0.19424	0.759408
Fh1	-0.118835	6.76478	0.40227	0.531854	0.841751
Kmo	-2.52742	-0.818369	4.32375	0.0483168	0.759408
Opn3	0.282565	0.280893	0.319237	0.577254	0.858029
Chml	-0.381594	3.41911	0.598691	0.446551	0.809832
Exo1	-0.604003	2.72721	1.75061	0.198133	0.759408
Cep170	-1.16865	1.02859	1.73615	0.199933	0.759408
Sdccag8	0.28746	3.74182	1.34256	0.25786	0.759408
Akt3	-1.16198	0.0706913	1.31867	0.262026	0.760035
Zbtb18	-0.363311	5.28822	1.78054	0.194471	0.759408
1700016C15Rik	1.67073	1.76778	8.88305	0.00645323	0.759408
Adss	-0.328907	6.39892	0.845402	0.366907	0.783766
Desi2	-0.225643	5.4341	0.52593	0.475259	0.819497
Cox20	-0.358133	4.31692	1.07073	0.310984	0.77326
Hnrnpu	-0.543518	8.44086	2.35512	0.137809	0.759408
Efcab2	-0.455229	2.48845	1.70517	0.203858	0.759408
Kif26b	-2.41486	-0.581691	2.85492	0.103904	0.759408
Smyd3	0.474683	3.06703	3.06944	0.0924071	0.759408
Tfb2m	-0.603989	3.37599	3.04766	0.0935049	0.759408
Cnst	-0.035789	4.90595	0.0291896	0.865759	0.963629
Sccpdh	-0.729313	6.54602	4.16888	0.0521877	0.759408
Ahctf1	-0.15419	6.1517	0.162579	0.690324	0.900993
Cdc42bpa	-0.14914	4.7442	0.200682	0.658145	0.891447
Adck3	0.489281	5.47658	1.2209	0.28002	0.763094
Psen2	0.661395	3.83045	1.83232	0.18833	0.759408
Gm5069	0.570836	0.277444	1.4015	0.24794	0.759408
Itpkb	-0.15621	1.69316	0.114148	0.738376	0.917877
6330403A02Rik	-0.363948	-1.3628	0.0771337	0.783573	0.93367
Parp1	-0.27279	5.26723	0.576591	0.454965	0.813965
Lin9	-0.482565	2.98329	1.34093	0.25814	0.759408
Acbd3	-0.277135	5.94166	0.872449	0.35948	0.781688
H3f3a	-0.111153	7.69335	0.434625	0.515937	0.834501
Sde2	-0.0560874	4.55873	0.0816723	0.777469	0.931655
Pycr2	0.32966	2.73083	0.459138	0.504437	0.829817
Lefty1	1.05016	-1.35908	0.616695	0.439879	0.808231
Tmem63a	0.304453	4.5651	0.538262	0.470183	0.817526
Ephx1	-1.1469	0.699303	2.30297	0.142049	0.759408
Nvl	-0.417102	4.46629	2.86547	0.103301	0.759408
Cnih4	0.434838	5.32839	1.49368	0.233386	0.759408
Wdr26	-0.204881	7.05082	0.412097	0.526926	0.83985
Lbr	-0.461363	5.81282	3.09737	0.0910213	0.759408
Enah	-1.30551	1.78736	2.01406	0.168566	0.759408
Srp9	0.472383	5.03725	0.643477	0.430241	0.804292
Degs1	0.435578	5.27084	2.04528	0.16543	0.759408
Fbxo28	-0.25039	5.16274	1.05279	0.314986	0.774729
Trp53bp2	-0.0579825	5.68812	0.0892008	0.767738	0.928211
Capn2	1.27234	3.35424	3.63381	0.0685279	0.759408
Capn8	0.232782	2.902	0.286459	0.59737	0.867384
Susd4	-1.27602	-0.597017	1.92844	0.177545	0.759408
Tlr5	0.0697902	4.51983	0.111845	0.740927	0.919021
Disp1	0.11602	3.48526	0.139011	0.712503	0.908604
Brox	-0.121269	6.32953	0.275645	0.604334	0.869511
Aida	-0.300428	4.82756	0.776423	0.386882	0.791731
Mia3	-0.191624	6.77508	0.709018	0.407993	0.798819
Taf1a	-0.592758	2.9076	4.51302	0.0440179	0.759408
Dusp10	-0.424257	0.329658	0.39928	0.53337	0.842186
2025-03-01	0.122899	-0.613435	0.0339102	0.980632	0.997497
2025-03-02	0.518512	7.72384	3.1911	0.0865429	0.759408
C130074G19Rik	-0.121566	6.56533	0.147801	0.703995	0.904201
Mark1	-0.558149	2.57865	1.23942	0.276491	0.761484
Rab3gap2	0.0253947	6.43564	0.0210392	0.88587	0.971169
Iars2	0.175117	6.88743	0.526072	0.4752	0.819497
Mir194-1	-0.0661072	-1.26984	0.00763745	0.931077	0.983438
Mir215	-0.0125008	0.938417	0.000421564	0.983787	0.998131
Bpnt1	0.267382	8.05003	1.92223	0.178218	0.759408
Eprs	-0.429135	6.87544	2.13746	0.156571	0.759408
9630028B13Rik	-0.0537763	3.20543	0.00377118	0.951536	0.988975
Gm2061	-0.215978	7.53977	0.199224	0.659306	0.892169
Slc30a10	-0.406533	6.70309	0.934504	0.343232	0.780832
5033404E19Rik	-0.533682	-1.65205	0.178238	0.676609	0.897241
Lyplal1	-0.241464	3.9798	0.569344	0.457781	0.813965
Tgfb2	-0.511545	-1.53248	0.285373	0.598062	0.867384
Rrp15	-0.732336	3.16517	7.81345	0.00997857	0.759408
Spata17	0.0684948	-1.49404	0.00508124	0.943757	0.985906
Gpatch2	-0.177969	4.98454	0.476878	0.496393	0.826907
Esrrg	-0.385226	2.5053	0.540592	0.469235	0.81711
Kctd3	-0.142651	4.98784	0.743989	0.396831	0.796523
Cenpf	-0.609595	4.75533	1.41799	0.245254	0.759408
Ptpn14	-0.279353	0.650887	0.127459	0.724168	0.913252
Smyd2	0.0596039	5.01032	0.0382243	0.846621	0.954664
Prox1	-0.438127	1.34895	0.440124	0.513316	0.832834
Rps6kc1	0.128271	4.38018	0.241334	0.627658	0.878746
Angel2	-0.371096	5.75444	3.27507	0.0827445	0.759408
Mfsd7b	-0.561162	7.4767	1.12573	0.299135	0.767575
Tatdn3	-0.180754	3.47073	0.561344	0.460921	0.814994
Nsl1	-0.529295	2.66581	2.92957	0.0997252	0.759408
Fam71a	-0.657447	-0.693592	0.242074	0.627134	0.878536
Atf3	-0.0238552	4.93714	0.00374767	0.951687	0.988975
Nenf	0.461851	5.35256	0.848816	0.365957	0.783766
Tmem206	-0.113454	5.78652	0.220901	0.642551	0.885949
Ppp2r5a	-0.221116	6.44048	1.19222	0.285604	0.766117
Dtl	-0.784353	3.99398	3.80691	0.062679	0.759408
Ints7	0.0796581	5.35084	0.137007	0.714486	0.909684
Lpgat1	0.0211464	8.55167	0.00342623	0.953803	0.990216
Nek2	-0.239074	4.46062	0.763463	0.390812	0.792699
1700034H15Rik	-0.0346168	1.66604	0.00505747	0.943888	0.985906
Slc30a1	-0.154119	6.64114	0.300704	0.588452	0.862882
Traf5	-0.0589078	1.8342	0.0194964	0.890105	0.972922
Rcor3	-0.215072	4.95065	0.932107	0.34384	0.78093
Gm10516	0.408274	3.68542	1.47282	0.236582	0.759408
Kcnh1	-0.021213	2.41345	0.00197826	0.964888	0.992578
Hhat	0.353046	2.02408	1.28763	0.267571	0.761484
Sertad4	-1.36046	0.0346734	8.58339	0.00727783	0.759408
Syt14	-0.295196	2.91201	0.27865	0.602382	0.869338
Diexf	-0.121813	3.27215	0.216976	0.645508	0.886769
Irf6	-0.209076	8.1403	0.789773	0.382894	0.789365
A130010J15Rik	-0.381088	3.82827	2.01735	0.168233	0.759408
Traf3ip3	-2.17979	-1.07615	2.30806	0.141628	0.759408
Lamb3	-0.782792	3.67607	1.51997	0.229435	0.759408
Plxna2	0.0295915	6.42666	0.01057	0.918958	0.979154
Cd34	0.739485	0.93227	0.333964	0.568659	0.854558
A330023F24Rik	-0.24354	1.23464	0.128743	0.722842	0.913046
Cd46	-0.254602	0.853563	0.30279	0.587169	0.862615
Cr1l	0.135167	6.30508	0.263487	0.612377	0.872548
Cr2	0	-1.15108	0	1	1
Ppp1r14c	-0.0170771	-1.28848	0.000354117	0.98514	0.998576
Iyd	0.456678	2.70507	0.933112	0.343585	0.780832
Plekhg1	-0.389907	3.45904	1.26848	0.271067	0.761484
Mthfd1l	-0.284715	3.83686	1.28192	0.268607	0.761484
Akap12	-0.21044	-0.825659	0.0221757	0.882851	0.970898
Zbtb2	-0.194499	3.38706	0.742689	0.397238	0.796562
Armt1	-0.212502	3.90759	1.99007	0.171026	0.759408
Esr1	-0.261563	1.06305	0.060884	0.80718	0.942728
Syne1	0.307511	5.32069	0.559428	0.461679	0.815073
Fbxo5	-0.814384	3.12888	3.68619	0.0666949	0.759408
Mtrf1l	-0.64024	3.14782	3.63846	0.0683627	0.759408
Rgs17	-1.05656	-0.519095	1.19086	0.285874	0.766117
Ipcef1	0.0749775	-0.458456	0.0124303	0.912144	0.977036
Cnksr3	-0.191188	4.13768	0.489104	0.490977	0.825166
Ulbp1	0.227483	-0.127319	0.124787	0.72695	0.914664
Lrp11	-1.00499	0.491712	2.88607	0.102136	0.759408
Pcmt1	-0.154509	5.47669	0.85331	0.364713	0.783696
A630066F11Rik	-0.2251	0.898792	0.177218	0.67748	0.897511
Nup43	-0.347277	3.02643	0.997432	0.327788	0.776305
BC020402	-0.0754727	0.0852218	0.038508	0.851334	0.956975
Lats1	-0.19657	6.6237	0.382913	0.541814	0.844926
Katna1	-0.413703	5.34193	3.37477	0.0784805	0.759408
Ginm1	-0.377379	5.54716	1.13022	0.298194	0.767575
Ppil4	-0.455247	4.70442	1.40609	0.247188	0.759408
Zc3h12d	-0.322146	3.37863	1.14912	0.294279	0.766898
Tab2	-0.162616	7.3097	0.285082	0.598247	0.867387
Sash1	0.265275	5.57727	0.539352	0.46974	0.817251
Samd5	0.742829	-0.242976	0.268944	0.608738	0.871336
Stxbp5	-0.250549	5.62044	0.712645	0.406813	0.798547
Adgb	-1.70729	-1.07201	1.74772	0.198491	0.759408
Rab32	0.0359045	3.81161	0.0115755	0.915206	0.977925
Shprh	-0.405459	4.53864	1.05966	0.313444	0.77326
Fbxo30	-0.571538	3.88632	1.99638	0.170374	0.759408
Epm2a	-1.06204	-0.485309	1.89917	0.180747	0.759408
Utrn	-0.439155	6.46645	2.04885	0.165075	0.759408
Stx11	-0.320392	-1.60367	0.0850721	0.773017	0.930375
Sf3b5	0.613969	3.83321	0.96972	0.334468	0.778068
Plagl1	0.0884886	6.38587	0.0440117	0.835583	0.950393
Hymai	0.262197	-1.53324	0.0682937	0.796352	0.939257
Ltv1	-0.293486	5.15553	0.87852	0.357843	0.781688
Phactr2	0.333405	4.90177	0.822806	0.373281	0.786179
Fuca2	0.392502	10.5463	1.19681	0.284701	0.766117
Pex3	-0.254791	4.80286	0.765407	0.390219	0.792699
Adat2	-0.332926	1.64666	0.86404	0.361766	0.781688
Aig1	0.128868	5.33789	0.605418	0.444039	0.809245
Hivep2	-0.0998031	4.33207	0.11174	0.741043	0.919021
Adgrg6	-0.676017	0.0432003	0.238712	0.629525	0.879451
Vta1	-0.0577322	5.42597	0.14231	0.709275	0.907695
Cited2	-0.104059	5.34838	0.170011	0.683722	0.899684
Heca	-0.243619	4.96396	0.653199	0.426824	0.80359
Abracl	-0.471171	5.56963	2.53382	0.124375	0.759408
Reps1	-0.245474	4.24163	1.87067	0.183933	0.759408
Ccdc28a	0.304069	4.327	1.19405	0.285245	0.766117
Nhsl1	0.0592499	7.33465	0.0789769	0.781071	0.933039
Hebp2	-0.0576043	0.232103	0.00545103	0.94175	0.985488
Arfgef3	-0.0379671	3.58797	0.00676503	0.935123	0.983778
Perp	-0.0615848	8.64509	0.0433921	0.836727	0.950872
Tnfaip3	0.10623	5.30279	0.149395	0.702483	0.903915
Ifngr1	0.421206	7.10642	4.34142	0.047896	0.759408
Il22ra2	0	-1.55731	0	1	1
Pex7	0.0018336	5.30614	9.67755e-05	0.992231	1
Map3k5	-0.333167	4.37882	1.20792	0.28253	0.765073
Map7	-0.125957	7.90746	0.347423	0.561024	0.852101
4930405J17Rik	0.566281	-1.59392	0.295645	0.591587	0.864595
Gm6251	-0.516845	-0.543817	0.843242	0.367509	0.783766
Bclaf1	-0.470889	6.80601	1.07931	0.309094	0.772787
Mtfr2	-0.707926	1.63463	3.38359	0.0781157	0.759408
Pde7b	-0.183863	1.33692	0.110424	0.742515	0.919801
Ahi1	-0.322719	0.504963	0.282838	0.599683	0.868161
Myb	-0.70988	5.07521	4.02805	0.0560137	0.759408
Hbs1l	-0.27536	5.94799	1.82051	0.189709	0.759408
Aldh8a1	-0.973788	-0.306557	0.524082	0.476028	0.819731
1700020N01Rik	-0.452441	-0.891124	0.424385	0.52088	0.836871
Gm5420	0.703438	-1.60957	0.540514	0.469266	0.81711
Sgk1	0.487643	7.88597	0.87469	0.358875	0.781688
E030030I06Rik	0.241356	1.9852	0.416176	0.524904	0.838606
Raet1e	0.147409	-1.78335	0.0071461	0.933325	0.98354
H60b	0.568274	1.98301	0.291371	0.595863	0.867133
C920009B18Rik	-1.95187	-1.72692	0.384781	0.541353	0.844926
Slc2a12	-0.0608823	-0.290848	0.00866866	0.926584	0.98185
Tbpl1	-0.335112	4.49958	1.75352	0.197773	0.759408
Eya4	0.67367	0.659066	0.699997	0.412088	0.800682
Rps12	-0.0233161	8.7207	0.00392471	0.95056	0.988948
Snora33	-0.561334	-0.673694	0.695237	0.412522	0.800924
Snord100	-1.94035	-0.805053	7.22476	0.0127893	0.759408
Slc18b1	0.0745975	5.36665	0.0964659	0.758765	0.9246
Vnn1	-0.389043	5.8305	0.388514	0.538897	0.844462
Stx7	-0.111484	7.84805	0.189804	0.666931	0.893111
Moxd1	-0.0801971	0.217436	0.0117919	0.91442	0.977397
Ctgf	-0.100737	-1.04348	0.00509859	0.943661	0.985889
Enpp1	-0.0888046	5.83086	0.1066	0.746849	0.921305
Enpp3	0.729102	8.26561	1.91891	0.17858	0.759408
Med23	-0.109438	5.22857	0.496492	0.487754	0.824416
Akap7	-0.143373	5.2215	0.383679	0.541413	0.844926
Epb4.1l2	-0.0102559	5.07378	0.00205547	0.96421	0.992341
Smlr1	0.328545	5.0016	1.39074	0.249713	0.759408
L3mbtl3	-0.156746	4.286	0.24977	0.621739	0.87712
Arhgap18	-0.078196	6.32246	0.0467303	0.830661	0.949694
Ptprk	-0.054278	7.03177	0.0733184	0.788855	0.935762
Echdc1	-0.201039	5.45982	0.248394	0.622696	0.877346
Rnf146	-0.557982	5.15235	3.47198	0.0745636	0.759408
Cenpw	0.262963	1.66263	0.404577	0.530689	0.841312
Trmt11	-0.263754	3.35511	0.451386	0.508024	0.830602
Gm20300	-0.179041	4.31774	0.245654	0.624611	0.87803
Hint3	0.354564	4.59833	1.90204	0.18043	0.759408
Ncoa7	0.148513	4.76389	0.145174	0.706507	0.906036
Hddc2	0.0231321	2.83565	0.00706621	0.933698	0.98354
Tpd52l1	-0.665465	0.662052	2.06392	0.16359	0.759408
Rnf217	-0.194501	4.22629	0.416727	0.524633	0.838606
Rsph4a	0.81511	0.550776	1.24142	0.276112	0.761484
Zufsp	-0.647417	3.99443	2.18063	0.152618	0.759408
A830082N09Rik	-1.01348	-1.08055	1.66938	0.208512	0.759408
Rwdd1	-0.512766	4.13549	2.18812	0.151945	0.759408
Dse	1.39414	-0.201502	1.96897	0.173224	0.759408
Tspyl1	0.0342838	5.8163	0.027471	0.869732	0.965047
Tspyl4	-0.667689	-0.183951	0.76044	0.391738	0.793114
Nt5dc1	-0.423307	4.18779	1.3156	0.262568	0.760644
Frk	-0.281077	6.79256	0.509029	0.482366	0.82199
Hdac2	-0.659856	5.50993	2.64933	0.116511	0.759408
Marcks	-0.764029	5.23537	7.41809	0.0117802	0.759408
Lama4	-0.873132	0.150239	0.865241	0.361438	0.781688
Tube1	-0.533563	1.54697	2.93165	0.0996115	0.759408
Fyn	0.0377715	4.44657	0.0118985	0.914036	0.97716
Traf3ip2	0.379811	4.86699	1.93655	0.17667	0.759408
E130307A14Rik	-0.204488	0.145568	0.248338	0.622735	0.877346
Rev3l	-0.198809	5.27089	0.260247	0.61456	0.872633
AA474331	-0.710896	-0.315693	1.56608	0.222707	0.759408
2010001E11Rik	0.26643	4.18302	0.327935	0.572146	0.856258
G630090E17Rik	0.410919	4.48912	1.93808	0.176506	0.759408
BC021785	-0.221166	0.649248	0.196144	0.661775	0.892277
AI317395	0.495941	2.79668	0.772023	0.38821	0.792493
Slc16a10	0.359891	7.89994	0.976674	0.332774	0.777039
Rpf2	-0.500786	3.85114	1.32844	0.260312	0.759797
Gtf3c6	-0.525835	4.2772	3.61739	0.0691141	0.759408
Cdk19	-0.253929	4.79628	0.980085	0.331947	0.77686
Cdc40	-0.268629	5.25733	0.849332	0.365814	0.783766
Wasf1	0.141444	-1.46573	0.0152637	0.902692	0.97605
Fig4	-0.017214	4.76707	0.00881248	0.925979	0.981631
Zbtb24	0.0546425	4.78732	0.117326	0.734902	0.91661
Mical1	0.626209	6.40849	1.03725	0.31851	0.775622
Smpd2	0.428884	6.51711	1.4125	0.246143	0.759408
Ppil6	0.345535	0.704835	0.405897	0.530025	0.841312
Cd164	-0.109135	9.1859	0.120718	0.731252	0.916001
Ccdc162	0.502982	2.69869	1.4525	0.239749	0.759408
Cep57l1	-0.688358	2.82416	5.97811	0.0221109	0.759408
Sesn1	0.217	6.08402	0.496876	0.487587	0.824416
Armc2	0	-0.318715	0	1	1
Foxo3	0.122814	4.69426	0.122569	0.729286	0.915535
Lace1	-0.00606201	4.61317	0.00112916	0.973469	0.995254
Snx3	0.554462	8.00505	5.22107	0.0313443	0.759408
Ostm1	-0.303027	5.47287	0.634598	0.433399	0.805565
Sec63	-0.304264	6.80162	0.798138	0.380426	0.788533
Scml4	-0.1409	6.08881	0.481654	0.494265	0.826437
Pdss2	-0.0931172	3.62779	0.187563	0.668778	0.894453
Bend3	-0.146026	3.44735	0.348478	0.560434	0.85202
1700021F05Rik	-0.237332	4.31127	1.33473	0.259215	0.759408
Cd24a	-1.16542	6.1629	12.7276	0.00153932	0.759408
Qrsl1	-0.159911	3.3371	0.503019	0.484936	0.823576
Rtn4ip1	-0.0415131	4.02822	0.045125	0.833549	0.950345
Aim1	-0.257783	6.47317	1.17027	0.28998	0.766117
Atg5	-0.276861	5.74495	1.49397	0.233341	0.759408
Prdm1	-0.122101	7.39328	0.107377	0.745961	0.920856
Prep	-0.0418808	5.49756	0.0513858	0.822568	0.948028
Hace1	-0.254933	4.13931	0.4227	0.521701	0.83745
Ascc3	-0.235292	6.05305	0.317648	0.578196	0.85854
Rfx6	-0.442013	1.15642	0.615264	0.440403	0.808231
Ros1	0.0376882	8.08534	0.0100216	0.921081	0.979434
Dcbld1	-0.0139707	6.3047	0.007357	0.932351	0.983438
Gopc	-0.314308	5.16803	0.680014	0.417615	0.802043
Nus1	-0.173469	7.40903	0.267811	0.60949	0.871526
Cep85l	0.20388	-1.45972	0.0339728	0.855296	0.958574
Mcm9	-0.355516	3.3917	2.26431	0.145292	0.759408
Asf1a	-0.854735	3.18164	5.08145	0.0334791	0.759408
Man1a	0.208583	7.7895	0.719777	0.404509	0.798547
Gm16998	-0.579324	-0.17931	1.12123	0.300082	0.767575
Tbc1d32	0.052932	3.8645	0.0172474	0.896598	0.974294
Msl3l2	0.000397628	0.231239	5.18126e-07	0.999432	1
Gja1	-0.850433	0.425495	0.379516	0.543599	0.845456
Hsf2	-0.533191	3.16029	2.23789	0.147559	0.759408
Serinc1	-0.376608	6.98252	0.949635	0.339427	0.77996
Fabp7	-1.75031	-1.48737	1.90883	0.181437	0.759408
Smpdl3a	0.069643	8.57133	0.0338918	0.855467	0.958574
Gcc2	-0.115099	6.51819	0.0877739	0.769547	0.928675
Lims1	-0.429236	5.49881	1.87115	0.183879	0.759408
Ranbp2	-0.277948	7.14497	0.338392	0.566125	0.853622
Ccdc138	-0.36863	2.27948	1.16475	0.291093	0.766426
2025-09-10	-0.415247	3.1248	1.61994	0.21516	0.759408
Sowahc	-0.238415	4.0272	0.557341	0.462506	0.815073
P4ha1	-0.494409	2.27468	0.739079	0.39837	0.796562
Pla2g12b	0.821703	5.96419	6.87218	0.0148841	0.759408
Oit3	0.630067	-1.59517	0.341078	0.564598	0.85358
Mcu	0.197436	7.09482	1.5698	0.222175	0.759408
Micu1	0.822577	7.03655	5.78795	0.0241059	0.759408
Dnajb12	0.47235	5.5842	2.36533	0.136997	0.759408
Ddit4	-0.0258587	5.01275	0.00234557	0.961769	0.991911
Anapc16	-0.00529116	5.64321	0.000722875	0.97877	0.997309
Ascc1	0.517241	4.72975	2.52416	0.125061	0.759408
Spock2	0.076437	0.0639311	0.00745003	0.931925	0.983438
Chst3	3.45839	-0.827775	1.89031	0.182845	0.759408
Psap	0.527427	9.50277	2.66797	0.115297	0.759408
Cdh23	-0.495269	0.0797169	0.468663	0.50009	0.827375
4632428N05Rik	0.360716	3.36972	0.300549	0.588547	0.862882
Slc29a3	0.392302	4.90536	3.15918	0.0880387	0.759408
Unc5b	0.7643	4.6554	1.98502	0.171548	0.759408
Pcbd1	0.588595	5.27669	8.85848	0.00651682	0.759408
Sgpl1	0.54517	9.46838	3.44694	0.0755509	0.759408
Pald1	-0.412234	-0.379238	0.355174	0.556717	0.851944
Eif4ebp2	0.46745	6.248	3.62652	0.0687875	0.759408
Lrrc20	0.841135	2.447	7.12285	0.0133592	0.759408
Ppa1	-0.211926	6.70863	0.589659	0.449959	0.812411
Sar1a	-0.192354	6.39359	1.60729	0.216904	0.759408
Tysnd1	0.740598	4.63982	4.25681	0.0499488	0.759408
Aifm2	0.311352	4.15951	1.34921	0.256715	0.759408
H2afy2	-0.934312	-0.0390443	2.15128	0.155292	0.759408
2010107G23Rik	0.605079	4.18028	4.34134	0.047898	0.759408
Neurog3	0.534706	0.812091	0.952342	0.338753	0.77937
Tspan15	0.528225	7.56063	5.27763	0.0305229	0.759408
Hk1	0.045871	2.11706	0.00742333	0.932047	0.983438
Hkdc1	0.462409	7.86701	1.48394	0.234872	0.759408
Supv3l1	0.132348	4.44485	0.354489	0.557096	0.851944
Vps26a	-0.169519	7.61718	0.235456	0.63186	0.880892
Srgn	-0.438764	0.452691	0.273185	0.605943	0.87008
Kif1bp	0.0477718	5.48046	0.0497921	0.825293	0.948489
Ddx21	-0.509711	6.08561	2.60332	0.119571	0.759408
Ddx50	-0.274511	5.98044	0.482558	0.493864	0.826437
Stox1	0.822888	-1.12585	1.30345	0.264725	0.760992
Ccar1	-0.364773	6.73654	0.843235	0.367511	0.783766
Tet1	-0.21742	0.180817	0.177841	0.676948	0.897257
Slc25a16	-0.309842	4.99264	1.22394	0.279436	0.76266
Dna2	-0.0591557	4.6912	0.0539823	0.818222	0.946281
Rufy2	-0.139511	4.1911	0.181029	0.674241	0.896986
Hnrnph3	-0.699981	4.58081	5.08449	0.0334309	0.759408
Pbld2	-0.195025	6.52071	0.549478	0.465645	0.815073
Pbld1	0.022613	2.37416	0.0029552	0.957092	0.991514
Herc4	-0.35504	5.63014	0.864816	0.361554	0.781688
Sirt1	-0.52967	5.10564	1.86103	0.185026	0.759408
Dnajc12	0.019074	0.421721	0.00138033	0.970667	0.994931
Reep3	-0.066396	7.62615	0.0490254	0.826621	0.948576
Jmjd1c	-0.133155	6.979	0.0947161	0.760891	0.925287
Nrbf2	-0.349129	3.65619	2.62771	0.117937	0.759408
Egr2	-1.45776	1.60705	2.81292	0.106345	0.759408
Ado	-0.209683	4.10806	1.16791	0.290455	0.766217
Rtkn2	-0.706197	-0.838312	0.949731	0.339404	0.77996
Arid5b	-0.109287	4.67303	0.160886	0.691852	0.901371
1700040L02Rik	-0.145507	1.29594	0.196918	0.661152	0.892277
Rhobtb1	-0.152651	1.88863	0.11898	0.733116	0.91639
Cdk1	-0.189136	5.10559	0.440285	0.51324	0.832812
Ank3	-0.119752	6.50973	0.0973919	0.757648	0.924367
Ccdc6	-0.22593	6.05771	1.85675	0.185514	0.759408
Phyhipl	-0.392916	-2.26278	0.0804248	0.779912	0.932596
Bicc1	0.195997	-1.49446	0.0168922	0.897662	0.974709
Tfam	-0.579197	5.43626	4.22172	0.050829	0.759408
Ube2d1	0.269025	4.14393	1.54441	0.225838	0.759408
Cisd1	0.512325	5.27168	3.2953	0.0818583	0.759408
Ipmk	-0.0601902	8.2073	0.0436302	0.836287	0.950819
Zwint	-0.273813	5.37342	2.04671	0.165288	0.759408
Rab36	-0.0569816	-0.518388	0.0125447	0.911742	0.977036
Bcr	0.412546	6.78165	2.20653	0.150304	0.759408
Specc1l	0.303199	7.14844	1.76018	0.196953	0.759408
Adora2a	0.689229	-0.46689	0.732789	0.400355	0.797154
Upb1	-0.734478	0.445307	1.15885	0.29229	0.766641
Gucd1	0.497179	7.95521	4.06304	0.0550343	0.759408
Snrpd3	-0.242685	5.24234	1.27718	0.269472	0.761484
Lrrc75b	1.13042	0.263587	0.462952	0.503948	0.829779
Ggt1	0.700899	7.65734	1.44904	0.240295	0.759408
Susd2	1.54946	6.4249	4.28709	0.0492028	0.759408
Cabin1	0.104553	5.92838	0.0443383	0.834984	0.950345
Ddt	0.792536	4.6732	1.70621	0.203725	0.759408
Gstt3	0.588751	5.50808	5.16811	0.0321356	0.759408
Gstt1	0.346751	3.01161	0.379675	0.543515	0.845456
Gstt2	0.412304	4.74218	0.741477	0.397617	0.796562
Mif	0.472809	4.58819	0.281667	0.600435	0.868161
Derl3	0.772376	0.186055	0.685676	0.415709	0.801642
Smarcb1	0.338765	5.39698	1.03356	0.319355	0.775622
Chchd10	0.781214	5.51731	1.64455	0.211818	0.759408
Vpreb3	-0.443041	-1.89341	0.0474395	0.829401	0.949396
Zfp280b	-0.27472	4.59006	1.68822	0.206046	0.759408
Slc5a4b	0.359535	4.98338	0.298087	0.590069	0.863776
Slc5a4a	0.703623	4.59951	0.641056	0.431099	0.804782
Prmt2	0.625378	3.89295	2.23262	0.148016	0.759408
S100b	1.21751	2.14821	7.02466	0.014867	0.759408
Dip2a	0.0835002	5.84532	0.095695	0.759699	0.924944
Pcnt	-0.0350754	5.22616	0.0160608	0.900198	0.975666
Ybey	0.0672357	2.55213	0.0889352	0.768074	0.928211
Mcm3ap	0.0767475	5.47812	0.119783	0.732253	0.91621
Lss	0.660264	5.64006	8.40231	0.00783175	0.759408
Ftcd	4.15341	0.487099	7.59704	0.0128766	0.759408
Col6a2	0.1776	1.29716	0.0394053	0.844302	0.953493
Col6a1	-0.0206198	1.86872	0.000555208	0.981394	0.997629
Pcbp3	-0.665347	-1.29235	0.449957	0.508691	0.830602
Slc19a1	0.741147	5.40309	1.97848	0.172229	0.759408
Col18a1	0.250233	1.62485	0.14517	0.70651	0.906036
Gm10941	0.616029	-0.761291	0.71295	0.406714	0.798547
Pofut2	0.566503	4.77518	1.15109	0.293876	0.766737
Adarb1	0.246852	-1.46776	0.0986534	0.756136	0.924333
Fam207a	0.484737	5.15431	1.20641	0.282823	0.765284
Itgb2	0.46482	0.634703	0.407338	0.529302	0.840899
Pttg1ip	0.39418	8.21386	2.73089	0.111307	0.759408
Sumo3	0.113632	7.62606	0.334922	0.568109	0.85449
Ube2g2	0.596837	4.91304	4.0555	0.0552437	0.759408
Lrrc3	-0.200314	-0.176566	0.0414605	0.84035	0.951467
Trpm2	-0.244775	0.477596	0.101014	0.753335	0.922975
1810043G02Rik	0.814468	1.17675	1.73315	0.200309	0.759408
Pfkl	0.416374	6.26641	0.371566	0.547818	0.847412
Icosl	0.527478	4.00017	3.9709	0.0576557	0.759408
D10Jhu81e	0.767036	5.05429	4.56047	0.0430087	0.759408
Pwp2	0.33617	3.84938	0.896378	0.353088	0.781688
Trappc10	0.333213	7.14667	3.03785	0.0940041	0.759408
Agpat3	0.579673	8.41474	2.31181	0.141319	0.759408
Rrp1	0.135884	7.18085	0.303653	0.58664	0.862397
Cstb	0.88959	7.5809	8.34842	0.00800541	0.759408
Pdxk	0.518428	7.11386	3.38066	0.0782365	0.759408
Ilvbl	0.758751	7.04519	4.19631	0.0514772	0.759408
Syde1	0.945005	2.86754	4.29814	0.0489339	0.759408
Casp14	-1.00013	-0.0862042	2.11541	0.158637	0.759408
2610008E11Rik	-0.514252	3.60757	1.17924	0.288181	0.766117
Ppap2c	0.780489	7.61163	4.67517	0.0406747	0.759408
Mier2	0.402483	4.14713	0.368881	0.549257	0.847571
C2cd4c	0.838094	-0.469799	2.08906	0.161149	0.759408
Shc2	0.0658547	-1.3044	0.00474423	0.945651	0.986577
Tpgs1	0.591102	2.40891	0.502136	0.485315	0.823655
Cdc34	0.648249	5.36759	0.979008	0.332208	0.77686
Gzmm	-0.359218	-0.812573	0.243358	0.626226	0.878467
Bsg	0.632076	9.0884	4.54664	0.0433001	0.759408
Hcn2	0.80664	1.80399	2.35512	0.137809	0.759408
Polrmt	0.314355	4.59763	0.204313	0.655276	0.890979
Rnf126	0.277507	4.36706	0.172308	0.681716	0.899011
Fstl3	0.955647	0.489305	4.24084	0.0503472	0.759408
Palm	0.45747	1.94484	0.437617	0.514508	0.833251
Misp	0.668095	9.14663	1.57774	0.221045	0.759408
E130317F20Rik	0.357528	0.75819	0.425803	0.52019	0.836441
Ptbp1	0.398358	8.08979	0.993525	0.328719	0.776305
Med16	0.445638	4.79559	0.470134	0.499425	0.827375
R3hdm4	0.398192	5.55977	1.60129	0.217737	0.759408
Kiss1r	1.14909	-1.0728	2.52287	0.125152	0.759408
Arid3a	0.0553376	6.56204	0.0537775	0.81856	0.946519
Wdr18	0.505404	4.98667	0.729795	0.401305	0.797525
Tmem259	0.492902	6.16531	0.589999	0.449831	0.812281
Cnn2	-0.0276472	2.7414	0.00383874	0.951104	0.988975
Abca7	0.659121	5.34365	1.34031	0.258248	0.759408
Hmha1	-0.0381811	0.767061	0.00166799	0.967757	0.99389
Polr2e	0.600412	5.2421	0.749259	0.395189	0.795394
Gpx4	1.05533	8.16055	6.08923	0.0210302	0.759408
Sbno2	0.433215	6.14755	0.506809	0.483312	0.822378
Stk11	0.35344	5.70267	0.554812	0.463512	0.815073
Dos	0.273567	0.708994	0.121225	0.730712	0.91581
Atp5d	0.787556	7.97606	1.12666	0.298939	0.767575
Midn	0.432382	7.18536	1.12076	0.30018	0.767575
Cirbp	0.103559	5.22155	0.0942849	0.761419	0.92536
1600002K03Rik	0.63339	2.41763	1.93841	0.176471	0.759408
Efna2	0.192681	-0.141535	0.095238	0.760255	0.925215
Mum1	-0.123728	4.48117	0.0771659	0.783529	0.93367
Ndufs7	0.784107	6.16504	0.990948	0.329335	0.776305
Gamt	0.808816	3.77821	1.30702	0.26409	0.76095
Dazap1	0.0316686	5.82453	0.0136882	0.907826	0.976325
Rps15	0.556512	8.55011	0.477935	0.495921	0.826907
Apc2	0.998827	-1.31066	1.13891	0.297849	0.767575
2310011J03Rik	0.811342	5.73683	2.54928	0.123287	0.759408
Pcsk4	-0.335292	5.03353	0.25917	0.615289	0.872857
Reep6	0.655732	8.10933	1.79277	0.192998	0.759408
Adamtsl5	0.48163	6.47143	1.28226	0.268545	0.761484
Plk5	-0.0265248	-0.494833	0.00135558	0.970931	0.994931
Mex3d	0.556455	2.51314	1.95361	0.174847	0.759408
Mbd3	0.382675	5.38607	0.211001	0.650073	0.888671
Uqcr11	0.761245	6.56741	1.03016	0.320135	0.775622
Tcf3	0.342578	5.92911	0.313811	0.580487	0.858877
Onecut3	-0.900054	-1.30573	1.29486	0.266266	0.761484
Rexo1	0.258728	5.76972	0.155214	0.697042	0.902537
Klf16	0.655635	3.70923	3.81429	0.0624426	0.759408
Abhd17a	0.791334	5.90607	0.949075	0.339567	0.77996
Adat3	0.0877272	1.8237	0.0105308	0.919108	0.979154
Scamp4	0.679141	6.46028	1.69253	0.205486	0.759408
Csnk1g2	0.557414	6.66009	0.73729	0.398933	0.796562
Btbd2	0.622881	5.35699	0.848748	0.365976	0.783766
Mknk2	0.703261	6.76068	1.82464	0.189225	0.759408
Mob3a	0.766384	4.18447	4.3016	0.04885	0.759408
Izumo4	0.600987	2.10598	2.04555	0.165403	0.759408
Ap3d1	0.334477	7.52855	1.55391	0.224458	0.759408
Dot1l	0.227526	5.61384	0.209707	0.651072	0.88888
Plekhj1	0.700623	4.35418	2.59916	0.119852	0.759408
Sf3a2	0.399406	5.16632	0.447102	0.510026	0.830763
Lsm7	0.178256	3.18415	0.0670947	0.7978	0.939519
Sppl2b	0.530443	4.61286	0.651106	0.427556	0.803981
Tmprss9	-1.1265	-1.79832	0.63484	0.434	0.805943
Timm13	0.642797	5.62537	0.637748	0.432275	0.805493
Lmnb2	0.117342	5.20206	0.0344505	0.854295	0.958335
Gadd45b	-0.662045	2.8568	1.10618	0.303275	0.769164
Gng7	-0.0459097	2.72726e-05	0.00354687	0.952997	0.989815
Slc39a3	0.74081	4.73492	1.77492	0.195152	0.759408
Sgta	0.620586	6.83568	1.75513	0.197574	0.759408
Thop1	0.405007	4.22778	0.298697	0.589691	0.863611
Creb3l3	0.746931	9.2479	1.2594	0.272747	0.761484
Map2k2	0.70521	7.63666	1.03642	0.318698	0.775622
Zbtb7a	0.0975524	6.47747	0.262598	0.612974	0.872548
Pias4	0.530078	4.8428	0.713254	0.406615	0.798547
Eef2	0.538758	10.7075	0.67091	0.420707	0.803173
Dapk3	0.644851	4.56076	0.696548	0.412088	0.800682
Atcay	0.559356	-0.84575	0.355201	0.556703	0.851944
Zfr2	-0.0471774	3.55985	0.0104245	0.919516	0.979221
Matk	-0.133759	0.779795	0.0309852	0.861734	0.961811
Mrpl54	0.681776	5.11973	2.10704	0.15943	0.759408
Apba3	0.698445	5.34209	1.02019	0.32244	0.775622
Tjp3	0.393869	7.21956	0.475003	0.497233	0.826907
Pip5k1c	0.570667	6.34035	1.22812	0.278636	0.762018
Cactin	0.190423	4.3358	0.10168	0.752552	0.922892
Hmg20b	0.686508	5.21223	2.33774	0.139205	0.759408
Mfsd12	1.01526	5.20222	2.66824	0.115279	0.759408
Fzr1	0.570652	5.65537	0.662626	0.423551	0.803173
Dohh	0.868649	4.09615	1.18664	0.286709	0.766117
Smim24	0.492179	9.92247	1.71805	0.202215	0.759408
Nfic	0.291463	4.94408	0.524509	0.47585	0.819731
Celf5	0.0631044	1.16539	0.00945159	0.923351	0.980473
Ncln	0.396346	7.24441	0.264039	0.612007	0.872548
Gna11	0.611876	9.09489	1.73451	0.200139	0.759408
Aes	0.592867	8.37715	1.16562	0.290917	0.766426
Tle2	-0.397651	-0.691105	0.272959	0.606091	0.870081
Tle6	-0.236216	-0.208599	0.119315	0.732756	0.91621
BC025920	-0.822233	0.831464	2.82042	0.105904	0.759408
Sirt6	0.264406	3.613	0.137745	0.713754	0.909158
Ankrd24	0.416724	2.04738	1.21708	0.280757	0.763484
Gm10778	0.0257807	-1.25285	0.00125255	0.972057	0.995108
Zfp433	-0.924793	1.21596	2.04735	0.165224	0.759408
Zfp781	0.148843	0.31004	0.0610705	0.806891	0.942543
Zfp873	-0.45402	2.50837	1.6537	0.210592	0.759408
AU041133	-0.585792	2.45941	1.71764	0.202267	0.759408
Zfp938	-0.125262	2.93803	0.0900236	0.766703	0.9282
1190007I07Rik	-0.0189427	2.19082	0.00259449	0.959793	0.991911
Hcfc2	-0.288664	3.78359	0.649953	0.42796	0.803981
Nfyb	-0.523388	4.3049	3.86632	0.0608042	0.759408
Txnrd1	-0.284065	7.66087	3.5475	0.0716746	0.759408
Eid3	-0.884732	-0.672664	1.34392	0.257624	0.759408
Chst11	-0.471871	2.2032	1.10239	0.304087	0.769512
Slc41a2	-0.392326	4.2841	0.82674	0.37216	0.785432
D10Wsu102e	-0.371913	4.48269	2.18025	0.152653	0.759408
Aldh1l2	0.649378	-0.17181	0.325818	0.573381	0.856642
A230046K03Rik	-0.136594	6.34046	0.0814989	0.777699	0.931755
Appl2	-0.0749369	6.85072	0.0500908	0.824779	0.948489
1500009L16Rik	-0.0781987	0.519315	0.0232146	0.88016	0.970124
Nuak1	-0.889986	-0.910651	1.4268	0.243834	0.759408
Ckap4	-0.277439	2.93024	0.153419	0.698708	0.903242
Tcp11l2	0.114409	2.37558	0.119697	0.732345	0.91621
Polr3b	0.029796	4.5124	0.0275357	0.86958	0.964954
Ric8b	-0.348571	4.09284	2.13866	0.156459	0.759408
Tmem263	-0.152422	5.04747	0.161069	0.691687	0.901371
Mterf2	-0.179896	3.47229	0.131034	0.720496	0.911781
Cry1	-0.160098	4.65717	0.36811	0.549671	0.847571
Btbd11	0.36812	-1.31378	0.0957515	0.75963	0.92494
Pwp1	-0.521615	4.44335	5.2189	0.0313762	0.759408
Prdm4	-0.0390284	5.68787	0.0401898	0.842781	0.95249
Rtcb	0.195769	6.80718	0.952072	0.33882	0.77937
Fbxo7	0.308121	5.40618	2.73157	0.111265	0.759408
Syn3	-0.590972	2.17901	3.55046	0.0715639	0.759408
Timp3	0.29908	6.92362	0.418339	0.523838	0.838442
1810014B01Rik	-0.792591	1.69239	5.22201	0.0313304	0.759408
Hsp90b1	-0.087944	9.71141	0.0404746	0.842232	0.952173
Ttc41	-0.366406	1.79232	0.662118	0.423726	0.803173
Nt5dc3	-0.291715	2.12918	0.753768	0.393792	0.79484
Stab2	-0.0988273	3.59253	0.0209155	0.886204	0.971169
Parpbp	-0.687266	2.56871	2.6922	0.113741	0.759408
Nup37	-0.507751	3.35483	2.83326	0.105155	0.759408
Ccdc53	0.237536	4.7778	1.11307	0.301806	0.76812
Dram1	1.14751	-1.83153	1.11744	0.300881	0.767575
Gnptab	0.0451928	6.46861	0.0346678	0.853841	0.958335
Sycp3	-0.179797	3.00036	0.0801726	0.779802	0.932543
Chpt1	0.0468033	9.33771	0.0276265	0.869367	0.964868
Mybpc1	0.124189	-1.14459	0.0240531	0.878451	0.970094
Arl1	-0.365473	6.0642	2.03203	0.166752	0.759408
Utp20	-0.479351	4.9916	2.31009	0.141461	0.759408
Slc5a8	0.0788148	6.88848	0.0182771	0.893575	0.972922
Gas2l3	0.0464138	4.6767	0.0102113	0.92034	0.979401
Nr1h4	0.0580341	7.64537	0.0841557	0.774207	0.930674
Slc17a8	1.36464	0.636358	3.06665	0.0925473	0.759408
Scyl2	-0.189855	5.77962	0.338785	0.5659	0.853622
1500026H17Rik	0.492861	-0.521649	0.838975	0.368704	0.784604
Actr6	-0.478115	2.04699	1.49177	0.233676	0.759408
Uhrf1bp1l	-0.121826	5.43899	0.120734	0.731236	0.916001
Apaf1	-0.0192287	6.89026	0.00502145	0.944088	0.985906
Ikbip	-0.521347	3.3451	1.48947	0.234026	0.759408
Slc25a3	0.356222	9.65214	2.27001	0.144808	0.759408
Tmpo	-0.727333	6.76828	7.18245	0.0130226	0.759408
Nedd1	-0.604381	4.00103	2.61247	0.118955	0.759408
Cdk17	-0.516864	2.7289	1.59342	0.218835	0.759408
Elk3	-0.0160473	0.722897	0.000571361	0.981125	0.9976
Lta4h	0.217592	8.29166	2.1191	0.158289	0.759408
Hal	-0.084733	0.812994	0.0163755	0.89923	0.975214
Snrpf	-0.0482174	3.83543	0.0238734	0.878486	0.970094
Ntn4	0.0356405	1.36513	0.00336365	0.954226	0.990511
Metap2	-0.442646	6.74597	2.4212	0.132651	0.759408
Vezt	-0.139588	4.38781	0.583032	0.452487	0.813328
Fgd6	0.0897025	5.19775	0.0747848	0.786808	0.935182
Nr2c1	0.128623	4.19942	0.445074	0.510978	0.831312
Ndufa12	0.589315	5.85848	3.08397	0.0916831	0.759408
Tmcc3	0.243628	5.75887	0.549406	0.465674	0.815073
Cep83os	-0.225925	3.33108	0.609456	0.442542	0.808896
Cep83	-0.271735	4.29796	0.321395	0.575978	0.857293
Plxnc1	-0.862173	-0.111143	1.04421	0.316926	0.775622
Gm29684	-2.14517	0.325804	8.97102	0.00623103	0.759408
Cradd	-0.00706194	3.16633	0.000885424	0.976505	0.996512
Socs2	-0.441796	6.24065	1.66768	0.208737	0.759408
5730420D15Rik	-0.0997299	-0.158515	0.0477197	0.828906	0.949396
Mrpl42	-0.647203	5.31473	6.81583	0.0152527	0.759408
Ube2n	-0.293107	5.74904	1.85331	0.185908	0.759408
Nudt4	-0.33042	8.74617	0.84542	0.366902	0.783766
Mir3058	-0.586311	-0.915067	0.444045	0.511463	0.831354
Eea1	-0.110529	6.08483	0.0647646	0.801262	0.940319
Btg1	-0.285085	6.59189	1.69545	0.205109	0.759408
Dcn	-0.859128	2.25927	0.846391	0.366631	0.783766
Lum	0.665394	-0.824915	0.173137	0.680996	0.898479
Atp2b1	-0.171974	8.20242	0.154112	0.698063	0.903045
Poc1b	-0.167893	4.39917	0.683527	0.416431	0.801642
Galnt4	-0.367273	6.5199	4.02363	0.0561387	0.759408
Dusp6	0.908058	5.46861	3.51166	0.0730295	0.759408
Kitl	-0.585365	6.01479	3.02637	0.0945923	0.759408
Tmtc3	-0.189744	4.73607	0.282642	0.599809	0.868161
Cep290	-0.350892	2.88277	0.313682	0.580564	0.858877
4930430F08Rik	-0.34241	2.02759	0.50307	0.484914	0.823576
Mgat4c	0.064011	7.32997	0.0102783	0.92008	0.979234
Nts	-1.15671	6.92046	3.68398	0.0667714	0.759408
Rassf9	0.389535	-0.976781	0.101693	0.752537	0.922892
Tmtc2	0.08335	4.30604	0.0749095	0.786634	0.935182
Gm15663	0.480897	0.0525884	1.09695	0.305257	0.769785
Mettl25	-0.240713	2.66903	1.00609	0.32574	0.776014
Ccdc59	-0.410314	5.30886	2.2576	0.145864	0.759408
Acss3	0.166917	-1.10725	0.0180712	0.894172	0.973073
Lin7a	-0.955156	-0.357208	0.68461	0.416067	0.801642
Ppp1r12a	-0.143844	6.13126	0.0971736	0.757911	0.92437
Pawr	-0.496194	4.26713	4.05087	0.0553725	0.759408
Syt1	-0.666221	-0.849315	0.43763	0.514502	0.833251
Nav3	-1.0134	-1.783	0.28899	0.598147	0.867384
E2f7	-0.642103	2.41998	3.22895	0.0848062	0.759408
Csrp2	0.0582505	5.26808	0.0186597	0.892473	0.972922
Zdhhc17	-0.367821	3.9746	1.3482	0.256889	0.759408
Osbpl8	-0.223934	3.38426	0.304277	0.586258	0.862397
Bbs10	-0.388345	1.05705	0.695658	0.412382	0.800924
Nap1l1	-0.826674	5.80194	5.27424	0.0305715	0.759408
Phlda1	0.864198	3.80599	3.64716	0.0680554	0.759408
Krr1	-0.456049	4.70669	1.76906	0.195865	0.759408
Glipr1	0.388433	0.0337624	0.121313	0.730619	0.91581
Caps2	-0.962854	0.173489	1.53919	0.2266	0.759408
Atxn7l3b	-0.0991512	7.44382	0.180072	0.67505	0.897233
Tbc1d15	-0.283697	6.86807	0.651606	0.427381	0.803981
Rab21	-0.178943	5.87366	0.537931	0.470319	0.817538
Tmem19	0.16461	6.39384	0.523278	0.476363	0.819731
Thap2	-0.407596	3.606	1.14499	0.29513	0.767477
Zfc3h1	-0.228865	5.70021	0.193217	0.664142	0.892634
Lgr5	-1.02234	4.67836	8.47294	0.00761037	0.759408
Tspan8	-0.109278	8.42376	0.202207	0.656937	0.891306
Ptprr	-0.538794	4.66367	1.02402	0.321552	0.775622
Ptprb	-0.634934	0.00951267	0.353575	0.5576	0.851944
Cnot2	-0.325309	5.73595	1.20651	0.282805	0.765284
Myrfl	-0.129739	6.10681	0.467978	0.5004	0.827375
Rab3ip	-0.0123099	5.01519	0.0044913	0.947117	0.987228
4933412E12Rik	-0.149765	0.385596	0.0974639	0.757561	0.924367
Cct2	-0.225181	7.47523	1.7376	0.199752	0.759408
Frs2	-0.160267	5.54616	0.32503	0.573841	0.856642
Yeats4	-0.151046	4.69331	0.384558	0.540954	0.844926
Lyz2	-1.48558	0.796374	2.62087	0.118393	0.759408
Lyz1	0.112132	10.4179	0.0471272	0.829955	0.949622
Cpsf6	-0.480793	6.00649	3.69916	0.0662499	0.759408
Cpm	-0.0798248	5.63457	0.0937755	0.762043	0.925488
Mdm2	-0.360184	5.64896	1.49748	0.23281	0.759408
Slc35e3	0.146818	3.99387	0.160932	0.691811	0.901371
Nup107	-0.213733	4.56783	0.767272	0.389651	0.79262
Rap1b	-0.0628575	7.05108	0.0345534	0.85408	0.958335
Mdm1	-0.430633	2.0881	1.82795	0.188838	0.759408
Dyrk2	0.132592	5.60455	0.178579	0.676318	0.897233
Cand1	-0.263193	6.66114	2.61474	0.118803	0.759408
Grip1	-0.537716	-0.108603	0.429511	0.518395	0.835731
Helb	-0.270917	3.815	1.80823	0.191156	0.759408
Irak3	0.27136	0.0470123	0.181337	0.67398	0.896974
Tmbim4	0.459895	5.81821	3.76282	0.064113	0.759408
Llph	-0.63892	3.33027	6.56334	0.0170328	0.759408
Hmga2	-0.574919	3.91589	1.94476	0.17579	0.759408
9230105E05Rik	0.606475	-0.0336757	0.865186	0.361453	0.781688
Msrb3	-0.141618	5.43917	0.0470249	0.830136	0.949622
Gm15910	1.66988	-1.76378	1.43089	0.243177	0.759408
Lemd3	-0.39583	4.64341	1.83099	0.188484	0.759408
Tbc1d30	0.171106	3.87716	0.488823	0.491101	0.825166
Gns	0.447525	8.45038	2.20275	0.15064	0.759408
Rassf3	-0.186625	5.96809	1.6274	0.21414	0.759408
Tbk1	-0.211634	6.65776	0.405645	0.530151	0.841312
Xpot	-0.35094	5.56569	2.25382	0.146187	0.759408
BC048403	-0.0309371	2.56009	0.00977	0.922075	0.979778
Srgap1	0.0346226	1.81997	0.00573872	0.940236	0.985081
Gm9079	0.631827	-0.633083	1.26503	0.271704	0.761484
Tmem5	-0.15833	4.20662	0.248618	0.62254	0.877346
Ppm1h	0.0695487	6.33959	0.0579746	0.811749	0.943871
Mon2	0.0117775	6.72889	0.00546243	0.941689	0.985488
Usp15	-0.437119	6.54333	1.23963	0.276451	0.761484
Slc16a7	0.88212	-1.34205	1.06144	0.313046	0.77326
Lrig3	-0.108256	4.72183	0.0865703	0.771086	0.92948
Xrcc6bp1	-0.706822	1.28376	2.44872	0.13057	0.759408
Ctdsp2	0.496632	7.9827	3.34815	0.0795938	0.759408
Avil	0.254786	0.715923	0.265498	0.61103	0.872178
Tsfm	0.0854556	3.86422	0.0545222	0.817332	0.94594
Mettl21b	2.19732	-2.22319	1.67874	0.209657	0.759408
Mettl1	-0.166855	2.73678	0.134284	0.717207	0.910254
2025-03-09	0.495462	2.80467	0.881732	0.356981	0.781688
Cdk4	0.38752	7.51949	1.49367	0.233388	0.759408
Tspan31	0.361564	7.62136	1.96121	0.174042	0.759408
LOC100504703	-0.0261964	0.03697	0.00300269	0.956749	0.991462
Agap2	-0.0775844	-0.665646	0.00428954	0.948317	0.987795
Os9	0.363871	8.03533	1.1186	0.300635	0.767575
B4galnt1	0.399765	7.19492	0.347003	0.561259	0.852175
Dtx3	-0.361473	3.57536	0.969922	0.334418	0.778068
Pip4k2c	0.407265	6.9705	4.00143	0.0567718	0.759408
Kif5a	-0.156061	0.0682386	0.0269481	0.870966	0.965732
Dctn2	0.45439	7.42208	1.96668	0.173465	0.759408
Mbd6	0.102096	6.34383	0.049146	0.826411	0.948489
Ddit3	-0.527839	5.34559	1.13441	0.297321	0.767575
Mars	-0.0843086	5.45831	0.114272	0.738239	0.917788
Arhgap9	0.303123	3.13951	0.572667	0.456486	0.813965
R3hdm2	0.121587	6.13306	0.678545	0.418111	0.802043
Stac3	-0.389022	0.422748	0.366591	0.55049	0.847758
Shmt2	0.397195	4.96035	0.603849	0.444623	0.809261
Lrp1	0.595411	8.52794	1.00753	0.325401	0.776014
Stat6	0.481208	7.08632	5.6513	0.025663	0.759408
Nab2	-0.219081	2.13366	0.136735	0.714756	0.909684
Tmem194	-0.263594	4.14121	0.989212	0.32975	0.776305
Myo1a	0.256128	9.75962	0.769036	0.389115	0.792493
Zbtb39	0.198582	4.42017	0.758649	0.392288	0.793463
Rdh1	-0.547846	0.713312	0.699261	0.411191	0.800395
Rdh9	-1.50688	4.92524	3.94043	0.0585535	0.759408
Rdh16	-1.87307	2.32157	2.03646	0.166309	0.759408
Rdh18-ps	-1.7295	-0.636044	2.13642	0.156667	0.759408
BC089597	0.640829	0.439788	1.14125	0.295902	0.767477
Rdh7	1.1004	4.14353	3.64765	0.0680382	0.759408
Hsd17b6	-0.0707083	4.19972	0.0108143	0.918031	0.979096
Prim1	-0.779945	3.75668	4.26921	0.0496419	0.759408
Naca	-0.280171	8.17928	1.57758	0.221068	0.759408
Ptges3	-0.467312	6.86528	2.05746	0.164225	0.759408
Atp5b	0.554561	10.697	5.24027	0.0310627	0.759408
Baz2a	0.054882	7.2545	0.0745917	0.787076	0.935209
Rbms2	0.280852	4.92656	2.60058	0.119756	0.759408
Gls2	-0.213407	0.29259	0.130645	0.720893	0.91212
Spryd4	0.470731	4.17913	3.82795	0.0620075	0.759408
Timeless	-0.538931	3.17489	1.28747	0.267599	0.761484
Stat2	-0.0913762	7.18311	0.105136	0.74853	0.921702
Pan2	-0.100747	6.04832	0.173294	0.68086	0.898467
Cnpy2	0.278706	6.43352	1.1007	0.304451	0.769512
Cs	0.469582	9.52455	4.68856	0.0404117	0.759408
Coq10a	0.341836	4.13792	2.49763	0.126966	0.759408
Ankrd52	0.298431	6.17473	0.874021	0.359055	0.781688
Slc39a5	0.726225	7.71139	0.9944	0.32851	0.776305
Nabp2	0.529702	5.59658	3.65225	0.0678761	0.759408
Rnf41	0.374969	5.59503	2.8199	0.105935	0.759408
Smarcc2	0.189014	7.05849	1.21114	0.281904	0.76462
Myl6	0.734442	9.14433	3.96632	0.0577898	0.759408
Myl6b	-0.0669943	-0.66887	0.00760941	0.931203	0.983438
A430046D13Rik	-0.0270482	0.904936	0.00706228	0.933716	0.98354
Esyt1	0.667431	4.15014	3.87595	0.0605062	0.759408
Zc3h10	0.349317	3.66663	1.04191	0.317447	0.775622
Rpl41	0.477634	8.63285	0.404501	0.530727	0.841312
Pa2g4	-0.193079	6.72681	0.848841	0.36595	0.783766
Erbb3	0.196305	7.87103	0.472534	0.498342	0.827113
Rps26	0.276026	7.76474	0.195523	0.662275	0.892392
Suox	0.512989	6.80697	2.02188	0.167774	0.759408
Rab5b	0.278636	6.27732	1.33723	0.258781	0.759408
Cdk2	-0.117517	4.54157	0.202319	0.656848	0.891306
Pmel	0.616186	1.3021	1.39832	0.248463	0.759408
Dgka	0.218988	6.66603	0.582688	0.452619	0.813328
Wibg	0.191057	4.07122	0.200392	0.658375	0.891674
Tmem198b	0.0118618	1.98729	0.00119436	0.972714	0.995144
Dnajc14	0.113535	6.14429	0.513696	0.480386	0.820883
Ormdl2	0.27282	5.66501	1.58885	0.219477	0.759408
Sarnp	-0.619429	4.857	2.63175	0.117669	0.759408
Cd63	0.663396	8.53986	4.92393	0.0360848	0.759408
Rdh5	0.54037	3.38604	1.08185	0.308538	0.772161
Bloc1s1	0.413482	5.40999	0.763948	0.390664	0.792699
Itga7	0.00516577	0.391756	0.000116891	0.991462	1
Mettl7b	0.722375	7.68505	3.43085	0.0761929	0.759408
Mir684-1	0.519332	-0.506177	1.10425	0.303688	0.769237
Pisd-ps1	-0.512748	6.85502	1.21591	0.280981	0.763484
Sfi1	-0.315144	4.12977	0.590806	0.449524	0.812141
Eif4enif1	-0.249176	5.74468	2.32629	0.140134	0.759408
Drg1	0.0512183	5.61536	0.0540802	0.81806	0.946248
Patz1	-0.0188401	3.348	0.00278431	0.95835	0.99152
Gm11944	-0.509139	-0.448956	0.867695	0.36077	0.781688
Pik3ip1	-1.59064	-0.813977	2.88753	0.102054	0.759408
Limk2	0.436145	7.98714	3.97967	0.0574002	0.759408
Rnf185	0.188846	6.35378	0.917573	0.34756	0.781688
8430429K09Rik	-0.596751	1.30599	2.43188	0.131839	0.759408
Pla2g3	-0.880522	0.394823	3.08814	0.091477	0.759408
Inpp5j	0.379965	5.25812	0.554106	0.463793	0.815073
Selm	0.105005	5.84885	0.0459865	0.831992	0.950305
Smtn	0.468797	3.17184	0.41092	0.527511	0.839899
Tug1	-0.576723	7.43655	2.22629	0.148567	0.759408
Morc2a	-0.283688	5.33713	2.19588	0.15125	0.759408
Osbp2	1.30904	2.40848	6.01959	0.0217005	0.759408
4921536K21Rik	-0.419657	-0.639152	0.337923	0.566392	0.853622
Dusp18	0.30598	1.69339	0.803704	0.378796	0.787833
Slc35e4	0.483322	-0.195451	0.450721	0.508334	0.830602
Tcn2	0.745264	9.80789	2.31973	0.140669	0.759408
Pes1	0.22854	5.97613	0.665239	0.422651	0.803173
Gal3st1	0.900493	4.78171	2.54702	0.123445	0.759408
Mtfp1	0.49703	3.95967	1.74561	0.198753	0.759408
Sec14l2	0.524055	6.20615	2.67458	0.114869	0.759408
Rnf215	0.219092	3.81336	0.42018	0.522935	0.838393
Ccdc157	-0.228635	2.20823	0.525492	0.475441	0.819497
Sf3a1	0.115583	6.07835	0.367643	0.549923	0.847571
Tbc1d10a	0.629605	5.1639	0.893607	0.35382	0.781688
Gatsl3	0.486687	2.86441	0.731446	0.400781	0.797154
Osm	0.623925	-1.1453	0.653369	0.426765	0.80359
Lif	0.059398	3.8275	0.0550687	0.816436	0.945528
Mtmr3	0.100256	6.45741	0.349522	0.559851	0.85202
Ascc2	0.228197	5.73929	0.938992	0.342097	0.78067
Uqcr10	0.608272	6.81519	0.838789	0.368756	0.784604
Zmat5	0.718513	4.2639	1.17918	0.288193	0.766117
Nf2	-0.0548566	6.44672	0.146389	0.705341	0.905272
Nipsnap1	0.326634	6.16882	3.34996	0.0795175	0.759408
Thoc5	0.147891	5.16809	0.495596	0.488143	0.824416
Ap1b1	0.514141	8.09868	1.91171	0.179367	0.759408
Gas2l1	0.693025	4.7527	1.78615	0.193794	0.759408
Ewsr1	-0.306897	7.69714	1.76369	0.196522	0.759408
Rhbdd3	0.298075	3.66769	0.223037	0.640955	0.885469
Emid1	0.531467	4.07769	0.447513	0.509833	0.830763
Kremen1	0.358326	5.10979	1.2727	0.270291	0.761484
Znrf3	-0.723112	3.42187	4.88593	0.0367468	0.759408
Xbp1	0.55004	7.55066	5.61459	0.0261002	0.759408
Ccdc117	-0.474451	4.29466	3.3555	0.0792848	0.759408
Mrps24	0.729826	4.5163	3.92302	0.0590737	0.759408
Urgcp	0.585698	6.0275	3.40254	0.0773381	0.759408
2210015D19Rik	0.298351	2.91197	1.43177	0.243037	0.759408
Dbnl	0.431762	7.33429	1.65824	0.209988	0.759408
Pgam2	0.845186	0.968921	0.89161	0.354349	0.781688
Polm	0.320749	4.9453	0.889133	0.355007	0.781688
Aebp1	-0.219247	0.578044	0.0439772	0.835647	0.950393
Pold2	0.479426	4.85449	0.477126	0.496282	0.826907
Myl7	-0.327227	2.32965	0.281226	0.600718	0.868161
Gck	-0.401716	-0.117577	0.444472	0.511262	0.831312
Ykt6	0.445304	7.44998	6.34834	0.0187306	0.759408
Camk2b	0.07813	4.40134	0.0121168	0.913254	0.9771
Nudcd3	0.189371	5.95371	1.25213	0.274101	0.761484
Rps15a-ps6	-0.362421	2.03361	0.426392	0.519904	0.836441
Npc1l1	0.601877	9.90503	2.01425	0.168547	0.759408
Ddx56	0.407519	5.2153	1.12435	0.299425	0.767575
Tmed4	0.630755	7.55895	5.37766	0.0291286	0.759408
Ogdh	0.553547	9.80483	4.18618	0.0517382	0.759408
Zmiz2	0.2877	6.39012	0.228983	0.636563	0.884063
Ppia	0.402131	9.02698	2.67135	0.115078	0.759408
H2afv	0.374418	6.1692	1.156	0.292871	0.766654
Purb	-0.334437	7.54495	0.794562	0.381478	0.78891
Myo1g	0.430404	-0.0614568	0.240776	0.628054	0.879073
Gm11974	0.0575971	1.74533	0.0234438	0.879575	0.970094
Ccm2	0.636743	4.03626	1.34214	0.257931	0.759408
Tbrg4	0.24033	6.14969	0.39173	0.537234	0.843792
Snora5c	0.226519	-0.926867	0.0509056	0.823384	0.948081
Adcy1	-1.18802	0.234626	2.05742	0.164229	0.759408
Igfbp3	0.26607	1.15182	0.0686958	0.795457	0.938926
Tns3	-0.0856668	7.58412	0.235174	0.632063	0.881055
Hus1	-0.606289	3.13893	2.59954	0.119826	0.759408
Sun3	-0.591325	1.31108	0.584988	0.451739	0.813328
Gm11992	-0.080143	1.37416	0.0101408	0.920615	0.979434
Upp1	-0.664295	6.45486	0.868162	0.360643	0.781688
Abca13	1.71558	4.03075	3.15889	0.0880527	0.759408
Ikzf1	-0.746022	0.244315	0.494494	0.488622	0.824416
Fignl1	-0.961031	3.15638	4.98129	0.0351106	0.759408
Ddc	-0.491442	5.84523	5.39542	0.0288885	0.759408
Grb10	-0.257337	4.46994	0.760594	0.391691	0.793114
Cobl	0.466228	6.6778	2.01237	0.168738	0.759408
Sec61g	0.141377	5.44066	0.210948	0.650114	0.888671
Egfr	0.135454	4.97342	0.351183	0.558927	0.85202
Eldr	-0.6583	1.91195	3.04381	0.0937005	0.759408
Fbxo48	-0.47589	0.450326	0.663381	0.423291	0.803173
Plek	-1.82255	-0.34382	1.73376	0.200232	0.759408
Ppp3r1	-0.226758	6.95283	0.479137	0.495384	0.826629
Pno1	-0.347881	4.70752	1.2028	0.283528	0.766117
Wdr92	-0.371534	3.84432	2.51727	0.125552	0.759408
C1d	-0.324667	5.7559	1.43297	0.242845	0.759408
Etaa1	-0.603391	3.43336	1.78074	0.194446	0.759408
Etaa1os	0.512619	-0.706385	0.454838	0.506422	0.829926
Meis1	0.548805	-1.50178	0.320884	0.576279	0.857472
Spred2	0.159221	4.63579	0.629288	0.435305	0.806468
Actr2	-0.202599	8.1965	0.260914	0.614109	0.872589
Rab1	-0.127746	9.37665	0.149855	0.702048	0.903743
Cep68	-0.687305	3.48438	3.41613	0.0767859	0.759408
Slc1a4	0.160462	2.42253	0.214431	0.647443	0.887432
Sertad2	-0.10217	6.03287	0.164061	0.688993	0.900621
Aftph	-0.173238	6.99167	0.219997	0.643229	0.886272
Lgalsl	-0.187736	5.17744	0.303308	0.586851	0.862534
Peli1	-0.36239	5.78543	1.45215	0.239804	0.759408
Vps54	-0.298479	7.2151	0.678539	0.418113	0.802043
Ugp2	-0.151208	7.94612	0.136354	0.715135	0.909684
Mdh1	0.384181	9.57176	2.20967	0.150026	0.759408
Wdpcp	-0.0339468	2.60746	0.00380534	0.951317	0.988975
Ehbp1	-0.00259086	3.92981	6.08714e-05	0.993839	1
Tmem17	0.501196	1.27578	1.14969	0.294163	0.766737
B3gnt2	-0.213747	5.39204	0.571296	0.45702	0.813965
Commd1	0.617214	5.35187	5.58885	0.0264116	0.759408
Zrsr1	-0.108586	3.44251	0.0848447	0.773312	0.930375
Cct4	-0.451653	7.23314	2.12678	0.157568	0.759408
Fam161a	-0.118211	1.72101	0.065577	0.800047	0.940278
Xpo1	-0.636702	6.79936	2.33462	0.139457	0.759408
Usp34	-0.201196	7.16055	0.248207	0.622826	0.877346
Ahsa2	-0.467982	4.42288	1.87264	0.183711	0.759408
0610010F05Rik	0.0568671	4.05063	0.0155186	0.901887	0.97605
Pex13	-0.385739	5.57982	1.27888	0.269162	0.761484
Pus10	-0.383212	4.75982	1.11737	0.300896	0.767575
Rel	-0.0581272	1.34115	0.0192732	0.890732	0.972922
Papolg	-0.398804	3.96636	0.830828	0.371	0.785431
Bcl11a	-0.301814	2.89108	0.896877	0.352957	0.781688
Fancl	-0.771283	2.80298	4.75005	0.0392278	0.759408
Vrk2	-0.186171	3.08095	0.501114	0.485755	0.824303
Efemp1	0.305608	0.198316	0.0230346	0.880622	0.970124
Pnpt1	-0.585569	5.08839	1.58933	0.21941	0.759408
Smek2	-0.336217	6.81861	0.636808	0.43261	0.805493
Cfap36	-0.723659	3.14897	2.06864	0.163129	0.759408
Ccdc88a	-2.00511	-0.0461168	3.5457	0.0717419	0.759408
Prorsd1	-0.203757	2.93122	0.479205	0.495354	0.826629
Mtif2	-0.466298	5.25268	1.31595	0.262505	0.760617
Rps27a	0.0423133	8.63324	0.0212068	0.88542	0.971169
Clhc1	-2.73928	-1.76931	4.04238	0.0556101	0.759408
Rtn4	-0.0916973	7.84883	0.0711372	0.791942	0.937045
Eml6	-0.190662	1.14783	0.124821	0.726914	0.914664
4931440F15Rik	3.05424	-2.08888	1.93769	0.182661	0.759408
Sptbn1	0.119092	9.09371	0.1664	0.686908	0.900621
Acyp2	-0.484157	0.0741751	0.845215	0.366959	0.783766
Psme4	-0.374341	7.04258	0.977229	0.332639	0.777039
Erlec1	-0.231044	5.51304	0.493834	0.48891	0.824416
Asb3	-0.50171	3.3241	2.66446	0.115524	0.759408
Chac2	-0.373463	2.74943	1.37242	0.252772	0.759408
Stc2	0.754106	-0.500457	0.568464	0.458124	0.814105
Bod1	0.0953255	4.60117	0.261202	0.613915	0.872589
D630024D03Rik	0.104543	0.0992497	0.03122	0.907263	0.976317
Cpeb4	-0.0382085	7.4899	0.00831148	0.928108	0.982434
Nsg2	-0.365627	-0.907048	0.0817634	0.777565	0.931674
Snrnp25	0.672211	3.04038	2.5058	0.126375	0.759408
Rhbdf1	0.448653	4.68639	0.425324	0.520423	0.836556
Mpg	0.325449	3.83785	0.817436	0.37482	0.786455
Nprl3	0.128083	3.96422	0.128272	0.723327	0.913046
Sh3pxd2b	0.898706	4.19279	3.84014	0.0616225	0.759408
Ubtd2	-0.311846	2.38096	0.896086	0.353165	0.781688
Efcab9	1.82314	-1.79913	1.32128	0.263127	0.76095
Stk10	0.869591	4.79576	1.84169	0.187243	0.759408
Fbxw11	0.00552104	6.46922	0.00116316	0.973072	0.995201
Npm1	-0.753908	7.95133	3.44418	0.0756604	0.759408
Ranbp17	-0.693929	-1.08071	0.463623	0.502382	0.829126
Lcp2	-0.822099	-0.810822	0.827507	0.371942	0.785431
Dock2	0.635953	0.422524	0.284452	0.59865	0.867391
Spdl1	-0.353643	2.87407	0.793613	0.381758	0.789139
Pank3	-0.153598	9.16934	0.176543	0.678059	0.897586
Rars	-0.517125	7.32016	3.19458	0.0863811	0.759408
Wwc1	0.137653	6.93478	0.120147	0.731863	0.91621
Mat2b	-0.221599	6.08704	1.3245	0.261002	0.759957
Hmmr	-0.708263	3.9685	1.90483	0.180123	0.759408
Nudcd2	-0.530867	4.61865	3.44471	0.0756396	0.759408
Ccng1	-0.34513	6.93232	0.724939	0.402853	0.797728
Gabra1	0.148554	-1.5087	0.0152033	0.903026	0.97605
Gabrb2	-1.51544	-1.59475	1.54642	0.2272	0.759408
Atp10b	-0.524829	6.32393	3.86226	0.0609302	0.759408
Pttg1	0.229248	4.36543	0.463933	0.50224	0.829126
Slu7	-0.251818	5.78249	0.790534	0.382668	0.789361
Ccnjl	0.260474	4.32683	1.61801	0.215425	0.759408
Fabp6	-0.974849	10.2726	0.449213	0.509038	0.830602
Pwwp2a	-0.356573	4.89325	0.873078	0.35931	0.781688
Ttc1	-0.198518	4.78782	0.684019	0.416266	0.801642
Ublcp1	-0.546599	4.78127	2.15934	0.154553	0.759408
Rnf145	-0.861137	5.56058	21.9129	9.11064e-05	0.759408
Ebf1	-1.099	-1.33938	0.452096	0.507694	0.830602
Clint1	-0.0990333	8.49052	0.227008	0.638013	0.884526
Lsm11	0.00692917	3.15744	0.000746874	0.978421	0.997246
Thg1l	-0.303538	3.08438	0.86075	0.362666	0.781688
Adam19	-0.0291493	0.281841	0.000658733	0.979734	0.997424
Cyfip2	-0.401836	0.847688	0.259182	0.615281	0.872857
Itk	2.20632	-1.17842	2.43618	0.131513	0.759408
Med7	-0.427675	3.97776	2.7745	0.108636	0.759408
Havcr2	-3.62658	-1.78385	3.80011	0.0639559	0.759408
Gnb2l1	0.465293	9.41226	0.930914	0.344143	0.781321
Snord96a	-0.611999	1.65895	1.90415	0.180198	0.759408
Trim41	-0.00590372	5.50032	0.00102243	0.974753	0.995734
Trim7	-1.08054	1.14854	6.12636	0.0206823	0.759408
Irgm1	-1.95127	5.04884	11.5704	0.00232375	0.759408
Gm5431	-1.29756	4.54023	4.59838	0.0422211	0.759408
Gm12185	-1.48864	-1.40362	1.10524	0.303476	0.769164
Psme2b	-0.180015	0.861082	0.133548	0.717948	0.910829
Tgtp1	-1.46648	-0.88428	0.62235	0.437816	0.807991
Olfr56	-0.0732986	0.308653	0.0103261	0.919895	0.979221
Tgtp2	-1.31113	-0.332269	0.870478	0.360014	0.781688
Ifi47	-0.641208	5.62939	2.39357	0.134779	0.759408
Zfp62	-0.175565	4.51673	0.157203	0.69521	0.902284
Mgat1	0.632861	6.85622	2.20895	0.150091	0.759408
Cnot6	-0.297803	7.07809	0.611972	0.441614	0.808344
Gfpt2	0.389177	-1.49448	0.247187	0.624164	0.877924
Mapk9	-0.290787	5.87943	2.03174	0.166782	0.759408
Rnf130	-0.36738	4.63883	0.720238	0.40436	0.798547
Tbc1d9b	0.682738	6.12181	4.69278	0.040329	0.759408
3010026O09Rik	0.172575	1.72569	0.103003	0.751003	0.922427
Sqstm1	0.242717	7.50598	0.672481	0.420171	0.803173
Mgat4b	0.536668	6.14844	1.77593	0.195029	0.759408
Ltc4s	0.653629	1.98621	0.86078	0.362658	0.781688
Maml1	0.29664	4.35839	2.34002	0.139021	0.759408
Canx	-0.201287	9.45674	0.415237	0.525369	0.83891
Hnrnph1	-0.752051	7.41899	3.85503	0.0611554	0.759408
Rufy1	0.00208585	5.09942	0.000136291	0.990781	1
Adamts2	-0.71285	-0.843159	0.318821	0.5775	0.858029
Zfp354c	-2.1683	-1.81879	3.80034	0.0628906	0.759408
Zfp2	-0.0830141	1.95887	0.0421073	0.839127	0.951327
Zfp354b	-1.32884	-1.69819	1.22584	0.279072	0.762018
Zfp354a	-0.238723	1.78129	0.259358	0.615161	0.872857
BC049762	-0.496764	-1.39064	0.396066	0.535009	0.843164
Clk4	-0.612398	5.25443	2.66729	0.115341	0.759408
Col23a1	0.26793	-0.772737	0.0792825	0.780659	0.932704
Phykpl	0.0177051	3.92288	0.0106808	0.918536	0.979143
Hnrnpab	-0.351449	7.90225	3.7407	0.0648467	0.759408
Nhp2	0.545155	4.85891	1.23083	0.27812	0.762018
Rmnd5b	0.459682	4.84637	3.1139	0.0902127	0.759408
N4bp3	0.665654	2.88007	0.668681	0.421469	0.803173
D930048N14Rik	0.307833	2.28084	0.996015	0.328125	0.776305
0610009B22Rik	-0.441585	4.32275	3.63596	0.0684516	0.759408
Sec24a	-0.198847	7.61627	0.459022	0.504491	0.829817
Sar1b	0.15505	7.32386	0.529937	0.4736	0.819497
Jade2	-0.00273299	4.43063	8.43578e-05	0.992747	1
Cdkn2aipnl	0.404888	5.34606	2.28375	0.14365	0.759408
Ube2b	-0.324783	6.72172	1.40061	0.248086	0.759408
Cdkl3	-0.913424	0.977679	3.05198	0.0932862	0.759408
Ppp2ca	-0.165427	7.67119	0.396251	0.534914	0.843141
Mir3061	0.89736	-1.04799	1.70423	0.203978	0.759408
Skp1a	-0.202222	7.96236	0.531069	0.473133	0.819239
Tcf7	-0.10394	2.21319	0.0800637	0.779611	0.932514
Vdac1	0.413185	8.0895	5.14084	0.0325518	0.759408
9530068E07Rik	-0.0476576	6.25899	0.0714657	0.791474	0.936909
Fstl4	2.47994	1.16848	10.2115	0.00384778	0.759408
Hspa4	-0.343893	7.91398	1.28966	0.267204	0.761484
Zcchc10	-0.277467	2.69518	0.726488	0.402358	0.797581
Aff4	-0.0496584	7.16963	0.0154018	0.902255	0.97605
Leap2	0.727552	6.97957	1.23865	0.276635	0.761484
Uqcrq	0.781047	7.06951	3.86829	0.0607429	0.759408
Gdf9	0.578064	2.41102	0.835328	0.369729	0.785087
Shroom1	-0.133106	3.6388	0.0833041	0.77532	0.930948
Sowaha	-0.468488	4.39544	1.54263	0.226097	0.759408
2025-09-08	0.374715	5.94325	3.56492	0.0710266	0.759408
Kif3a	-0.299279	3.46428	0.699717	0.411041	0.800395
Rad50	-0.120668	5.21945	0.104422	0.749354	0.92187
Irf1	0.0345023	7.4896	0.018322	0.893445	0.972922
Gm12216	0.0958118	1.27192	0.0556368	0.81551	0.945195
Slc22a5	0.0189528	7.01275	0.00710855	0.9335	0.98354
Slc22a21	-0.165373	4.07048	0.261249	0.613883	0.872589
Slc22a4	-0.355548	3.51385	0.6147	0.44061	0.808231
Pdlim4	0.725218	-1.5104	0.378136	0.544326	0.845456
P4ha2	-1.02224	-0.347362	1.98509	0.171542	0.759408
Csf2	0.107104	-0.445855	0.0140006	0.906785	0.976317
Fnip1	-0.259747	5.38205	0.367752	0.549864	0.847571
Rapgef6	-0.136572	5.6696	0.165366	0.687828	0.900621
Cdc42se2	0.4856	7.17135	3.86147	0.0609549	0.759408
Lyrm7	0.707497	1.4401	1.59135	0.219127	0.759408
Hint1	0.539173	7.06326	3.85267	0.0612291	0.759408
Gpx3	0.799432	12.8066	2.7026	0.11308	0.759408
Tnip1	0.601334	6.7115	1.41686	0.245437	0.759408
Anxa6	0.130778	1.9888	0.104594	0.749155	0.92187
Ccdc69	0.145019	-1.10391	0.0341631	0.854896	0.958475
Gm2a	0.236032	3.19851	0.51156	0.48129	0.821654
Slc36a1	0.422148	7.27613	1.21025	0.282076	0.76462
Sparc	-0.308337	3.06198	0.120139	0.731872	0.91621
Atox1	0.534327	6.59957	1.12079	0.300173	0.767575
G3bp1	-0.321304	6.81201	2.08706	0.161342	0.759408
Gria1	-1.09036	-1.69243	0.635252	0.435674	0.806625
Fam114a2	0.0298529	6.54394	0.0278213	0.868912	0.964514
Mfap3	0.00828432	6.02566	0.000718756	0.978831	0.997309
Galnt10	1.01362	6.89747	3.84786	0.0613798	0.759408
2010001A14Rik	0.0523204	3.28711	0.0361435	0.850801	0.956699
Sap30l	0.415419	4.43912	1.16693	0.290653	0.766426
Larp1	-0.217546	7.13451	0.801864	0.379334	0.788035
Cnot8	0.0415322	5.51927	0.089333	0.767572	0.928211
Gemin5	0.0425908	4.38359	0.0226704	0.881562	0.970657
Mrpl22	0.0305253	3.96355	0.0141803	0.906192	0.976317
Gm12250	-0.934566	3.87976	2.01695	0.168273	0.759408
Igtp	-0.758493	4.79833	1.39141	0.249602	0.759408
Irgm2	-0.152432	4.80444	0.054254	0.817773	0.946071
Zfp692	-0.406033	3.59401	0.844424	0.367179	0.783766
Zfp672	-0.175813	3.9466	0.765906	0.390067	0.79262
Sh3bp5l	0.0841902	4.55582	0.0378192	0.847426	0.954737
Lypd8	-0.41564	11.0899	2.47149	0.128877	0.759408
1810065E05Rik	-0.354173	3.67142	0.189998	0.666772	0.893111
2210407C18Rik	-1.91403	5.47546	14.4318	0.000861789	0.759408
Fam183b	-1.22979	-0.255884	4.73629	0.0394892	0.759408
2810021J22Rik	-0.0377053	3.14204	0.0104678	0.91935	0.979154
Zfp39	-0.635099	2.07027	1.94641	0.175614	0.759408
Rnf187	0.431246	5.79059	1.29971	0.265395	0.761484
Hist3h2a	0.0761653	2.26276	0.0120952	0.913331	0.9771
Trim11	-0.182976	4.02016	0.301316	0.588075	0.862635
Iba57	0.513823	3.37429	2.0759	0.162421	0.759408
Guk1	0.545958	4.96138	2.17976	0.152697	0.759408
2610507I01Rik	-0.789569	3.19412	0.910812	0.34931	0.781688
Mrpl55	0.474956	4.04102	1.09827	0.304972	0.769512
2310033P09Rik	0.14387	3.52519	0.29957	0.589151	0.863322
Arf1	0.540412	9.05501	4.93557	0.0358847	0.759408
Snap47	0.438021	4.33113	3.39507	0.0776436	0.759408
Jmjd4	0.136012	3.42134	0.489945	0.490609	0.825166
Zfp867	-0.3153	1.27648	0.432314	0.517045	0.834599
Zkscan17	0.219035	3.70024	0.245747	0.624546	0.87803
4933439C10Rik	-0.522341	1.78456	0.928102	0.34486	0.781549
Mprip	-0.180549	6.89167	0.387758	0.539289	0.844462
Pld6	0.572368	-1.03311	0.668158	0.421648	0.803173
Flcn	0.0527628	6.6704	0.0399509	0.843242	0.952708
Gm16062	0.591845	-0.923904	0.479313	0.495306	0.826629
Cops3	-0.391258	6.05158	2.74212	0.110612	0.759408
Nt5m	0.236375	3.42844	0.575404	0.455425	0.813965
Med9	0.475502	3.40178	2.99615	0.0961612	0.759408
Rasd1	-0.317445	2.01225	0.226495	0.638392	0.884526
Pemt	0.29844	0.799538	0.275954	0.604133	0.869511
Rai1	0.352996	4.87684	0.315187	0.579663	0.858877
Srebf1	0.791337	7.02924	1.58034	0.220677	0.759408
Tom1l2	0.643592	7.60173	3.36816	0.0787552	0.759408
Lrrc48	-0.041858	1.42927	0.0216356	0.884276	0.970939
Atpaf2	0.374984	5.52819	3.10574	0.0906108	0.759408
Gid4	0.0504958	5.68512	0.0714546	0.791489	0.936909
Drg2	0.520953	5.50115	2.93443	0.0994601	0.759408
Alkbh5	0.124544	7.08534	0.362669	0.552614	0.849232
Llgl1	0.171382	4.74804	0.109952	0.743046	0.919897
Flii	0.424474	7.07781	1.53471	0.227257	0.759408
Mief2	0.426007	3.05678	0.881467	0.357052	0.781688
Top3a	0.0658759	3.25832	0.0494582	0.82587	0.948489
Smcr8	0.0253177	6.47787	0.0111667	0.916711	0.978818
Shmt1	-0.0486835	5.41605	0.0178302	0.894876	0.973456
Dhrs7b	0.79068	6.63697	3.92472	0.0590227	0.759408
Tmem11	0.32279	4.59168	1.01866	0.322795	0.775622
Natd1	0.552783	4.97666	3.80512	0.0627367	0.759408
Map2k3os	-0.207077	0.0751347	0.277358	0.603219	0.869511
Map2k3	0.674102	6.92324	6.40206	0.0182895	0.759408
Usp22	0.000519593	6.34494	1.17451e-05	0.997294	1
Aldh3a2	-0.104785	7.4393	0.275549	0.604397	0.869511
Slc47a1	0.983849	3.819	3.00553	0.0956713	0.759408
Mapk7	0.39781	4.40472	0.802834	0.37905	0.788016
B9d1	0.706124	0.616495	2.02722	0.167236	0.759408
Epn2	-0.0300564	3.96467	0.0203558	0.887726	0.971868
Grap	-0.510846	-0.148255	0.447177	0.509991	0.830763
Fam83g	0.644438	6.52474	1.91755	0.178729	0.759408
Prpsap2	-0.266087	4.53187	1.86504	0.184571	0.759408
Ulk2	-0.334335	4.79937	1.70568	0.203793	0.759408
Akap10	-0.0705774	5.21689	0.0857442	0.772148	0.929893
Specc1	0.29989	5.76276	2.28726	0.143356	0.759408
Adora2b	0.224468	5.01627	0.24605	0.624334	0.877988
Zswim7	0.302126	3.2025	1.55584	0.22418	0.759408
Ttc19	-0.295314	4.41064	0.842927	0.367597	0.783766
Ncor1	0.0122777	8.06805	0.00247061	0.960764	0.991911
Pigl	0.327655	3.74765	2.23264	0.148014	0.759408
Cenpv	0.616341	5.47534	2.96594	0.0977599	0.759408
Ubb	0.606142	7.40564	0.421891	0.522097	0.837798
Gm1821	1.28965	2.74971	7.50848	0.0113388	0.759408
Trpv2	0.50665	-0.0603479	0.411048	0.527447	0.839899
2410006H16Rik	0.279344	4.71122	0.439558	0.513585	0.832853
Snord49a	-0.0440698	-0.344604	0.00697341	0.934134	0.98354
Snord65	0.303408	-1.77066	0.0645937	0.801519	0.940326
Lrrc75a	0.721761	6.40675	9.50268	0.00505431	0.759408
Mmgt2	0.28511	5.24858	2.07348	0.162657	0.759408
Zfp287	-0.0817091	-0.309615	0.0130651	0.909938	0.976815
Trim16	0.0393794	5.25358	0.0474862	0.829319	0.949396
Tvp23b	-0.00618172	5.38104	0.000404337	0.984122	0.998131
Pmp22	-0.0798128	6.75778	0.00373461	0.951771	0.988975
Hs3st3b1	-0.492222	-0.879904	0.303089	0.586986	0.862615
Cox10	0.2422	4.60819	0.402801	0.531585	0.841514
2810001G20Rik	-0.214601	1.29704	0.468066	0.50036	0.827375
Elac2	0.0682165	4.43052	0.0403484	0.842475	0.95222
Arhgap44	0.961159	3.32612	4.03305	0.0558724	0.759408
Map2k4	-0.0919906	6.51874	0.119345	0.732723	0.91621
Zkscan6	0.188583	4.33077	1.46058	0.238484	0.759408
Dnah9	-0.365857	-0.773293	0.298323	0.589923	0.863651
Gm12298	-1.95227	-2.13192	1.36266	0.277067	0.761484
Pirt	0.208755	-0.354602	0.0460766	0.83183	0.950264
9130409J20Rik	-0.188255	6.46524	0.54438	0.467699	0.816486
Tmem220	-0.297322	3.81663	0.737879	0.398748	0.796562
Adprm	-0.147563	4.33711	0.190505	0.666356	0.893111
Sco1	-0.0549017	4.95012	0.0520393	0.821463	0.947604
Myh3	-0.777071	-0.924625	0.379094	0.543821	0.845456
Gas7	-0.593819	0.0226984	0.357937	0.555198	0.851121
Glp2r	-0.869031	-0.934366	0.460182	0.503957	0.829779
Usp43	0.0052091	5.24284	0.000304761	0.986214	0.999095
Cfap52	-0.0831097	-0.452388	0.0161383	0.899958	0.975556
Stx8	0.31396	4.92197	2.11462	0.158711	0.759408
Pik3r5	0.651693	0.0372768	0.986279	0.330454	0.776658
Mfsd6l	0.340629	3.97554	0.538781	0.469972	0.817455
Ccdc42	1.94569	-2.02104	2.51282	0.127683	0.759408
Myh10	-0.925121	-0.20084	0.841351	0.368038	0.784146
Ndel1	-0.0903994	5.68799	0.228541	0.636886	0.88408
Rnf222	0.0678739	-0.523684	0.018672	0.892806	0.972922
Slc25a35	-1.35021	2.50776	10.3289	0.00368026	0.759408
Rangrf	0.220038	2.88442	0.198842	0.659611	0.892277
Pfas	-0.243131	4.70448	0.939142	0.342059	0.78067
Ctc1	0.162641	4.63361	0.232316	0.63413	0.882392
Aurkb	-0.00994308	4.3733	0.000615275	0.980414	0.997424
2310047M10Rik	0.446044	3.48719	1.72489	0.201349	0.759408
Tmem107	0.0475274	1.21722	0.0103434	0.919828	0.979221
Vamp2	0.34084	5.35124	1.92734	0.177665	0.759408
Per1	0.235981	4.73843	0.186037	0.670043	0.895346
Aloxe3	0.449217	0.425751	0.491971	0.489722	0.824656
Cntrob	-0.150694	4.04319	0.168964	0.684642	0.900027
Trappc1	0.562245	5.72778	5.80188	0.0239532	0.759408
Kcnab3	-0.0214543	1.36602	0.0023723	0.961552	0.991911
Chd3os	-0.195816	2.46529	0.15068	0.701271	0.903432
Chd3	-0.429296	7.13787	1.89448	0.181267	0.759408
Cyb5d1	0.323054	2.45711	1.07765	0.309457	0.772787
Naa38	0.545649	4.22318	1.15591	0.29289	0.766654
Tmem88	-0.435194	-0.693217	0.468313	0.500249	0.827375
Kdm6b	0.262087	6.26516	0.548159	0.466175	0.815548
Dnah2	0.850578	5.91523	3.90986	0.0594704	0.759408
Efnb3	0.160321	0.623035	0.0945461	0.761099	0.92536
Wrap53	0.378546	4.10106	0.942218	0.341285	0.780642
Trp53	0.247213	5.97791	0.47989	0.495049	0.826629
Atp1b2	0.430564	-0.886515	0.195371	0.662398	0.892392
Sat2	0.328095	2.91883	1.76986	0.195768	0.759408
Fxr2	0.140748	5.60164	0.241903	0.627255	0.878536
Mpdu1	0.764417	6.50445	5.49254	0.027614	0.759408
Cd68	-0.353126	3.72763	0.663081	0.423394	0.803173
Eif4a1	-0.211553	8.9108	1.37137	0.252948	0.759408
Senp3	0.2083	5.81071	1.37748	0.251922	0.759408
Tnfsf13	1.18621	0.842008	3.37514	0.0784652	0.759408
Polr2a	0.366687	7.5724	4.63368	0.0415021	0.759408
Zbtb4	0.15699	4.14692	0.350828	0.559124	0.85202
Chrnb1	0.309063	0.644102	0.446265	0.510419	0.830934
Fgf11	-0.856304	1.45383	2.61065	0.119077	0.759408
Tmem102	0.880126	5.40215	8.42499	0.0077599	0.759408
G630025P09Rik	0.0321307	-0.176066	0.00365753	0.952271	0.98935
Nlgn2	0.079652	1.77581	0.0333415	0.856632	0.959057
Tmem256	0.827729	5.66077	6.77032	0.0155578	0.759408
Plscr3	0.455584	4.5142	1.63725	0.212803	0.759408
Tnk1	0.619385	5.85933	2.34674	0.13848	0.759408
Kctd11	0.687387	2.95557	5.48517	0.0277084	0.759408
Acap1	-0.186574	0.0708256	0.0394252	0.844263	0.953493
2810408A11Rik	-0.508647	2.37736	1.89863	0.180807	0.759408
Neurl4	0.24721	5.42668	0.272499	0.606393	0.870081
Gps2	0.256594	4.91569	0.738847	0.398443	0.796562
Eif5a	0.54746	8.56305	2.59596	0.120069	0.759408
Ybx2	0.3198	1.20814	0.245404	0.624787	0.878104
Slc2a4	-0.0973988	-1.22548	0.0134266	0.908707	0.976325
Cldn7	0.683538	9.32895	2.91866	0.100323	0.759408
Elp5	0.486936	4.8604	3.74046	0.0648547	0.759408
Ctdnep1	0.573665	6.41046	2.93106	0.0996434	0.759408
Gabarap	0.776233	8.98689	5.14029	0.0325602	0.759408
Phf23	0.368639	5.32526	1.84876	0.186429	0.759408
Dvl2	0.196825	3.76952	0.187546	0.668792	0.894453
Acadvl	0.179465	7.71134	0.288768	0.595905	0.867133
Dlg4	0.37679	-0.662966	0.126397	0.72527	0.913898
Slc16a11	0.58993	1.04743	0.864325	0.361688	0.781688
Slc16a13	0.537559	4.42223	4.74569	0.0393103	0.759408
Bcl6b	-0.731665	-0.769591	0.910394	0.349419	0.781688
0610010K14Rik	0.433906	3.99339	0.714608	0.406177	0.798547
Rnasek	0.84897	6.44112	2.97949	0.0970391	0.759408
Pelp1	0.102598	4.67538	0.0602205	0.808211	0.943077
Arrb2	0.348305	2.11539	0.506252	0.483551	0.822528
Med11	0.435135	4.06277	2.2315	0.148113	0.759408
Cxcl16	1.23917	4.25157	3.42878	0.0762761	0.759408
Zmynd15	-0.00474708	-1.07456	4.0282e-05	0.994988	1
Tm4sf5	0.775373	7.62749	3.58929	0.0701308	0.759408
Gltpd2	-0.0400828	-0.734103	0.00142131	0.970235	0.994763
Psmb6	0.418106	6.68135	0.942695	0.341165	0.780642
Pld2	0.61347	4.63795	3.07395	0.0921819	0.759408
Mink1	0.270791	6.06401	0.5148	0.479919	0.820791
Slc25a11	0.630724	7.09015	6.00701	0.021824	0.759408
Rnf167	0.529121	6.85225	3.24337	0.0841554	0.759408
Pfn1	0.674758	8.71521	4.85609	0.0372763	0.759408
Eno3	0.0551713	2.80741	0.0282601	0.867892	0.964151
Spag7	-0.00425746	5.0274	0.000392179	0.984362	0.998131
Camta2	0.194119	6.17443	0.134062	0.71743	0.910254
Inca1	0.238691	1.12659	0.366425	0.55058	0.847758
Kif1c	0.45868	7.96644	1.82111	0.189638	0.759408
Zfp3	-0.0899282	1.9547	0.11956	0.732492	0.91621
Rabep1	-0.236589	7.23675	0.595501	0.44775	0.810587
Nup88	-0.374258	5.6282	2.5918	0.120352	0.759408
Rpain	0.333062	3.40168	1.79819	0.19235	0.759408
C1qbp	0.141642	6.01389	0.322972	0.575049	0.856726
Dhx33	-0.228345	4.38902	0.90867	0.349868	0.781688
Derl2	0.2429	5.79354	1.92005	0.178456	0.759408
Mis12	-0.537787	4.31309	2.17773	0.15288	0.759408
6330403K07Rik	0.0682962	-0.961514	0.00479962	0.945335	0.986476
Nlrp1b	-0.80643	2.94389	0.93864	0.342186	0.78067
Fam64a	0.390346	-0.344672	0.281706	0.60041	0.868161
Pitpnm3	0.230517	0.0255103	0.0633889	0.803338	0.941339
4933427D14Rik	-0.158358	3.65984	0.359654	0.554258	0.850653
Txndc17	0.287923	8.17796	1.44318	0.24122	0.759408
Med31	-0.00301898	2.04897	5.49485e-05	0.994146	1
4930563E22Rik	0.00827653	-0.909072	0.000178576	0.989447	1
Xaf1	0.0254975	5.26469	0.0022999	0.962143	0.991933
Smtnl2	-0.0636565	-0.159875	0.00686687	0.934637	0.983578
Ggt6	0.510839	4.73425	1.37487	0.25236	0.759408
Mybbp1a	0.050047	6.44353	0.0158914	0.900722	0.975946
[truncated: 12,196 more rows]

## Sheet: Ileum_cWTvscKO
gene	logFC_Ileum_cWTvcKO	logCPM_Ileum_cWTvcKO	F_Ileum_cWTvcKO	PValue_Ileum_cWTvcKO	FDR_Ileum_cWTvcKO
Mrpl15	-0.175676	5.85159	0.544035	0.467838	0.709472
Lypla1	0.401407	8.01192	2.07111	0.162887	0.444054
Tcea1	-0.482273	5.68216	2.03583	0.166372	0.447559
Atp6v1h	0.0458052	7.13021	0.0229236	0.880908	0.950595
Oprk1	1.1018	-2.17012	0.640586	0.435034	0.685764
Rb1cc1	-0.463211	6.10398	0.835101	0.369793	0.633141
St18	-0.554577	-0.200987	1.2605	0.272542	0.549931
Pcmtd1	-0.694474	5.50553	2.41265	0.133305	0.406239
Rrs1	-0.549914	3.51955	4.28252	0.0493147	0.283718
Adhfe1	-0.625013	0.597516	1.2422	0.275966	0.552363
Mybl1	-1.45919	0.928166	5.79313	0.024049	0.227625
Vcpip1	-0.176836	6.63774	0.180008	0.675104	0.844401
1700034P13Rik	0.393102	-0.0325196	0.60792	0.443111	0.692109
Sgk3	-0.240576	6.09807	0.359802	0.554177	0.769193
Mcmdc2	-0.766069	-1.08638	0.636181	0.432834	0.683282
Snhg6	-1.21858	2.4187	12.9606	0.00141938	0.112938
Tcf24	-0.0389542	1.23014	0.00555311	0.941208	0.976855
Cops5	-0.162747	6.11781	0.642446	0.430606	0.681356
Cspp1	-0.893011	4.72653	5.12619	0.0327779	0.249214
Arfgef1	-0.207527	8.07478	0.280318	0.601304	0.800029
Prex2	1.37116	-0.141442	1.21925	0.280337	0.554979
Sulf1	0.415221	-0.517658	0.222474	0.641375	0.824588
Prdm14	0.138474	-2.11013	0.0154026	0.902396	0.960161
Ncoa2	-0.0221797	6.14886	0.0075053	0.931674	0.97322
Tram1	-0.0607817	7.4046	0.0683299	0.79599	0.908175
Lactb2	-0.190162	5.06934	0.271998	0.606722	0.803398
Xkr9	-0.155582	5.86484	0.19833	0.66002	0.836218
Trpa1	-1.14074	-0.215044	1.30212	0.264963	0.54398
Terf1	-0.816498	3.49927	4.46061	0.0451636	0.274795
Rpl7	-0.528554	9.32638	5.19476	0.0317346	0.246709
Rdh10	-0.245696	4.10223	0.901147	0.351834	0.617874
Stau2	-0.181581	3.63497	0.288523	0.59606	0.796267
Ube2w	-0.373938	4.45381	1.56118	0.223411	0.505093
Tceb1	-0.56496	5.00879	2.81289	0.106347	0.372748
Tmem70	-0.680609	4.72829	6.5695	0.0169868	0.208579
Ly96	-0.583698	3.32273	1.53778	0.226806	0.50677
Jph1	-1.22823	-1.13968	2.75965	0.109537	0.377229
Pkhd1	0.0664126	0.585197	0.00784939	0.93013	0.972279
Mcm3	-0.402062	5.04368	0.933255	0.343549	0.610725
Paqr8	0.610726	2.62714	2.43288	0.131763	0.404821
Tram2	0.661901	1.79085	2.02876	0.167081	0.448509
Tmem14a	0.0931726	1.97895	0.104869	0.748838	0.883954
Gsta3	-0.665035	4.3705	2.26637	0.145117	0.42229
Ogfrl1	-1.54704	-1.11524	4.39934	0.0465457	0.277379
Smap1	-0.0839199	6.47986	0.130895	0.720637	0.868572
Sdhaf4	-0.421696	3.28823	2.47028	0.128967	0.401202
Fam135a	-0.385311	6.89721	0.821612	0.373623	0.635582
Lmbrd1	0.295531	6.80187	1.23064	0.278156	0.552906
Phf3	-0.417128	6.55063	1.60371	0.217401	0.500569
Ptp4a1	-0.039216	4.97542	0.011906	0.914009	0.965359
Prim2	-0.57882	3.36176	5.2623	0.0307432	0.244619
Rab23	-0.502251	2.15748	3.592	0.0700321	0.322552
Bag2	-0.787169	1.55635	5.35446	0.0294455	0.243152
Zfp451	-1.0169	3.69801	9.06567	0.00600127	0.160427
Dst	0.708987	7.84069	3.5755	0.0706362	0.32355
Ccdc115	0.028792	4.36996	0.0234873	0.879464	0.949714
Imp4	0.230921	5.15594	0.811761	0.376456	0.637608
Ptpn18	-0.279581	4.41036	0.330782	0.570494	0.781151
Arhgef4	0.163423	-1.16684	0.039025	0.845045	0.933111
Fam168b	0.103058	7.45359	0.472758	0.498241	0.729678
Plekhb2	0.61023	8.63135	5.32577	0.0298428	0.243179
Hs6st1	0.202908	5.91567	0.648693	0.428402	0.679641
Uggt1	0.0297259	6.80733	0.0248445	0.876059	0.947768
Neurl3	-0.555687	7.13737	2.40709	0.133733	0.40678
Arid5a	0.454067	1.08048	0.986955	0.330292	0.598695
Kansl3	0.176775	6.57725	1.04711	0.316266	0.58641
Lman2l	0.16172	4.17454	0.517733	0.478683	0.715429
Cnnm4	0.414783	6.74757	2.37657	0.136109	0.410053
Cnnm3	-0.0235481	4.75506	0.010552	0.919027	0.966756
Ankrd23	-0.347841	2.17369	0.454184	0.506724	0.735852
Ankrd39	0.140806	2.32044	0.189497	0.667183	0.839375
Sema4c	-0.646048	2.504	1.16609	0.290822	0.564658
Fam178b	1.72363	-1.33901	3.63088	0.0686321	0.319338
Cox5b	0.406395	7.24311	1.80827	0.191151	0.472963
Actr1b	0.542294	6.19442	3.35457	0.0793238	0.33694
Zap70	-2.37612	-1.65753	2.45587	0.130036	0.402235
Tmem131	0.504024	7.44393	7.15717	0.0131642	0.195214
Inpp4a	-0.0673429	4.5419	0.0392083	0.844686	0.933111
Coa5	0.077584	7.08695	0.190356	0.666477	0.839351
Unc50	-0.222205	5.04796	0.959083	0.337082	0.605604
Mgat4a	-0.0153799	9.18043	0.00305004	0.95641	0.983714
4930594C11Rik	-0.646522	0.249697	1.21204	0.281729	0.556287
2010300C02Rik	0.101571	5.44002	0.0885419	0.768572	0.894399
Tsga10	-0.309594	0.943409	0.375101	0.545934	0.763651
Lipt1	-0.44845	1.39229	2.18407	0.152308	0.429681
Mitd1	-0.897379	4.46827	5.62508	0.0259744	0.235608
Mrpl30	-0.162047	5.74015	0.485671	0.492488	0.725419
Txndc9	-0.265556	6.15797	1.09329	0.306047	0.579014
Eif5b	-0.404757	6.35862	1.26154	0.27235	0.549852
Rev1	-0.400512	4.38418	1.35095	0.256416	0.534719
Aff3	-3.31933	-1.34674	5.46442	0.0279764	0.240385
Pdcl3	0.243068	5.32179	1.27277	0.27028	0.548627
Npas2	0.661957	5.27515	7.2202	0.0128142	0.192889
Rpl31	-0.576397	8.03399	3.8258	0.062076	0.310271
Tbc1d8	-0.285795	3.50194	1.2021	0.283665	0.558673
Cnot11	-0.314189	5.09545	3.83163	0.0618912	0.309565
Snord89	-0.599543	-1.58556	0.38527	0.540583	0.75904
Rnf149	-0.0741951	5.38917	0.138024	0.713478	0.865327
Map4k4	-0.0850337	5.77612	0.145117	0.706561	0.861208
Il1r1	-2.06118	-0.738094	3.65354	0.067831	0.317784
Il1rl1	-1.32601	1.03963	2.01296	0.168678	0.450326
Il18r1	-0.924298	4.86458	1.63865	0.212614	0.494682
Il18rap	-3.62605	-1.23569	7.7632	0.0101898	0.184756
Slc9a4	4.11761	0.434672	35.631	6.02E-06	0.0213285
Slc9a2	1.09736	5.92236	13.8542	0.00104553	0.110827
Mfsd9	0.693739	5.10819	11.4847	0.00239722	0.129965
Mrps9	-0.175566	5.09943	0.574655	0.455715	0.70065
Tgfbrap1	0.367671	6.06434	4.38957	0.0467704	0.277437
AI597479	-0.593602	4.1458	6.44849	0.0179176	0.211438
Fhl2	-0.150912	3.94686	0.219855	0.643336	0.825692
Nck2	-0.56212	4.90077	2.65931	0.115858	0.384786
Uxs1	-0.162283	4.06741	0.420476	0.522789	0.74728
Tpp2	-0.482985	5.97155	1.41094	0.246397	0.525162
Tex30	-0.558059	3.26944	2.59101	0.120406	0.390994
Kdelc1	-0.944032	3.47931	10.6924	0.00321015	0.133891
Bivm	-0.707649	4.22153	5.11767	0.03291	0.24955
Ercc5	-0.360911	4.23051	1.1003	0.304536	0.577342
Gulp1	0.198383	3.00896	0.0690777	0.794903	0.908065
Col3a1	-1.18831	3.38285	1.89823	0.180852	0.461942
Col5a2	-3.07294	0.56608	7.98539	0.00929153	0.180574
Wdr75	-1.02275	4.24745	8.05176	0.00904041	0.177987
Slc40a1	0.540937	9.74393	1.20569	0.282964	0.557716
Slc39a10	0.130465	3.14718	0.100786	0.753604	0.886568
Sdpr	-3.32238	-0.316214	5.19351	0.0317533	0.246709
Nabp1	0.274684	4.76961	0.299261	0.589342	0.792957
Myo1b	-0.155327	3.82994	0.302418	0.587397	0.791542
Stat4	-1.23504	-1.49999	0.683985	0.416277	0.66957
Stat1	0.0415364	6.95297	0.0165671	0.898645	0.958272
Gls	-1.28697	7.97432	11.4219	0.00245264	0.129965
Nab1	-0.229287	5.10983	0.512931	0.480709	0.716847
Tmem194b	-0.886858	2.32024	3.9517	0.0582197	0.301287
Mfsd6	0.0469272	6.34809	0.0262	0.872753	0.946078
Inpp1	0.264331	4.28094	1.57613	0.221274	0.503444
Hibch	-0.0743109	4.34656	0.0305997	0.862588	0.940731
1700019D03Rik	0.0343822	3.71747	0.00961964	0.922675	0.96795
Pms1	-1.02103	2.90558	3.95636	0.0580823	0.300904
Ormdl1	-0.131718	5.93764	0.159053	0.693518	0.853445
Osgepl1	-0.66853	3.62789	3.47137	0.0745877	0.33035
Asnsd1	-0.408131	5.72652	2.20913	0.150074	0.427051
Dnah7a	-0.864595	-0.789394	0.90582	0.350611	0.616898
Stk17b	0.168126	5.80572	0.182278	0.673187	0.843189
Ccdc150	-1.01228	-1.43353	1.56268	0.223195	0.505093
Gtf3c3	-0.220765	4.52586	0.55892	0.46188	0.704306
Pgap1	0.236121	6.70083	0.355141	0.556736	0.771312
Ankrd44	0.0209266	4.7228	0.00282119	0.958075	0.984356
Sf3b1	-0.649336	8.35122	3.05919	0.0929219	0.355246
Coq10b	0.14038	4.43372	0.16079	0.69194	0.852463
Hspd1	-0.536697	8.30324	2.57903	0.121225	0.392425
Hspe1	-0.582266	6.55219	4.12131	0.053446	0.292285
Mob4	-0.152991	5.98589	0.24953	0.621906	0.812383
Rftn2	-0.30377	-0.124642	0.256413	0.617166	0.809973
Mars2	-0.242478	3.07957	0.652978	0.426901	0.678292
Satb2	-0.147732	4.93261	0.320923	0.576256	0.784423
9130024F11Rik	-0.406926	1.27112	1.31325	0.262984	0.541493
1700066M21Rik	-0.383891	2.74833	1.29611	0.26604	0.544534
Tyw5	-1.03406	2.57499	4.1113	0.0537152	0.292912
9430016H08Rik	-0.328561	4.12389	1.48657	0.234469	0.514657
Spats2l	0.130512	5.28008	0.116126	0.736207	0.876643
Kctd18	-0.258662	2.73354	0.798905	0.380201	0.64173
Sgol2a	-0.78456	3.31951	2.44974	0.130494	0.402862
Aox2	0.663866	-0.891993	0.368772	0.549315	0.766116
Bzw1	-0.249648	8.128	0.464388	0.502033	0.732525
Clk1	-1.32269	6.79839	8.12874	0.00875842	0.177183
Ppil3	-0.870488	3.31154	9.83686	0.00444056	0.146241
Nif3l1	-0.0847197	4.49215	0.196481	0.661503	0.83728
Orc2	-1.0558	3.79057	6.39346	0.0183594	0.213791
Fam126b	0.0279311	5.62745	0.00351271	0.953224	0.982311
Ndufb3	0.141761	5.53111	0.481731	0.494231	0.726859
Gm20257	-1.05194	0.759017	6.44215	0.0179678	0.211438
Als2cr12	-0.184365	4.0722	0.270141	0.607946	0.804343
Cflar	-0.11695	6.1962	0.137318	0.714177	0.865406
Casp8	-0.0185045	6.93437	0.00223982	0.96264	0.986495
Trak2	0.143237	5.55422	0.324148	0.574359	0.783492
Stradb	0.121424	4.81849	0.35698	0.555723	0.770565
Tmem237	-0.657991	0.620564	2.25982	0.145674	0.422572
Mpp4	0.367207	-0.366527	0.0668906	0.7981	0.909162
Als2	0.130605	5.40888	0.19424	0.663312	0.837993
Fzd7	-0.576314	4.02251	3.54174	0.0718905	0.32593
Sumo1	-0.563898	6.11954	3.38911	0.0778882	0.336362
Nop58	-1.1099	5.85009	5.58143	0.0265021	0.236493
Bmpr2	-0.24326	5.96418	0.413076	0.526439	0.750165
Fam117b	-0.220842	4.97837	1.2479	0.274892	0.552001
Wdr12	-0.64045	3.89112	6.39714	0.0183295	0.213791
Carf	-0.781039	2.68441	3.08003	0.091879	0.35412
Nbeal1	-0.200148	4.8212	0.160639	0.692076	0.852557
Cyp20a1	-0.653935	2.94547	4.82938	0.0377573	0.260633
Abi2	-1.01021	3.64566	4.40015	0.046527	0.277379
Raph1	0.164661	6.69226	0.13398	0.717513	0.866974
Cd28	-0.869376	-2.25756	0.149333	0.702842	0.85889
Ctla4	0	-2.01928	0	1	1
Pard3b	-0.429088	5.54155	2.50288	0.126587	0.397832
Nrp2	-1.46472	0.951746	5.46214	0.028006	0.240385
Ino80d	-0.455871	6.32133	1.64525	0.211724	0.493609
Ino80dos	-1.66657	-0.500301	10.8393	0.00303924	0.131933
Ndufs1	-0.0242114	7.40754	0.00720477	0.933053	0.97373
Eef1b2	-0.592578	8.33412	5.40143	0.0288078	0.241672
Snora41	-0.900387	-0.347336	2.05365	0.164601	0.446325
Fastkd2	-0.314931	4.84692	0.882348	0.356816	0.622849
Klf7	0.532462	1.00225	1.25268	0.273998	0.551249
Creb1	-0.593062	5.59087	2.72626	0.111595	0.379731
Mettl21a	-0.13781	2.7667	0.316932	0.578622	0.785609
2810408I11Rik	-0.139372	1.25132	0.163272	0.689701	0.851627
Ccnyl1	-0.280988	4.30713	0.91176	0.349064	0.615447
Fzd5	-0.243436	6.76508	0.736464	0.399193	0.657216
Plekhm3	-0.415131	2.4853	0.976894	0.332721	0.601959
D630023F18Rik	1.11338	-1.15374	2.66723	0.115344	0.384372
Idh1	-0.187592	7.92862	0.390624	0.537805	0.757342
Pikfyve	-0.423382	5.56174	1.1916	0.285727	0.560354
Map2	-0.585781	1.02533	0.493394	0.489101	0.722906
Unc80	0.600338	-1.19618	0.516486	0.479208	0.715737
Rpe	-0.189677	6.09952	0.24596	0.624396	0.812893
Kansl1l	-0.801616	4.42359	2.64187	0.117	0.386389
Acadl	0.0562027	8.77582	0.0542364	0.817802	0.91921
Lancl1	0.0934575	4.17851	0.0626005	0.804538	0.91181
Cps1	0.704025	11.1505	5.32137	0.0299042	0.243401
Ikzf2	-1.03202	1.02245	2.90941	0.100834	0.366541
Bard1	-1.14218	2.37368	10.3007	0.00371973	0.138032
Atic	-0.270155	5.93926	1.1917	0.285708	0.560354
Fn1	-4.30627	2.00415	10.7986	0.0030855	0.132511
Mreg	0.0253975	6.81485	0.00865495	0.926642	0.970107
Pecr	0.148192	4.83703	0.458978	0.504511	0.734207
Tmem169	0.741427	-0.829865	1.02925	0.320344	0.590633
Xrcc5	-0.246566	4.43158	0.464042	0.502191	0.732641
2025-03-04	0.279611	-0.977806	0.19334	0.664043	0.837993
Smarcal1	0.172913	4.186	0.766263	0.389958	0.650618
Rpl37a	-0.163894	7.73777	0.076115	0.784969	0.902896
Igfbp5	-1.79882	0.889497	4.52962	0.0436617	0.271982
Tns1	-0.465196	-0.0461478	0.126295	0.725375	0.870952
Arpc2	0.0299421	8.36376	0.0169375	0.897525	0.957635
Aamp	0.760963	6.88556	1.8787	0.183029	0.464124
Pnkd	0.541899	4.48944	0.86159	0.362436	0.627183
Tmbim1	0.250857	7.11364	1.02421	0.321508	0.591793
Ctdsp1	0.551418	6.9302	2.9211	0.100189	0.366015
Vil1	0.721673	10.9675	5.00947	0.0346427	0.252792
Usp37	-0.551377	4.63962	3.68871	0.0666081	0.316011
Rqcd1	-0.0969785	5.95775	0.363187	0.552332	0.768135
Zfp142	0.0458311	3.67135	0.0200041	0.888693	0.954235
Bcs1l	-0.301297	3.32189	1.06181	0.312965	0.583846
Rnf25	0.270511	4.48252	1.06213	0.312893	0.583846
Stk36	-0.378428	-0.510216	0.327647	0.572314	0.782433
Ttll4	-0.559169	3.99542	2.96923	0.0975843	0.362715
Cyp27a1	-0.682415	3.9536	1.92762	0.177634	0.458873
Prkag3	-2.02142	-1.53739	2.34224	0.138842	0.413016
Wnt6	-3.06786	-1.47196	3.63692	0.0732904	0.32808
Fev	-0.61	-0.415566	1.10053	0.304488	0.577342
Ihh	0.344624	5.70084	0.346429	0.561581	0.774698
Nhej1	-0.163974	1.82413	0.270504	0.607707	0.804176
Slc23a3	-0.801028	1.64062	2.80501	0.106812	0.373448
Cnppd1	0.386415	6.38225	1.94783	0.175462	0.457257
Fam134a	0.57495	6.97319	2.8833	0.102292	0.368429
Zfand2b	0.697203	4.94101	1.61563	0.215753	0.498472
Abcb6	0.244876	4.76973	0.705816	0.409038	0.664488
Atg9a	1.04694	6.54657	6.54463	0.0171736	0.208579
Ankzf1	-0.250877	4.65769	1.09274	0.306168	0.579165
Glb1l	-0.2612	2.51611	0.788235	0.38335	0.643998
Stk16	0.429819	5.6547	2.97686	0.0971781	0.361869
Tuba4a	0.448275	6.78301	1.6984	0.204729	0.48698
Dnajb2	0.363549	3.81693	1.18326	0.28738	0.561565
Ptprn	1.33713	1.09315	5.34849	0.0295277	0.243179
Resp18	0.877881	0.601303	2.52659	0.124888	0.396662
Dnpep	0.890601	6.84563	2.88896	0.101974	0.368325
Des	-0.337129	-0.108272	0.0697166	0.793979	0.907895
Speg	0.960356	0.11226	0.801377	0.379477	0.641041
Gmppa	0.60052	6.40957	1.63399	0.213244	0.495255
Chpf	1.42684	3.31649	3.72151	0.0654905	0.314714
Tmem198	0.604433	-0.359323	0.594065	0.448292	0.695655
Obsl1	0.0939917	3.49639	0.0146896	0.90453	0.961423
Inha	-0.110619	2.33348	0.022729	0.88141	0.950731
Stk11ip	0.47432	5.65882	1.63607	0.212963	0.494948
Slc4a3	0.115282	-1.23292	0.0118567	0.914186	0.965359
Epha4	-0.54597	1.51608	0.77522	0.387244	0.647994
Sgpp2	-0.253328	7.44945	2.51059	0.126031	0.39738
Farsb	-0.278295	6.04039	1.66538	0.20904	0.491266
Mogat1	1.63425	-1.38513	3.06572	0.0943734	0.357521
Acsl3	-1.26542	7.67885	8.46468	0.00763592	0.17016
Utp14b	-0.762726	5.00966	2.88983	0.101925	0.368325
Scg2	0.222334	2.56964	0.167707	0.68575	0.84958
Ap1s3	-0.714353	5.26345	7.54079	0.0111854	0.186739
Wdfy1	0.00380921	5.8852	2.83E-05	0.995799	1
Mrpl44	-0.0794774	4.307	0.11095	0.741927	0.880102
Serpine2	0.431455	-0.664215	0.128119	0.723485	0.870133
Cul3	-0.492748	6.7477	1.64491	0.21177	0.493609
Dock10	-1.03802	0.200576	1.42802	0.243637	0.523273
Irs1	-2.19841	0.044716	9.63953	0.00479241	0.150224
Rhbdd1	0.167001	4.946	0.5964	0.447412	0.695011
Mff	-0.0951403	5.84385	0.147448	0.70433	0.86004
Tm4sf20	0.368096	8.15058	1.45074	0.240027	0.520478
Agfg1	-0.068214	6.96477	0.086716	0.770899	0.89611
Slc19a3	-0.267411	3.90875	0.326587	0.572932	0.782666
Ccl20	-1.43477	2.111	8.67464	0.00701512	0.16514
Sphkap	0.165722	-0.20138	0.0605961	0.807627	0.913548
Pid1	2.68929	5.29999	26.773	2.59E-05	0.0367692
Dner	0.1997	-0.790692	0.0397276	0.843675	0.932916
Trip12	-0.225967	8.2959	0.477111	0.496289	0.728448
Fbxo36	0.28518	2.2879	1.36108	0.254689	0.533018
Sp110	-3.30419	0.20074	9.7165	0.00465166	0.149053
Sp140	-1.20624	-0.0760684	2.67632	0.114758	0.383113
Sp100	0.499253	2.77144	0.709102	0.407965	0.664088
A630001G21Rik	-1.65809	-1.35728	1.37276	0.252715	0.531211
Cab39	0.0200827	7.75807	0.00322083	0.955207	0.983352
Itm2c	1.11012	6.59005	5.32815	0.0298097	0.243179
Gpr55	0.526703	1.22163	0.994145	0.328571	0.597194
2810459M11Rik	0.166913	3.4922	0.24111	0.627818	0.815322
Psmd1	-0.128986	6.98093	0.189825	0.666914	0.839351
Armc9	0.653498	3.31421	4.30722	0.0487142	0.282474
B3gnt7	1.10804	4.39151	3.81264	0.0624955	0.311271
Ncl	-0.956736	8.44674	6.16257	0.0203491	0.219513
Snora75	-1.54603	-1.50819	3.50023	0.0734676	0.328391
C130036L24Rik	-0.926748	-1.87483	0.732843	0.400338	0.657883
Ptma	-0.476054	8.4372	2.15574	0.154883	0.43343
Pde6d	0.183517	3.96262	0.487391	0.49173	0.724749
Cops7b	0.3563	4.33754	2.32568	0.140183	0.414649
Dis3l2	0.25615	4.83545	1.91829	0.178647	0.460152
Alppl2	-0.581352	0.322188	0.398333	0.533852	0.754934
Alpi	1.21485	11.0918	5.39495	0.0288948	0.241966
Akp3	0.212519	-0.457743	0.122854	0.728984	0.872506
Eif4e2	0.456548	6.6833	7.14617	0.0132264	0.19536
Efhd1	0.339455	0.345343	0.329982	0.570957	0.781179
Gigyf2	0.09045	6.59185	0.110513	0.742415	0.880343
Kcnj13	4.88633	0.276026	4.6362	0.0449045	0.274277
Ngef	0.44048	6.05567	1.13618	0.296953	0.569474
Neu2	-0.0189597	1.74325	0.00209775	0.963844	0.986926
Inpp5d	-0.464601	0.31201	0.272459	0.60642	0.803398
Atg16l1	0.114042	4.92791	0.272084	0.606666	0.803398
Dgkd	1.33761	7.3632	22.2073	8.41E-05	0.0605789
Usp40	-0.0642836	5.84594	0.0319737	0.85957	0.93907
Ugt1a10	0.238122	-1.01551	0.0264032	0.872454	0.946018
Ugt1a9	0.352706	5.46211	0.0841174	0.774257	0.89741
Ugt1a7c	0.111743	6.07334	0.100675	0.753735	0.886582
Ugt1a6b	-0.33977	-1.65555	0.0841825	0.774172	0.89741
Ugt1a6a	-0.0623059	-0.0521129	0.0208726	0.88632	0.953274
Dnajb3	-0.232704	1.4393	0.166041	0.687227	0.850321
Ugt1a1	0.0672047	6.05224	0.064563	0.801565	0.910495
Mroh2a	0.622872	0.271581	0.980509	0.331845	0.600834
Hjurp	-0.372418	4.55909	1.69914	0.204633	0.486968
Spp2	0.90429	6.60869	4.70592	0.0400734	0.263614
Arl4c	-1.29165	0.121423	5.85122	0.0234208	0.226672
Sh3bp4	-0.347042	3.36599	0.582621	0.452645	0.699142
Agap1	0.40903	5.58561	4.53601	0.0435256	0.271672
Ackr3	-1.86506	0.7926	6.60302	0.0167385	0.207262
Cops8	0.119076	5.24092	0.479587	0.495184	0.727805
Col6a3	-3.25523	1.63662	8.56535	0.00733106	0.167846
Mlph	-0.107279	5.98214	0.0924868	0.763632	0.891044
Rab17	0.730022	6.75898	5.58547	0.0264527	0.236493
Lrrfip1	0.299873	6.81485	0.718882	0.404797	0.661751
Ramp1	1.14529	2.46951	2.69912	0.113301	0.38141
Ube2f	0.107196	4.84016	0.176782	0.677853	0.845678
Scly	0.862951	5.3236	5.81144	0.0238491	0.227142
Fam132b	-0.734687	3.22831	1.95595	0.174598	0.456136
Ilkap	-0.0662136	4.92151	0.0963037	0.758961	0.889532
Hes6	0.506594	5.25878	1.06235	0.312844	0.583846
Per2	0.129436	6.73005	0.183118	0.672481	0.842605
Traf3ip1	-0.204518	3.17255	0.886898	0.355601	0.621875
Asb1	0.082742	3.13047	0.148247	0.70357	0.859354
Hdac4	0.314159	3.57444	0.708723	0.408089	0.664088
Ndufa10	0.110321	7.02566	0.182139	0.673304	0.843189
Myeov2	0.0741463	5.03822	0.0632949	0.80348	0.911243
Gpc1	-1.2024	-0.283728	2.84102	0.104705	0.370398
Dusp28	0.253942	3.36701	0.506564	0.483417	0.71852
Rnpepl1	0.770148	7.77674	1.82101	0.189649	0.471198
9430060I03Rik	1.39845	0.0351601	6.2629	0.0194566	0.216787
Capn10	1.02935	5.5114	6.86375	0.0149386	0.203268
Gpr35	0.0114853	4.46045	0.00358144	0.952769	0.982205
Kif1a	-0.307295	0.426993	0.112731	0.739942	0.879148
Agxt	-0.130134	0.815328	0.0376082	0.847846	0.933732
2310007B03Rik	0.452711	5.38673	2.84528	0.104459	0.370327
Sned1	-0.0628382	0.64364	0.0112541	0.916387	0.965782
Mterf4	-0.283203	3.24811	1.81042	0.190897	0.472573
Pask	-0.663653	2.52903	2.98271	0.0968686	0.361479
Ppp1r7	-0.143985	5.44041	0.396843	0.534612	0.755284
Ano7	0.659656	4.5735	1.53988	0.226499	0.506548
Hdlbp	0.413242	9.24876	4.98123	0.0351116	0.253692
2025-09-02	-0.489654	7.09495	1.93349	0.177	0.458404
Farp2	0.986554	5.356	15.7282	0.000565017	0.102814
Stk25	0.672357	7.36747	6.59463	0.0168002	0.207735
Bok	1.37445	4.24922	9.36759	0.00532828	0.15627
Thap4	0.425041	5.69281	1.74165	0.199246	0.481279
Atg4b	0.513846	5.90953	4.74977	0.039233	0.263146
Dtymk	-0.500373	4.31449	2.82241	0.105788	0.371889
Ing5	-0.223044	4.5967	1.43299	0.242841	0.523006
D2hgdh	-0.169686	4.60131	0.720521	0.404269	0.661511
Gal3st2	0.411665	6.47264	1.19042	0.28596	0.560354
Gm9994	-0.13253	-0.551422	0.00547914	0.9416	0.977036
Gm6086	1.26678	-0.491221	1.41185	0.246249	0.525162
Fam174a	-0.233969	2.8805	0.539575	0.469649	0.710504
St8sia4	-1.38335	-0.627531	1.45005	0.240135	0.520478
Panct2	0.107123	0.665137	0.0212155	0.885397	0.952809
D1Ertd622e	0.431365	5.88045	2.25893	0.145749	0.422572
Ppip5k2	-0.154471	7.1541	0.141053	0.7105	0.86374
Gin1	-0.486753	3.55002	2.02194	0.167768	0.448984
Pam	0.409958	6.07526	1.14866	0.294375	0.566873
B230216N24Rik	-0.0356246	0.189255	0.00280189	0.958219	0.984356
Rnf152	-0.332864	6.0073	0.168962	0.684643	0.849331
Pign	-0.425087	5.51968	0.878004	0.357982	0.623745
2310035C23Rik	-0.355831	6.28484	1.33706	0.25881	0.53695
Tnfrsf11a	-0.252657	6.07915	0.47272	0.498258	0.729678
Zcchc2	-0.651726	4.8278	3.5236	0.0725748	0.326943
Phlpp1	-0.0573872	4.00089	0.0723199	0.790262	0.905535
Bcl2	-0.642447	2.19596	4.1757	0.0520099	0.289295
Kdsr	-1.03002	4.56172	24.1658	5.00E-05	0.0454593
Vps4b	-0.109823	7.30272	0.0962194	0.759063	0.889532
Serpinb5	-1.75772	0.942488	2.79432	0.108596	0.375157
Dsel	-0.0208239	3.18337	0.00119596	0.972695	0.990205
Tsn	-0.167989	5.87745	0.789147	0.38308	0.64391
Nifk	-0.561143	5.05748	3.42712	0.0763429	0.333599
Clasp1	-0.0026188	5.33648	0.000158284	0.990065	0.998222
2900060B14Rik	-1.50188	-0.865622	4.29212	0.0490802	0.283324
Tfcp2l1	0.799889	5.92356	4.79872	0.0383182	0.261894
Ralb	0.522151	7.11115	7.5329	0.0112227	0.186739
Tmem185b	-0.14276	4.87387	0.312546	0.581246	0.786502
Epb4.1l5	0.202999	5.36104	0.506413	0.483481	0.71852
Ptpn4	-0.463904	2.95267	1.01896	0.322727	0.592947
Tmem177	0.00770394	3.56114	0.000851836	0.976955	0.992042
Tmem37	0.700571	8.34429	1.67881	0.207273	0.489313
Dbi	-0.550084	8.46452	4.00473	0.0566773	0.298298
3110009E18Rik	-0.698872	1.0175	1.85955	0.185195	0.465767
Steap3	-0.521215	2.49846	0.5308	0.473244	0.712435
Insig2	0.335629	5.89709	0.555741	0.463142	0.704943
Ccdc93	-0.0396495	6.69745	0.00603168	0.938732	0.976063
Ddx18	-0.145336	4.91787	0.416766	0.524614	0.748504
Actr3	0.184655	8.76065	0.270819	0.607499	0.803976
Slc35f5	-0.271062	6.79512	0.823687	0.37303	0.635492
Gpr39	0.757225	4.83405	3.77441	0.0637327	0.312288
Lypd1	-0.862824	-1.64645	0.236628	0.631628	0.817912
Nckap5	0.190146	5.69251	0.135357	0.716131	0.866031
Mgat5	0.398183	4.86992	1.96158	0.174002	0.455753
Ccnt2	-0.466596	5.59163	1.38714	0.250312	0.528118
Rab3gap1	-0.0884597	5.69849	0.202502	0.656703	0.833863
Zranb3	-0.406029	2.59187	1.23913	0.276545	0.552543
R3hdm1	-0.504213	5.34775	3.95912	0.0580011	0.300813
Ubxn4	-0.231333	6.77559	0.569703	0.45764	0.701495
Lct	0.711665	11.2523	0.738855	0.398441	0.656818
Mcm6	-0.284058	6.60995	1.39485	0.249034	0.527372
Dars	-0.236187	6.01441	0.479058	0.49542	0.728048
Cxcr4	-1.89403	0.217174	2.51408	0.12578	0.39738
Cd55	-0.172583	6.16498	0.0830541	0.775648	0.897794
C4bp	1.27182	1.08541	7.87292	0.00973483	0.181921
C4bp-ps1	-0.244731	-0.595896	0.09707	0.758036	0.888988
Pfkfb2	-0.207508	6.73244	0.281429	0.600588	0.799422
Yod1	-0.343773	3.4198	0.806553	0.377966	0.639374
AA986860	0.40613	7.11981	1.66342	0.209299	0.491386
Pigr	0.0484458	10.2135	0.0143977	0.905479	0.961926
Fcmr	-0.917782	-1.18348	0.228529	0.637494	0.82191
Mapkapk2	0.568293	6.73658	3.13141	0.0893644	0.352086
Dyrk3	-0.577482	0.0783711	1.44175	0.241446	0.521981
Eif2d	0.287628	5.12039	1.68671	0.206242	0.488539
Rassf5	-0.991964	3.48225	5.95401	0.0223533	0.222632
Ikbke	0.453329	5.84493	2.75433	0.109862	0.377613
Srgap2	-0.212397	3.49465	0.521107	0.477269	0.714721
Fam72a	-0.567414	0.250965	1.24044	0.276298	0.552363
Ctse	0.479648	-0.573316	0.319653	0.577007	0.784822
Pm20d1	0.391413	7.59102	0.155377	0.696892	0.855446
Slc41a1	-0.559546	2.83389	3.19659	0.0862884	0.347676
Rab29	-0.304573	2.87973	1.75112	0.19807	0.480123
Nucks1	-0.765732	6.47547	9.00107	0.00615707	0.160957
Slc45a3	0.509667	-0.706552	0.257143	0.616667	0.809618
Elk4	-0.243681	4.48616	0.450009	0.508666	0.737163
Mfsd4	0.540005	4.23896	1.33371	0.259393	0.537766
Cdk18	1.06775	7.56412	5.26089	0.0307635	0.244643
Klhdc8a	0.808263	0.943432	2.25538	0.146053	0.422847
Nuak2	1.00209	6.82628	7.55087	0.0111381	0.186739
Tmcc2	-2.48387	-1.97716	2.46409	0.131236	0.403634
Dstyk	-0.28598	3.84341	0.612798	0.44131	0.690421
Rbbp5	-0.232017	5.49936	1.58234	0.220395	0.502369
Tmem81	0.144362	2.78371	0.206805	0.653326	0.832081
Cntn2	0.107979	0.173697	0.031775	0.860485	0.939722
Nfasc	1.00722	2.21087	7.88115	0.00970162	0.181921
Mdm4	-0.856917	7.14025	3.76888	0.0639138	0.312291
Pik3c2b	-0.363039	5.4593	2.60589	0.119397	0.390251
Ppp1r15b	0.107163	7.76504	0.191581	0.665476	0.838937
Plekha6	0.0622863	7.03708	0.0477268	0.828894	0.925452
Golt1a	1.00309	6.12757	4.22982	0.0506241	0.286527
Kiss1	1.01889	0.225291	3.24906	0.0839	0.345176
Etnk2	0.250753	3.06565	0.104315	0.749478	0.884335
Sox13	0.63613	6.48126	1.66103	0.209617	0.491641
Snrpe	-0.639146	5.22797	6.1266	0.0206801	0.219513
Zc3h11a	-0.693886	7.50674	3.967	0.0577699	0.30013
Zbed6	-0.823989	5.76132	2.11504	0.158672	0.438541
Lax1	-2.7379	-0.774866	4.50194	0.0442573	0.273292
Atp2b4	-0.813035	0.598339	0.961966	0.33637	0.605015
Prelp	0.755854	1.65157	0.358472	0.554905	0.769828
Fmod	-1.68506	-1.62102	1.10003	0.304594	0.577342
Btg2	-0.276946	5.54662	0.897563	0.352776	0.61884
Adora1	-1.04589	1.37947	3.86957	0.0607034	0.306916
Ppfia4	-0.130767	-0.169242	0.0177664	0.895063	0.956661
Tmem183a	-0.103049	7.01022	0.33721	0.566799	0.778567
Cyb5r1	-0.383711	3.3679	1.32258	0.261337	0.540061
Adipor1	0.29718	7.17914	1.9668	0.173452	0.455364
Klhl12	-0.348802	4.29915	2.04415	0.165542	0.447255
Rabif	0.0339821	4.86464	0.0321011	0.859294	0.938933
Kdm5b	-0.180649	5.42934	0.500029	0.486223	0.720851
Syt2	0.461346	-0.579003	0.109309	0.744501	0.881363
Ppp1r12b	-0.34651	1.48186	0.524352	0.475915	0.714089
Ube2t	-0.93822	1.72338	5.94235	0.0224716	0.22312
Ptpn7	1.10223	-1.42252	0.701418	0.410481	0.665641
Arl8a	0.585364	5.86164	3.37213	0.07859	0.336736
Elf3	0.244364	8.38095	0.272075	0.606672	0.803398
Rnpep	0.511467	7.70858	2.96331	0.0979001	0.363087
Timm17a	0.0482931	5.10264	0.0663528	0.798895	0.909315
Ipo9	-0.122594	5.53632	0.409081	0.528429	0.751383
Nav1	-1.1042	3.14838	9.95234	0.00424781	0.146241
Csrp1	-0.363126	4.29185	0.899537	0.352257	0.61817
Phlda3	-0.142707	-0.435193	0.0341079	0.855012	0.93684
Tnni1	1.1166	0.416473	2.06834	0.163158	0.444388
Lad1	0.469031	8.89436	1.29138	0.266892	0.545505
Tnnt2	-0.311047	0.0251076	0.250323	0.621355	0.812203
Pkp1	-0.499405	3.988	0.682789	0.416679	0.669697
Igfn1	-0.34299	-1.16906	0.103129	0.750856	0.884956
Tmem9	1.2221	7.54128	7.0925	0.0135344	0.196345
Kif21b	0.490135	6.80691	1.61571	0.215741	0.498472
5730559C18Rik	0.285021	5.49458	0.535294	0.471397	0.711708
Camsap2	-0.922244	2.04083	2.07891	0.16213	0.443608
9230116N13Rik	-1.24039	-1.39832	2.89812	0.101462	0.367785
Ddx59	0.0644929	2.68979	0.0543486	0.817617	0.919148
Kif14	-0.739181	2.90454	3.59067	0.0700806	0.322671
Zfp281	-0.692125	3.51046	2.52392	0.125078	0.396662
Nr5a2	-0.439168	5.55206	1.78279	0.194199	0.476429
Ptprc	-1.18037	1.98218	1.98955	0.171079	0.452482
Nek7	-0.79768	3.03744	1.80007	0.192125	0.474464
2310009B15Rik	-0.251901	0.669349	0.204377	0.655226	0.833044
Dennd1b	-0.00535559	6.25507	0.000150014	0.990328	0.998416
Zbtb41	-0.41841	4.66274	1.2619	0.272283	0.549794
Aspm	-0.788388	3.86784	2.87048	0.103017	0.369485
F13b	-0.561149	-1.49141	0.495477	0.490371	0.723804
Cfhr2	0.284068	0.213967	0.0416535	0.839984	0.930874
Cfh	-0.111828	0.3417	0.0247017	0.876413	0.947905
Cdc73	-0.441891	4.83357	1.64133	0.212252	0.494019
Glrx2	-0.473424	4.65235	2.46251	0.129542	0.401933
Trove2	-0.61114	3.30946	1.74205	0.199196	0.481279
Uchl5	-0.655327	5.12447	3.78562	0.0633669	0.311736
Rgs2	0.461854	3.81043	0.931962	0.343877	0.610725
Rgs13	-3.11966	-0.490818	4.36615	0.0501529	0.285688
Rgs1	-0.957969	0.379551	1.12714	0.298838	0.571881
Pla2g4a	-0.954085	3.19028	3.79541	0.0630496	0.311571
Ptgs2	-9.21872	0.967132	21.8821	9.19E-05	0.0605789
BC003331	-0.630057	5.35037	1.71489	0.202616	0.48526
Tpr	-0.532075	7.16341	1.54088	0.226354	0.506321
Hmcn1	1.27874	1.69768	0.644155	0.43253	0.68303
C730036E19Rik	-2.14802	-0.753679	2.02755	0.169686	0.451569
Ivns1abp	-1.15522	9.19995	10.5777	0.00335099	0.134536
Swt1	-0.679522	5.80542	2.51099	0.126002	0.39738
Trmt1l	-0.355112	5.64717	2.58922	0.120528	0.391061
Rnf2	-0.447661	5.38273	2.07669	0.162345	0.443644
Fam129a	0.327937	1.40626	0.235256	0.632004	0.818086
Edem3	-0.0283244	6.5658	0.00603648	0.938708	0.976063
1700025G04Rik	-0.0317264	6.04505	0.00964648	0.922567	0.967911
Tsen15	-0.442554	2.78659	2.83631	0.104977	0.370777
Rgl1	0.502205	5.77217	1.94619	0.175637	0.457376
Arpc5	0.189858	8.24646	0.548302	0.466118	0.707803
Ncf2	0.77389	3.45343	1.88685	0.182116	0.462871
Smg7	-0.381692	6.30417	4.74631	0.0392986	0.263146
Nmnat2	-2.50446	-1.65482	5.99566	0.0219362	0.22162
Lamc2	0.254394	4.23609	1.51577	0.23006	0.510826
Lamc1	0.606896	5.86819	8.21826	0.00844254	0.174912
E330020D12Rik	1.69859	2.99345	3.5685	0.0708941	0.324353
Dhx9	-0.604102	7.85598	2.49469	0.127179	0.399126
Npl	0.534246	10.3351	0.471648	0.498741	0.729678
Rgs16	-2.8889	-1.65382	6.46695	0.0197164	0.217281
Rnasel	0.0830011	7.75598	0.0490388	0.826597	0.924047
Glul	0.903505	6.59114	7.94602	0.00944413	0.18118
Cacna1e	-0.0900201	-1.57157	0.00185871	0.965964	0.987719
Ier5	-0.537796	5.32197	3.24596	0.084039	0.345216
Mr1	-2.17944	-1.96634	1.69542	0.205113	0.487457
Stx6	0.225514	4.68151	1.54387	0.225917	0.50599
Xpr1	0.0918159	6.64322	0.0855438	0.772407	0.896583
Acbd6	-0.544615	3.57338	2.84852	0.104272	0.370312
Qsox1	1.00399	5.61664	5.0204	0.0344631	0.252792
Cep350	0.0172123	7.61729	0.00235158	0.96172	0.986175
Tor1aip1	0.12042	5.56724	0.397643	0.534204	0.755055
Tor1aip2	-0.0527432	9.12102	0.0315767	0.860435	0.939722
Tdrd5	1.3621	1.41169	2.13772	0.158337	0.438043
Soat1	0.538069	6.54904	2.56495	0.122196	0.393005
Abl2	0.0308748	5.04345	0.0186516	0.892497	0.956018
Tor3a	0.187579	3.28425	0.117322	0.734907	0.875683
Fam20b	-0.0195462	7.89038	0.0113458	0.916048	0.965737
Ralgps2	-0.0810855	5.68451	0.122583	0.729271	0.872703
Angptl1	-1.07791	-1.35952	1.83542	0.189708	0.471198
Rasal2	-0.52479	3.22837	1.90918	0.179644	0.460879
2810025M15Rik	-0.574276	2.39436	2.70158	0.113145	0.381403
BC026585	0.0257497	3.31402	0.00980954	0.921918	0.967473
Sec16b	0.35516	7.31262	2.98408	0.0967962	0.361479
Brinp2	-2.23115	-0.0981892	1.85364	0.18992	0.471378
Rfwd2	-0.554853	5.6757	2.96371	0.0978787	0.363087
4930523C07Rik	-1.4675	1.31407	11.6423	0.00226406	0.127533
Mrps14	-0.105347	5.03293	0.206126	0.653855	0.832391
Cacybp	-0.767099	5.60408	3.21602	0.0853947	0.346931
Rabgap1l	-0.352816	6.09748	0.953559	0.33845	0.606761
Rc3h1	-0.270032	6.1714	0.620786	0.438385	0.688142
Serpinc1	0.0575399	0.590199	0.0123007	0.912601	0.964872
Zbtb37	-0.370599	1.66391	0.935435	0.342996	0.610282
Gas5	-1.50421	6.26761	19.9006	0.000159954	0.0709548
Snord47	-1.48655	-0.141169	4.46944	0.0449682	0.274362
Dars2	-0.297343	4.63634	1.96943	0.173176	0.455144
Cenpl	-0.841958	3.68418	7.58286	0.0109892	0.186739
Klhl20	-0.484231	3.79413	3.24814	0.0839414	0.345176
Prdx6	-0.103789	7.62614	0.131443	0.72008	0.868439
Suco	-0.0570174	6.45617	0.0200376	0.888601	0.954235
Pigc	-0.040328	5.09187	0.0314941	0.860616	0.939722
Dnm3	0.130509	1.88578	0.0301603	0.863568	0.941084
Mettl13	0.0399043	3.325	0.00890948	0.925574	0.969407
Vamp4	-0.611501	2.95988	2.44288	0.131009	0.403156
Prrc2c	-0.405287	7.596	1.83804	0.187665	0.468956
Fmo4	0.130338	5.4596	0.223415	0.640674	0.823989
Fmo1	1.55578	2.75461	21.8029	9.39E-05	0.0605789
Fmo2	0.0189297	1.24142	0.00120461	0.972597	0.990175
Prrx1	-2.64496	3.74797	7.57984	0.0110031	0.186739
Gorab	-0.178136	4.15597	0.411737	0.527104	0.750582
Kifap3	-0.693918	3.8603	3.02613	0.0946047	0.35811
Scyl3	-0.00363508	5.34453	0.000345327	0.985326	0.995565
BC055324	-0.636595	2.64204	3.5182	0.0727802	0.327023
Mettl18	-0.999107	2.3124	6.23158	0.0197305	0.217281
Sell	-0.832218	-1.11608	0.22741	0.638098	0.822284
F5	0.698133	0.431928	1.85971	0.185176	0.465767
Slc19a2	-0.427951	4.14228	3.32131	0.0807348	0.339464
Ccdc181	-0.520601	3.4991	2.91269	0.100653	0.366248
Blzf1	-0.504866	4.60661	1.82461	0.189228	0.471019
Nme7	-0.283177	3.5299	0.837531	0.369109	0.633086
Atp1b1	0.225621	9.73308	1.00376	0.326289	0.595698
Sft2d2	0.44917	7.95117	5.77164	0.0242862	0.228383
Tiprl	-0.154273	4.90331	0.475502	0.497009	0.728977
Dcaf6	-0.347754	4.8586	1.73862	0.199625	0.481599
Mpc2	-0.295077	4.8615	0.925903	0.345421	0.612158
Mpzl1	0.118978	4.89787	0.332208	0.56967	0.780516
Rcsd1	-0.827841	-0.291553	0.948193	0.339787	0.607516
Creg1	-0.412774	7.33647	1.41342	0.245995	0.525098
Pou2f1	-0.28782	4.98563	0.86971	0.360223	0.625851
Gpa33	1.03209	8.43087	6.32972	0.0188863	0.214606
Ildr2	2.89006	-1.47885	5.99643	0.0219286	0.22162
Tada1	-0.198507	4.30087	1.27514	0.269845	0.548248
Pogk	-0.452423	4.95816	2.59084	0.120417	0.390994
Uck2	-0.693629	3.24358	2.42339	0.132483	0.405845
Tmco1	-0.105829	6.06416	0.327093	0.572637	0.782666
Aldh9a1	0.260618	8.58418	2.52725	0.124841	0.396662
Mgst3	0.468234	7.44481	0.556819	0.462713	0.704885
Lmx1a	-0.37026	0.507074	0.365833	0.550899	0.767446
Pbx1	-0.514996	4.57398	3.76314	0.0641025	0.312638
Nuf2	-1.23626	3.4751	11.2148	0.00264564	0.130605
Rgs5	-2.54457	-0.956701	2.58277	0.12278	0.393659
Rgs4	-0.103718	0.609722	0.0228987	0.880972	0.950595
1700084C01Rik	0.174376	3.04482	0.0176517	0.8954	0.956733
Hsd17b7	0.169849	5.54451	0.24647	0.624039	0.812893
3110045C21Rik	-0.702814	-0.443971	1.1731	0.28941	0.563555
Ddr2	-5.33497	0.456482	15.2891	0.00065073	0.102814
Uap1	-0.143451	5.63836	0.361025	0.553509	0.768569
Uhmk1	0.294277	4.13404	0.89669	0.353006	0.618938
Gm7694	0.285994	3.74936	0.783574	0.384738	0.645333
Nos1ap	0.740514	1.53698	2.46064	0.12968	0.40195
Atf6	0.176649	5.89514	0.381598	0.542504	0.760622
Dusp12	0.381207	4.73809	0.281971	0.600239	0.79928
Fcrla	-1.31536	-1.04582	0.507491	0.484349	0.719327
Fcgr2b	3.36925	-1.77723	2.3972	0.13565	0.409778
Fcgr3	-0.646033	-1.55382	0.247079	0.623613	0.812893
Cfap126	0.324423	0.598279	0.254422	0.618528	0.810651
Sdhc	0.58387	7.67433	3.20401	0.0859456	0.347179
Pcp4l1	-1.88946	-1.44743	0.576368	0.455702	0.70065
Nr1i3	0.450219	5.25261	0.92385	0.345947	0.612538
Tomm40l	0.351591	4.40799	0.972965	0.333676	0.602612
Apoa2	0.172617	0.789575	0.0199801	0.88876	0.954235
Fcer1g	-1.26878	-0.245005	2.19181	0.151614	0.428803
Ndufs2	0.540073	7.81794	2.2929	0.142885	0.418627
B4galt3	0.350812	4.72158	0.903185	0.3513	0.617471
Ppox	-0.123679	4.01659	0.0826685	0.776154	0.897979
Usp21	0.00522944	4.30532	0.00047617	0.982769	0.994531
Ufc1	0.277759	6.06292	1.82865	0.188756	0.470317
Dedd	0.328535	5.08209	1.51879	0.229611	0.51005
Nit1	0.361237	5.71684	3.79298	0.0631281	0.311571
Pfdn2	0.00912914	4.31494	0.00114801	0.973248	0.99046
Klhdc9	-0.573002	-1.63012	0.313239	0.58083	0.786425
Pvrl4	-0.639486	-0.877755	0.710686	0.40745	0.663736
Arhgap30	-0.378918	0.203649	0.160862	0.691874	0.852457
Usf1	0.26074	4.91569	0.25	0.62158	0.812305
Tstd1	0.283814	3.04678	0.17305	0.681071	0.84736
F11r	0.383787	7.77205	3.42309	0.076505	0.333671
Alyref2	-0.131316	1.84793	0.142067	0.709511	0.863248
Itln1	0.398373	9.26372	0.0370864	0.848892	0.933986
Cd244	0.640766	-0.0426545	0.442004	0.512426	0.740647
Ly9	-0.472986	-1.53142	0.104015	0.749826	0.884597
Slamf7	-3.57071	-1.89509	3.28025	0.0836321	0.345149
Cd48	-1.88885	-1.0462	0.856663	0.364598	0.628778
Cd84	-1.4081	-1.74209	1.14642	0.29577	0.568003
Slamf6	-2.26439	-1.41258	1.60708	0.218609	0.500886
Vangl2	0.0343606	0.329405	0.00282146	0.958073	0.984356
Ncstn	0.663612	8.15776	6.39391	0.0183557	0.213791
Copa	0.484543	9.01753	6.18651	0.0201322	0.21917
Pex19	0.494692	7.15006	5.84609	0.0234756	0.226682
Dcaf8	0.107279	6.43094	0.335879	0.56756	0.779155
Pea15a	0.155642	3.46612	0.140627	0.710917	0.86377
Atp1a2	-0.847896	-1.09005	0.228874	0.637242	0.82166
Igsf8	-0.372245	3.85683	0.366307	0.550643	0.767365
Pigm	-0.337299	5.2723	1.39965	0.248245	0.52696
Slamf9	-0.284431	0.743146	0.261288	0.613856	0.808346
Igsf9	0.599528	8.8918	0.918642	0.347285	0.613491
Tagln2	0.6105	8.51034	3.25256	0.0837434	0.345176
4933439K11Rik	-0.648405	-1.01893	0.663055	0.423403	0.674546
Dusp23	0.189122	2.56229	0.28821	0.596259	0.796267
Mptx2	-0.31848	7.33653	0.0666398	0.79847	0.909315
Cadm3	0	-1.82131	0	1	1
Aim2	-1.18521	3.95177	1.58784	0.21962	0.501645
Pyhin1	-3.23623	-1.22004	2.24718	0.149275	0.426695
Pydc3	-3.52408	-2.12825	3.63057	0.0697219	0.321645
AI607873	-3.29533	-1.24544	4.22373	0.0517784	0.289229
Ifi204	-2.50214	1.57459	2.92039	0.100229	0.366015
Mndal	-2.09564	-0.695078	2.87626	0.102689	0.369223
Mnda	-2.4893	-0.150157	2.37265	0.136418	0.410439
Ifi203	-1.4485	0.449006	1.14927	0.294249	0.566873
Ifi202b	-0.364143	3.97101	0.0366945	0.849682	0.934183
Ifi205	-0.195926	-1.95731	0.0180385	0.894267	0.956477
Mptx1	-0.173285	5.88764	0.0179787	0.894442	0.956477
Grem2	-4.19761	-2.22658	5.43826	0.0313318	0.246643
Rgs7	-0.8665	-1.42807	1.10098	0.304389	0.577342
Fh1	0.0341634	6.76478	0.033274	0.856775	0.937324
Kmo	1.59262	-0.818369	3.41253	0.0769319	0.334471
Opn3	-0.536441	0.280893	1.20077	0.283925	0.558864
Chml	-0.752759	3.41911	2.37096	0.136551	0.410665
Exo1	-0.791135	2.72721	3.05574	0.0930957	0.355457
Cep170	-2.48211	1.02859	8.49644	0.00753827	0.16984
Sdccag8	-0.136859	3.74182	0.304774	0.585954	0.790452
Akt3	-3.03894	0.0706913	8.58152	0.00728335	0.167461
Zbtb18	-0.429341	5.28822	2.49247	0.127341	0.399181
1700016C15Rik	2.17995	1.76778	13.8105	0.00106106	0.110827
Adss	-0.271683	6.39892	0.579671	0.453778	0.699693
Desi2	-0.281982	5.4341	0.826198	0.372314	0.63514
Cox20	-1.15688	4.31692	11.0542	0.00280675	0.130605
Hnrnpu	-0.825948	8.44086	5.40256	0.0287926	0.241672
Efcab2	-0.453149	2.48845	1.75327	0.197804	0.479956
Kif26b	-0.0336658	-0.581691	0.00109133	0.973917	0.990595
Smyd3	0.0635847	3.06703	0.055706	0.815397	0.918543
Tfb2m	-0.573055	3.37599	2.77843	0.108399	0.375095
Cnst	0.261054	4.90595	1.55474	0.22434	0.505556
Sccpdh	0.249958	6.54602	0.492804	0.489358	0.72306
Ahctf1	-0.268432	6.1517	0.495382	0.488236	0.72253
Cdc42bpa	-0.456315	4.7442	1.89445	0.18127	0.462189
Adck3	0.260808	5.47658	0.348728	0.560295	0.773573
Psen2	0.755719	3.83045	2.37648	0.136116	0.410053
Gm5069	-0.574731	0.277444	1.61516	0.215816	0.498538
Itpkb	0.0903443	1.69316	0.0417783	0.839748	0.930804
6330403A02Rik	2.23145	-1.3628	1.17305	0.28942	0.563555
Parp1	-0.0141418	5.26723	0.00156424	0.968775	0.988441
Lin9	-0.690833	2.98329	2.79503	0.107405	0.374146
Acbd3	0.0334473	5.94166	0.0127937	0.910874	0.963545
H3f3a	-0.144528	7.69335	0.735485	0.399502	0.657254
Sde2	-0.168084	4.55873	0.73997	0.39809	0.656798
Pycr2	0.346101	2.73083	0.517694	0.4787	0.715429
Lefty1	-0.109438	-1.35908	0.0121915	0.912988	0.965138
Tmem63a	0.298901	4.5651	0.523356	0.47633	0.714258
Ephx1	0.767167	0.699303	1.44917	0.240274	0.520478
Nvl	-0.423974	4.46629	3.00124	0.0958949	0.360506
Cnih4	-0.0681372	5.32839	0.036843	0.849382	0.933998
Wdr26	-0.325911	7.05082	1.044	0.316971	0.587402
Lbr	-0.555639	5.81282	4.51859	0.0438981	0.272357
Enah	-0.216184	1.78736	0.0961122	0.759193	0.889577
Srp9	-0.0104524	5.03725	0.000318009	0.985918	0.995994
Degs1	-0.314999	5.27084	1.07036	0.311065	0.582606
Fbxo28	-0.099859	5.16274	0.168478	0.68507	0.849424
Trp53bp2	0.0654444	5.68812	0.113875	0.738676	0.878641
Capn2	1.0275	3.35424	2.60183	0.119671	0.390432
Capn8	-0.0938658	2.902	0.052635	0.820463	0.920015
Susd4	-0.0595979	-0.597017	0.00747621	0.931806	0.97322
Tlr5	-0.240028	4.51983	1.33137	0.2598	0.538294
Disp1	0.308628	3.48526	0.989021	0.329796	0.598478
Brox	0.327215	6.32953	2.00706	0.16928	0.450982
Aida	-0.50697	4.82756	2.20637	0.150319	0.427205
Mia3	0.115505	6.77508	0.257977	0.6161	0.809401
Taf1a	-0.483581	2.9076	3.08521	0.0916218	0.353608
Dusp10	0.46814	0.329658	0.579136	0.453984	0.699783
2025-03-01	0.369527	-0.613435	0.246321	0.624144	0.812893
2025-03-02	0.243007	7.72384	0.702875	0.410002	0.665368
C130074G19Rik	0.492153	6.56533	2.41821	0.132879	0.406029
Mark1	0.363072	2.57865	0.559162	0.461784	0.704235
Rab3gap2	0.212968	6.43564	1.48141	0.23526	0.51575
Iars2	0.336374	6.88743	1.93833	0.176479	0.458148
Mir194-1	-0.857708	-1.26984	1.29715	0.265854	0.544534
Mir215	0.262567	0.938417	0.169472	0.684195	0.849038
Bpnt1	0.203218	8.05003	1.10955	0.302556	0.576016
Eprs	-0.365108	6.87544	1.55294	0.224599	0.505659
9630028B13Rik	0.80394	3.20543	0.857512	0.363555	0.62797
Gm2061	0.678249	7.53977	1.95125	0.175098	0.456561
Slc30a10	-0.271602	6.70309	0.418472	0.523773	0.747909
5033404E19Rik	-2.19712	-1.65205	3.94146	0.0585231	0.301799
Lyplal1	-0.404423	3.9798	1.62184	0.2149	0.497392
Tgfb2	-1.02751	-1.53248	1.85032	0.18625	0.466917
Rrp15	-0.761219	3.16517	8.57897	0.00729084	0.167461
Spata17	0.0816639	-1.49404	0.00994334	0.921389	0.967307
Gpatch2	-0.0304502	4.98454	0.0140677	0.906563	0.962073
Esrrg	-0.745438	2.5053	2.0727	0.162733	0.443974
Kctd3	-0.049541	4.98784	0.0903914	0.766241	0.892931
Cenpf	-1.06566	4.75533	4.32626	0.0482567	0.2812
Ptpn14	-0.715885	0.650887	1.19113	0.28582	0.560354
Smyd2	-0.0759099	5.01032	0.0621686	0.805199	0.912195
Prox1	-0.258661	1.34895	0.187409	0.668905	0.840424
Rps6kc1	0.52082	4.38018	3.96577	0.0578057	0.30013
Angel2	-0.211493	5.75444	1.06908	0.311349	0.582763
Mfsd7b	0.264854	7.4767	0.249841	0.62169	0.812305
Tatdn3	0.164021	3.47073	0.462252	0.503009	0.733248
Nsl1	0.114434	2.66581	0.139966	0.711564	0.86419
Fam71a	-0.0935536	-0.693592	0.0069189	0.934391	0.974246
Atf3	0.0389833	4.93714	0.0101695	0.920503	0.967234
Nenf	0.302593	5.35256	0.363728	0.552039	0.768036
Tmem206	-0.0789278	5.78652	0.107016	0.746372	0.882219
Ppp2r5a	-0.160496	6.44048	0.629519	0.435222	0.68594
Dtl	-1.01189	3.99398	6.36041	0.0186305	0.214152
Ints7	-0.0395319	5.35084	0.0337918	0.855678	0.937177
Lpgat1	0.249897	8.55167	0.477235	0.496233	0.728448
Nek2	-0.208786	4.46062	0.587351	0.450837	0.697736
1700034H15Rik	-0.389665	1.66604	0.658165	0.425095	0.676255
Slc30a1	0.273315	6.64114	0.945776	0.340392	0.608241
Traf5	-0.234818	1.8342	0.311331	0.581976	0.786908
Rcor3	-0.493691	4.95065	4.93479	0.0358981	0.256004
Gm10516	-0.0624214	3.68542	0.0350861	0.852973	0.935773
Kcnh1	0.00379026	2.41345	5.29E-05	0.994254	0.999148
Hhat	0.0235193	2.02408	0.0057648	0.9401	0.976168
Sertad4	-1.27184	0.0346734	8.2735	0.00825392	0.173448
Syt14	-0.603719	2.91201	1.32775	0.260432	0.538876
Diexf	-0.750899	3.27215	8.27583	0.00824607	0.173448
Irf6	-0.408112	8.1403	3.00395	0.0957534	0.36044
A130010J15Rik	-0.805086	3.82827	9.01289	0.00612823	0.160499
Traf3ip3	-1.03948	-1.07615	0.844603	0.367129	0.630951
Lamb3	1.44929	3.67607	5.61204	0.0261308	0.235658
Plxna2	0.299296	6.42666	1.08124	0.308671	0.580651
Cd34	-5.56492	0.93227	14.8237	0.000757272	0.102814
A330023F24Rik	-0.756496	1.23464	1.31607	0.262484	0.54117
Cd46	-0.939557	0.853563	4.38518	0.0468718	0.277574
Cr1l	-0.32964	6.30508	1.57104	0.221999	0.504124
Cr2	-3.92748	-1.15108	1.69454	0.212306	0.494046
Ppp1r14c	-1.77515	-1.28848	3.52811	0.0724042	0.326555
Iyd	-0.91994	2.70507	4.02792	0.0560174	0.296815
Plekhg1	-0.631021	3.45904	3.24967	0.0838728	0.345176
Mthfd1l	0.0365716	3.83686	0.0214892	0.884665	0.952695
Akap12	-2.00175	-0.825659	1.56133	0.223389	0.505093
Zbtb2	-0.149354	3.38706	0.443754	0.5116	0.740056
Armt1	0.323828	3.90759	4.62831	0.0416105	0.266544
Esr1	0.206984	1.06305	0.0696241	0.794113	0.907895
Syne1	0.364334	5.32069	0.796493	0.380909	0.642027
Fbxo5	-1.28827	3.12888	9.23101	0.00562189	0.157402
Mtrf1l	-0.678154	3.14782	4.18975	0.0516462	0.28897
Rgs17	-1.9382	-0.519095	4.46943	0.0449685	0.274362
Ipcef1	-1.24535	-0.458456	3.36547	0.0788675	0.336736
Cnksr3	-0.313777	4.13768	1.33845	0.25857	0.536841
Ulbp1	-0.58625	-0.127319	0.993527	0.328718	0.597369
Lrp11	-0.0538251	0.491712	0.00920869	0.924339	0.968817
Pcmt1	-0.17037	5.47669	1.0394	0.31802	0.588565
A630066F11Rik	-0.464106	0.898792	0.792807	0.381996	0.643078
Nup43	-0.729481	3.02643	4.41983	0.0460781	0.276395
BC020402	-0.750964	0.0852218	4.00458	0.0566816	0.298298
Lats1	-0.159098	6.6237	0.251664	0.620427	0.811758
Katna1	-0.127048	5.34193	0.320623	0.576433	0.784588
Ginm1	-0.298238	5.54716	0.71517	0.405995	0.663035
Ppil4	-0.673343	4.70442	3.09819	0.0909809	0.35292
Zc3h12d	-0.631577	3.37863	4.51595	0.0439548	0.272581
Tab2	-0.149029	7.3097	0.239796	0.628752	0.815977
Sash1	0.346054	5.57727	0.925867	0.34543	0.612158
Samd5	-1.1516	-0.242976	1.09069	0.30661	0.579401
Stxbp5	-0.102901	5.62044	0.12159	0.730323	0.873236
Adgb	-1.25534	-1.07201	2.04165	0.165791	0.447255
Rab32	-0.0550319	3.81161	0.0277905	0.868984	0.943637
Shprh	-0.485537	4.53864	1.54305	0.226037	0.50599
Fbxo30	-0.426318	3.88632	1.14497	0.295134	0.567289
Epm2a	0.148565	-0.485309	0.0424787	0.83843	0.930454
Utrn	-0.803644	6.46645	6.82937	0.0151632	0.204408
Stx11	-0.0654673	-1.60367	0.00475078	0.945613	0.979024
Sf3b5	0.52615	3.83321	0.705386	0.409179	0.664641
Plagl1	0.59111	6.38587	1.95469	0.174732	0.456136
Hymai	-0.0680732	-1.53324	0.00588154	0.939586	0.976168
Ltv1	-0.0496873	5.15553	0.025399	0.874696	0.94689
Phactr2	0.169014	4.90177	0.216001	0.646248	0.827327
Fuca2	0.261246	10.5463	0.531189	0.473083	0.712435
Pex3	-0.378644	4.80286	1.69592	0.205049	0.487403
Adat2	-0.579699	1.64666	2.66981	0.115177	0.38424
Aig1	0.257944	5.33789	2.4304	0.131951	0.404982
Hivep2	0.466341	4.33207	2.4782	0.128384	0.400633
Adgrg6	-1.7596	0.0432003	3.02248	0.0947927	0.358447
Vta1	0.271419	5.42597	3.14802	0.0885688	0.351183
Cited2	-0.513146	5.34838	4.11939	0.0534976	0.292301
Heca	-0.35259	4.96396	1.3821	0.251151	0.529258
Abracl	-0.575999	5.56963	3.80146	0.0628544	0.311571
Reps1	-0.479169	4.24163	7.21342	0.0128513	0.192889
Ccdc28a	-0.0732634	4.327	0.0693635	0.794489	0.907895
Nhsl1	0.0752522	7.33465	0.127449	0.724178	0.870316
Hebp2	0.293054	0.232103	0.165954	0.687304	0.850321
Arfgef3	0.561213	3.58797	1.57321	0.22169	0.50376
Perp	-0.338544	8.64509	1.30906	0.263727	0.542708
Tnfaip3	0.798213	5.30279	8.30766	0.00813958	0.173448
Ifngr1	0.059001	7.10642	0.0856303	0.772295	0.896583
Il22ra2	-2.06332	-1.55731	2.7992	0.109679	0.377457
Pex7	-0.00740454	5.30614	0.00158492	0.968569	0.988434
Map3k5	0.0141524	4.37882	0.00222932	0.962728	0.986495
Map7	-0.065929	7.90746	0.0953127	0.760164	0.890078
4930405J17Rik	0.388141	-1.59392	0.245923	0.624422	0.812893
Gm6251	-0.862054	-0.543817	2.65116	0.116391	0.385299
Bclaf1	-0.785144	6.80601	2.98889	0.0965426	0.361186
Mtfr2	-1.06337	1.63463	7.84491	0.00984879	0.181921
Pde7b	-0.514489	1.33692	0.985588	0.33062	0.598999
Ahi1	-0.56669	0.504963	0.969905	0.334423	0.603576
Myb	-0.780202	5.07521	4.93547	0.0358863	0.256004
Hbs1l	-0.189654	5.94799	0.867151	0.360918	0.625851
Aldh8a1	-0.92914	-0.306557	0.462472	0.502908	0.733235
1700020N01Rik	0.970872	-0.891124	1.75032	0.198169	0.480281
Gm5420	-1.21857	-1.60957	1.50825	0.231186	0.511643
Sgk1	0.542105	7.88597	1.07969	0.309009	0.580859
E030030I06Rik	-0.157354	1.9852	0.176588	0.67802	0.84576
Raet1e	-1.96626	-1.78335	2.48891	0.1276	0.399517
H60b	-0.184329	1.98301	0.0554237	0.8165	0.918838
C920009B18Rik	1.46811	-1.72692	0.953523	0.339315	0.607226
Slc2a12	0.0148814	-0.290848	0.00067691	0.979456	0.99317
Tbpl1	-0.549229	4.49958	4.74702	0.039285	0.263146
Eya4	0.19415	0.659066	0.0581702	0.811722	0.916009
Rps12	-0.420493	8.7207	1.27218	0.270387	0.548627
Snora33	-1.09933	-0.673694	3.01313	0.0952763	0.359598
Snord100	-0.792463	-0.805053	1.65286	0.210704	0.492662
Slc18b1	0.249766	5.36665	1.08384	0.308103	0.58035
Vnn1	0.171375	5.8305	0.0761995	0.784853	0.902896
Stx7	0.0860685	7.84805	0.113182	0.739442	0.87902
Moxd1	-0.177972	0.217436	0.0454235	0.833008	0.927852
Ctgf	-3.92683	-1.04348	8.94581	0.00629382	0.162081
Enpp1	0.00792855	5.83086	0.000850005	0.97698	0.992042
Enpp3	1.2386	8.26561	5.42977	0.0284303	0.241342
Med23	-0.138736	5.22857	0.801811	0.379349	0.640933
Akap7	-0.297583	5.2215	1.65405	0.210545	0.492533
Epb4.1l2	0.24158	5.07378	1.1551	0.293055	0.565821
Smlr1	0.545958	5.0016	3.81827	0.0623156	0.310927
L3mbtl3	-0.627076	4.286	4.00152	0.0567693	0.298488
Arhgap18	-0.2306	6.32246	0.406239	0.529853	0.751952
Ptprk	-0.215589	7.03177	1.15707	0.292653	0.56551
Echdc1	-0.382692	5.45982	0.909381	0.349682	0.615925
Rnf146	-0.392002	5.15235	1.73185	0.200473	0.481816
Cenpw	-0.574456	1.66263	1.93209	0.177151	0.458404
Trmt11	-0.837329	3.35511	4.61013	0.0419801	0.267824
Gm20300	-0.5692	4.31774	2.49142	0.127417	0.399181
Hint3	0.0375645	4.59833	0.0213962	0.884913	0.952809
Ncoa7	-0.0402115	4.76389	0.0106754	0.918557	0.966725
Hddc2	-0.918496	2.83565	11.1606	0.00269879	0.130605
Tpd52l1	-0.484058	0.662052	1.17013	0.290008	0.564099
Rnf217	-0.332813	4.22629	1.2284	0.278583	0.553255
Rsph4a	-0.721723	0.550776	1.05708	0.314022	0.584541
Zufsp	-1.1266	3.99443	6.55225	0.0171161	0.208579
A830082N09Rik	-1.904	-1.08055	6.61806	0.0166284	0.207262
Rwdd1	-0.502104	4.13549	2.13046	0.157223	0.437004
Dse	-0.00915415	-0.201502	0.000113344	0.991593	0.998721
Tspyl1	0.0167332	5.8163	0.006567	0.936077	0.975095
Tspyl4	-0.105098	-0.183951	0.0182662	0.893606	0.956477
Nt5dc1	-0.686527	4.18779	3.51187	0.0730214	0.327604
Frk	-0.132748	6.79256	0.114071	0.73846	0.878589
Hdac2	-0.944207	5.50993	5.41745	0.0285937	0.241342
Marcks	-0.856936	5.23537	9.4337	0.00519221	0.154557
Lama4	-1.76808	0.150239	3.72635	0.0653274	0.314348
Tube1	-0.917856	1.54697	9.06085	0.00601274	0.160427
Fyn	0.0245219	4.44657	0.00505915	0.943879	0.978197
Traf3ip2	0.394358	4.86699	2.09265	0.160805	0.44192
E130307A14Rik	-0.420964	0.145568	1.05428	0.31465	0.584998
Rev3l	-0.651785	5.27089	2.81355	0.106308	0.372748
AA474331	-0.136269	-0.315693	0.0693558	0.7945	0.907895
2010001E11Rik	0.232819	4.18302	0.237102	0.630676	0.816915
G630090E17Rik	0.349316	4.48912	1.41382	0.24593	0.525098
BC021785	-0.759832	0.649248	2.57783	0.121307	0.392472
AI317395	-0.294177	2.79668	0.278085	0.602748	0.800824
Slc16a10	0.507873	7.89994	1.93841	0.17647	0.458148
Rpf2	-0.626199	3.85114	2.10995	0.159153	0.439615
Gtf3c6	-0.301096	4.2772	1.20099	0.283883	0.558864
Cdk19	-0.55188	4.79628	4.69053	0.0403731	0.264205
Cdc40	-0.21349	5.25733	0.540658	0.469208	0.710401
Wasf1	-2.11013	-1.46573	3.25481	0.083643	0.345149
Fig4	-0.0612748	4.76707	0.113002	0.739641	0.879129
Zbtb24	0.494198	4.78732	9.57815	0.00490798	0.151527
Mical1	2.94207	6.40849	19.7088	0.000169014	0.0712913
Smpd2	1.11692	6.51711	9.38618	0.00528963	0.156027
Ppil6	-0.9623	0.704835	3.8428	0.0615387	0.308781
Cd164	0.23087	9.1859	0.540129	0.469423	0.710466
Ccdc162	1.16054	2.69869	7.91126	0.00958116	0.181921
Cep57l1	-0.777419	2.82416	7.62714	0.0107867	0.186739
Sesn1	0.18175	6.08402	0.351538	0.55873	0.772874
Armc2	-0.026974	-0.318715	0.000956636	0.975628	0.991657
Foxo3	0.868995	4.69426	6.12411	0.0207032	0.219513
Lace1	0.212656	4.61317	1.38774	0.250211	0.528106
Snx3	0.234208	8.00505	0.936147	0.342816	0.610196
Ostm1	0.0143916	5.47287	0.00144094	0.97003	0.989029
Sec63	-0.443375	6.80162	1.69505	0.20516	0.487488
Scml4	-0.431808	6.08881	4.52282	0.0438074	0.272262
Pdss2	-0.107252	3.62779	0.254022	0.618803	0.810846
Bend3	-0.130446	3.44735	0.282178	0.600107	0.799197
1700021F05Rik	-0.382527	4.31127	3.49283	0.0737529	0.328934
Cd24a	-1.08345	6.1629	11.0545	0.00280635	0.130605
Qrsl1	-0.0170105	3.3371	0.00573031	0.940279	0.976168
Rtn4ip1	0.256804	4.02822	1.72498	0.201338	0.483238
Aim1	0.391182	6.47317	2.71036	0.112591	0.380983
Atg5	0.12714	5.74495	0.31599	0.579183	0.785936
Prdm1	-0.198014	7.39328	0.282701	0.599771	0.798976
Prep	0.210764	5.49756	1.30963	0.263624	0.542576
Hace1	-0.658767	4.13931	2.83898	0.104823	0.370509
Ascc3	-0.365499	6.05305	0.769316	0.38903	0.649757
Rfx6	-0.781115	1.15642	1.93928	0.176376	0.458148
Ros1	-0.285763	8.08534	0.575167	0.455517	0.70065
Dcbld1	0.130891	6.3047	0.646082	0.429321	0.680119
Gopc	-0.245017	5.16803	0.417403	0.524299	0.748351
Nus1	-0.241616	7.40903	0.52036	0.477582	0.714812
Cep85l	-1.29976	-1.45972	2.61813	0.118576	0.38935
Mcm9	-0.376352	3.3917	2.58931	0.120521	0.391061
Asf1a	-1.08235	3.18164	8.28898	0.0082019	0.173448
Man1a	0.190183	7.7895	0.599253	0.44634	0.693994
Gm16998	-0.646715	-0.17931	1.41706	0.245404	0.524538
Tbc1d32	-0.535435	3.8645	1.79644	0.192559	0.474874
Msl3l2	-0.0181349	0.231239	0.00111195	0.973672	0.990546
Gja1	-4.75219	0.425495	10.9599	0.00290626	0.131383
Hsf2	-0.781757	3.16029	4.97082	0.0352862	0.254449
Serinc1	-0.349659	6.98252	0.821524	0.373648	0.635582
Fabp7	1.14766	-1.48737	0.267478	0.610366	0.805779
Smpdl3a	-0.455172	8.57133	1.44323	0.241212	0.521713
Gcc2	-0.197958	6.51819	0.260562	0.614347	0.808387
Lims1	-0.243567	5.49881	0.609704	0.442451	0.691542
Ranbp2	-0.51773	7.14497	1.17329	0.289372	0.563555
Ccdc138	-0.639145	2.27948	3.60882	0.0694227	0.320682
2025-09-10	-0.745769	3.1248	5.32759	0.0298174	0.243179
Sowahc	-0.238049	4.0272	0.563668	0.460005	0.702579
P4ha1	-0.728426	2.27468	1.72191	0.201725	0.483904
Pla2g12b	0.84048	5.96419	7.15871	0.0131555	0.195214
Oit3	-0.707456	-1.59517	0.566351	0.458951	0.702149
Mcu	0.0784232	7.09482	0.247979	0.622985	0.812746
Micu1	0.850923	7.03655	6.18453	0.02015	0.21917
Dnajb12	0.553127	5.5842	3.23308	0.0846193	0.34586
Ddit4	-1.03433	5.01275	3.66289	0.0675033	0.317498
Anapc16	0.520115	5.64321	6.94018	0.0144523	0.201142
Ascc1	0.229491	4.72975	0.496564	0.487723	0.722373
Spock2	0.163559	0.0639311	0.0297787	0.864425	0.94164
Chst3	-2.84678	-0.827775	3.11846	0.0911203	0.35292
Psap	0.66341	9.50277	4.20838	0.0511681	0.287998
Cdh23	0.912418	0.0797169	1.34636	0.257205	0.53534
4632428N05Rik	0.292993	3.36972	0.18624	0.669875	0.84075
Slc29a3	0.590967	4.90536	7.236	0.0127281	0.192889
Unc5b	1.18187	4.6554	4.95848	0.0354945	0.254982
Pcbd1	0.29021	5.27669	2.17383	0.153233	0.431076
Sgpl1	0.504991	9.46838	2.96007	0.0980741	0.363247
Pald1	0.11517	-0.379238	0.0290794	0.86601	0.942498
Eif4ebp2	0.47667	6.248	3.78099	0.0635176	0.312015
Lrrc20	0.421134	2.447	1.79559	0.19266	0.475041
Ppa1	-0.395615	6.70863	2.02713	0.167245	0.448633
Sar1a	-0.129817	6.39359	0.733292	0.400196	0.657802
Tysnd1	0.447345	4.63982	1.55344	0.224528	0.505659
Aifm2	0.496891	4.15951	3.43285	0.076113	0.333137
H2afy2	-0.892502	-0.0390443	2.44424	0.130906	0.403156
2010107G23Rik	0.262372	4.18028	0.82359	0.373057	0.635492
Neurog3	-0.754102	0.812091	1.91169	0.179369	0.460851
Tspan15	0.31374	7.56063	1.86845	0.184184	0.465021
Hk1	0.353464	2.11706	0.479683	0.495141	0.727805
Hkdc1	1.11215	7.86701	8.41069	0.00780512	0.171381
Supv3l1	-0.133889	4.44485	0.363936	0.551926	0.768036
Vps26a	-0.18904	7.61718	0.293231	0.593095	0.794468
Srgn	-0.837823	0.452691	1.08766	0.307271	0.579629
Kif1bp	0.00104937	5.48046	2.41E-05	0.99612	1
Ddx21	-0.358061	6.08561	1.29534	0.266179	0.544534
Ddx50	-0.384307	5.98044	0.948258	0.339771	0.607516
Stox1	0.340512	-1.12585	0.248573	0.622571	0.812701
Ccar1	-0.771739	6.73654	3.75489	0.0643749	0.312638
Tet1	-1.35417	0.180817	7.54017	0.0111883	0.186739
Slc25a16	-0.0942734	4.99264	0.114234	0.738281	0.878449
Dna2	-0.299391	4.6912	1.39528	0.248963	0.527372
Rufy2	-0.431467	4.1911	1.74526	0.198797	0.481161
Hnrnph3	-0.83888	4.58081	7.31867	0.0122877	0.191244
Pbld2	0.0741175	6.52071	0.0795097	0.780354	0.900067
Pbld1	0.345707	2.37416	0.667473	0.421883	0.67341
Herc4	-0.480791	5.63014	1.59674	0.218371	0.500886
Sirt1	-0.817725	5.10564	4.44798	0.0454446	0.27551
Dnajc12	-1.59709	0.421721	9.889	0.00435237	0.146241
Reep3	-0.125874	7.62615	0.175996	0.678528	0.846142
Jmjd1c	-0.601561	6.979	1.92458	0.177963	0.459474
Nrbf2	0.0668685	3.65619	0.0972828	0.757779	0.888908
Egr2	-1.67369	1.60705	3.99732	0.05689	0.29855
Ado	-0.142649	4.10806	0.546198	0.466965	0.708616
Rtkn2	-0.353105	-0.838312	0.277666	0.60302	0.801035
Arid5b	-0.225521	4.67303	0.696932	0.411961	0.666143
1700040L02Rik	-1.09361	1.29594	11.245	0.00261648	0.130605
Rhobtb1	0.0605862	1.88863	0.0189638	0.891607	0.955485
Cdk1	-0.644371	5.10559	5.08469	0.0334277	0.250667
Ank3	0.275483	6.50973	0.517384	0.47883	0.715548
Ccdc6	-0.12141	6.05771	0.538268	0.470181	0.71081
Phyhipl	-2.06885	-2.26278	1.45215	0.243564	0.523273
Bicc1	0.598034	-1.49446	0.230528	0.635433	0.820188
Tfam	-0.613053	5.43626	4.74675	0.0392903	0.263146
Ube2d1	-0.533976	4.14393	6.10747	0.0208586	0.219564
Cisd1	0.702389	5.27168	6.13891	0.0205661	0.219513
Ipmk	0.0901073	8.2073	0.097854	0.757093	0.888372
Zwint	-0.237783	5.37342	1.55806	0.22386	0.505393
Rab36	-0.125585	-0.518388	0.0741522	0.787688	0.904411
Bcr	0.608593	6.78165	4.78063	0.0386535	0.262404
Specc1l	0.594732	7.14844	6.74397	0.0157374	0.206694
Adora2a	0.97447	-0.46689	1.46373	0.237993	0.518543
Upb1	-0.086917	0.445307	0.022176	0.88285	0.951417
Gucd1	0.63829	7.95521	6.67248	0.0162367	0.207262
Snrpd3	-0.333824	5.24234	2.42065	0.132693	0.406029
Lrrc75b	0	0.263587	0	1	1
Ggt1	1.30043	7.65734	4.65182	0.0411381	0.265555
Susd2	1.05267	6.4249	1.99311	0.170711	0.452482
Cabin1	0.225518	5.92838	0.206724	0.653389	0.832081
Ddt	0.819659	4.6732	1.82285	0.189434	0.471095
Gstt3	0.319454	5.50808	1.52822	0.228213	0.508314
Gstt1	-0.0822788	3.01161	0.0209094	0.88622	0.953274
Gstt2	0.691638	4.74218	2.07447	0.162561	0.443675
Mif	0.122845	4.58819	0.0189988	0.891507	0.955458
Derl3	1.41459	0.186055	2.45857	0.129834	0.402138
Smarcb1	0.185212	5.39698	0.309691	0.582966	0.787815
Chchd10	0.763323	5.51731	1.55647	0.224089	0.505393
Vpreb3	-1.89091	-1.89341	1.70208	0.204254	0.48657
Zfp280b	-0.257116	4.59006	1.48792	0.234264	0.514607
Slc5a4b	1.073	4.98338	2.57097	0.121779	0.392504
Slc5a4a	1.62139	4.59951	3.73587	0.0650079	0.313873
Prmt2	0.8947	3.89295	4.53532	0.0435403	0.271672
S100b	1.00694	2.14821	4.59253	0.0438286	0.272275
Dip2a	0.733114	5.84532	7.32595	0.0122497	0.191083
Pcnt	-0.00981662	5.22616	0.00126372	0.971933	0.989925
Ybey	-0.275055	2.55213	1.50853	0.231144	0.51163
Mcm3ap	0.537667	5.47812	5.86172	0.0233092	0.226452
Lss	0.751833	5.64006	11.0295	0.0028324	0.130605
Ftcd	2.13709	0.487099	2.75187	0.114213	0.382649
Col6a2	-0.208743	1.29716	0.0535739	0.818898	0.91935
Col6a1	-0.910087	1.86872	1.05306	0.314926	0.585296
Pcbp3	0.0969869	-1.29235	0.0103233	0.919906	0.966963
Slc19a1	0.653887	5.40309	1.53308	0.227497	0.507476
Col18a1	-0.120153	1.62485	0.0336143	0.856053	0.937177
Gm10941	0.35593	-0.761291	0.266319	0.610482	0.805821
Pofut2	0.57311	4.77518	1.17785	0.288459	0.562645
Adarb1	-1.7723	-1.46776	4.73609	0.039493	0.263146
Fam207a	0.72042	5.15431	2.64042	0.117096	0.386463
Itgb2	1.11659	0.634703	2.64991	0.116472	0.385479
Pttg1ip	0.486307	8.21386	4.14887	0.0527128	0.290811
Sumo3	0.441237	7.62606	5.03253	0.0342651	0.252546
Ube2g2	0.790566	4.91304	7.07198	0.0136542	0.196345
Lrrc3	-0.375463	-0.176566	0.184064	0.671689	0.842184
Trpm2	1.15063	0.477596	2.41531	0.133101	0.406029
1810043G02Rik	0.604263	1.17675	1.00062	0.327031	0.596452
Pfkl	0.350459	6.26641	0.263008	0.612698	0.807827
Icosl	0.743898	4.00017	7.7593	0.0102064	0.184756
D10Jhu81e	0.352051	5.05429	0.966871	0.335165	0.603977
Pwp2	-0.0181157	3.84938	0.0026121	0.959657	0.984924
Trappc10	0.725964	7.14667	14.3096	0.000897515	0.110216
Agpat3	1.08585	8.41474	7.96817	0.00935793	0.180975
Rrp1	0.579997	7.18085	5.49341	0.0276028	0.2395
Cstb	0.76362	7.5809	6.17858	0.0202037	0.21917
Pdxk	0.43064	7.11386	2.33521	0.139409	0.413739
Ilvbl	0.794614	7.04519	4.59114	0.0423703	0.269224
Syde1	0.889314	2.86754	4.40575	0.0463989	0.277234
Casp14	-1.08587	-0.0862042	3.17955	0.0870804	0.348719
2610008E11Rik	-1.11865	3.60757	5.6208	0.0260257	0.235608
Ppap2c	0.931447	7.61163	6.62269	0.0165947	0.207262
Mier2	0.309604	4.14713	0.218543	0.644324	0.826422
C2cd4c	0.318493	-0.469799	0.323615	0.574671	0.783739
Shc2	0.779269	-1.3044	0.74834	0.395474	0.654847
Tpgs1	0.541345	2.40891	0.408452	0.528744	0.751604
Cdc34	0.630131	5.36759	0.921782	0.346477	0.612865
Gzmm	-0.644421	-0.812573	0.895555	0.353306	0.61931
Bsg	0.479472	9.0884	2.62517	0.118106	0.387991
Hcn2	0.212437	1.80399	0.161448	0.691344	0.852257
Polrmt	0.194085	4.59763	0.0778376	0.782614	0.901501
Rnf126	0.407986	4.36706	0.371533	0.547835	0.765104
Fstl3	0.143072	0.489305	0.0998887	0.754666	0.886991
Palm	-0.160289	1.94484	0.0528653	0.820078	0.919831
Misp	0.590929	9.14663	1.23638	0.277065	0.552543
E130317F20Rik	-0.456297	0.75819	0.707711	0.408419	0.66423
Ptbp1	0.128453	8.08979	0.10362	0.750284	0.884649
Med16	0.631741	4.79559	0.938756	0.342157	0.60955
R3hdm4	0.205514	5.55977	0.427148	0.519538	0.745445
Kiss1r	-0.0907025	-1.0728	0.0170384	0.897222	0.957473
Arid3a	0.553815	6.56204	5.35584	0.0294265	0.243142
Wdr18	0.293566	4.98667	0.246169	0.62425	0.812893
Tmem259	0.398034	6.16531	0.383975	0.541259	0.759507
Cnn2	-0.418762	2.7414	0.882845	0.356683	0.622838
Abca7	1.20079	5.34365	4.34804	0.0477396	0.279797
Hmha1	-0.289242	0.767061	0.105578	0.748021	0.883298
Polr2e	0.285213	5.2421	0.169498	0.684173	0.849038
Gpx4	0.838525	8.16055	3.86919	0.0607152	0.306916
Sbno2	0.618506	6.14755	1.02616	0.321057	0.59126
Stk11	0.133087	5.70267	0.0786959	0.78145	0.900966
Dos	0.0546382	0.708994	0.00499163	0.944254	0.978443
Atp5d	0.800389	7.97606	1.16127	0.291798	0.565388
Midn	0.704	7.18536	2.95359	0.098422	0.363817
Cirbp	0.0213476	5.22155	0.0040042	0.950063	0.980694
1600002K03Rik	0.184542	2.41763	0.164503	0.688598	0.850709
Efna2	-0.871374	-0.141535	1.93738	0.176581	0.458148
Mum1	-0.164204	4.48117	0.13636	0.71513	0.865406
Ndufs7	0.693553	6.16504	0.772293	0.388128	0.648861
Gamt	0.153332	3.77821	0.0471784	0.829864	0.925601
Dazap1	0.119012	5.82453	0.193228	0.664134	0.837993
Rps15	0.101911	8.55011	0.016118	0.900021	0.958856
Apc2	1.4971	-1.31066	2.00167	0.171603	0.453291
2310011J03Rik	1.06441	5.73683	4.32875	0.0481974	0.28097
Pcsk4	0.1913	5.03353	0.0837354	0.774756	0.897548
Reep6	0.779009	8.10933	2.51884	0.12544	0.397016
Adamtsl5	0.767181	6.47143	3.2316	0.0846861	0.34589
Plk5	0.570882	-0.494833	0.671006	0.420674	0.672634
Mex3d	-0.634098	2.51314	2.51074	0.12602	0.39738
Mbd3	0.447805	5.38607	0.288137	0.596304	0.796267
Uqcr11	0.618845	6.56741	0.681043	0.417267	0.669884
Tcf3	-0.0920304	5.92911	0.0226586	0.881593	0.950783
Onecut3	-0.177658	-1.30573	0.05945	0.809417	0.914314
Rexo1	0.143298	5.76972	0.0476844	0.828969	0.925452
Klf16	0.185905	3.70923	0.307652	0.584201	0.788958
Abhd17a	0.636102	5.90607	0.613028	0.441225	0.690387
Adat3	0.460829	1.8237	0.287307	0.596831	0.796325
Scamp4	0.320031	6.46028	0.377414	0.544708	0.762763
Csnk1g2	0.792695	6.66009	1.48016	0.235451	0.515916
Btbd2	0.530056	5.35699	0.614684	0.440616	0.689966
Mknk2	0.597944	6.76068	1.32105	0.261607	0.540462
Mob3a	0.413673	4.18447	1.26814	0.27113	0.54921
Izumo4	-0.342025	2.10598	0.660795	0.424184	0.675335
Ap3d1	0.696134	7.52855	6.68517	0.0161468	0.207262
Dot1l	0.629176	5.61384	1.59439	0.2187	0.500886
Plekhj1	0.527009	4.35418	1.46975	0.237057	0.517536
Sf3a2	0.1076	5.16632	0.0324912	0.858451	0.938228
Lsm7	-0.284395	3.18415	0.170033	0.683703	0.849021
Sppl2b	0.532732	4.61286	0.656887	0.425539	0.676507
Tmprss9	-2.58453	-1.79832	2.83779	0.106039	0.372311
Timm13	0.775274	5.62537	0.918691	0.347272	0.613491
Lmnb2	-0.123474	5.20206	0.0380855	0.846896	0.933732
Gadd45b	-1.73066	2.8568	7.41613	0.01179	0.188631
Gng7	-0.353025	2.73E-05	0.209975	0.650864	0.830623
Slc39a3	0.796979	4.73492	2.0443	0.165527	0.447255
Sgta	0.971912	6.83568	4.25473	0.0500004	0.285688
Thop1	0.278987	4.22778	0.142431	0.709157	0.863086
Creb3l3	0.832975	9.2479	1.56085	0.223458	0.505093
Map2k2	0.985715	7.63666	2.00252	0.169744	0.451569
Zbtb7a	0.237261	6.47747	1.55479	0.224331	0.505556
Pias4	0.770439	4.8428	1.49912	0.232562	0.512214
Eef2	0.260796	10.7075	0.157901	0.69457	0.853818
Dapk3	0.838965	4.56076	1.16839	0.290358	0.564298
Atcay	-0.337707	-0.84575	0.0664809	0.798705	0.909315
Zfr2	0.065128	3.55985	0.0196265	0.889742	0.954559
Matk	-0.739047	0.779795	0.739461	0.39825	0.656818
Mrpl54	0.588071	5.11973	1.55993	0.223591	0.505153
Apba3	1.04219	5.34209	2.22162	0.148975	0.426695
Tjp3	0.490839	7.21956	0.73647	0.399192	0.657216
Pip5k1c	0.664546	6.34035	1.65876	0.209918	0.491803
Cactin	0.464844	4.3358	0.602985	0.444945	0.693304
Hmg20b	0.800051	5.21223	3.14949	0.0884989	0.351102
Mfsd12	1.37962	5.20222	4.84973	0.0373901	0.259975
Fzr1	0.753959	5.65537	1.14712	0.294691	0.566899
Dohh	0.844875	4.09615	1.11248	0.301933	0.575293
Smim24	0.791249	9.92247	4.40508	0.0464141	0.277234
Nfic	0.52649	4.94408	1.71273	0.202892	0.485429
Celf5	0.750261	1.16539	1.06319	0.312657	0.583846
Ncln	1.09967	7.24441	1.98956	0.171078	0.452482
Gna11	0.65671	9.09489	1.99544	0.170471	0.452221
Aes	0.754274	8.37715	1.87802	0.183105	0.46422
Tle2	-0.397581	-0.691105	0.289549	0.595411	0.795975
Tle6	-0.244223	-0.208599	0.131232	0.720294	0.868476
BC025920	-0.782605	0.831464	2.68362	0.114289	0.382649
Sirt6	0.429534	3.613	0.361992	0.552982	0.768437
Ankrd24	0.0764145	2.04738	0.0414584	0.840354	0.930935
Gm10778	-1.50427	-1.25285	4.29877	0.0489187	0.28299
Zfp433	-0.890838	1.21596	2.02088	0.167875	0.448984
Zfp781	-0.630209	0.31004	1.24314	0.275788	0.552363
Zfp873	-0.8611	2.50837	6.10503	0.0208814	0.219564
AU041133	-0.783238	2.45941	3.1326	0.0893074	0.352086
Zfp938	-0.340045	2.93803	0.683166	0.416552	0.669645
1190007I07Rik	-0.482155	2.19082	1.67281	0.20806	0.489949
Hcfc2	-0.277255	3.78359	0.613507	0.441049	0.690302
Nfyb	-0.540215	4.3049	4.17136	0.0521228	0.289574
Txnrd1	0.136465	7.66087	0.820101	0.374055	0.635751
Eid3	-0.963862	-0.672664	1.92345	0.178086	0.459664
Chst11	-0.789813	2.2032	3.24377	0.0841372	0.345216
Slc41a2	0.474545	4.2841	1.22413	0.2794	0.553909
D10Wsu102e	-0.579526	4.48269	5.31628	0.0299755	0.243533
Aldh1l2	-0.139429	-0.17181	0.0290506	0.866075	0.942498
A230046K03Rik	-0.270221	6.34046	0.320163	0.576705	0.784812
Appl2	-0.296702	6.85072	0.785925	0.384037	0.64468
1500009L16Rik	0.165552	0.519315	0.111819	0.740955	0.879787
Nuak1	-0.58209	-0.910651	0.649009	0.428292	0.679638
Ckap4	-1.45492	2.93024	5.97556	0.0221365	0.221776
Tcp11l2	-0.500487	2.37558	2.34586	0.138551	0.41295
Polr3b	-0.123089	4.5124	0.475094	0.497192	0.729019
Ric8b	-0.270077	4.09284	1.29921	0.265485	0.544126
Tmem263	-0.438094	5.04747	1.30395	0.264636	0.543731
Mterf2	-0.827658	3.47229	2.79012	0.107698	0.374331
Cry1	0.356989	4.65717	1.84565	0.186786	0.467579
Btbd11	-1.51019	-1.31378	2.63034	0.117762	0.387806
Pwp1	-0.475687	4.44335	4.40574	0.046399	0.277234
Prdm4	-0.0832553	5.68787	0.18419	0.671583	0.842184
Rtcb	0.0984515	6.80718	0.241138	0.627797	0.815322
Fbxo7	0.186179	5.40618	0.997695	0.327726	0.596572
Syn3	-0.230157	2.17901	0.565305	0.459362	0.702149
Timp3	-0.549146	6.92362	1.40794	0.246886	0.52555
1810014B01Rik	-0.967738	1.69239	8.07764	0.0089445	0.177837
Hsp90b1	-0.245402	9.71141	0.314951	0.579804	0.785936
Ttc41	-0.481065	1.79232	1.20996	0.282133	0.556774
Nt5dc3	0.330058	2.12918	1.05689	0.314064	0.584541
Stab2	-0.212034	3.59253	0.118551	0.733578	0.874686
Parpbp	-1.01753	2.56871	5.99889	0.0219042	0.22162
Nup37	-0.668876	3.35483	5.01594	0.0345362	0.252792
Ccdc53	-0.145727	4.7778	0.420483	0.522786	0.74728
Dram1	-1.59952	-1.83153	2.55533	0.122864	0.393731
Gnptab	-0.0146083	6.46861	0.0036364	0.952409	0.982075
Sycp3	-0.954248	3.00036	2.37509	0.138034	0.412331
Chpt1	-0.120435	9.33771	0.182909	0.672657	0.842676
Mybpc1	-0.186572	-1.14459	0.0406271	0.842487	0.932068
Arl1	0.193868	6.0642	0.573907	0.456005	0.700826
Utp20	-0.639097	4.9916	4.15598	0.0525256	0.290117
Slc5a8	-0.586758	6.88848	1.11255	0.301919	0.575293
Gas2l3	-0.204197	4.6767	0.206763	0.653358	0.832081
Nr1h4	-0.114604	7.64537	0.328389	0.571882	0.781968
Slc17a8	0.577829	0.636358	0.905142	0.350788	0.61703
Scyl2	0.0110234	5.77962	0.00115093	0.973214	0.99046
1500026H17Rik	-0.576932	-0.521649	1.34109	0.258113	0.536444
Actr6	-0.809381	2.04699	4.38798	0.0468071	0.277538
Uhrf1bp1l	-0.319357	5.43899	0.841068	0.368117	0.631929
Apaf1	0.233721	6.89026	0.741722	0.39754	0.656325
Ikbip	-0.540496	3.3451	1.65092	0.210964	0.492876
Slc25a3	0.525131	9.65214	4.91685	0.0362071	0.256852
Tmpo	-0.742399	6.76828	7.50057	0.0113767	0.186739
Nedd1	-0.571158	4.00103	2.37677	0.136093	0.410053
Cdk17	-0.446255	2.7289	1.22376	0.279471	0.553909
Elk3	-2.05175	0.722897	10.5054	0.0034433	0.135771
Lta4h	0.132875	8.29166	0.790676	0.382626	0.643653
Hal	0.236929	0.812994	0.178639	0.676268	0.844653
Snrpf	-0.880416	3.83543	7.89881	0.00963075	0.181921
Ntn4	-0.761836	1.36513	2.49183	0.127387	0.399181
Metap2	-0.393513	6.74597	1.92149	0.1783	0.459745
Vezt	0.279379	4.38781	2.35957	0.137455	0.411553
Fgd6	0.401286	5.19775	1.50859	0.231135	0.51163
Nr2c1	-0.309273	4.19942	2.6066	0.11935	0.390251
Ndufa12	0.220026	5.85848	0.430713	0.517815	0.744168
Tmcc3	1.22077	5.75887	13.4155	0.00121358	0.112936
Cep83os	-0.125735	3.33108	0.19276	0.664514	0.838171
Cep83	-0.355355	4.29796	0.565965	0.459103	0.702149
Plxnc1	0.705637	-0.111143	0.800709	0.379672	0.641295
Gm29684	-1.55227	0.325804	9.19436	0.00570365	0.158441
Cradd	-0.315867	3.16633	1.78045	0.194482	0.476634
Socs2	-1.0065	6.24065	8.54093	0.00740376	0.168377
5730420D15Rik	-1.27912	-0.158515	8.38884	0.00787479	0.171638
Mrpl42	-0.339921	5.31473	1.89857	0.180814	0.461942
Ube2n	-0.249361	5.74904	1.34731	0.257041	0.535311
Nudt4	-0.0504918	8.74617	0.019793	0.889278	0.954431
Mir3058	-0.602943	-0.915067	0.580989	0.453271	0.699142
Eea1	-0.363615	6.08483	0.704244	0.409553	0.665096
Btg1	-0.471285	6.59189	4.63155	0.0415452	0.266449
Dcn	-0.832054	2.25927	0.765448	0.390207	0.650803
Lum	-2.07945	-0.824915	1.56086	0.223456	0.505093
Atp2b1	-0.0785504	8.20242	0.0322272	0.859021	0.938779
Poc1b	-0.164791	4.39917	0.666289	0.42229	0.673679
Galnt4	-0.0797947	6.5199	0.191276	0.665725	0.839102
Dusp6	0.753593	5.46861	2.41746	0.132936	0.406029
Kitl	-1.00641	6.01479	8.84837	0.00654319	0.163235
Tmtc3	-0.58939	4.73607	2.75674	0.109715	0.377457
Cep290	-1.33135	2.88277	4.69578	0.0402706	0.263866
4930430F08Rik	-0.661458	2.02759	2.00764	0.169221	0.450966
Mgat4c	0.140396	7.32997	0.0503466	0.82434	0.922386
Nts	0.161136	6.92046	0.0734877	0.788617	0.904746
Rassf9	-1.2171	-0.976781	1.80254	0.191831	0.473985
Tmtc2	-0.0529458	4.30604	0.0309844	0.861736	0.940298
Gm15663	-0.0551526	0.0525884	0.0158695	0.90079	0.959338
Mettl25	0.110552	2.66903	0.216625	0.645774	0.827026
Ccdc59	-0.10523	5.30886	0.149103	0.702759	0.85889
Acss3	-0.919908	-1.10725	1.17098	0.289836	0.564074
Lin7a	0.665403	-0.357208	0.698449	0.411459	0.666124
Ppp1r12a	-0.209938	6.13126	0.207872	0.652494	0.831656
Pawr	0.0610151	4.26713	0.0629419	0.804017	0.911365
Syt1	-1.14314	-0.849315	0.822141	0.373471	0.635582
Nav3	-7.40098	-1.783	9.07657	0.00814006	0.173448
E2f7	-1.05634	2.41998	8.78088	0.00672227	0.16405
Csrp2	-0.729929	5.26808	2.91519	0.100515	0.366188
Zdhhc17	-0.469476	3.9746	2.24121	0.147271	0.424036
Osbpl8	-0.522577	3.38426	1.70777	0.203525	0.486185
Bbs10	-0.538292	1.05705	1.46165	0.238317	0.51885
Nap1l1	-1.16351	5.80194	10.3896	0.00359676	0.136331
Phlda1	0.193221	3.80599	0.1873	0.668995	0.840429
Krr1	-0.458045	4.70669	1.80722	0.191276	0.473108
Glipr1	-5.0641	0.0337624	12.5029	0.00166549	0.118476
Caps2	-1.68397	0.173489	4.88794	0.0367114	0.259024
Atxn7l3b	-0.132871	7.44382	0.323874	0.574519	0.783636
Tbc1d15	-0.113481	6.86807	0.104697	0.749037	0.883985
Rab21	-0.0491841	5.87366	0.0408407	0.84153	0.931498
Tmem19	0.225731	6.39384	0.985094	0.330739	0.599138
Thap2	-0.818268	3.606	4.67666	0.0406452	0.26449
Zfc3h1	-0.764608	5.70021	2.1531	0.155125	0.433607
Lgr5	-1.63615	4.67836	21.4214	0.000104274	0.0616737
Tspan8	0.214095	8.42376	0.778282	0.386323	0.647292
Ptprr	0.665671	4.66367	1.57957	0.220787	0.502576
Ptprb	-0.542664	0.00951267	0.30445	0.586152	0.790615
Cnot2	-0.56279	5.73595	3.61439	0.0692218	0.32038
Myrfl	-0.0477932	6.10681	0.0641222	0.802228	0.910905
Rab3ip	0.279954	5.01519	2.33416	0.139495	0.413906
4933412E12Rik	-1.33206	0.385596	6.44824	0.0179196	0.211438
Cct2	-0.230155	7.47523	1.81759	0.190051	0.471557
Frs2	-0.129105	5.54616	0.212239	0.64912	0.829365
Yeats4	-0.45723	4.69331	3.53283	0.0722258	0.326407
Lyz2	-1.32141	0.796374	2.07618	0.162395	0.443644
Lyz1	-0.589086	10.4179	1.21912	0.280363	0.554979
Cpsf6	-0.260093	6.00649	1.09084	0.306579	0.579401
Cpm	0.187571	5.63457	0.520452	0.477543	0.714812
Mdm2	-0.211708	5.64896	0.520712	0.477434	0.714776
Slc35e3	0.134976	3.99387	0.138441	0.713065	0.865213
Nup107	-0.122292	4.56783	0.253188	0.619376	0.811288
Rap1b	-0.15735	7.05108	0.217113	0.645404	0.826734
Mdm1	-0.95567	2.0881	9.14134	0.00582427	0.159298
Dyrk2	0.181919	5.60455	0.337505	0.56663	0.778486
Cand1	-0.0759409	6.66114	0.218311	0.644498	0.826422
Grip1	-0.159314	-0.108603	0.0557765	0.815282	0.918487
Helb	0.0261738	3.815	0.0170933	0.897058	0.957424
Irak3	0.545502	0.0470123	0.925061	0.345637	0.612294
Tmbim4	-0.00188494	5.81821	6.34E-05	0.993713	0.999112
Llph	-0.711053	3.33027	8.24854	0.00833857	0.173867
Hmga2	-1.78316	3.91589	18.2611	0.000258389	0.0797915
9230105E05Rik	-0.556247	-0.0336757	0.935592	0.342956	0.610282
Msrb3	-0.0137201	5.43917	0.000448281	0.983281	0.994703
Gm15910	0.672575	-1.76378	0.488335	0.491315	0.724594
Lemd3	-0.193633	4.64341	0.442542	0.512172	0.740354
Tbc1d30	-0.112224	3.87716	0.215603	0.64655	0.82741
Gns	0.372605	8.45038	1.52978	0.227982	0.507959
Rassf3	-0.060452	5.96809	0.171092	0.682776	0.848436
Tbk1	-0.150124	6.65776	0.20455	0.655091	0.833021
Xpot	-0.27949	5.56569	1.43641	0.242296	0.522537
BC048403	-0.138882	2.56009	0.20053	0.658266	0.834964
Srgap1	-0.403696	1.81997	0.847999	0.366184	0.630075
Gm9079	-0.437616	-0.633083	0.698774	0.411352	0.666124
Tmem5	-0.732579	4.20662	5.34385	0.0295918	0.243179
Ppm1h	0.0162449	6.33959	0.00317415	0.955533	0.983352
Mon2	0.151969	6.72889	0.910406	0.349416	0.615838
Usp15	-0.366704	6.54333	0.876546	0.358374	0.624255
Slc16a7	-1.46682	-1.34205	3.48472	0.0740673	0.329484
Lrig3	-0.445606	4.72183	1.47407	0.236389	0.516954
Xrcc6bp1	-0.387175	1.28376	0.746291	0.396112	0.655187
Ctdsp2	0.0588173	7.9827	0.0471704	0.829878	0.925601
Avil	-1.04879	0.715923	4.45188	0.0453576	0.275503
Tsfm	0.111935	3.86422	0.0932565	0.762682	0.890481
Mettl21b	-3.06557	-2.22319	3.98501	0.0595191	0.304418
Mettl1	-0.142341	2.73678	0.0986677	0.756119	0.887841
2025-03-09	0.733699	2.80467	1.91285	0.179242	0.460849
Cdk4	0.147941	7.51949	0.218192	0.644588	0.826422
Tspan31	0.286224	7.62136	1.22743	0.278769	0.553444
LOC100504703	-1.12873	0.03697	5.51752	0.0272963	0.238151
Agap2	-2.2557	-0.665646	1.92537	0.177878	0.459337
Os9	0.663364	8.03533	3.69277	0.0664688	0.316011
B4galnt1	0.102594	7.19492	0.0228193	0.881177	0.950595
Dtx3	0.233033	3.57536	0.413096	0.526429	0.750165
Pip4k2c	0.792834	6.9705	15.0343	0.000706891	0.102814
Kif5a	0.359768	0.0682386	0.121482	0.730438	0.873236
Dctn2	0.696093	7.42208	4.58829	0.042429	0.269356
Mbd6	0.238507	6.34383	0.268027	0.609346	0.805079
Ddit3	0.853189	5.34559	2.91668	0.100433	0.366188
Mars	0.33152	5.45831	1.76604	0.196234	0.478452
Arhgap9	-0.0609723	3.13951	0.0229602	0.880813	0.950595
R3hdm2	-0.0418192	6.13306	0.0804267	0.779126	0.899454
Stac3	-0.34679	0.422748	0.304234	0.586284	0.790684
Shmt2	-0.06505	4.96035	0.0162408	0.899643	0.958722
Lrp1	1.31626	8.52794	4.79362	0.0384123	0.261894
Stat6	0.364323	7.08632	3.24462	0.0840994	0.345216
Nab2	-1.10388	2.13366	3.66356	0.0674799	0.317498
Tmem194	-0.634697	4.14121	5.70864	0.0249965	0.231458
Myo1a	0.870536	9.75962	8.76769	0.00675787	0.16405
Zbtb39	-0.13633	4.42017	0.360726	0.553672	0.768643
Rdh1	-0.408177	0.713312	0.578298	0.454307	0.699983
Rdh9	1.53635	4.92524	4.94052	0.0357999	0.25593
Rdh16	-0.687906	2.32157	0.521127	0.477261	0.714721
Rdh18-ps	-1.97888	-0.636044	4.78745	0.0385267	0.262296
BC089597	-0.55422	0.439788	0.867372	0.360858	0.625851
Rdh7	0.73709	4.14353	1.41469	0.245789	0.524894
Hsd17b6	0.0338142	4.19972	0.00147627	0.969665	0.988893
Prim1	-1.23346	3.75668	10.6529	0.00325797	0.133891
Naca	-0.576537	8.17928	6.65054	0.0163934	0.207262
Ptges3	-0.660589	6.86528	4.10693	0.0538331	0.292912
Atp5b	0.43183	10.697	3.18481	0.0868353	0.348594
Baz2a	0.287295	7.2545	2.04283	0.165674	0.447255
Rbms2	-0.155255	4.92656	0.796985	0.380765	0.641995
Gls2	-1.25787	0.29259	3.71789	0.0656127	0.314714
Spryd4	0.19049	4.17913	0.627286	0.436027	0.686213
Timeless	-0.674794	3.17489	2.04336	0.16562	0.447255
Stat2	0.166465	7.18311	0.349264	0.559995	0.773573
Pan2	-0.237349	6.04832	0.961966	0.33637	0.605015
Cnpy2	0.292631	6.43352	1.2125	0.281641	0.556218
Cs	0.85106	9.52455	15.2514	0.000658718	0.102814
Coq10a	0.363096	4.13792	2.80271	0.106948	0.373647
Ankrd52	0.567295	6.17473	3.14627	0.0886526	0.351319
Slc39a5	0.844395	7.71139	1.33873	0.258522	0.536841
Nabp2	0.567328	5.59658	4.1793	0.0519165	0.289229
Rnf41	0.706629	5.59503	9.96529	0.00422678	0.146241
Smarcc2	0.203709	7.05849	1.40711	0.247021	0.525628
Myl6	0.970483	9.14433	6.87157	0.014888	0.203012
Myl6b	0.334445	-0.66887	0.185422	0.670555	0.841454
A430046D13Rik	-0.341063	0.904936	1.15191	0.293708	0.566417
Esyt1	0.0267354	4.15014	0.00626918	0.93754	0.97562
Zc3h10	0.381363	3.66663	1.24363	0.275696	0.552363
Rpl41	0.175022	8.63285	0.0545099	0.817352	0.919004
Pa2g4	-0.489713	6.72681	5.45	0.0281643	0.240984
Erbb3	0.328183	7.87103	1.31887	0.26199	0.540734
Rps26	-0.283931	7.76474	0.206777	0.653347	0.832081
Suox	0.800528	6.80697	5.46548	0.0279627	0.240385
Rab5b	0.0171444	6.27732	0.00507175	0.943809	0.978197
Cdk2	-0.669615	4.54157	6.53104	0.0172767	0.208579
Pmel	0.487925	1.3021	0.870642	0.35997	0.625851
Dgka	0.667632	6.66603	5.42046	0.0285537	0.241342
Wibg	0.565993	4.07122	1.73781	0.199726	0.481599
Tmem198b	-0.413926	1.98729	1.4616	0.238324	0.51885
Dnajc14	0.188436	6.14429	1.41679	0.245448	0.524538
Ormdl2	-0.171943	5.66501	0.633121	0.433928	0.684629
Sarnp	-0.838182	4.857	4.84622	0.0374532	0.259975
Cd63	-0.01375	8.53986	0.00213385	0.963534	0.986915
Rdh5	0.298202	3.38604	0.317583	0.578235	0.785334
Bloc1s1	0.464037	5.40999	0.958609	0.337199	0.605737
Itga7	0.446384	0.391756	0.843654	0.367394	0.63107
Mettl7b	1.15155	7.68505	8.57502	0.00730247	0.167461
Mir684-1	-0.471001	-0.506177	0.89276	0.354044	0.619916
Pisd-ps1	-0.0942255	6.85502	0.0413917	0.84048	0.930935
Sfi1	0.205039	4.12977	0.25392	0.618873	0.810846
Eif4enif1	-0.22535	5.74468	1.91122	0.17942	0.460877
Drg1	-0.244469	5.61536	1.23455	0.277412	0.552543
Patz1	-0.42375	3.348	1.41878	0.245125	0.524538
Gm11944	-1.19014	-0.448956	4.87779	0.0368904	0.259109
Pik3ip1	-0.30323	-0.813977	0.123536	0.728264	0.872317
Limk2	0.531848	7.98714	5.91193	0.0227836	0.224203
Rnf185	0.356612	6.35378	3.27001	0.0829679	0.344064
8430429K09Rik	-0.998175	1.30599	7.30113	0.0123797	0.191845
Pla2g3	-0.603476	0.394823	1.68084	0.207007	0.489177
Inpp5j	0.853646	5.25812	2.76843	0.109003	0.376289
Selm	1.80588	5.84885	12.8295	0.00148558	0.116119
Smtn	0.130085	3.17184	0.0310381	0.861617	0.940298
Tug1	-0.684167	7.43655	3.13085	0.0893918	0.352086
Morc2a	-0.36025	5.33713	3.56468	0.0710355	0.324619
Osbp2	2.29692	2.40848	19.2307	0.000194121	0.0712913
4921536K21Rik	-0.770513	-0.639152	1.39867	0.248406	0.52696
Dusp18	-0.804376	1.69339	5.90425	0.0228632	0.224456
Slc35e4	0.98658	-0.195451	2.10158	0.159949	0.44087
Tcn2	1.10765	9.80789	5.05862	0.0338434	0.251826
Pes1	0.113513	5.97613	0.164421	0.688672	0.850726
Gal3st1	0.387772	4.78171	0.472052	0.498559	0.729678
Mtfp1	0.12935	3.95967	0.116147	0.736185	0.876643
Sec14l2	0.809193	6.20615	6.22648	0.0197755	0.217581
Rnf215	0.538559	3.81336	2.52396	0.125075	0.396662
Ccdc157	-0.203877	2.20823	0.421358	0.522357	0.74728
Sf3a1	-0.101792	6.07835	0.285407	0.59804	0.797555
Tbc1d10a	0.915236	5.1639	1.87202	0.183781	0.465021
Gatsl3	1.23471	2.86441	4.52823	0.0436914	0.272017
Osm	0.740097	-1.1453	0.869128	0.360381	0.625851
Lif	0.465849	3.8275	3.40389	0.0772831	0.335334
Mtmr3	0.343788	6.45741	4.10781	0.0538092	0.292912
Ascc2	0.360871	5.73929	2.34967	0.138245	0.412453
Uqcr10	0.781784	6.81519	1.37567	0.252226	0.530658
Zmat5	0.726119	4.2639	1.19766	0.284535	0.559492
Nf2	0.157619	6.44672	1.21107	0.281918	0.556505
Nipsnap1	0.0381728	6.16882	0.0459009	0.832146	0.927329
Thoc5	0.5738	5.16809	7.44474	0.0116482	0.188631
Ap1b1	1.07903	8.09868	8.27318	0.008255	0.173448
Gas2l1	0.752848	4.7527	2.10524	0.159601	0.440508
Ewsr1	-0.391189	7.69714	2.86465	0.103348	0.369528
Rhbdd3	0.309149	3.66769	0.237942	0.630075	0.816671
Emid1	0.877392	4.07769	1.25189	0.274147	0.551249
Kremen1	0.478812	5.10979	2.27179	0.144657	0.421298
Znrf3	-0.590684	3.42187	3.35186	0.0794378	0.337005
Xbp1	0.0587548	7.55066	0.0644234	0.801775	0.910495
Ccdc117	-0.467879	4.29466	3.30855	0.0812834	0.340359
Mrps24	0.303583	4.5163	0.682278	0.416851	0.669746
Urgcp	0.904829	6.0275	8.0338	0.0091076	0.178814
2210015D19Rik	0.230923	2.91197	0.856804	0.36375	0.628088
Dbnl	0.919231	7.33429	7.42093	0.0117661	0.188631
Pgam2	-0.379907	0.968921	0.206843	0.653296	0.832081
Polm	0.178591	4.9453	0.276741	0.603621	0.801483
Aebp1	-2.20532	0.578044	4.48642	0.0445952	0.273924
Pold2	-0.143886	4.85449	0.0432673	0.836959	0.929627
Myl7	0.0959317	2.32965	0.0190359	0.891402	0.955458
Gck	-0.279538	-0.117577	0.211408	0.649759	0.829858
Ykt6	0.755957	7.44998	18.1533	0.000266854	0.0798384
Camk2b	0.427769	4.40134	0.359381	0.554407	0.769362
Nudcd3	0.303223	5.95371	3.21217	0.0855709	0.347085
Rps15a-ps6	-1.92457	2.03361	11.6758	0.00223681	0.127533
Npc1l1	0.627652	9.90503	2.18833	0.151926	0.429089
Ddx56	0.124462	5.2153	0.10521	0.748445	0.883581
Tmed4	0.390069	7.55895	2.06007	0.163968	0.445802
Ogdh	0.901791	9.80483	10.998	0.00286551	0.130605
Zmiz2	0.453116	6.39012	0.567094	0.45866	0.702112
Ppia	0.0697237	9.02698	0.0805814	0.778919	0.899289
H2afv	-0.250625	6.1692	0.51788	0.478622	0.715429
Purb	-0.419827	7.54495	1.25299	0.27394	0.551249
Myo1g	-0.511254	-0.0614568	0.420538	0.522759	0.74728
Gm11974	-0.857202	1.74533	5.29951	0.0302117	0.243533
Ccm2	0.661412	4.03626	1.44931	0.240252	0.520478
Tbrg4	0.27855	6.14969	0.525405	0.475477	0.713769
Snora5c	-0.0870715	-0.926867	0.00801038	0.929419	0.972003
Adcy1	-1.22014	0.234626	1.36966	0.253236	0.53168
Igfbp3	-2.65324	1.15182	6.28049	0.0193047	0.216681
Tns3	-0.288798	7.58412	2.67104	0.115098	0.384066
Hus1	-0.739276	3.13893	4.00841	0.0565719	0.298084
Sun3	-1.01313	1.31108	2.20978	0.150017	0.427051
Gm11992	-0.389275	1.37416	0.312498	0.581274	0.786502
Upp1	-0.64988	6.45486	0.606981	0.443459	0.692356
Abca13	-0.074306	4.03075	0.00690944	0.934436	0.974246
Ikzf1	-1.62249	0.244315	2.35453	0.137856	0.412146
Fignl1	-0.87618	3.15638	4.23855	0.0504047	0.285969
Ddc	-0.0580171	5.84523	0.0756551	0.785603	0.903049
Grb10	-0.660114	4.46994	5.00002	0.0347989	0.252792
Cobl	0.475136	6.6778	2.14233	0.156119	0.435044
Sec61g	-0.25134	5.44066	0.666693	0.422151	0.673631
Egfr	-0.199344	4.97342	0.76464	0.390453	0.651061
Eldr	-1.26668	1.91195	11.0179	0.00284459	0.130605
Fbxo48	-1.539	0.450326	6.98338	0.0141852	0.199643
Plek	-0.360748	-0.34382	0.149957	0.701952	0.858538
Ppp3r1	-0.253918	6.95283	0.602253	0.445218	0.693442
Pno1	-0.36666	4.70752	1.35463	0.255786	0.533954
Wdr92	-0.09631	3.84432	0.171552	0.682374	0.848262
C1d	-0.187771	5.7559	0.481606	0.494286	0.726862
Etaa1	-0.730213	3.43336	2.66222	0.115669	0.384525
Etaa1os	-0.808119	-0.706385	1.23694	0.276959	0.552543
Meis1	-2.03931	-1.50178	4.9332	0.0359253	0.256004
Spred2	0.214283	4.63579	1.15036	0.294024	0.56669
Actr2	0.0679739	8.1965	0.0294236	0.865227	0.941936
Rab1	-0.130476	9.37665	0.156331	0.696012	0.854884
Cep68	-0.758591	3.48438	4.23274	0.0505506	0.286527
Slc1a4	0.0748651	2.42253	0.0494978	0.825801	0.923405
Sertad2	-0.188003	6.03287	0.555616	0.463192	0.704943
Aftph	-0.108875	6.99167	0.0870895	0.770421	0.895743
Lgalsl	-0.400451	5.17744	1.39466	0.249067	0.527372
Peli1	-0.0191802	5.78543	0.00407745	0.949609	0.980636
Vps54	-0.230323	7.2151	0.40413	0.530915	0.752504
Ugp2	-0.287862	7.94612	0.494102	0.488793	0.72287
Mdh1	0.751584	9.57176	8.38608	0.00788362	0.171638
Wdpcp	0.216285	2.60746	0.159861	0.692783	0.852984
Ehbp1	-0.555082	3.92981	2.82249	0.105783	0.371889
Tmem17	-0.855474	1.27578	3.39343	0.0777107	0.336005
B3gnt2	0.175111	5.39204	0.385162	0.540639	0.75904
Commd1	0.428521	5.35187	2.69909	0.113303	0.38141
Zrsr1	-0.0672865	3.44251	0.0331776	0.85698	0.937415
Cct4	-0.608854	7.23314	3.85924	0.0610241	0.307722
Fam161a	0.644233	1.72101	2.04992	0.164969	0.44665
Xpo1	-0.843322	6.79936	4.08537	0.0544192	0.293827
Usp34	-0.338521	7.16055	0.703425	0.409822	0.665277
Ahsa2	-0.788257	4.42288	5.31435	0.0300027	0.243533
0610010F05Rik	-0.4706	4.05063	1.08786	0.307226	0.579622
Pex13	-0.249481	5.57982	0.538096	0.470251	0.71081
Pus10	-0.308509	4.75982	0.73364	0.400086	0.657802
Rel	0.0913735	1.34115	0.0569177	0.813439	0.916992
Papolg	-0.78239	3.96636	3.25279	0.0837332	0.345176
Bcl11a	-0.914752	2.89108	8.06933	0.00897518	0.177937
Fancl	-0.893003	2.80298	6.53162	0.0172723	0.208579
Vrk2	-0.376734	3.08095	2.07661	0.162353	0.443644
Efemp1	-6.02329	0.198316	13.1138	0.00134613	0.112936
Pnpt1	-0.745846	5.08839	2.59361	0.120229	0.390994
Smek2	-0.466526	6.81861	1.22686	0.278878	0.553503
Cfap36	-1.07732	3.14897	4.74469	0.0393294	0.263146
Ccdc88a	-2.93051	-0.0461168	9.68006	0.00471772	0.15012
Prorsd1	0.0442842	2.93122	0.0229976	0.880717	0.950595
Mtif2	-0.673207	5.25268	2.75407	0.109878	0.377613
Rps27a	-0.704154	8.63324	5.81809	0.0237769	0.226823
Clhc1	-0.562287	-1.76931	0.435603	0.515469	0.742651
Rtn4	-0.440342	7.84883	1.63788	0.212717	0.494801
Eml6	-0.339367	1.14783	0.432431	0.516989	0.743757
4931440F15Rik	0.274448	-2.08888	0.0612463	0.807634	0.913548
Sptbn1	0.284312	9.09371	0.947673	0.339917	0.607603
Acyp2	0.361396	0.0741751	0.569846	0.457585	0.701495
Psme4	-0.267563	7.04258	0.501199	0.485719	0.720537
Erlec1	-0.591628	5.51304	3.23868	0.0843662	0.345334
Asb3	-0.515849	3.3241	2.86797	0.103159	0.369528
Chac2	-0.394943	2.74943	1.5854	0.219963	0.501909
Stc2	-1.01124	-0.500457	1.14391	0.295351	0.567553
Bod1	0.0101687	4.60117	0.00298023	0.956911	0.984087
D630024D03Rik	0.508232	0.0992497	0.71876	0.404836	0.661751
Cpeb4	0.0370393	7.4899	0.00782629	0.930232	0.972279
Nsg2	-3.93676	-0.907048	2.27075	0.145894	0.422731
Snrnp25	0.43527	3.04038	1.04781	0.316108	0.586403
Rhbdf1	0.097006	4.68639	0.0200145	0.888665	0.954235
Mpg	0.378219	3.83785	1.10044	0.304505	0.577342
Nprl3	0.471651	3.96422	1.73478	0.200104	0.481599
Sh3pxd2b	0.105194	4.19279	0.0541567	0.817934	0.919212
Ubtd2	-0.861654	2.38096	7.0358	0.0138683	0.197529
Efcab9	0.711838	-1.79913	0.282858	0.600347	0.79928
Stk10	1.58605	4.79576	5.92338	0.0226656	0.223585
Fbxw11	0.272846	6.46922	2.83805	0.104877	0.370555
Npm1	-1.3235	7.95133	10.3967	0.00358714	0.136331
Ranbp17	-0.558882	-1.08071	0.48339	0.493495	0.726278
Lcp2	-0.24031	-0.810822	0.0730596	0.789219	0.904997
Dock2	1.05423	0.422524	0.847965	0.366193	0.630075
Spdl1	-0.435931	2.87407	1.25203	0.27412	0.551249
Pank3	-0.0779461	9.16934	0.0454753	0.832914	0.92782
Rars	-0.179705	7.32016	0.388111	0.539106	0.758434
Wwc1	0.460944	6.93478	1.34276	0.257824	0.536079
Mat2b	-0.284697	6.08704	2.18945	0.151826	0.429059
Hmmr	-0.863385	3.9685	2.86542	0.103304	0.369528
Nudcd2	-0.562448	4.61865	3.9007	0.0597481	0.304545
Ccng1	-0.156992	6.93232	0.15051	0.701431	0.858306
Gabra1	1.49118	-1.5087	1.53252	0.229228	0.509695
Gabrb2	1.50456	-1.59475	1.34549	0.258926	0.537111
Atp10b	-0.412549	6.32393	2.41399	0.133202	0.406029
Pttg1	-0.281824	4.36543	0.697824	0.411666	0.666143
Slu7	-0.168869	5.78249	0.357507	0.555434	0.770261
Ccnjl	0.795388	4.32683	14.8501	0.000750763	0.102814
Fabp6	5.57994	10.2726	29.4179	1.38E-05	0.0244268
Pwwp2a	-0.466471	4.89325	1.50948	0.231002	0.51163
Ttc1	-0.0827123	4.78782	0.119348	0.732719	0.874229
Ublcp1	-0.0996204	4.78127	0.0728323	0.789539	0.905218
Rnf145	-0.850686	5.56058	21.6296	9.85E-05	0.0607665
Ebf1	-2.01745	-1.33938	2.76355	0.1093	0.376887
Clint1	0.521085	8.49052	6.2491	0.0195768	0.217273
Lsm11	-0.304466	3.15744	1.44837	0.2404	0.520591
Thg1l	-0.161426	3.08438	0.246678	0.623894	0.812893
Adam19	-3.58058	0.281841	8.87038	0.00648594	0.163146
Cyfip2	-0.373949	0.847688	0.230344	0.635567	0.820188
Itk	-1.98621	-1.17842	2.70386	0.113	0.381403
Med7	-0.358425	3.97776	1.98172	0.171892	0.45339
Havcr2	-1.14436	-1.78385	1.51599	0.231074	0.51163
Gnb2l1	-0.210042	9.41226	0.19035	0.666482	0.839351
Snord96a	-1.02737	1.65895	5.53606	0.0270632	0.237782
Trim41	0.141206	5.50032	0.585504	0.451541	0.698312
Trim7	-0.476657	1.14854	1.29382	0.266452	0.544841
Irgm1	-1.1453	5.04884	4.2187	0.0509055	0.287076
Gm5431	-0.267307	4.54023	0.199764	0.658875	0.835513
Gm12185	-0.179195	-1.40362	0.0123363	0.912475	0.964811
Psme2b	-1.12595	0.861082	4.93801	0.0358429	0.25593
Tgtp1	-1.04749	-0.88428	0.788806	0.383181	0.643998
Olfr56	-1.22048	0.308653	3.09679	0.0910498	0.35292
Tgtp2	-3.39598	-0.332269	3.17393	0.0873437	0.348957
Ifi47	-0.869348	5.62939	4.36172	0.0474178	0.279293
Zfp62	-0.890809	4.51673	4.06986	0.0548456	0.293827
Mgat1	0.930654	6.85622	4.72361	0.039732	0.263364
Cnot6	-0.414004	7.07809	1.18312	0.287409	0.561565
Gfpt2	-0.522959	-1.49448	0.42031	0.523722	0.747909
Mapk9	-0.444161	5.87943	4.73167	0.0395774	0.263364
Rnf130	-0.0441897	4.63883	0.010701	0.91846	0.966725
Tbc1d9b	0.712533	6.12181	5.10774	0.033065	0.250057
3010026O09Rik	-0.0165867	1.72569	0.000951831	0.97564	0.991657
Sqstm1	0.331994	7.50598	1.25743	0.273112	0.550451
Mgat4b	0.6359	6.14844	2.49169	0.127397	0.399181
Ltc4s	-1.32479	1.98621	1.4085	0.246795	0.52554
Maml1	0.326758	4.35839	2.85619	0.103832	0.370188
Canx	-0.0961379	9.45674	0.0948378	0.760743	0.890246
Hnrnph1	-1.18608	7.41899	9.4546	0.00515	0.154419
Rufy1	0.0978946	5.09942	0.30194	0.587691	0.791712
Adamts2	3.63392	-0.843159	10.7823	0.00310431	0.132728
Zfp354c	-2.83213	-1.81879	6.24495	0.019613	0.217281
Zfp2	-1.15469	1.95887	8.43592	0.00772556	0.171351
Zfp354b	-0.644902	-1.69819	0.468024	0.50038	0.7309
Zfp354a	-0.961269	1.78129	4.43446	0.0457478	0.276101
BC049762	-1.03792	-1.39064	1.85117	0.186152	0.46686
Clk4	-0.902466	5.25443	5.77953	0.0241989	0.228241
Col23a1	-1.0426	-0.772737	1.27638	0.269618	0.548157
Phykpl	-0.39866	3.92288	5.35935	0.0293784	0.243142
Hnrnpab	-0.423884	7.90225	5.43974	0.0282989	0.241342
Nhp2	0.259928	4.85891	0.279891	0.601579	0.80017
Rmnd5b	0.529613	4.84637	4.13761	0.0530109	0.291438
N4bp3	0.719096	2.88007	0.773266	0.387834	0.648675
D930048N14Rik	-0.142877	2.28084	0.215539	0.646598	0.82741
0610009B22Rik	-0.261982	4.32275	1.292	0.266781	0.545357
Sec24a	-0.0773169	7.61627	0.0694436	0.794374	0.907895
Sar1b	0.326918	7.32386	2.34962	0.138249	0.412453
Jade2	0.352064	4.43063	1.40308	0.247681	0.526008
Cdkn2aipnl	-0.153917	5.34606	0.331325	0.57018	0.780944
Ube2b	-0.466679	6.72172	2.88938	0.10195	0.368325
Cdkl3	-0.891714	0.977679	3.20152	0.0860607	0.347252
Ppp2ca	-0.0728603	7.67119	0.076975	0.783789	0.902051
Mir3061	1.35487	-1.04799	3.94101	0.0585363	0.301799
Skp1a	-0.278556	7.96236	1.00795	0.325301	0.594853
Tcf7	-0.294319	2.21319	0.646914	0.429028	0.680119
Vdac1	0.297112	8.0895	2.66269	0.115639	0.384525
9530068E07Rik	-0.222814	6.25899	1.5666	0.222633	0.504878
Fstl4	-0.57136	1.16848	0.223479	0.640626	0.823989
Hspa4	-0.323651	7.91398	1.14393	0.295349	0.567553
Zcchc10	-0.503552	2.69518	2.4213	0.132643	0.40599
Aff4	-0.0852493	7.16963	0.0455263	0.832822	0.92779
Leap2	0.886786	6.97957	1.80797	0.191187	0.472969
Uqcrq	0.979705	7.06951	6.02959	0.0216028	0.221089
Gdf9	0.375772	2.41102	0.293944	0.592648	0.79419
Shroom1	1.19464	3.6388	6.49705	0.0175375	0.210309
Sowaha	-0.155631	4.39544	0.173578	0.680614	0.846963
2025-09-08	0.334921	5.94325	2.87036	0.103024	0.369485
Kif3a	-0.0402611	3.46428	0.0130863	0.909866	0.963128
Rad50	-0.404317	5.21945	1.17837	0.288355	0.562645
Irf1	-0.283855	7.4896	1.23547	0.277239	0.552543
Gm12216	-0.256238	1.27192	0.344258	0.562801	0.775742
Slc22a5	0.262816	7.01275	1.36521	0.253988	0.532502
Slc22a21	-0.121944	4.07048	0.144824	0.706843	0.861409
Slc22a4	0.918598	3.51385	4.94541	0.0357164	0.255762
Pdlim4	1.9607	-1.5104	3.30283	0.0815312	0.340994
P4ha2	0.499852	-0.347362	0.632357	0.434202	0.684888
Csf2	-1.37589	-0.445855	1.37415	0.252481	0.531116
Fnip1	-0.568446	5.38205	1.7685	0.195934	0.478131
Rapgef6	-0.213773	5.6696	0.407686	0.529127	0.751841
Cdc42se2	0.607746	7.17135	6.03772	0.0215237	0.221089
Lyrm7	0.435486	1.4401	0.624948	0.436873	0.686915
Hint1	-0.139734	7.06326	0.260313	0.614515	0.808387
Gpx3	1.05576	12.8066	4.67061	0.0407647	0.264588
Tnip1	1.17223	6.7115	5.27367	0.0305797	0.244262
Anxa6	-0.0533062	1.9888	0.0180664	0.894186	0.956477
Ccdc69	-0.515676	-1.10391	0.574803	0.455657	0.70065
Gm2a	-0.265327	3.19851	0.678183	0.418234	0.670525
Slc36a1	0.803727	7.27613	4.34941	0.0477071	0.279797
Sparc	-3.07727	3.06198	10.6893	0.00321395	0.133891
Atox1	1.03823	6.59957	4.16262	0.0523514	0.289832
G3bp1	-0.239905	6.81201	1.16678	0.290683	0.564621
Gria1	1.10403	-1.69243	0.214919	0.648416	0.828914
Fam114a2	0.0726091	6.54394	0.164899	0.688245	0.850577
Mfap3	0.28783	6.02566	0.8687	0.360497	0.625851
Galnt10	1.16343	6.89747	5.01545	0.0345444	0.252792
2010001A14Rik	-0.0921087	3.28711	0.111015	0.741853	0.880102
Sap30l	0.284919	4.43912	0.546328	0.466912	0.708616
Larp1	-0.0350261	7.13451	0.0208366	0.886417	0.953306
Cnot8	0.0586882	5.51927	0.178021	0.676794	0.844877
Gemin5	-0.339052	4.38359	1.42592	0.243974	0.523387
Mrpl22	0.0251621	3.96355	0.00960318	0.922741	0.96795
Gm12250	-1.20588	3.87976	3.03169	0.0943192	0.357506
Igtp	-0.660592	4.79833	1.03388	0.319281	0.589577
Irgm2	-0.307892	4.80444	0.218228	0.644561	0.826422
Zfp692	-0.622496	3.59401	1.99717	0.170293	0.452023
Zfp672	-0.668908	3.9466	11.1249	0.00273447	0.130605
Sh3bp5l	0.180811	4.55582	0.173636	0.680563	0.846963
Lypd8	-0.632002	11.0899	5.68872	0.0252258	0.23252
1810065E05Rik	-2.27724	3.67142	5.55753	0.0267961	0.237431
2210407C18Rik	-1.11968	5.47546	4.98985	0.0349677	0.253249
Fam183b	-0.115752	-0.255884	0.0478643	0.828652	0.925452
2810021J22Rik	-0.182402	3.14204	0.249236	0.62211	0.812406
Zfp39	-1.03875	2.07027	5.45321	0.0281224	0.240834
Rnf187	0.310995	5.79059	0.675755	0.419057	0.671087
Hist3h2a	0.859551	2.26276	1.52138	0.229225	0.509695
Trim11	0.00367717	4.02016	0.000122157	0.991272	0.998659
Iba57	0.546745	3.37429	2.32371	0.140344	0.414739
Guk1	0.404839	4.96138	1.19932	0.284209	0.559234
2610507I01Rik	-1.48355	3.19412	3.23057	0.0847329	0.34589
Mrpl55	0.349102	4.04102	0.585592	0.451508	0.698312
2310033P09Rik	0.105394	3.52519	0.161675	0.691139	0.852257
Arf1	0.565588	9.05501	5.40173	0.0288038	0.241672
Snap47	0.424497	4.33113	3.2035	0.0859692	0.347179
Jmjd4	-0.00744241	3.42134	0.00148699	0.969555	0.988852
Zfp867	-0.597189	1.27648	1.66667	0.208869	0.491008
Zkscan17	-0.934388	3.70024	4.39693	0.0466009	0.277433
4933439C10Rik	-1.54028	1.78456	7.89392	0.00965034	0.181921
Mprip	-0.25274	6.89167	0.760045	0.391859	0.652094
Pld6	-0.870959	-1.03311	1.5531	0.224576	0.505659
Flcn	0.272586	6.6704	1.06527	0.312194	0.583731
Gm16062	-0.817491	-0.923904	1.09771	0.305094	0.577751
Cops3	-0.241534	6.05158	1.05051	0.315498	0.585935
Nt5m	-0.0340729	3.42844	0.0118895	0.914068	0.965359
Med9	-0.079026	3.40178	0.0822201	0.776745	0.898338
Rasd1	-0.881473	2.01225	1.92064	0.178392	0.459745
Pemt	0.205352	0.799538	0.126856	0.724793	0.870865
Rai1	0.44287	4.87684	0.495744	0.488079	0.72253
Srebf1	0.292034	7.02924	0.2173	0.645263	0.826734
Tom1l2	0.82308	7.60173	5.47964	0.0277796	0.240289
Lrrc48	0.0560194	1.42927	0.0385132	0.846051	0.933371
Atpaf2	0.192964	5.52819	0.82424	0.372872	0.635351
Gid4	-0.134587	5.68512	0.508952	0.482398	0.718474
Drg2	0.230052	5.50115	0.57514	0.455527	0.70065
Alkbh5	0.115612	7.08534	0.312987	0.58098	0.786502
Llgl1	0.321262	4.74804	0.385709	0.540354	0.758985
Flii	0.735198	7.07781	4.57532	0.0426981	0.269737
Mief2	1.00679	3.05678	4.74508	0.039322	0.263146
Top3a	-0.0189586	3.25832	0.00413419	0.94926	0.980552
Smcr8	0.238819	6.47787	0.995349	0.328284	0.597052
Shmt1	-0.343034	5.41605	0.884057	0.356359	0.622664
Dhrs7b	0.763328	6.63697	3.65221	0.0678775	0.317784
Tmem11	-0.0530501	4.59168	0.0275667	0.869507	0.943989
Natd1	0.823382	4.97666	8.41041	0.007806	0.171381
Map2k3os	0.038129	0.0751347	0.00998054	0.921242	0.967307
Map2k3	0.448954	6.92324	2.85066	0.104149	0.370188
Usp22	-0.00768249	6.34494	0.00257463	0.959947	0.985025
Aldh3a2	0.201348	7.4393	1.01769	0.323021	0.59326
Slc47a1	-0.750108	3.819	1.74285	0.199097	0.481279
Mapk7	0.812475	4.40472	3.32819	0.0804405	0.338628
B9d1	0.796395	0.616495	2.81737	0.106083	0.372349
Epn2	0.0898582	3.96467	0.183757	0.671946	0.842205
Grap	0.655632	-0.148255	0.721425	0.403979	0.661264
Fam83g	1.08477	6.52474	5.33972	0.0296489	0.243179
Prpsap2	-0.149735	4.53187	0.595844	0.447621	0.695032
Ulk2	-0.0984741	4.79937	0.149894	0.702012	0.858538
Akap10	-0.0544132	5.21689	0.0513976	0.822548	0.921334
Specc1	0.653997	5.76276	10.8439	0.00303405	0.131933
Adora2b	1.98898	5.01627	16.5357	0.000437731	0.0998283
Zswim7	0.488003	3.2025	4.00726	0.0566046	0.298146
Ttc19	-0.175082	4.41064	0.297761	0.590271	0.792997
Ncor1	0.136533	8.06805	0.305616	0.58544	0.790105
Pigl	0.253756	3.74765	1.35168	0.256291	0.534536
Cenpv	0.119603	5.47534	0.111918	0.740845	0.879731
Ubb	0.823478	7.40564	0.773684	0.387708	0.648563
Gm1821	0.539713	2.74971	1.35633	0.255497	0.533475
Trpv2	1.57337	-0.0603479	3.76334	0.0640961	0.312638
2410006H16Rik	-0.310221	4.71122	0.539212	0.469796	0.710631
Snord49a	-0.288666	-0.344604	0.279949	0.601542	0.80017
Snord65	-3.2831	-1.77066	7.74687	0.0102594	0.184756
Lrrc75a	0.192547	6.40675	0.68299	0.416611	0.669664
Mmgt2	-0.0528148	5.24858	0.0715291	0.791383	0.905894
Zfp287	-1.29693	-0.309615	3.48538	0.0740414	0.329484
Trim16	0.215335	5.25358	1.42422	0.244248	0.523732
Tvp23b	-0.0355423	5.38104	0.0134097	0.908764	0.962919
Pmp22	-1.38177	6.75778	1.71308	0.202847	0.485404
Hs3st3b1	1.22659	-0.879904	2.46839	0.129106	0.40134
Cox10	0.392787	4.60819	1.04825	0.31601	0.586383
2810001G20Rik	-0.813941	1.29704	6.86113	0.0149556	0.203268
Elac2	0.0922975	4.43052	0.0740321	0.787856	0.904457
Arhgap44	2.94527	3.32612	32.0873	7.51E-06	0.0213285
Map2k4	-0.0494693	6.51874	0.0345495	0.854088	0.936127
Zkscan6	0.0638984	4.33077	0.167969	0.685519	0.849543
Dnah9	-0.0388477	-0.773293	0.00377663	0.951501	0.981438
Gm12298	1.08697	-2.13192	0.934124	0.344175	0.611001
Pirt	0.395087	-0.354602	0.146311	0.705416	0.860626
9130409J20Rik	0.537353	6.46524	4.45828	0.0452153	0.274843
Tmem220	0.108235	3.81663	0.0983716	0.756473	0.887889
Adprm	-0.299476	4.33711	0.790251	0.382752	0.643653
Sco1	-0.262167	4.95012	1.19258	0.285533	0.560291
Myh3	0.480043	-0.924625	0.33049	0.570663	0.781179
Gas7	-0.861764	0.0226984	0.722408	0.403664	0.660901
Glp2r	-2.20847	-0.934366	3.71389	0.0657483	0.314714
Usp43	0.427666	5.24284	2.06454	0.16353	0.444951
Cfap52	0.409389	-0.452388	0.489775	0.490683	0.724095
Stx8	0.34217	4.92197	2.51183	0.125942	0.39738
Pik3r5	-0.707769	0.0372768	1.26568	0.271585	0.549579
Mfsd6l	0.931805	3.97554	3.92635	0.0589739	0.30309
Ccdc42	-0.0734017	-2.02104	0.00158708	0.968594	0.988434
Myh10	-0.945177	-0.20084	0.887224	0.355514	0.621825
Ndel1	0.0752711	5.68799	0.158496	0.694027	0.853561
Rnf222	-1.66221	-0.523684	9.95266	0.00540693	0.156648
Slc25a35	0.649068	2.50776	3.36174	0.079023	0.336897
Rangrf	-0.178379	2.88442	0.136256	0.715233	0.865406
Pfas	-0.375942	4.70448	2.25596	0.146003	0.42279
Ctc1	-0.231693	4.63361	0.471853	0.498649	0.729678
Aurkb	-0.346872	4.3733	0.749947	0.394975	0.65445
2310047M10Rik	0.733702	3.48719	4.59266	0.0423388	0.269224
Tmem107	-0.109776	1.21722	0.0570884	0.813165	0.916829
Vamp2	0.0197371	5.35124	0.00648065	0.936498	0.975247
Per1	0.240884	4.73843	0.193609	0.663824	0.837993
Aloxe3	0.0944638	0.425751	0.0277336	0.869117	0.943684
Cntrob	-0.220941	4.04319	0.365225	0.551228	0.7677
Trappc1	0.224235	5.72778	0.927131	0.345107	0.61212
Kcnab3	-0.224772	1.36602	0.272716	0.606251	0.803398
Chd3os	-1.33916	2.46529	7.65225	0.0106737	0.186739
Chd3	0.345229	7.13787	1.22584	0.279073	0.553738
Cyb5d1	0.345663	2.45711	1.26844	0.271075	0.54921
Naa38	0.407373	4.22318	0.641582	0.430912	0.681689
Tmem88	-0.764975	-0.693217	1.24408	0.275611	0.552363
Kdm6b	0.506523	6.26516	2.03573	0.166382	0.447559
Dnah2	1.0089	5.91523	5.02936	0.0343167	0.252546
Efnb3	-0.661706	0.623035	1.63174	0.21355	0.495591
Wrap53	0.447962	4.10106	1.3166	0.262391	0.54117
Trp53	-0.0797702	5.97791	0.0500227	0.824896	0.922726
Atp1b2	0.984304	-0.886515	0.694516	0.412761	0.666493
Sat2	0.315996	2.91883	1.61395	0.215984	0.498682
Fxr2	0.206948	5.60164	0.523167	0.476409	0.714261
Mpdu1	0.902626	6.50445	7.60942	0.0108672	0.186739
Cd68	0.638026	3.72763	2.21736	0.14935	0.426713
Eif4a1	-0.130377	8.9108	0.521333	0.477175	0.714721
Senp3	0.213608	5.81071	1.44859	0.240366	0.520591
Tnfsf13	2.60771	0.842008	4.88452	0.0367716	0.259024
Polr2a	0.0527065	7.5724	0.096075	0.759238	0.889577
Zbtb4	-0.0367695	4.14692	0.019603	0.889807	0.954559
Chrnb1	-0.561194	0.644102	1.60729	0.216904	0.499912
Fgf11	-1.16371	1.45383	5.16296	0.0322137	0.247626
Tmem102	0.472802	5.40215	2.45757	0.129909	0.402214
G630025P09Rik	-0.472365	-0.176066	0.867586	0.3608	0.625851
Nlgn2	-0.248248	1.77581	0.331838	0.569884	0.780689
Tmem256	0.522585	5.66077	2.72022	0.111972	0.379986
Plscr3	0.182943	4.5142	0.264853	0.611462	0.806513
Tnk1	0.434356	5.85933	1.15999	0.292059	0.565388
Kctd11	0.336644	2.95557	1.32672	0.260612	0.539033
Acap1	-1.34889	0.0708256	2.41649	0.133011	0.406029
2810408A11Rik	-0.989527	2.37736	7.22114	0.012809	0.192889
Neurl4	-0.0936315	5.42668	0.039129	0.844841	0.933111
Gps2	0.0912777	4.91569	0.0937427	0.762083	0.89034
Eif5a	0.229742	8.56305	0.459324	0.504352	0.734068
Ybx2	0.126433	1.20814	0.037737	0.847589	0.933732
Slc2a4	1.07434	-1.22548	1.81236	0.190668	0.472263
Cldn7	0.512206	9.32895	1.64512	0.211742	0.493609
Elp5	0.488079	4.8604	3.75106	0.0645019	0.312813
Ctdnep1	0.336079	6.41046	1.00814	0.325256	0.594853
Gabarap	0.127283	8.98689	0.139813	0.711715	0.864256
Phf23	0.345181	5.32526	1.62263	0.214792	0.497385
Dvl2	0.397649	3.76952	0.770633	0.388631	0.649395
Acadvl	0.428945	7.71134	1.64128	0.212259	0.494019
Dlg4	0.384885	-0.662966	0.123911	0.72787	0.872276
Slc16a11	0.784173	1.04743	1.411	0.246388	0.525162
Slc16a13	0.329856	4.42223	1.77757	0.194831	0.477177
Bcl6b	-3.02337	-0.769591	14.6202	0.000809716	0.105792
0610010K14Rik	0.173765	3.99339	0.114317	0.73819	0.878433
Rnasek	0.978774	6.44112	3.93584	0.0586902	0.302085
Pelp1	0.0595733	4.67538	0.0203562	0.887725	0.953701
Arrb2	-0.131928	2.11539	0.0715019	0.791422	0.905894
Med11	0.402716	4.06277	1.91359	0.179161	0.460849
Cxcl16	0.345637	4.25157	0.271737	0.606894	0.803477
Zmynd15	1.22997	-1.07456	2.04786	0.165174	0.446937
Tm4sf5	0.394012	7.62749	0.932252	0.343803	0.610725
Gltpd2	-0.304105	-0.734103	0.0825719	0.776282	0.897997
Psmb6	0.424102	6.68135	0.968683	0.334721	0.603876
Pld2	0.355134	4.63795	1.02832	0.320558	0.590798
Mink1	0.137857	6.06401	0.133608	0.717888	0.866974
Slc25a11	0.472933	7.09015	3.37995	0.0782659	0.336736
Rnf167	0.158695	6.85225	0.292381	0.593628	0.794957
Pfn1	0.4848	8.71521	2.51689	0.125579	0.397263
Eno3	-0.359935	2.80741	1.20863	0.282392	0.557058
Spag7	0.238386	5.0274	1.22839	0.278586	0.553255
Camta2	0.640391	6.17443	1.45267	0.239722	0.520164
Inca1	-0.309609	1.12659	0.630549	0.434852	0.685553
Kif1c	0.638767	7.96644	3.51863	0.0727636	0.327023
Zfp3	0.00104495	1.9547	1.65E-05	0.996789	1
Rabep1	-0.147127	7.23675	0.230508	0.635447	0.820188
Nup88	-0.638045	5.6282	7.54383	0.0111711	0.186739
Rpain	-0.343573	3.40168	1.93367	0.176981	0.458404
C1qbp	-0.503274	6.01389	4.06659	0.0549359	0.293827
Dhx33	-0.517097	4.38902	4.68133	0.0405533	0.264401
Derl2	0.130069	5.79354	0.551209	0.464951	0.707014
Mis12	-0.628273	4.31309	3.00263	0.0958221	0.360506
6330403K07Rik	-2.4339	-0.961514	5.03215	0.0342713	0.252546
Nlrp1b	-0.75832	2.94389	0.857602	0.36353	0.62797
Fam64a	-1.25863	-0.344672	3.94536	0.0584074	0.30169
Pitpnm3	2.01574	0.0255103	5.23881	0.031084	0.245958
4933427D14Rik	-0.25096	3.65984	0.918951	0.347205	0.613491
Txndc17	0.150657	8.17796	0.395774	0.535158	0.755565
Med31	-0.28003	2.04897	0.478134	0.495832	0.728229
4930563E22Rik	-0.248204	-0.909072	0.20064	0.658178	0.834928
Xaf1	0.197296	5.26469	0.136988	0.714505	0.865406
Smtnl2	-1.81856	-0.159875	5.54872	0.0269053	0.237782
Ggt6	0.406625	4.73425	0.87515	0.358751	0.624689
Mybbp1a	-0.29275	6.44353	0.543842	0.467917	0.709472
[truncated: 12,196 more rows]
